# Supplementary material for: The chromatin remodeler SMARCA5 binds to d-block metal supports: Characterization of affinities by IMAC chromatography and QM analysis
Source: PLoS One. 2024 Oct 7;19(10):e0309134. doi: 10.1371/journal.pone.0309134 (PMC11458017; doi:10.1371/journal.pone.0309134)
Supplement: S1 Raw images — (ZIP) [file pone.0309134.s002.zip]

Archive with 7 entries (7 files):
- Figure 1A_unmodified.JPG
- Figure 1B_unmodified.JPG
- Figure 1D, 6xHis-TTF1_unmodified.JPG
- Figure 1D, SMARCA5_unmodified.JPG
- Figure 2A, Co2+_unmodified.JPG
- Figure 2A, Cu2+_unmodified.JPG
- Figure S8_unmodified.JPG
