# Supplementary material for: The chromatin remodeler SMARCA5 binds to d-block metal supports: Characterization of affinities by IMAC chromatography and QM analysis
Source: PLoS One. 2024 Oct 7;19(10):e0309134. doi: 10.1371/journal.pone.0309134 (PMC11458017; doi:10.1371/journal.pone.0309134)
Supplement: S1 Data — (BZ2) [file pone.0309134.s003.bz2]

Archive with 52 entries (51 files):
- S751200_results
- S751200_results/RSQ_3.png
- S751200_results/CH_complex2.pdb
- S751200_results/CH_complex5.pdb
- S751200_results/RSQ_4.png
- S751200_results/model1_7vdtA.pdb
- S751200_results/model1_7ux9P.pdb
- S751200_results/model1_7tn2W.pdb
- S751200_results/model2.gif
- S751200_results/model5.gif
- S751200_results/prob.txt
- S751200_results/model1_8av6G.pdb
- S751200_results/threading7.pdb
- S751200_results/threading9.pdb
- S751200_results/model4.gif
- S751200_results/model1_7oo3b.pdb
- S751200_results/index.html
- S751200_results/model3.gif
- S751200_results/CH_CF_5f9fE_BS03_BU3.pdb
- S751200_results/CH_TM_5jc3A_BS03_ADP.pdb
- S751200_results/CH_complex4.pdb
- S751200_results/lscore.txt
- S751200_results/RSQ_5.png
- S751200_results/cscore.txt
- S751200_results/RSQ_2.png
- S751200_results/threading8.pdb
- S751200_results/model1.pdb
- S751200_results/threading1.pdb
- S751200_results/threading6.pdb
- S751200_results/model1_8he5O.pdb
- S751200_results/Bsites.clr
- S751200_results/threading5.pdb
- S751200_results/model5.pdb
- S751200_results/model2.pdb
- S751200_results/threading2.pdb
- S751200_results/model1_3mwyW.pdb
- S751200_results/BFP.png
- S751200_results/lscore.html
- S751200_results/model1_7nkxW.pdb
- S751200_results/model1_6ryrW.pdb
- S751200_results/RSQ_1.png
- S751200_results/CH_CF_5e3hA_BS07_BEF.pdb
- S751200_results/model1_5x0xO.pdb
- S751200_results/Bsites.inf
- S751200_results/model3.pdb
- S751200_results/threading3.pdb
- S751200_results/threading4.pdb
- S751200_results/model4.pdb
- S751200_results/CH_complex1.pdb
- S751200_results/threading10.pdb
- S751200_results/model1.gif
- S751200_results/CH_CF_4kitB_BS03_MG.pdb
