# Supplementary material for: The chromatin remodeler SMARCA5 binds to d-block metal supports: Characterization of affinities by IMAC chromatography and QM analysis
Source: PLoS One. 2024 Oct 7;19(10):e0309134. doi: 10.1371/journal.pone.0309134 (PMC11458017; doi:10.1371/journal.pone.0309134)
Supplement: S1 Data — (BZ2) [file pone.0309134.s003.bz2 › S751200_results/threading7.pdb]

Rank   :7 Template name:5jxrA0
REMARK :Column 1 -  30 present Atom & Residue records of query sequence.
REMARK :Column 31 - 54 present XYZ coordinates of query sequence obtained after threading alignment.
REMARK :Column 55 - 59 present residue number in Template
REMARK :Column 60 - 59 present residue name of Template
ATOM      1  CA  LYS    83     169.524-285.987  32.549    1 SER
ATOM      2  CA  MET    84     171.536-285.738  35.191    2 LYS
ATOM      3  CA  GLN    85     173.512-287.371  36.164    3 GLU
ATOM      4  CA  THR    86     174.626-288.599  33.998    4 ASP
ATOM      5  CA  ASP    87     175.494-286.418  32.767    5 ASP
ATOM      6  CA  ARG    88     177.629-285.628  34.420    6 THR
ATOM      7  CA  ALA    89     179.406-287.773  33.979    7 LEU
ATOM      8  CA  ASN    90     179.910-287.515  31.184    8 ARG
ATOM      9  CA  ARG    91     181.098-285.042  31.271    9 ARG
ATOM     10  CA  PHE    92     183.340-285.436  33.018   10 PHE
ATOM     11  CA  GLU    93     184.713-287.316  31.466   11 ARG
ATOM     12  CA  TYR    94     185.431-285.746  29.305   12 TYR
ATOM     13  CA  LEU    95     187.212-283.982  30.537   13 LEU
ATOM     14  CA  LEU    96     189.446-285.432  31.339   14 LEU
ATOM     15  CA  LYS    97     191.296-285.602  29.276   15 GLY
ATOM     16  CA  GLN    98     192.605-283.229  29.209   16 LEU
ATOM     17  CA  THR    99     195.419-282.538  30.096   17 THR
ATOM     18  CA  GLU   100     196.704-283.849  33.281   18 ASP
ATOM     19  CA  LEU   101     195.689-282.387  35.252   19 LEU
ATOM     20  CA  PHE   102     192.888-281.985  35.885   20 PHE
ATOM     21  CA  ALA   103     192.074-284.669  36.363   21 ARG
ATOM     22  CA  HIS   104     193.601-285.133  38.688   22 HIS
ATOM     23  CA  PHE   105     192.381-283.358  40.617   23 PHE
ATOM     24  CA  ILE   106     189.918-284.556  40.703   24 ILE
ATOM     25  CA  GLN   107     190.312-287.331  41.281   25 GLU
ATOM     26  CA  PRO   108     191.375-287.028  43.872   26 THR
ATOM     27  CA  PRO   122     189.363-285.752  45.130   27 ASN
ATOM     28  CA  GLY   123     187.479-284.176  47.720   28 PRO
ATOM     29  CA  ARG   124     184.746-284.809  48.001   29 ASN
ATOM     30  CA  PRO   125     183.150-287.859  48.291   30 PRO
ATOM     31  CA  ARG   126     181.326-289.091  46.488   31 LYS
ATOM     32  CA  ILE   127     182.150-288.056  44.049   32 ILE
ATOM     33  CA  LYS   128     184.646-289.238  43.780   33 ARG
ATOM     34  CA  LYS   129     183.867-291.949  43.463   34 GLU
ATOM     35  CA  ASP   130     182.646-292.140  40.847   35 ILE
ATOM     36  CA  GLU   131     184.888-291.578  39.281   36 MET
ATOM     37  CA  LYS   132     186.532-293.712  40.008   37 LYS
ATOM     38  CA  GLN   133     185.016-295.692  38.854   38 GLU
ATOM     39  CA  ASN   134     185.235-295.167  36.042   39 ILE
ATOM     40  CA  LEU   135     187.854-295.616  35.817   40 ASP
ATOM     41  CA  LEU   136     188.237-298.394  36.546   41 ARG
ATOM     42  CA  SER   137     186.825-299.460  34.489   42 GLN
ATOM     43  CA  VAL   138     188.409-298.621  32.372   43 ASN
ATOM     44  CA  GLY   139     190.601-300.127  33.030   44 GLU
ATOM     45  CA  ASP   140     189.782-302.796  32.587   45 GLU
ATOM     46  CA  TYR   141     189.270-302.725  29.795   46 GLU
ATOM     47  CA  ARG   142     191.847-302.324  28.911   47 ALA
ATOM     48  CA  HIS   143     193.011-304.728  29.563   48 ARG
ATOM     49  CA  ARG   144     191.906-306.443  27.680   49 GLN
ATOM     50  CA  ARG   145     193.170-305.870  25.220   50 ARG
ATOM     51  CA  THR   146     190.296-304.602  19.858   67 THR
ATOM     52  CA  GLU   147     189.048-306.408  17.000   68 GLU
ATOM     53  CA  GLN   148     186.504-307.359  17.394   69 ALA
ATOM     54  CA  GLU   149     185.646-305.769  19.542   70 GLU
ATOM     55  CA  GLU   150     185.524-303.139  18.509   71 GLU
ATOM     56  CA  ASP   151     183.773-303.561  16.410   72 ASP
ATOM     57  CA  GLU   152     181.407-304.010  17.841   73 ALA
ATOM     58  CA  GLU   153     180.989-301.444  18.797   74 GLU
ATOM     59  CA  LEU   154     180.723-299.851  16.483   75 LEU
ATOM     60  CA  LEU   155     178.433-301.015  15.441   76 LEU
ATOM     61  CA  THR   156     176.505-300.527  17.485   77 LYS
ATOM     62  CA  GLU   157     176.566-297.760  17.276   78 ASP
ATOM     63  CA  SER   158     175.619-297.437  14.688   79 GLU
ATOM     64  CA  SER   159     172.966-298.171  15.018   80 LYS
ATOM     65  CA  LYS   160     171.956-295.851  15.996   81 ASP
ATOM     66  CA  ALA   161     171.991-293.808  14.153   82 GLY
ATOM     67  CA  THR   162     174.382-292.421  13.907   83 GLY
ATOM     68  CA  ASN   163     176.610-289.832  15.187   84 SER
ATOM     69  CA  VAL   164     175.316-287.391  17.558   85 ALA
ATOM     70  CA  CYS   165     175.615-284.803  16.971   86 GLU
ATOM     71  CA  THR   166     175.020-281.297  16.432   87 THR
ATOM     72  CA  ARG   167     175.316-278.888  13.971   88 VAL
ATOM     73  CA  PHE   168     175.231-275.696  12.728   89 PHE
ATOM     74  CA  GLU   169     174.998-274.434   9.456   90 ARG
ATOM     75  CA  ASP   170     174.121-272.118   8.525   91 GLU
ATOM     76  CA  SER   171     172.459-269.030   9.482   92 SER
ATOM     77  CA  PRO   172     170.123-269.687  11.965   93 PRO
ATOM     78  CA  SER   173     166.622-270.655  11.521   94 PRO
ATOM     79  CA  TYR   174     164.921-270.005  13.615   95 PHE
ATOM     80  CA  VAL   175     165.996-267.697  14.633   96 ILE
ATOM     81  CA  LYS   176     165.120-264.429  14.412   97 GLN
ATOM     82  CA  GLY   178     166.248-262.698  12.230   98 GLY
ATOM     83  CA  LYS   179     169.600-262.063  11.028   99 THR
ATOM     84  CA  LEU   180     172.581-263.841  11.499  100 MET
ATOM     85  CA  ARG   181     176.073-263.178  11.624  101 ARG
ATOM     86  CA  ASP   182     178.852-264.892  10.034  102 ASP
ATOM     87  CA  TYR   183     180.882-265.451  11.968  103 TYR
ATOM     88  CA  GLN   184     179.414-265.352  14.234  104 GLN
ATOM     89  CA  VAL   185     177.659-267.464  13.917  105 ILE
ATOM     90  CA  ARG   186     179.543-269.457  14.135  106 ALA
ATOM     91  CA  GLY   187     180.341-269.025  16.803  107 GLY
ATOM     92  CA  LEU   188     177.888-269.732  17.989  108 LEU
ATOM     93  CA  ASN   189     177.827-272.476  17.273  109 ASN
ATOM     94  CA  TRP   190     179.982-273.354  18.723  110 TRP
ATOM     95  CA  LEU   191     179.189-272.898  21.365  111 LEU
ATOM     96  CA  ILE   192     177.081-274.722  21.385  112 ILE
ATOM     97  CA  SER   193     178.521-277.076  21.125  113 SER
ATOM     98  CA  LEU   194     179.915-277.132  23.598  114 LEU
ATOM     99  CA  TYR   195     177.686-277.579  25.246  115 HIS
ATOM    100  CA  GLU   196     176.868-280.136  24.441  116 GLU
ATOM    101  CA  ASN   197     178.950-281.625  25.340  117 ASN
ATOM    102  CA  GLY   198     178.638-281.418  27.958  118 GLY
ATOM    103  CA  ILE   199     179.724-279.334  29.420  119 ILE
ATOM    104  CA  ASN   200     180.356-276.113  30.976  120 SER
ATOM    105  CA  GLY   201     180.930-272.679  29.926  121 GLY
ATOM    106  CA  ILE   202     182.931-269.809  28.744  122 ILE
ATOM    107  CA  LEU   203     182.162-266.901  27.158  123 LEU
ATOM    108  CA  ALA   204     184.021-264.670  25.613  124 ALA
ATOM    109  CA  ASP   205     184.296-262.663  23.699  125 ASP
ATOM    110  CA  GLU   206     185.349-259.583  22.153  126 GLU
ATOM    111  CA  MET   207     183.828-256.435  22.972  127 MET
ATOM    112  CA  GLY   208     181.047-255.493  21.040  128 GLY
ATOM    113  CA  LEU   209     180.855-257.526  19.212  129 LEU
ATOM    114  CA  GLY   210     178.505-258.832  19.283  130 GLY
ATOM    115  CA  LYS   211     177.670-260.579  21.487  131 LYS
ATOM    116  CA  THR   212     175.388-261.006  22.877  132 THR
ATOM    117  CA  LEU   213     173.393-261.701  21.032  133 LEU
ATOM    118  CA  GLN   214     174.492-264.096  20.127  134 GLN
ATOM    119  CA  THR   215     174.393-265.638  22.470  135 THR
ATOM    120  CA  ILE   216     171.629-265.674  22.874  136 ILE
ATOM    121  CA  SER   217     170.794-266.989  20.544  137 ALA
ATOM    122  CA  LEU   218     171.874-269.479  21.123  138 PHE
ATOM    123  CA  LEU   219     170.382-270.329  23.397  139 LEU
ATOM    124  CA  GLY   220     167.999-270.433  21.996  140 GLY
ATOM    125  CA  TYR   221     168.576-272.601  20.330  141 TYR
ATOM    126  CA  MET   222     168.564-274.591  22.289  142 LEU
ATOM    127  CA  LYS   223     165.852-274.598  22.918  143 ARG
ATOM    128  CA  HIS   224     164.409-275.040  20.359  144 HIS
ATOM    129  CA  TYR   225     165.656-277.266  19.164  145 ILE
ATOM    130  CA  ARG   226     166.565-279.084  21.131  146 MET
ATOM    131  CA  ASN   227     164.471-279.300  22.820  147 GLY
ATOM    132  CA  ILE   228     164.348-277.895  25.234  148 ILE
ATOM    133  CA  PRO   229     163.155-275.448  27.244  149 THR
ATOM    134  CA  GLY   230     163.722-273.838  29.374  150 GLY
ATOM    135  CA  PRO   231     163.888-273.425  32.991  151 PRO
ATOM    136  CA  HIS   232     165.808-270.432  32.585  152 HIS
ATOM    137  CA  MET   233     168.376-268.389  33.967  153 LEU
ATOM    138  CA  VAL   234     169.398-265.096  33.775  154 VAL
ATOM    139  CA  LEU   235     171.723-262.837  34.669  155 THR
ATOM    140  CA  VAL   236     172.503-259.432  34.955  156 VAL
ATOM    141  CA  PRO   237     174.171-256.160  34.575  157 PRO
ATOM    142  CA  LYS   238     172.446-253.201  35.741  158 LYS
ATOM    143  CA  SER   239     172.223-251.229  33.769  159 SER
ATOM    144  CA  THR   240     172.274-252.558  31.329  160 THR
ATOM    145  CA  LEU   241     169.952-253.953  31.219  161 LEU
ATOM    146  CA  HIS   242     167.581-253.213  29.743  162 ASP
ATOM    147  CA  ASN   243     168.471-253.573  27.116  163 ASN
ATOM    148  CA  TRP   244     169.008-256.389  26.865  164 TRP
ATOM    149  CA  MET   245     166.392-257.289  27.247  165 LYS
ATOM    150  CA  SER   246     165.051-256.237  24.997  166 ARG
ATOM    151  CA  GLU   247     166.461-257.517  22.911  167 GLU
ATOM    152  CA  PHE   248     166.017-260.273  23.205  168 PHE
ATOM    153  CA  LYS   249     163.299-260.058  22.716  169 GLU
ATOM    154  CA  ARG   250     163.365-259.136  20.073  170 LYS
ATOM    155  CA  TRP   251     165.028-261.085  18.551  171 TRP
ATOM    156  CA  VAL   252     164.072-263.685  19.271  172 THR
ATOM    157  CA  PRO   253     160.987-263.847  19.802  173 PRO
ATOM    158  CA  THR   254     159.056-265.660  20.797  174 GLU
ATOM    159  CA  LEU   255     160.048-266.543  23.198  175 VAL
ATOM    160  CA  ARG   256     159.375-266.517  26.567  176 ASN
ATOM    161  CA  SER   257     159.910-263.926  28.584  177 VAL
ATOM    162  CA  VAL   258     160.865-262.763  31.778  178 LEU
ATOM    163  CA  CYS   259     161.388-259.892  33.585  179 VAL
ATOM    164  CA  LEU   260     163.106-258.716  36.391  180 LEU
ATOM    165  CA  ILE   261     162.590-256.023  38.333  181 GLN
ATOM    166  CA  GLY   262     162.242-252.752  39.984  182 GLY
ATOM    167  CA  ASP   263     160.552-251.358  42.962  183 ALA
ATOM    168  CA  LYS   264     159.808-252.637  46.320  184 LYS
ATOM    169  CA  GLU   265     157.098-253.109  46.182  185 GLU
ATOM    170  CA  GLN   266     156.518-253.168  43.506  186 GLU
ATOM    171  CA  ARG   267     157.517-255.532  42.779  187 ARG
ATOM    172  CA  ALA   268     156.171-257.772  44.045  188 HIS
ATOM    173  CA  ALA   269     153.837-257.802  42.622  189 GLN
ATOM    174  CA  PHE   270     154.610-258.873  40.237  190 LEU
ATOM    175  CA  VAL   271     155.903-261.308  41.010  191 ILE
ATOM    176  CA  ARG   272     153.873-263.036  42.180  192 ASN
ATOM    177  CA  ASP   273     152.057-263.693  40.006  193 ASP
ATOM    178  CA  VAL   274     153.896-264.421  38.156  194 ARG
ATOM    179  CA  LEU   275     156.924-264.922  38.805  195 LEU
ATOM    180  CA  LEU   276     157.163-266.708  41.226  196 VAL
ATOM    181  CA  PRO   277     155.430-268.538  40.287  197 ASP
ATOM    182  CA  GLY   278     156.620-269.732  38.197  198 GLU
ATOM    183  CA  GLU   279     156.145-268.701  35.661  199 ASN
ATOM    184  CA  TRP   280     157.592-268.159  33.236  200 PHE
ATOM    185  CA  ASP   281     160.276-268.381  30.809  201 ASP
ATOM    186  CA  VAL   282     162.801-267.432  30.651  202 VAL
ATOM    187  CA  CYS   283     164.575-265.632  33.094  203 CYS
ATOM    188  CA  VAL   284     165.473-262.411  33.508  204 ILE
ATOM    189  CA  THR   285     167.684-260.502  35.413  205 THR
ATOM    190  CA  SER   286     168.883-257.867  37.533  206 SER
ATOM    191  CA  TYR   287     172.106-257.305  39.086  207 TYR
ATOM    192  CA  GLU   288     171.687-256.381  41.674  208 GLU
ATOM    193  CA  MET   289     168.921-257.100  42.321  209 MET
ATOM    194  CA  LEU   290     169.215-259.796  42.497  210 ILE
ATOM    195  CA  ILE   291     170.188-260.432  45.030  211 LEU
ATOM    196  CA  LYS   292     168.142-259.374  46.740  212 ARG
ATOM    197  CA  GLU   293     166.038-261.014  46.103  213 GLU
ATOM    198  CA  LYS   294     166.848-263.588  46.278  214 LYS
ATOM    199  CA  SER   295     165.863-265.685  47.807  215 ALA
ATOM    200  CA  VAL   296     163.538-266.551  46.555  216 HIS
ATOM    201  CA  PHE   297     164.537-267.142  44.059  217 LEU
ATOM    202  CA  LYS   298     166.200-269.294  44.518  218 LYS
ATOM    203  CA  LYS   299     164.588-271.494  44.608  219 LYS
ATOM    204  CA  PHE   300     164.235-272.730  42.190  220 PHE
ATOM    205  CA  ASN   301     165.230-275.228  39.789  221 ALA
ATOM    206  CA  TRP   302     167.535-274.455  37.790  222 TRP
ATOM    207  CA  ARG   303     168.263-274.415  34.270  223 GLU
ATOM    208  CA  TYR   304     170.268-273.065  32.551  224 TYR
ATOM    209  CA  LEU   305     172.460-270.745  34.047  225 ILE
ATOM    210  CA  VAL   306     173.316-267.550  33.373  226 ILE
ATOM    211  CA  ILE   307     175.838-265.195  33.402  227 ILE
ATOM    212  CA  ASP   308     176.396-261.861  32.816  228 ASP
ATOM    213  CA  GLU   309     179.151-259.905  32.134  229 GLU
ATOM    214  CA  ALA   310     181.513-260.495  34.244  230 ALA
ATOM    215  CA  HIS   311     180.346-260.059  45.876  231 SER
ATOM    216  CA  LEU   320     178.934-261.542  44.158  232 LEU
ATOM    217  CA  SER   321     179.501-264.112  43.031  233 ALA
ATOM    218  CA  GLU   322     179.221-265.604  45.312  234 GLN
ATOM    219  CA  ILE   323     176.498-265.862  45.917  235 VAL
ATOM    220  CA  VAL   324     175.541-266.965  43.556  236 ILE
ATOM    221  CA  ARG   325     176.884-269.400  43.538  237 ARG
ATOM    222  CA  GLU   326     175.372-270.727  45.417  238 MET
ATOM    223  CA  PHE   327     173.187-271.525  43.984  239 PHE
ATOM    224  CA  LYS   328     171.066-273.708  42.076  240 ASN
ATOM    225  CA  THR   329     172.004-275.167  39.136  241 SER
ATOM    226  CA  THR   330     172.164-276.568  35.857  242 ARG
ATOM    227  CA  ASN   331     174.039-275.949  33.933  243 ASN
ATOM    228  CA  ARG   332     176.421-273.295  33.172  244 ARG
ATOM    229  CA  LEU   333     177.090-269.966  31.904  245 LEU
ATOM    230  CA  LEU   334     179.581-267.626  31.333  246 LEU
ATOM    231  CA  LEU   335     179.739-264.309  30.387  247 ILE
ATOM    232  CA  THR   336     181.918-262.101  29.057  248 THR
ATOM    233  CA  GLY   337     183.987-259.241  28.193  249 GLY
ATOM    234  CA  THR   338     186.649-259.185  28.210  250 THR
ATOM    235  CA  PRO   339     190.050-260.445  28.045  251 PRO
ATOM    236  CA  LEU   340     191.664-263.452  29.426  252 LEU
ATOM    237  CA  GLN   341     193.351-263.057  32.527  253 GLN
ATOM    238  CA  ASN   342     196.578-262.624  34.122  254 ASN
ATOM    239  CA  ASN   343     196.376-263.745  36.941  255 ASN
ATOM    240  CA  LEU   344     196.308-265.579  39.640  256 LEU
ATOM    241  CA  HIS   345     194.209-266.149  41.482  257 HIS
ATOM    242  CA  GLU   346     191.823-265.278  40.215  258 GLU
ATOM    243  CA  LEU   347     191.739-267.026  38.073  259 LEU
ATOM    244  CA  TRP   348     191.391-269.470  39.423  260 TRP
ATOM    245  CA  SER   349     188.860-268.880  40.321  261 ALA
ATOM    246  CA  LEU   350     187.310-268.822  38.028  262 LEU
ATOM    247  CA  LEU   351     187.556-271.545  37.225  263 LEU
ATOM    248  CA  ASN   352     186.211-272.684  39.339  264 ASN
ATOM    249  CA  PHE   353     183.721-271.564  38.972  265 PHE
ATOM    250  CA  LEU   354     183.052-272.662  36.449  266 LEU
ATOM    251  CA  LEU   355     183.399-275.439  36.873  267 LEU
ATOM    252  CA  PRO   356     182.108-276.420  39.456  268 PRO
ATOM    253  CA  ASP   357     181.991-278.714  41.028  269 ASP
ATOM    254  CA  VAL   358     184.293-280.083  40.763  270 VAL
ATOM    255  CA  PHE   359     186.291-278.240  41.394  271 PHE
ATOM    256  CA  ASN   360     185.589-277.346  44.055  272 GLY
ATOM    257  CA  SER   361     186.295-276.055  46.543  273 ASP
ATOM    258  CA  ALA   362     188.465-273.434  47.711  274 SER
ATOM    259  CA  ASP   363     190.554-274.282  49.297  275 GLU
ATOM    260  CA  ASP   364     191.572-276.848  48.602  276 ALA
ATOM    261  CA  PHE   365     192.773-276.245  46.203  277 PHE
ATOM    262  CA  ASP   366     194.827-274.451  46.905  278 ASP
ATOM    263  CA  SER   367     196.450-276.103  48.471  279 GLN
ATOM    264  CA  TRP   368     197.152-277.920  46.465  280 TRP
ATOM    265  CA  PHE   369     198.694-276.298  44.782  281 PHE
ATOM    266  CA  ASP   370     200.858-275.464  46.477  282 SER
ATOM    267  CA  THR   371     201.990-277.925  46.845  283 GLY
ATOM    268  CA  ASN   372     202.894-278.808  44.388  284 GLN
ATOM    269  CA  ASN   373     205.454-278.421  41.791  285 ASP
ATOM    270  CA  LEU   375     206.046-276.292  40.097  286 ARG
ATOM    271  CA  GLY   376     206.764-272.846  39.482  287 ASP
ATOM    272  CA  ASP   377     204.858-269.873  40.343  288 GLN
ATOM    273  CA  GLN   378     204.116-268.099  38.138  289 ASP
ATOM    274  CA  LYS   379     204.365-269.798  36.009  290 THR
ATOM    275  CA  LEU   380     202.489-271.768  36.637  291 VAL
ATOM    276  CA  VAL   381     200.194-270.172  36.416  292 VAL
ATOM    277  CA  GLU   382     200.238-269.750  33.634  293 GLN
ATOM    278  CA  ARG   383     199.868-272.383  32.789  294 GLN
ATOM    279  CA  LEU   384     197.302-272.805  33.740  295 LEU
ATOM    280  CA  HIS   385     195.907-271.003  32.125  296 HIS
ATOM    281  CA  MET   386     196.171-272.321  29.647  297 ARG
ATOM    282  CA  VAL   387     194.746-274.610  30.092  298 VAL
ATOM    283  CA  LEU   388     192.226-273.574  30.440  299 LEU
ATOM    284  CA  ARG   389     191.512-272.732  27.951  300 ARG
ATOM    285  CA  PRO   390     189.864-274.465  26.174  301 PRO
ATOM    286  CA  PHE   391     187.342-273.904  27.270  302 PHE
ATOM    287  CA  LEU   392     186.731-271.412  26.629  303 LEU
ATOM    288  CA  LEU   393     185.839-268.805  24.439  304 LEU
ATOM    289  CA  ARG   394     187.156-266.372  22.463  305 ARG
ATOM    290  CA  ARG   395     187.368-263.492  20.442  306 ARG
ATOM    291  CA  ILE   396     188.594-260.862  18.599  307 VAL
ATOM    292  CA  LYS   397     187.909-257.648  17.171  308 LYS
ATOM    293  CA  ALA   398     189.591-257.427  14.869  309 SER
ATOM    294  CA  ASP   399     190.024-260.112  14.161  310 ASP
ATOM    295  CA  VAL   400     187.532-260.841  13.238  311 VAL
ATOM    296  CA  GLU   401     187.009-259.023  11.197  312 GLU
ATOM    297  CA  LYS   402     188.917-259.704   9.337  313 LYS
ATOM    298  CA  SER   403     189.326-261.816   6.433  314 SER
ATOM    299  CA  LEU   404     188.069-265.114   6.210  315 LEU
ATOM    300  CA  PRO   405     188.997-267.709   4.325  316 LEU
ATOM    301  CA  PRO   406     186.968-269.522   1.990  317 PRO
ATOM    302  CA  LYS   407     186.186-273.026   2.233  318 LYS
ATOM    303  CA  LYS   408     187.461-275.581   0.087  319 LYS
ATOM    304  CA  GLU   409     185.778-278.280  -0.917  320 GLU
ATOM    305  CA  VAL   410     186.182-281.553  -1.882  321 ILE
ATOM    306  CA  LYS   411     185.143-284.526  -3.371  322 ASN
ATOM    307  CA  ILE   412     186.637-287.741  -3.534  323 VAL
ATOM    308  CA  TYR   413     186.766-290.271  -5.678  324 TYR
ATOM    309  CA  VAL   414     187.187-293.690  -5.515  325 ILE
ATOM    310  CA  GLY   415     188.756-296.807  -6.281  326 GLY
ATOM    311  CA  LEU   416     188.802-300.404  -5.585  327 MET
ATOM    312  CA  SER   417     191.101-302.769  -4.164  328 SER
ATOM    313  CA  LYS   418     192.226-306.008  -5.338  329 GLU
ATOM    314  CA  MET   419     192.102-307.726  -3.181  330 MET
ATOM    315  CA  GLN   420     190.287-306.429  -1.543  331 GLN
ATOM    316  CA  ARG   421     188.042-306.644  -3.161  332 VAL
ATOM    317  CA  GLU   422     187.644-309.446  -3.022  333 LYS
ATOM    318  CA  TRP   423     186.994-309.843  -0.258  334 TRP
ATOM    319  CA  TYR   424     184.759-308.237   0.013  335 TYR
ATOM    320  CA  THR   425     182.970-309.625  -1.616  336 GLN
ATOM    321  CA  ARG   426     182.820-312.077  -0.191  337 LYS
ATOM    322  CA  ILE   427     181.550-311.147   2.141  338 ILE
ATOM    323  CA  LEU   428     179.049-310.146   1.177  339 LEU
ATOM    324  CA  MET   429     178.088-312.575   0.078  340 GLU
ATOM    325  CA  LYS   430     177.886-314.357   2.310  341 LYS
ATOM    326  CA  ASP   431     175.574-313.681   3.428  342 ASP
ATOM    327  CA  ILE   432     173.568-313.902   1.451  343 ILE
ATOM    328  CA  ASP   433     170.850-314.093   0.851  344 ASP
ATOM    329  CA  ILE   434     169.498-311.887   2.022  345 ALA
ATOM    330  CA  LEU   435     170.810-309.882   0.641  346 VAL
ATOM    331  CA  ASN   436     170.030-310.307  -2.051  347 ASN
ATOM    332  CA  SER   437     167.316-309.836  -1.748  348 GLY
ATOM    333  CA  ALA   438     161.164-312.376   2.259  351 GLY
ATOM    334  CA  GLY   439     162.090-310.142   3.625  352 LYS
ATOM    335  CA  LYS   440     162.137-309.938   6.358  353 ARG
ATOM    336  CA  MET   441     163.936-310.194   8.287  354 GLU
ATOM    337  CA  ASP   442     165.978-309.092  11.086  355 SER
ATOM    338  CA  LYS   443     166.798-305.622  11.767  356 LYS
ATOM    339  CA  MET   444     169.254-305.366  12.800  357 THR
ATOM    340  CA  ARG   445     170.726-307.439  11.636  358 ARG
ATOM    341  CA  LEU   446     171.076-306.448   9.046  359 LEU
ATOM    342  CA  LEU   447     172.508-304.183   9.624  360 LEU
ATOM    343  CA  ASN   448     174.946-305.143  10.624  361 ASN
ATOM    344  CA  ILE   449     176.002-306.253   8.215  362 ILE
ATOM    345  CA  LEU   450     176.314-303.908   6.635  363 VAL
ATOM    346  CA  MET   451     178.184-302.624   8.233  364 MET
ATOM    347  CA  GLN   452     180.433-304.365   8.028  365 GLN
ATOM    348  CA  LEU   453     180.938-304.100   5.255  366 LEU
ATOM    349  CA  ARG   454     181.608-301.456   5.266  367 ARG
ATOM    350  CA  LYS   455     184.017-301.517   6.697  368 LYS
ATOM    351  CA  CYS   456     185.520-303.001   4.866  369 CYS
ATOM    352  CA  CYS   457     185.728-301.234   2.643  370 CYS
ATOM    353  CA  ASN   458     187.436-299.510   3.726  371 ASN
ATOM    354  CA  HIS   459     189.916-300.752   4.761  372 HIS
ATOM    355  CA  PRO   460     191.226-303.940   4.121  373 PRO
ATOM    356  CA  TYR   461     192.702-305.315   6.029  374 TYR
ATOM    357  CA  LEU   462     191.473-304.943   8.427  375 LEU
ATOM    358  CA  PHE   463     189.892-307.074   8.907  376 PHE
ATOM    359  CA  ASP   464     190.015-310.152  10.632  377 GLU
ATOM    360  CA  GLY   465     192.465-312.577   9.897  378 GLY
ATOM    361  CA  ALA   466     192.952-311.718   7.405  379 ALA
ATOM    362  CA  GLU   467     195.192-310.087   6.697  380 GLU
ATOM    363  CA  PRO   468     198.454-310.755   5.366  381 PRO
ATOM    364  CA  GLY   469     199.780-313.699   6.585  382 GLY
ATOM    365  CA  PRO   470     201.469-314.361   9.805  383 PRO
ATOM    366  CA  PRO   471     204.965-313.512  10.029  384 PRO
ATOM    367  CA  TYR   472     203.453-310.340  10.859  385 TYR
ATOM    368  CA  THR   473     203.996-307.490   9.036  386 THR
ATOM    369  CA  THR   474     204.843-304.105   8.083  387 THR
ATOM    370  CA  ASP   475     204.526-303.755   4.892  388 ASP
ATOM    371  CA  MET   476     204.934-302.681   1.464  389 GLU
ATOM    372  CA  HIS   477     202.727-303.647   0.674  390 HIS
ATOM    373  CA  LEU   478     200.850-303.086   2.526  391 LEU
ATOM    374  CA  VAL   479     199.893-300.748   1.676  392 ILE
ATOM    375  CA  THR   480     199.046-301.219  -0.991  393 TYR
ATOM    376  CA  ASN   481     197.061-303.111  -0.874  394 ASN
ATOM    377  CA  SER   482     194.738-301.740  -0.444  395 ALA
ATOM    378  CA  GLY   483     192.505-299.448  -1.866  396 GLY
ATOM    379  CA  LYS   484     192.102-296.830  -0.998  397 LYS
ATOM    380  CA  MET   485     194.414-296.320   0.533  398 MET
ATOM    381  CA  VAL   486     196.425-296.330  -1.439  399 VAL
ATOM    382  CA  VAL   487     195.734-294.043  -2.979  400 VAL
ATOM    383  CA  LEU   488     195.883-292.157  -0.924  401 LEU
ATOM    384  CA  ASP   489     198.609-292.349  -0.228  402 ASP
ATOM    385  CA  LYS   490     199.981-291.210  -2.416  403 LYS
ATOM    386  CA  LEU   491     198.817-288.729  -2.393  404 LEU
ATOM    387  CA  LEU   492     199.564-287.550   0.047  405 LEU
ATOM    388  CA  PRO   493     202.310-287.358  -0.342  406 LYS
ATOM    389  CA  LYS   494     202.328-285.420  -2.316  407 ARG
ATOM    390  CA  LEU   495     201.170-283.361  -0.883  408 ILE
ATOM    391  CA  LYS   496     203.026-282.720   1.125  409 GLN
ATOM    392  CA  GLU   497     205.180-281.805  -0.404  410 LYS
ATOM    393  CA  GLN   498     204.330-279.312  -1.447  411 GLN
ATOM    394  CA  GLY   499     204.455-278.020   0.857  412 GLY
ATOM    395  CA  SER   500     202.402-278.162   2.747  413 SER
ATOM    396  CA  ARG   501     200.191-278.967   5.515  414 ARG
ATOM    397  CA  VAL   502     198.395-281.652   7.091  415 VAL
ATOM    398  CA  LEU   503     195.234-282.862   8.358  416 LEU
ATOM    399  CA  ILE   504     193.866-285.991   9.240  417 ILE
ATOM    400  CA  PHE   505     190.919-287.636   9.336  418 PHE
ATOM    401  CA  SER   506     188.991-290.343  10.739  419 SER
ATOM    402  CA  GLN   507     186.298-292.733  11.189  420 GLN
ATOM    403  CA  MET   508     186.938-295.053  12.433  421 MET
ATOM    404  CA  THR   509     189.040-296.387  14.889  422 SER
ATOM    405  CA  ARG   510     190.742-298.544  14.723  423 ARG
ATOM    406  CA  VAL   511     191.516-298.321  12.155  424 LEU
ATOM    407  CA  LEU   512     192.964-296.021  12.025  425 LEU
ATOM    408  CA  ASP   513     195.098-297.029  13.482  426 ASP
ATOM    409  CA  ILE   514     196.293-298.688  11.511  427 ILE
ATOM    410  CA  LEU   515     197.037-296.621   9.889  428 LEU
ATOM    411  CA  GLU   516     198.879-295.335  11.522  429 GLU
ATOM    412  CA  ASP   517     201.017-297.171  11.596  430 ASP
ATOM    413  CA  TYR   518     201.596-297.173   8.846  431 TYR
ATOM    414  CA  CYS   519     202.494-294.505   8.631  432 CYS
ATOM    415  CA  MET   520     204.955-294.436   9.981  433 VAL
ATOM    416  CA  TRP   521     206.382-296.224   8.400  434 PHE
ATOM    417  CA  ARG   522     206.735-294.667   6.115  435 ARG
ATOM    418  CA  ASN   523     208.177-292.715   7.125  436 GLY
ATOM    419  CA  TYR   524     206.819-290.543   8.341  437 TYR
ATOM    420  CA  GLU   525     206.123-287.809  10.354  438 LYS
ATOM    421  CA  TYR   526     203.958-287.554  13.091  439 TYR
ATOM    422  CA  CYS   527     200.953-286.659  15.020  440 CYS
ATOM    423  CA  ARG   528     198.459-287.980  17.285  441 ARG
ATOM    424  CA  LEU   529     195.061-288.267  18.208  442 ILE
ATOM    425  CA  ASP   530     192.292-289.742  19.849  443 ASP
ATOM    426  CA  GLY   531     190.212-289.349  21.522  444 GLY
ATOM    427  CA  GLN   532     190.206-290.677  23.891  445 SER
ATOM    428  CA  THR   533     189.832-291.742  27.342  446 THR
ATOM    429  CA  PRO   534     191.755-292.917  28.679  447 ALA
ATOM    430  CA  HIS   535     194.425-292.018  29.874  448 HIS
ATOM    431  CA  ASP   536     195.245-290.335  27.720  449 GLU
ATOM    432  CA  GLU   537     196.598-287.379  26.500  450 ASP
ATOM    433  CA  ARG   538     195.392-284.673  25.194  451 ARG
ATOM    434  CA  GLN   539     195.888-281.915  25.025  452 ILE
ATOM    435  CA  ASP   540     198.737-281.794  25.160  453 ALA
ATOM    436  CA  SER   541     199.340-283.055  22.725  454 ALA
ATOM    437  CA  ILE   542     197.935-281.470  20.819  455 ILE
ATOM    438  CA  ASN   543     199.352-279.063  21.200  456 ASP
ATOM    439  CA  ALA   544     201.985-279.834  20.502  457 GLU
ATOM    440  CA  TYR   545     201.603-280.206  17.762  458 TYR
ATOM    441  CA  ASN   546     200.832-277.692  16.932  459 ASN
ATOM    442  CA  GLU   547     202.829-275.847  17.541  460 LYS
ATOM    443  CA  PRO   548     205.120-273.320  16.449  461 PRO
ATOM    444  CA  ASN   549     207.247-273.977  13.692  462 GLY
ATOM    445  CA  SER   550     207.000-276.703  13.932  463 SER
ATOM    446  CA  THR   551     207.748-280.203  13.909  464 ASP
ATOM    447  CA  LYS   552     205.915-281.920  13.113  465 LYS
ATOM    448  CA  PHE   553     203.693-283.404  10.706  466 PHE
ATOM    449  CA  VAL   554     201.400-284.860   9.886  467 ILE
ATOM    450  CA  PHE   555     198.198-285.229  11.414  468 PHE
ATOM    451  CA  MET   556     196.497-287.587  13.147  469 LEU
ATOM    452  CA  LEU   557     193.176-288.514  13.665  470 LEU
ATOM    453  CA  SER   558     190.178-289.450  15.352  471 THR
ATOM    454  CA  THR   559     186.792-289.139  14.230  472 THR
ATOM    455  CA  ARG   560     184.984-288.390  16.165  473 ARG
ATOM    456  CA  ALA   561     186.713-286.979  17.876  474 ALA
ATOM    457  CA  GLY   562     186.822-284.566  16.695  475 GLY
ATOM    458  CA  GLY   563     184.758-283.212  17.834  476 GLY
ATOM    459  CA  LEU   564     185.624-282.183  20.196  477 LEU
ATOM    460  CA  GLY   565     186.283-279.584  20.554  478 GLY
ATOM    461  CA  ILE   566     188.772-278.698  19.705  479 ILE
ATOM    462  CA  ASN   567     191.583-276.822  18.372  480 ASN
ATOM    463  CA  LEU   568     193.057-276.641  15.303  481 LEU
ATOM    464  CA  ALA   569     194.375-275.000  13.375  482 THR
ATOM    465  CA  THR   570     196.837-274.762  12.169  483 THR
ATOM    466  CA  ALA   571     197.162-276.675  10.300  484 ALA
ATOM    467  CA  ASP   572     196.158-277.154   6.847  485 ASP
ATOM    468  CA  VAL   573     194.969-278.735   5.081  486 ILE
ATOM    469  CA  VAL   574     192.471-281.202   4.907  487 VAL
ATOM    470  CA  ILE   575     191.617-284.568   5.334  488 ILE
ATOM    471  CA  LEU   576     189.031-286.721   4.921  489 LEU
ATOM    472  CA  TYR   577     188.877-289.857   5.632  490 TYR
ATOM    473  CA  ASP   578     187.016-291.907   5.824  491 ASP
ATOM    474  CA  SER   579     183.424-291.463   5.911  492 SER
ATOM    475  CA  ASP   580     181.064-289.750   8.104  493 ASP
ATOM    476  CA  TRP   581     177.819-290.825   9.136  494 TRP
ATOM    477  CA  ASN   582     176.241-288.786   9.941  495 ASN
ATOM    478  CA  PRO   583     176.499-285.853   8.481  496 PRO
ATOM    479  CA  GLN   584     176.968-283.404   9.746  497 GLN
ATOM    480  CA  VAL   585     178.775-283.994  11.756  498 ALA
ATOM    481  CA  ASP   586     181.152-284.538  10.280  499 ASP
ATOM    482  CA  LEU   587     181.474-282.003   9.191  500 LEU
ATOM    483  CA  GLN   588     181.947-280.579  11.478  501 GLN
ATOM    484  CA  ALA   589     184.385-281.674  12.053  502 ALA
ATOM    485  CA  MET   590     186.040-280.818   9.824  503 MET
ATOM    486  CA  ASP   591     186.028-278.153  10.511  504 ASP
ATOM    487  CA  ARG   592     187.827-277.866  12.499  505 ARG
ATOM    488  CA  ALA   593     190.126-277.144  11.336  506 ALA
ATOM    489  CA  HIS   594     189.182-275.253   9.510  507 HIS
ATOM    490  CA  ARG   595     188.545-272.360  10.545  508 ARG
ATOM    491  CA  ILE   596     188.354-269.193  12.300  509 ILE
ATOM    492  CA  GLY   597     191.504-267.687  12.409  510 GLY
ATOM    493  CA  GLN   598     192.893-269.421  10.874  511 GLN
ATOM    494  CA  THR   599     194.930-269.128   8.014  512 THR
ATOM    495  CA  LYS   600     195.377-270.000   5.455  513 LYS
ATOM    496  CA  THR   601     193.974-271.601   2.442  514 GLN
ATOM    497  CA  VAL   602     191.609-273.918   3.128  515 VAL
ATOM    498  CA  ARG   603     191.543-277.199   2.106  516 VAL
ATOM    499  CA  VAL   604     189.441-279.868   1.583  517 VAL
ATOM    500  CA  PHE   605     189.421-283.329   1.299  518 TYR
ATOM    501  CA  ARG   606     187.269-285.887   0.537  519 ARG
ATOM    502  CA  PHE   607     187.242-289.205   0.769  520 PHE
ATOM    503  CA  ILE   608     185.754-291.579  -1.299  521 VAL
ATOM    504  CA  THR   609     184.582-294.785  -1.933  522 THR
ATOM    505  CA  ASP   610     184.016-295.726  -5.052  523 ASP
ATOM    506  CA  ASN   611     181.057-296.855  -6.785  524 ASN
ATOM    507  CA  THR   612     180.373-298.663  -4.799  525 ALA
ATOM    508  CA  VAL   613     179.088-299.406  -1.487  526 ILE
ATOM    509  CA  GLU   614     179.659-296.971  -0.129  527 GLU
ATOM    510  CA  GLU   615     179.381-294.862  -1.981  528 GLU
ATOM    511  CA  ARG   616     176.656-294.778  -2.272  529 LYS
ATOM    512  CA  ILE   617     175.790-293.988   0.314  530 VAL
ATOM    513  CA  VAL   618     176.928-291.494   0.101  531 LEU
ATOM    514  CA  GLU   619     175.239-290.219  -1.781  532 GLU
ATOM    515  CA  ARG   620     172.817-290.170  -0.383  533 ARG
ATOM    516  CA  ALA   621     173.608-288.462   1.671  534 ALA
ATOM    517  CA  GLU   622     173.837-286.059   0.254  535 ALA
ATOM    518  CA  MET   623     171.217-285.678  -0.459  536 GLN
ATOM    519  CA  LYS   624     169.927-285.386   2.038  537 LYS
ATOM    520  CA  LEU   625     171.156-283.019   2.750  538 LEU
ATOM    521  CA  ARG   626     170.112-281.154   0.942  539 ARG
ATOM    522  CA  LEU   627     167.373-281.326   1.566  540 LEU
ATOM    523  CA  ASP   628     167.623-280.390   4.164  541 ASP
ATOM    524  CA  SER   629     168.362-277.735   3.653  542 GLN
ATOM    525  CA  ILE   630     166.039-276.691   2.464  543 LEU
ATOM    526  CA  VAL   631     164.086-276.814   4.539  544 VAL
ATOM    527  CA  ILE   632     165.200-274.972   6.230  545 ILE
ATOM    528  CA  GLN   633     165.089-272.668   4.537  546 GLN
ATOM    529  CA  GLN   634     162.325-272.520   4.011  547 GLN
ATOM    530  CA  GLY   635     161.216-272.582   6.651  548 GLY
ATOM    531  CA  ARG   636     162.061-270.114   7.627  549 ARG
ATOM    532  CA  LEU   637     160.495-268.435   6.146  550 ALA
ATOM    533  CA  VAL   638     157.980-269.073   6.928  551 GLN
ATOM    534  CA  ASP   639     158.059-267.967   9.525  552 VAL
ATOM    535  CA  GLN   640     157.946-265.237   8.884  553 ALA
ATOM    536  CA  ASN   641     155.510-265.258   7.519  554 ALA
ATOM    537  CA  LEU   642     153.659-266.227   9.472  555 LYS
ATOM    538  CA  ASN   643     153.623-263.993  11.000  556 ALA
ATOM    539  CA  LYS   644     152.477-260.613  11.890  557 ALA
ATOM    540  CA  ILE   645     151.103-258.123   9.639  558 ALA
ATOM    541  CA  GLY   646     153.219-256.434   7.229  559 ASN
ATOM    542  CA  LYS   647     154.356-253.017   6.801  560 LYS
ATOM    543  CA  ASP   648     154.621-252.525   4.152  561 ASP
ATOM    544  CA  GLU   649     153.109-254.630   3.207  562 GLU
ATOM    545  CA  MET   650     150.612-253.947   4.242  563 LEU
ATOM    546  CA  LEU   651     150.265-251.544   2.869  564 LEU
ATOM    547  CA  GLN   652     150.137-252.362   0.159  565 SER
ATOM    548  CA  MET   653     147.739-253.698   0.274  566 MET
ATOM    549  CA  ILE   654     145.940-251.613   0.801  567 ILE
ATOM    550  CA  ARG   655     146.324-250.136  -1.568  568 GLN
ATOM    551  CA  HIS   656     145.492-251.786  -3.598  569 HIS
ATOM    552  CA  GLY   657     143.432-251.845  -6.244  570 GLY
ATOM    553  CA  ALA   658     142.748-249.310  -5.853  571 ALA
ATOM    554  CA  THR   659     143.097-247.302  -7.803  572 GLU
ATOM    555  CA  HIS   660     141.158-247.889  -9.878  573 LYS
ATOM    556  CA  VAL   661     138.911-247.492  -8.388  574 VAL
ATOM    557  CA  PHE   662     138.991-244.730  -7.744  575 PHE
ATOM    558  CA  ALA   663     138.736-243.833 -10.346  576 GLN
ATOM    559  CA  SER   664     136.171-244.677 -11.032  577 THR
ATOM    560  CA  LYS   665     132.908-243.263 -11.063  578 LYS
ATOM    561  CA  GLU   666     130.268-243.742 -10.795  579 GLY
ATOM    562  CA  SER   667     119.269-253.123  -8.869  589 SER
ATOM    563  CA  GLU   668     117.321-255.844  -7.337  590 GLN
ATOM    564  CA  ILE   669     117.838-258.070  -9.485  591 LEU
ATOM    565  CA  THR   670     117.808-260.468 -12.267  592 ASP
ATOM    566  CA  ASP   671     117.891-264.006 -11.538  593 ASP
ATOM    567  CA  GLU   672     119.524-265.416 -13.071  594 ASP
ATOM    568  CA  ASP   673     121.691-263.867 -13.286  595 ASP
ATOM    569  CA  ILE   674     122.653-264.258 -10.797  596 ILE
ATOM    570  CA  ASP   675     123.160-267.014 -10.860  597 ASP
ATOM    571  CA  GLY   676     125.211-266.828 -12.628  598 ALA
ATOM    572  CA  ILE   677     127.131-265.233 -11.334  599 ILE
ATOM    573  CA  LEU   678     127.715-266.900  -9.140  600 LEU
ATOM    574  CA  GLU   679     128.733-269.019 -10.616  601 GLN
ATOM    575  CA  ARG   680     130.905-267.813 -11.882  602 ALA
ATOM    576  CA  GLY   681     132.303-267.173  -9.614  603 GLY
ATOM    577  CA  ALA   682     132.837-269.718  -8.529  604 GLU
ATOM    578  CA  LYS   683     134.495-270.628 -10.530  605 THR
ATOM    579  CA  LYS   684     136.658-268.758 -10.641  606 ARG
ATOM    580  CA  THR   685     137.579-269.317  -8.114  607 THR
ATOM    581  CA  ALA   686     138.507-272.012  -8.195  608 LYS
ATOM    582  CA  GLU   687     140.583-271.454  -9.913  609 GLU
ATOM    583  CA  MET   688     142.286-269.677  -8.491  610 LEU
ATOM    584  CA  ASN   689     143.146-271.335  -6.429  611 ASN
ATOM    585  CA  GLU   690     144.410-273.458  -7.864  612 ALA
ATOM    586  CA  LYS   691     146.540-272.052  -8.966  613 ARG
ATOM    587  CA  LEU   692     148.461-271.710  -6.943  614 TYR
ATOM    588  CA  SER   693     148.649-274.177  -5.621  615 GLU
ATOM    589  CA  LYS   694     150.256-275.819  -7.102  616 LYS
ATOM    590  CA  MET   695     152.786-274.767  -6.948  617 LEU
ATOM    591  CA  GLY   696     156.190-274.430  -5.604  618 GLY
ATOM    592  CA  GLU   697     158.359-273.311  -2.971  619 ILE
ATOM    593  CA  SER   698     160.336-271.518  -4.120  620 ASP
ATOM    594  CA  SER   699     159.336-270.772  -6.619  621 ASP
ATOM    595  CA  LEU   700     157.147-269.808  -5.384  622 LEU
ATOM    596  CA  ARG   701     157.998-267.587  -4.029  623 GLN
ATOM    597  CA  ASN   702     157.972-265.561  -5.855  624 LYS
ATOM    598  CA  PHE   703     155.399-264.841  -5.844  625 PHE
TER
