# Supplementary material for: The chromatin remodeler SMARCA5 binds to d-block metal supports: Characterization of affinities by IMAC chromatography and QM analysis
Source: PLoS One. 2024 Oct 7;19(10):e0309134. doi: 10.1371/journal.pone.0309134 (PMC11458017; doi:10.1371/journal.pone.0309134)
Supplement: S1 Data — (BZ2) [file pone.0309134.s003.bz2 › S751200_results/lscore.txt]

		%%%%%%%%%%%%%%%%%%%%%%%%%%%%%%%%%%%%%%%%%%%%%%%%%%%
		% B-factor and local structure quality estimation %
		%       in I-TASSER structure modeling            %
		%%%%%%%%%%%%%%%%%%%%%%%%%%%%%%%%%%%%%%%%%%%%%%%%%%%

1. How was the local accuracy estimated?

    The local accuracy was defined as the distance deviation (in Angstrom) between residue positions 
    in the model and the native structure. It was estimated using support vector regression that makes 
    use of the coverage of threading alignment, divergence of I-TASSER simulation decoys, and 
    sequence-based secondary structure and solvent accessibility predictions. Large-scale benchmark 
    tests show that the estimated local accuracy has an average error of 2.21 Angstrom and the
    Pearson's correlation coefficient between estimated and actual error is 0.7. 

    Based on these tests, the local accuracy estimations tend to be  more accurate for residues:
	 1) that have higher threading alignment coverage
	 2) that are located at alpha-helix and beta-strand regions
	 3) that are buried (at 25% threshold)

    The estimated local accuracy for each model is available at the columns 61-66 in the model's PDB file
    and also at the bottom of this page (columns with label RSQ_*).

2. What is normalized B-factor?

    Normalized B-factor for a target protein is defined as z-score-based normalization of the 
    raw B-factor values. The normalized B-factor (called B-factor profile, BFP) is predicted using a 
    combination of both template-based assignment and profile-based prediction. Based on the distributions
    and predictions of the BFP, residues with BFP values higher than 0 are less stable in experimental 
    structures. The estimated normalized B-factor is shown at the bottom of this page.

For more information about the local accuracy and normalized B-factor predictions, please refer to the 
following article:

J Yang, Y Wang, Y Zhang. ResQ: An approach to unified estimation of B-factor and residue-specific error 
in protein structure prediction, Journal of Molecular Biology, 428: 693-701 (2016).
#RES	SS	SA	COV	BFP	RSQ_1	RSQ_2	RSQ_3	RSQ_4	RSQ_5	
1	C	E	0.26	1.76	4.00	9.89	7.77	7.75	7.36	
2	C	E	0.28	1.23	4.03	8.75	7.63	7.67	7.43	
3	C	E	0.28	0.79	4.01	7.91	7.74	7.81	7.64	
4	C	E	0.28	0.56	4.07	7.80	7.66	7.78	7.70	
5	C	E	0.28	0.43	4.10	7.91	7.67	7.78	7.85	
6	C	E	0.28	0.46	4.10	7.85	7.54	7.66	7.87	
7	C	E	0.26	0.44	4.16	7.72	7.54	7.63	8.04	
8	C	E	0.25	0.37	4.20	7.74	7.48	7.52	8.13	
9	C	E	0.25	0.27	4.21	7.67	7.33	7.39	8.12	
10	C	E	0.27	0.25	4.25	7.47	7.22	7.24	8.26	
11	C	E	0.27	0.24	4.26	7.48	7.10	7.14	8.21	
12	C	E	0.25	0.28	4.23	7.49	7.05	7.06	8.07	
13	C	E	0.28	0.43	4.24	7.33	6.87	6.94	8.09	
14	C	E	0.28	0.49	4.24	7.47	7.14	7.01	8.03	
15	C	E	0.28	0.42	4.18	7.50	8.58	8.78	7.85	
16	C	E	0.28	0.47	4.21	7.33	9.33	9.14	7.83	
17	C	E	0.28	0.55	4.19	7.34	9.65	9.60	7.79	
18	C	E	0.27	0.41	4.15	7.50	9.61	9.71	7.70	
19	C	E	0.27	0.27	4.15	7.36	8.37	10.04	7.78	
20	C	E	0.26	0.26	4.14	7.41	9.03	11.08	7.80	
21	C	E	0.28	0.33	4.14	7.34	9.00	11.86	7.79	
22	C	E	0.27	0.40	4.19	7.31	8.20	12.57	7.97	
23	C	E	0.28	0.45	4.19	7.37	8.18	13.68	7.96	
24	C	E	0.28	0.39	4.06	7.38	8.22	14.40	7.77	
25	C	E	0.26	0.36	4.10	7.09	8.26	14.84	7.88	
26	C	E	0.27	0.38	4.14	6.87	8.64	15.14	8.04	
27	C	E	0.28	0.43	4.11	6.87	8.15	14.97	7.87	
28	C	E	0.27	0.44	4.07	7.04	7.62	14.88	7.73	
29	C	E	0.27	0.47	4.35	6.99	8.87	14.58	7.61	
30	C	E	0.27	0.44	6.16	6.85	9.14	15.32	8.27	
31	C	E	0.27	0.46	7.56	6.94	8.37	15.02	8.08	
32	C	E	0.27	0.51	8.28	7.06	8.09	14.43	9.34	
33	C	E	0.27	0.41	8.47	6.92	9.07	14.19	9.86	
34	C	E	0.27	0.38	8.56	6.91	8.63	12.49	9.88	
35	C	E	0.28	0.39	8.48	7.09	7.87	11.51	9.74	
36	C	E	0.28	0.36	8.17	7.09	7.35	9.82	9.81	
37	C	E	0.28	0.41	7.58	6.88	8.40	8.31	9.80	
38	C	E	0.28	0.38	6.74	6.88	8.38	8.89	10.48	
39	C	E	0.27	0.34	6.98	7.12	7.99	10.13	11.10	
40	C	E	0.28	0.36	6.79	7.28	7.83	9.49	10.13	
41	C	E	0.29	0.36	5.33	7.10	7.94	8.47	8.63	
42	C	E	0.29	0.24	3.93	7.05	7.35	7.97	7.37	
43	C	E	0.29	0.27	3.96	7.24	7.60	7.69	7.50	
44	C	E	0.29	0.28	4.00	7.28	6.89	7.35	7.59	
45	C	E	0.28	0.21	4.04	7.19	7.15	7.42	7.79	
46	C	E	0.28	0.25	4.12	7.27	7.21	7.35	7.75	
47	C	E	0.27	0.37	4.17	7.46	7.07	7.44	7.92	
48	C	E	0.27	0.27	4.14	7.36	7.28	7.50	7.85	
49	C	E	0.27	0.24	4.12	7.42	6.88	7.25	7.73	
50	C	E	0.27	0.31	4.10	7.29	6.92	7.31	7.83	
51	C	E	0.27	0.33	4.10	7.15	6.85	7.22	7.77	
52	C	E	0.28	0.26	4.05	7.12	6.72	7.08	7.60	
53	C	E	0.28	0.19	4.00	7.18	6.57	6.94	7.42	
54	C	E	0.30	0.24	3.96	6.98	6.46	6.91	7.31	
55	C	E	0.30	0.22	4.05	6.93	6.65	7.12	7.53	
56	H	E	0.29	0.11	3.99	6.96	6.50	7.04	7.39	
57	H	E	0.29	0.09	3.92	6.85	6.38	6.93	7.21	
58	H	E	0.29	0.04	3.94	6.67	6.49	7.04	7.32	
59	H	E	0.31	0.07	3.92	6.63	6.47	7.05	7.32	
60	H	E	0.31	0.04	3.89	6.70	6.35	6.97	7.16	
61	H	E	0.31	-0.04	3.87	6.55	6.36	6.98	7.14	
62	H	E	0.30	0.01	3.92	6.45	6.52	7.15	7.30	
63	H	E	0.30	0.06	3.93	6.55	6.49	7.15	7.26	
64	H	E	0.30	0.08	3.90	6.53	6.40	7.09	7.11	
65	H	E	0.30	0.02	3.88	6.34	6.42	7.10	7.11	
66	H	E	0.30	0.02	3.93	6.34	6.58	7.25	7.28	
67	H	E	0.31	-0.02	3.92	6.37	6.65	7.33	7.27	
68	H	E	0.31	-0.03	3.90	6.28	6.56	7.27	7.13	
69	H	E	0.33	0.01	3.86	6.10	6.51	7.22	7.04	
70	H	E	0.33	0.00	3.90	6.19	6.67	7.37	7.18	
71	H	E	0.32	-0.01	3.94	6.25	6.72	7.44	7.20	
72	H	E	0.32	-0.07	3.91	6.09	6.97	9.80	7.06	
73	H	B	0.33	-0.10	3.92	6.08	8.06	11.25	7.10	
74	H	E	0.34	0.02	4.01	6.18	8.28	11.27	7.23	
75	H	E	0.34	0.11	4.03	6.20	8.07	12.63	7.24	
76	H	E	0.35	0.04	4.05	6.12	7.65	12.80	7.23	
77	H	E	0.36	0.07	4.13	5.97	7.07	11.54	7.17	
78	H	E	0.36	0.11	4.00	6.00	6.72	11.74	6.89	
79	H	E	0.35	0.06	3.99	6.07	6.72	12.09	6.80	
80	H	B	0.35	-0.06	3.97	6.21	6.32	11.34	6.94	
81	H	E	0.35	0.11	3.82	6.20	6.25	9.92	6.79	
82	H	E	0.37	0.16	3.78	6.15	6.21	8.74	6.72	
83	H	E	0.47	0.04	3.57	6.14	6.04	7.70	6.33	
84	H	B	0.50	0.05	3.55	6.76	5.69	7.38	6.38	
85	H	E	0.53	0.22	3.53	6.30	5.55	6.75	6.42	
86	H	E	0.52	0.38	3.54	6.49	5.89	6.82	6.34	
87	H	E	0.53	0.40	3.47	6.51	5.69	6.24	6.22	
88	H	E	0.53	0.27	3.48	6.43	5.66	6.19	6.36	
89	H	E	0.53	0.24	3.46	6.40	5.73	6.10	6.31	
90	H	E	0.54	0.10	3.41	6.25	5.62	5.98	6.14	
91	H	B	0.54	-0.15	3.41	6.19	5.69	5.94	6.19	
92	H	B	0.53	-0.28	3.43	6.07	5.84	6.00	6.31	
93	H	E	0.53	-0.12	3.41	5.96	5.87	5.93	6.20	
94	H	E	0.53	-0.24	3.38	5.84	6.02	6.01	6.09	
95	H	B	0.53	-0.38	3.40	5.73	6.16	6.13	6.22	
96	H	B	0.53	-0.37	3.42	5.70	6.30	6.20	6.27	
97	H	E	0.53	-0.08	3.40	5.60	6.46	6.33	6.12	
98	H	E	0.52	-0.13	3.43	5.65	6.61	6.39	6.18	
99	H	E	0.51	-0.07	3.52	5.63	6.66	6.65	6.39	
100	H	E	0.51	0.01	4.50	5.58	6.96	6.91	8.55	
101	H	B	0.49	-0.19	4.14	5.63	6.60	6.57	10.46	
102	H	E	0.50	-0.36	3.91	5.49	6.41	6.40	8.57	
103	H	B	0.47	-0.39	3.49	5.50	6.29	6.32	6.07	
104	H	E	0.48	-0.34	3.50	5.58	6.13	6.21	5.98	
105	H	B	0.39	-0.49	3.65	5.81	6.20	6.29	6.23	
106	H	B	0.38	-0.42	3.68	5.92	6.11	6.31	6.16	
107	H	E	0.37	-0.08	3.72	6.06	5.97	6.23	6.26	
108	H	E	0.36	-0.01	3.76	6.16	5.93	6.30	6.41	
109	H	E	0.34	-0.08	3.84	6.33	7.30	9.17	6.58	
110	H	B	0.33	-0.08	3.93	7.12	7.94	11.42	6.82	
111	H	E	0.30	-0.01	4.00	7.61	7.45	11.49	7.00	
112	H	E	0.28	0.18	4.06	7.80	7.35	10.72	7.20	
113	C	E	0.29	0.17	4.00	9.00	7.43	8.36	7.30	
114	H	E	0.29	0.33	4.05	8.19	5.98	6.41	7.41	
115	H	E	0.29	0.49	4.08	8.25	5.98	6.32	7.49	
116	H	E	0.28	0.40	4.06	8.62	6.06	6.27	7.42	
117	H	E	0.27	0.44	4.07	8.34	6.07	6.31	7.34	
118	H	E	0.27	0.45	4.03	7.96	6.09	6.40	7.16	
119	H	E	0.27	0.48	3.99	8.63	6.27	6.49	7.14	
120	H	E	0.26	0.45	3.98	9.38	6.43	6.62	7.01	
121	H	E	0.26	0.53	4.11	8.95	6.58	6.69	7.42	
122	C	E	0.37	0.55	4.39	8.85	6.32	6.48	8.88	
123	C	E	0.37	0.56	4.36	8.18	6.53	6.66	9.71	
124	C	E	0.35	0.59	4.51	7.55	6.55	6.68	11.48	
125	H	E	0.35	0.51	4.44	7.77	6.54	6.71	13.32	
126	H	E	0.38	0.54	4.38	8.43	6.40	6.65	13.52	
127	H	E	0.38	0.36	5.15	8.64	6.27	6.53	12.48	
128	H	E	0.38	0.43	5.62	8.08	6.28	6.53	12.81	
129	H	E	0.38	0.55	5.43	6.49	6.30	6.63	12.06	
130	H	E	0.38	0.56	5.24	6.29	6.16	6.53	10.15	
131	H	E	0.38	0.55	3.98	6.14	6.08	6.52	9.36	
132	H	E	0.38	0.53	3.94	6.22	6.17	6.47	9.49	
133	H	E	0.38	0.54	3.77	6.32	6.06	6.39	9.99	
134	H	E	0.38	0.46	3.80	6.21	6.01	6.28	8.37	
135	H	E	0.42	0.37	3.56	6.12	6.10	6.31	6.51	
136	H	E	0.42	0.42	3.58	6.11	6.12	6.33	6.42	
137	H	E	0.42	0.46	3.55	6.01	6.00	6.21	6.29	
138	H	E	0.43	0.34	3.53	5.86	6.05	6.17	6.16	
139	H	E	0.45	0.32	3.54	5.93	6.13	6.23	6.21	
140	H	E	0.45	0.37	3.54	5.96	6.40	6.86	6.18	
141	H	E	0.44	0.23	3.56	5.88	6.45	8.52	6.08	
142	H	E	0.44	0.21	3.58	5.87	6.50	9.36	6.06	
143	H	E	0.42	0.14	3.62	6.03	6.94	8.37	6.16	
144	H	E	0.46	0.15	3.54	5.91	6.78	8.25	5.97	
145	H	E	0.47	0.20	3.52	5.78	6.72	8.46	5.91	
146	H	E	0.47	0.23	3.55	5.86	7.11	8.26	5.96	
147	H	E	0.47	0.30	3.62	6.06	7.22	7.95	5.98	
148	H	E	0.46	0.33	3.61	6.01	6.74	9.38	5.91	
149	H	E	0.46	0.24	3.61	6.06	6.62	8.65	5.88	
150	H	E	0.46	0.17	3.59	5.93	6.73	6.96	5.78	
151	H	E	0.45	0.23	3.60	5.90	6.75	6.68	5.71	
152	H	E	0.45	0.25	3.59	5.76	6.47	6.54	5.60	
153	H	E	0.44	0.28	3.67	5.98	6.72	6.68	5.70	
154	H	E	0.46	0.15	3.62	5.97	6.36	6.64	5.69	
155	H	E	0.47	0.14	3.60	5.98	6.21	6.08	5.66	
156	H	E	0.50	0.34	3.59	6.04	6.28	6.13	5.68	
157	H	E	0.51	0.44	3.64	6.11	6.37	6.15	5.70	
158	H	E	0.53	0.48	3.63	6.10	6.32	6.12	5.76	
159	H	E	0.53	0.69	3.66	6.19	6.42	6.15	5.79	
160	C	E	0.53	0.75	3.64	6.21	6.42	6.12	5.85	
161	C	E	0.55	0.64	3.62	6.19	6.37	6.14	5.88	
162	C	E	0.60	0.53	3.51	5.95	6.11	5.95	5.72	
163	C	E	0.62	0.50	3.50	5.98	6.08	6.00	5.78	
164	C	E	0.63	0.37	3.49	5.97	6.01	5.97	5.84	
165	C	E	0.64	0.29	3.45	5.83	5.84	5.88	5.77	
166	C	E	0.75	0.14	3.35	5.71	5.64	5.77	5.70	
167	C	E	0.79	-0.04	3.15	5.36	5.24	5.43	5.41	
168	C	B	0.87	-0.15	3.12	5.34	5.17	5.46	5.40	
169	C	E	0.88	0.07	3.18	5.44	5.19	5.57	5.52	
170	C	E	0.89	0.06	3.16	5.44	5.19	5.61	5.51	
171	C	B	0.93	-0.20	3.12	5.31	5.11	5.53	5.40	
172	C	B	0.93	-0.17	3.10	5.30	5.16	5.51	5.34	
173	C	E	0.93	-0.03	3.09	5.35	5.20	5.57	5.38	
174	C	B	0.93	-0.10	3.06	5.21	5.16	5.46	5.25	
175	C	B	0.93	-0.17	3.04	5.11	5.03	5.40	5.21	
176	C	E	0.84	0.01	3.12	5.29	5.16	5.59	5.41	
177	C	E	0.80	0.08	3.24	5.39	5.26	5.73	5.56	
178	C	B	0.97	-0.13	3.01	5.13	4.90	5.44	5.28	
179	S	E	0.97	-0.14	2.94	5.02	4.75	5.31	5.16	
180	S	B	0.97	-0.37	2.93	4.90	4.69	5.19	5.06	
181	C	E	0.97	-0.25	3.01	4.99	4.76	5.27	5.17	
182	H	E	0.97	-0.33	3.04	5.07	4.82	5.28	5.24	
183	H	B	0.97	-0.45	3.01	4.92	4.74	5.14	5.12	
184	H	B	0.97	-0.67	2.98	4.83	4.71	5.11	5.03	
185	H	B	0.97	-0.65	3.01	4.96	4.82	5.19	5.12	
186	H	E	0.97	-0.43	3.02	4.97	4.85	5.14	5.14	
187	H	B	0.97	-0.54	2.98	4.81	4.79	5.02	5.00	
188	H	B	0.97	-0.79	2.98	4.85	4.85	5.06	4.99	
189	H	B	0.97	-0.73	3.02	5.00	4.96	5.13	5.10	
190	H	B	0.97	-0.75	3.01	4.92	4.94	5.02	5.06	
191	H	B	0.97	-0.76	2.98	4.83	4.92	4.96	4.93	
192	H	B	0.97	-0.62	3.00	4.95	5.03	5.07	4.99	
193	H	B	0.97	-0.52	3.04	5.06	5.13	5.10	5.10	
194	H	B	0.97	-0.56	3.02	4.97	5.10	4.99	5.02	
195	H	B	0.97	-0.48	3.01	4.97	5.13	5.02	4.94	
196	H	B	0.97	-0.27	3.06	5.15	5.28	5.17	5.07	
197	C	E	0.97	0.02	3.16	5.32	5.46	5.27	5.25	
198	C	E	0.97	0.04	3.09	5.17	5.35	5.12	5.07	
199	C	E	0.97	0.02	3.07	5.06	5.24	5.01	5.05	
200	C	E	0.97	-0.04	3.03	4.90	5.10	4.91	4.95	
201	C	B	0.97	-0.17	3.03	4.84	5.01	4.89	4.98	
202	S	B	0.97	-0.52	2.82	4.35	4.52	4.47	4.56	
203	S	B	0.97	-0.35	2.85	4.35	4.48	4.57	4.59	
204	H	B	0.97	-0.29	2.95	4.55	4.66	4.78	4.84	
205	H	B	0.97	-0.10	2.98	4.61	4.65	4.91	4.91	
206	H	E	0.97	0.12	2.99	4.58	4.60	4.95	4.90	
207	H	B	0.97	0.14	2.97	4.53	4.55	5.01	4.86	
208	C	E	0.97	0.08	2.97	4.63	4.57	5.09	4.91	
209	C	E	0.97	-0.04	2.99	4.69	4.62	5.09	4.96	
210	C	E	0.97	-0.12	2.97	4.65	4.60	5.09	4.92	
211	C	E	0.97	-0.39	3.00	4.62	4.66	5.04	4.90	
212	H	B	0.97	-0.73	2.89	4.44	4.50	4.89	4.72	
213	H	B	0.97	-0.84	2.92	4.61	4.60	5.02	4.84	
214	H	B	0.97	-0.88	2.93	4.64	4.65	4.99	4.84	
215	H	B	0.97	-0.89	2.92	4.56	4.67	4.90	4.74	
216	H	B	0.97	-0.89	2.92	4.60	4.69	4.97	4.77	
217	H	B	0.97	-1.01	2.94	4.75	4.77	5.07	4.88	
218	H	B	0.97	-1.04	2.95	4.74	4.82	5.01	4.84	
219	H	B	0.97	-0.97	2.94	4.71	4.86	4.98	4.76	
220	H	B	0.97	-0.89	2.95	4.82	4.91	5.10	4.87	
221	H	B	0.97	-0.82	2.97	4.92	4.99	5.15	4.93	
222	H	B	0.97	-0.64	2.97	4.88	5.03	5.08	4.84	
223	H	B	0.97	-0.40	2.98	4.94	5.10	5.15	4.85	
224	H	E	0.97	-0.12	3.00	5.07	5.16	5.28	4.99	
225	H	E	0.97	0.07	3.04	5.15	5.23	5.33	5.13	
226	C	E	0.96	0.22	3.13	5.29	5.43	5.42	5.05	
227	C	E	0.97	0.32	3.06	5.16	5.35	5.32	4.96	
228	C	B	0.97	0.06	3.06	5.06	5.29	5.21	4.87	
229	C	E	0.97	-0.09	3.04	4.99	5.23	5.18	4.84	
230	C	B	0.97	-0.34	3.04	4.95	5.24	5.12	4.76	
231	C	B	0.97	-0.46	3.02	4.81	5.11	5.00	4.70	
232	S	B	0.97	-0.63	2.72	4.29	4.57	4.52	4.26	
233	S	B	0.97	-0.60	2.69	4.16	4.43	4.40	4.21	
234	S	B	0.97	-0.63	2.67	4.13	4.30	4.45	4.21	
235	S	B	0.97	-0.56	2.67	4.08	4.24	4.41	4.21	
236	S	B	0.97	-0.51	2.70	4.01	4.20	4.44	4.33	
237	S	B	0.97	-0.53	2.81	4.18	4.30	4.65	4.55	
238	H	B	0.97	-0.13	2.94	4.35	4.39	4.84	4.74	
239	H	B	0.97	-0.15	2.95	4.40	4.39	4.95	4.81	
240	H	B	0.97	-0.45	2.86	4.31	4.35	4.86	4.71	
241	H	B	0.97	-0.20	2.88	4.36	4.42	4.87	4.74	
242	H	E	0.97	-0.18	2.88	4.45	4.46	4.98	4.84	
243	H	B	0.97	-0.39	2.88	4.46	4.46	5.00	4.82	
244	H	B	0.97	-0.48	2.88	4.42	4.49	4.92	4.75	
245	H	E	0.97	-0.30	2.89	4.50	4.57	4.97	4.82	
246	H	E	0.97	-0.23	2.89	4.61	4.61	5.08	4.92	
247	H	B	0.97	-0.46	2.90	4.60	4.61	5.05	4.87	
248	H	B	0.97	-0.55	2.91	4.62	4.69	5.03	4.85	
249	H	E	0.97	-0.32	2.91	4.73	4.75	5.14	4.98	
250	H	E	0.97	-0.34	2.92	4.82	4.77	5.22	5.05	
251	H	B	0.97	-0.62	2.93	4.82	4.78	5.19	5.00	
252	C	B	0.97	-0.59	3.04	4.97	5.01	5.24	5.04	
253	C	B	0.97	-0.42	3.00	4.96	5.00	5.31	5.13	
254	C	E	0.97	-0.30	3.01	5.01	5.11	5.32	5.10	
255	C	B	0.97	-0.48	2.98	4.85	5.01	5.16	4.92	
256	S	B	0.97	-0.50	2.80	4.53	4.74	4.85	4.62	
257	S	B	0.97	-0.54	2.69	4.26	4.47	4.61	4.50	
258	S	B	0.97	-0.44	2.68	4.20	4.42	4.55	4.48	
259	S	B	0.97	-0.42	2.67	4.12	4.32	4.57	4.40	
260	S	B	0.97	-0.38	2.73	4.22	4.41	4.53	4.45	
261	S	B	0.97	-0.10	2.73	4.24	4.33	4.56	4.54	
262	C	B	0.97	0.27	2.97	4.67	4.66	4.96	5.01	
263	C	E	0.97	0.53	2.99	4.79	4.72	4.99	5.12	
264	H	E	0.97	0.77	2.97	4.80	4.75	4.91	5.05	
265	H	E	0.97	0.82	2.98	4.86	4.83	4.98	5.14	
266	H	B	0.97	0.41	2.95	4.74	4.78	4.96	5.05	
267	H	B	0.97	0.31	2.97	4.72	4.81	4.90	4.93	
268	H	E	0.97	0.53	3.00	4.84	4.94	4.96	5.00	
269	H	E	0.97	0.39	2.99	4.83	4.99	5.01	5.05	
270	H	B	0.93	0.04	3.01	4.78	5.00	5.01	4.96	
271	H	B	0.97	0.15	3.00	4.81	5.04	4.96	4.87	
272	H	E	0.95	0.37	3.04	4.93	5.18	5.07	5.00	
273	H	E	0.91	0.21	3.07	4.97	5.25	5.26	5.08	
274	H	B	0.90	-0.00	3.11	4.90	5.20	5.23	5.00	
275	H	B	0.92	0.04	3.11	4.98	5.28	5.17	4.96	
276	C	B	0.83	0.16	3.26	5.28	5.61	5.43	5.15	
277	C	E	0.94	0.40	3.12	5.14	5.62	5.99	4.97	
278	C	E	0.93	0.37	3.55	5.41	5.63	5.81	6.33	
279	C	E	0.96	0.06	3.19	5.29	5.38	5.54	5.98	
280	C	B	0.97	-0.33	3.17	4.97	5.11	5.08	6.00	
281	C	B	0.97	-0.46	3.17	4.83	5.03	5.03	5.92	
282	S	B	0.97	-0.66	2.70	4.24	4.51	4.56	5.33	
283	S	B	0.97	-0.69	2.69	4.15	4.41	4.46	4.66	
284	S	B	0.97	-0.72	2.69	4.09	4.31	4.53	4.67	
285	C	B	0.97	-0.72	2.87	4.29	4.56	4.61	4.60	
286	C	B	0.97	-0.45	2.99	4.50	4.65	4.84	4.75	
287	H	B	0.97	-0.36	2.92	4.42	4.55	4.68	4.66	
288	H	B	0.97	-0.16	2.92	4.49	4.54	4.72	4.75	
289	H	B	0.97	-0.16	2.94	4.55	4.63	4.74	4.73	
290	H	B	0.97	-0.18	2.95	4.58	4.70	4.71	4.68	
291	H	B	0.97	0.03	2.96	4.67	4.71	4.72	4.78	
292	H	B	0.97	0.16	2.97	4.72	4.72	4.77	4.85	
293	H	B	0.97	0.13	2.99	4.76	4.83	4.80	4.80	
294	H	B	0.96	0.31	3.01	4.81	4.91	4.80	4.77	
295	H	E	0.97	0.58	3.03	4.94	5.02	4.87	4.81	
296	H	E	0.97	0.35	3.02	4.88	5.02	4.87	4.76	
297	H	B	0.97	0.18	3.00	4.77	4.96	4.82	4.67	
298	C	E	0.97	0.33	3.08	4.96	5.14	4.94	4.77	
299	C	E	0.97	0.49	3.14	5.13	5.32	5.08	4.84	
300	C	B	0.97	0.14	3.07	4.98	5.23	5.00	4.70	
301	C	E	0.97	0.14	3.07	5.01	5.29	5.04	4.69	
302	C	B	0.97	-0.29	3.05	4.89	5.18	4.98	4.69	
303	C	B	0.97	-0.33	3.06	4.93	5.21	5.04	4.75	
304	S	B	0.97	-0.55	2.73	4.36	4.62	4.51	4.29	
305	S	B	0.97	-0.60	2.69	4.21	4.47	4.38	4.21	
306	S	B	0.97	-0.76	2.68	4.11	4.35	4.36	4.23	
307	S	B	0.97	-0.69	2.69	4.07	4.30	4.34	4.25	
308	S	B	0.97	-0.45	2.77	4.13	4.26	4.45	4.34	
309	C	B	0.97	-0.35	2.93	4.35	4.62	4.83	4.75	
310	H	B	0.97	-0.31	2.97	4.47	4.62	4.67	4.66	
311	H	B	0.97	-0.23	2.92	4.39	4.60	4.65	4.71	
312	H	B	0.96	0.01	2.99	4.50	4.68	4.76	4.80	
313	C	B	0.94	0.21	3.15	4.81	5.00	4.94	5.05	
314	C	B	0.94	0.24	3.10	4.77	4.95	4.86	5.04	
315	C	B	0.94	0.43	3.16	4.93	5.04	4.93	5.17	
316	H	E	0.91	0.62	3.21	5.10	5.20	5.01	5.27	
317	H	E	0.91	0.67	3.23	5.18	5.20	5.06	5.34	
318	H	B	0.91	0.36	3.19	5.04	5.07	5.01	5.22	
319	H	E	0.91	0.22	3.13	4.97	4.98	4.93	5.10	
320	H	B	0.93	-0.09	3.05	4.75	4.84	4.80	4.89	
321	H	B	0.93	-0.03	3.02	4.75	4.87	4.74	4.86	
322	H	E	0.93	0.19	3.06	4.92	4.99	4.82	4.95	
323	H	B	0.93	0.02	3.04	4.85	4.94	4.80	4.85	
324	H	B	0.97	-0.13	2.99	4.71	4.88	4.72	4.71	
325	H	E	0.97	0.16	3.02	4.86	5.01	4.78	4.81	
326	H	E	0.97	0.22	3.04	4.96	5.09	4.85	4.82	
327	C	B	0.97	-0.01	3.04	4.90	5.09	4.86	4.73	
328	C	E	0.97	0.06	3.07	5.02	5.24	4.96	4.76	
329	C	B	0.97	-0.03	3.09	4.99	5.24	5.00	4.80	
330	C	E	0.97	-0.01	3.10	5.06	5.32	5.07	4.87	
331	C	B	0.97	-0.40	3.05	4.92	5.16	4.97	4.83	
332	S	B	0.97	-0.59	2.73	4.35	4.59	4.43	4.36	
333	S	B	0.97	-0.73	2.69	4.22	4.44	4.37	4.32	
334	S	B	0.97	-0.70	2.69	4.14	4.35	4.33	4.32	
335	S	B	0.97	-0.67	2.85	4.32	4.43	4.55	4.51	
336	S	B	0.97	-0.52	2.85	4.30	4.48	4.62	4.61	
337	C	B	0.97	-0.35	2.94	4.44	4.57	4.80	4.78	
338	C	B	0.97	-0.28	2.96	4.49	4.66	4.78	4.85	
339	C	B	0.97	-0.06	2.99	4.59	4.78	4.75	4.91	
340	C	B	0.97	-0.01	2.97	4.58	4.79	4.71	4.94	
341	C	B	0.97	0.51	2.99	4.57	4.79	4.78	4.96	
342	C	B	0.97	0.47	3.00	4.64	4.87	4.78	5.04	
343	C	B	0.97	0.55	3.06	4.82	5.02	4.83	5.20	
344	H	B	0.97	0.51	3.03	4.81	5.00	4.75	5.16	
345	H	E	0.97	0.60	3.03	4.84	5.00	4.75	5.14	
346	H	B	0.97	0.20	2.99	4.68	4.86	4.68	4.98	
347	H	B	0.97	-0.08	2.99	4.71	4.90	4.69	5.00	
348	H	B	0.97	-0.21	3.02	4.85	5.02	4.74	5.09	
349	H	B	0.97	-0.25	3.00	4.78	4.95	4.71	4.98	
350	H	B	0.97	-0.40	2.98	4.68	4.88	4.68	4.88	
351	H	B	0.97	-0.40	3.00	4.82	5.01	4.74	4.98	
352	H	B	0.97	-0.21	3.03	4.92	5.10	4.79	5.02	
353	H	B	0.97	-0.33	3.00	4.80	4.99	4.74	4.87	
354	H	B	0.97	-0.31	3.00	4.82	5.02	4.77	4.88	
355	C	B	0.97	-0.06	3.08	5.12	5.24	4.92	5.16	
356	C	B	0.97	0.13	3.10	5.13	5.29	4.95	5.12	
357	C	E	0.97	0.52	3.14	5.28	5.43	5.04	5.28	
358	C	E	0.97	0.42	3.13	5.26	5.42	5.03	5.31	
359	C	B	0.97	0.51	3.12	5.20	5.36	4.97	5.34	
360	C	E	0.97	1.58	3.17	5.29	5.43	5.01	5.45	
361	C	E	0.96	1.69	3.15	5.19	5.34	4.96	5.43	
362	H	E	0.88	1.57	3.29	5.45	5.57	5.18	5.69	
363	H	E	0.87	1.54	3.31	5.45	5.59	5.20	5.77	
364	H	E	0.86	1.34	3.30	5.35	5.52	5.17	5.72	
365	H	B	0.85	0.86	3.31	5.35	5.54	5.19	5.76	
366	H	E	0.84	0.57	3.34	5.41	5.62	5.26	5.85	
367	H	E	0.85	1.15	3.35	5.31	5.56	5.28	5.86	
368	H	B	0.84	0.99	3.39	5.45	5.70	5.38	6.01	
369	H	B	0.84	0.84	3.44	5.59	5.80	5.42	6.14	
370	C	E	0.82	0.79	3.48	7.61	5.97	5.45	6.18	
371	C	E	0.74	0.89	4.16	10.13	7.93	5.70	8.17	
372	C	E	0.68	0.90	5.15	10.75	9.82	7.47	10.30	
373	C	E	0.64	1.74	5.18	8.91	10.72	6.89	10.21	
374	C	E	0.68	1.65	4.26	6.35	9.25	6.43	8.14	
375	C	E	0.75	1.66	4.06	5.93	7.80	5.64	7.37	
376	C	E	0.82	1.54	3.50	5.81	5.99	5.47	6.28	
377	C	E	0.85	1.24	3.38	5.57	5.75	5.29	6.01	
378	H	E	0.90	1.25	3.26	5.34	5.51	5.09	5.80	
379	H	E	0.95	1.24	3.23	5.36	5.51	5.05	5.78	
380	H	E	0.96	0.84	3.18	5.25	5.41	4.98	5.64	
381	H	B	0.96	0.56	3.14	5.12	5.28	4.91	5.52	
382	H	E	0.96	0.64	3.17	5.20	5.34	4.96	5.59	
383	H	E	0.97	0.51	3.15	5.22	5.36	4.95	5.56	
384	H	B	0.97	0.18	3.10	5.07	5.23	4.87	5.39	
385	H	B	0.97	0.09	3.09	5.01	5.15	4.86	5.36	
386	H	E	0.97	0.25	3.12	5.14	5.25	4.94	5.44	
387	H	B	0.97	0.13	3.10	5.13	5.27	4.93	5.38	
388	H	B	0.97	-0.12	3.06	4.98	5.13	4.86	5.22	
389	H	E	0.97	-0.17	3.06	4.98	5.09	4.89	5.24	
390	H	B	0.97	-0.44	3.06	5.02	5.12	5.01	5.22	
391	H	B	0.97	-0.52	3.01	4.87	5.02	4.92	5.06	
392	H	B	0.97	-0.58	3.03	4.83	4.95	4.87	5.07	
393	H	B	0.97	-0.59	3.03	4.82	4.88	4.92	5.07	
394	H	B	0.97	-0.45	3.03	4.76	4.79	4.91	5.05	
395	H	B	0.97	-0.50	3.00	4.73	4.69	4.93	5.02	
396	H	B	0.96	-0.48	3.03	4.77	4.70	5.01	5.06	
397	H	B	0.96	-0.06	3.02	4.84	4.67	5.15	5.03	
398	H	E	0.96	0.28	3.07	4.97	4.76	5.21	5.14	
399	H	E	0.96	0.14	3.09	5.05	4.79	5.21	5.22	
400	H	B	0.95	-0.05	3.08	5.06	4.78	5.28	5.21	
401	H	B	0.95	0.13	3.13	5.10	4.86	5.37	5.21	
402	H	E	0.95	0.32	3.20	5.22	4.97	5.46	5.39	
403	H	E	0.95	0.16	3.19	5.25	4.99	5.53	5.37	
404	C	B	0.97	-0.04	3.13	5.05	4.88	5.40	5.20	
405	C	E	0.97	-0.24	3.15	5.09	4.95	5.45	5.20	
406	C	E	0.97	-0.17	3.14	5.00	4.93	5.34	5.15	
407	C	E	0.97	-0.43	3.05	4.86	4.89	5.27	5.05	
408	S	E	0.97	-0.53	2.89	4.55	4.64	4.95	4.74	
409	S	B	0.97	-0.74	2.84	4.42	4.60	4.87	4.73	
410	S	E	0.97	-0.70	2.85	4.46	4.68	4.91	4.73	
411	S	B	0.97	-0.85	2.83	4.43	4.72	4.96	4.67	
412	S	B	0.97	-0.99	2.86	4.54	4.84	5.08	4.71	
413	S	E	0.97	-0.93	2.90	4.62	4.96	5.07	4.82	
414	S	B	0.97	-0.87	2.99	4.84	5.14	5.30	4.94	
415	C	E	0.97	-0.67	3.19	5.20	5.51	5.63	5.30	
416	C	B	0.97	-0.84	3.19	5.28	5.52	5.68	5.35	
417	C	B	0.97	-0.71	3.23	5.43	5.63	5.84	5.40	
418	H	E	0.97	-0.59	3.20	5.48	5.65	5.86	5.43	
419	H	B	0.97	-0.77	3.17	5.45	5.55	5.82	5.43	
420	H	B	0.97	-0.96	3.14	5.30	5.44	5.67	5.36	
421	H	B	0.97	-0.89	3.17	5.36	5.55	5.70	5.45	
422	H	E	0.97	-0.73	3.19	5.48	5.59	5.78	5.54	
423	H	B	0.97	-1.04	3.15	5.37	5.45	5.68	5.49	
424	H	B	0.97	-1.06	3.13	5.28	5.42	5.57	5.46	
425	H	E	0.97	-0.78	3.18	5.42	5.56	5.66	5.60	
426	H	B	0.97	-0.87	3.18	5.50	5.54	5.71	5.66	
427	H	B	0.97	-0.98	3.14	5.37	5.40	5.57	5.58	
428	H	B	0.97	-0.84	3.16	5.36	5.45	5.53	5.62	
429	H	E	0.94	-0.62	3.28	5.58	5.69	5.69	5.82	
430	H	E	0.94	-0.63	3.27	5.68	5.61	5.77	5.90	
431	H	B	0.85	-0.50	3.38	5.92	5.84	6.04	6.09	
432	H	B	0.68	-0.22	3.51	6.22	5.98	6.27	6.30	
433	H	E	0.57	0.11	3.70	6.57	6.32	6.64	6.60	
434	H	B	0.55	0.17	3.70	6.51	6.34	6.65	6.52	
435	H	B	0.47	0.34	3.73	6.48	6.29	6.63	6.52	
436	H	E	0.46	0.59	3.77	6.61	6.33	6.74	6.65	
437	C	E	0.42	0.78	3.96	6.82	6.69	7.12	6.94	
438	C	E	0.43	0.89	3.87	6.72	6.52	7.00	6.75	
439	C	E	0.42	0.88	3.87	6.68	6.43	6.94	6.77	
440	C	E	0.47	0.87	3.77	6.57	6.23	6.82	6.67	
441	C	E	0.49	0.74	3.74	6.56	6.17	6.74	6.70	
442	C	E	0.55	0.22	3.68	6.42	6.09	6.58	6.57	
443	H	E	0.58	-0.07	3.62	6.23	5.94	6.44	6.41	
444	H	E	0.68	-0.36	3.52	6.03	5.83	6.24	6.22	
445	H	B	0.82	-0.69	3.37	5.77	5.56	5.92	6.00	
446	H	B	0.87	-0.88	3.34	5.69	5.54	5.80	5.94	
447	H	B	0.92	-1.01	3.24	5.49	5.32	5.56	5.76	
448	H	B	0.97	-1.13	3.12	5.20	5.12	5.31	5.50	
449	H	B	0.97	-1.10	3.09	5.16	5.15	5.31	5.46	
450	H	B	0.97	-1.06	3.06	5.01	5.08	5.21	5.33	
451	H	B	0.97	-1.15	3.03	4.96	4.99	5.22	5.26	
452	H	B	0.97	-1.16	3.06	5.09	5.11	5.36	5.35	
453	H	B	0.97	-1.13	3.07	5.07	5.18	5.36	5.33	
454	H	B	0.97	-1.11	3.04	4.94	5.07	5.29	5.20	
455	H	B	0.97	-1.09	3.05	5.01	5.08	5.39	5.23	
456	H	B	0.97	-1.09	3.08	5.13	5.23	5.49	5.30	
457	C	B	0.97	-1.09	3.16	5.17	5.34	5.56	5.35	
458	C	B	0.97	-1.32	3.13	5.11	5.24	5.55	5.26	
459	C	B	0.97	-1.21	3.12	5.21	5.28	5.64	5.28	
460	H	B	0.97	-1.07	3.12	5.28	5.31	5.68	5.34	
461	H	B	0.97	-1.02	3.11	5.28	5.25	5.72	5.34	
462	H	B	0.97	-1.03	3.07	5.16	5.11	5.57	5.29	
463	C	B	0.97	-0.67	3.14	5.34	5.25	5.70	5.47	
464	C	E	0.97	-0.41	3.16	5.47	5.30	5.82	5.58	
465	C	B	0.97	-0.32	3.20	5.61	5.44	5.97	5.65	
466	C	B	0.97	-0.41	3.19	5.54	5.47	5.93	5.56	
467	C	B	0.97	-0.19	3.20	5.58	5.48	6.00	5.55	
468	C	E	0.97	-0.00	3.45	5.94	5.65	6.06	5.94	
469	C	E	0.93	0.08	3.71	6.35	6.11	6.28	6.50	
470	C	E	0.95	0.08	3.81	6.57	6.06	6.32	6.66	
471	C	E	0.96	0.15	3.82	6.40	5.92	6.18	6.36	
472	C	E	0.95	0.14	4.05	6.80	5.94	6.44	7.16	
473	C	E	0.93	0.03	3.64	6.30	6.01	6.48	5.91	
474	C	E	0.93	-0.17	3.26	5.76	5.67	6.26	5.55	
475	C	B	0.93	-0.32	3.25	5.71	5.64	6.23	5.51	
476	H	E	0.93	-0.23	3.28	5.69	5.73	6.18	5.45	
477	H	E	0.93	-0.44	3.24	5.62	5.64	6.09	5.44	
478	C	B	0.94	-0.61	3.25	5.55	5.57	6.04	5.43	
479	H	B	0.96	-0.80	3.17	5.40	5.47	5.89	5.25	
480	H	E	0.96	-0.68	3.26	5.49	5.59	5.95	5.31	
481	C	B	0.96	-0.76	3.22	5.56	5.64	6.00	5.46	
482	C	B	0.97	-1.01	3.17	5.32	5.45	5.77	5.29	
483	H	B	0.97	-1.19	3.11	5.17	5.36	5.62	5.16	
484	H	B	0.97	-1.11	3.11	5.10	5.28	5.58	5.13	
485	H	B	0.97	-1.04	3.11	5.18	5.30	5.68	5.12	
486	H	B	0.97	-0.91	3.15	5.27	5.43	5.76	5.15	
487	H	B	0.97	-0.97	3.14	5.16	5.35	5.66	5.10	
488	H	B	0.97	-0.97	3.10	5.10	5.24	5.63	5.06	
489	H	B	0.97	-0.77	3.14	5.26	5.36	5.78	5.13	
490	H	E	0.97	-0.63	3.18	5.30	5.44	5.82	5.14	
491	H	B	0.97	-0.85	3.14	5.18	5.31	5.70	5.09	
492	H	B	0.97	-0.69	3.13	5.22	5.29	5.76	5.11	
493	H	E	0.97	-0.36	3.19	5.39	5.45	5.91	5.19	
494	H	E	0.97	-0.22	3.20	5.36	5.44	5.87	5.17	
495	H	B	0.97	-0.39	3.16	5.26	5.30	5.78	5.13	
496	H	E	0.97	-0.22	3.17	5.36	5.35	5.88	5.18	
497	H	E	0.97	0.22	3.24	5.53	5.50	6.01	5.26	
498	C	E	0.97	0.26	3.26	5.51	5.47	5.98	5.29	
499	C	E	0.97	-0.04	3.23	5.46	5.37	5.93	5.29	
500	C	B	0.97	-0.43	3.17	5.26	5.22	5.77	5.19	
501	S	B	0.97	-0.64	2.89	4.80	4.76	5.35	4.80	
502	S	B	0.97	-0.88	2.78	4.64	4.57	5.20	4.62	
503	S	B	0.97	-1.06	2.74	4.49	4.44	5.07	4.55	
504	S	B	0.97	-1.13	2.74	4.41	4.47	4.98	4.55	
505	S	B	0.97	-1.41	2.75	4.36	4.43	4.92	4.57	
506	H	B	0.97	-1.22	3.00	4.74	4.82	5.27	4.97	
507	H	B	0.97	-1.13	3.00	4.72	4.79	5.20	5.02	
508	H	B	0.97	-1.08	3.01	4.83	4.83	5.30	5.09	
509	H	B	0.97	-0.95	2.97	4.80	4.74	5.30	5.03	
510	H	B	0.97	-0.88	3.00	4.94	4.87	5.42	5.14	
511	H	B	0.97	-1.09	3.01	4.94	4.94	5.44	5.09	
512	H	B	0.97	-0.97	3.00	4.90	4.87	5.44	5.05	
513	H	B	0.97	-0.95	3.02	5.03	4.95	5.56	5.15	
514	H	B	0.97	-1.11	3.05	5.12	5.08	5.63	5.17	
515	H	B	0.97	-1.08	3.04	5.07	5.06	5.61	5.10	
516	H	B	0.97	-0.98	3.04	5.11	5.05	5.66	5.15	
517	H	B	0.97	-0.89	3.09	5.26	5.19	5.80	5.24	
518	H	B	0.97	-0.84	3.11	5.29	5.27	5.83	5.21	
519	H	B	0.97	-0.66	3.10	5.26	5.23	5.82	5.19	
520	H	E	0.97	-0.34	3.12	5.36	5.28	5.91	5.29	
521	H	B	0.97	-0.31	3.17	5.58	5.44	6.04	5.36	
522	C	E	0.97	-0.14	3.27	5.56	5.60	6.18	5.45	
523	C	E	0.97	0.05	3.22	5.58	5.50	6.12	5.41	
524	C	B	0.97	-0.27	3.16	5.42	5.36	5.97	5.31	
525	C	E	0.97	-0.37	3.00	5.16	5.06	5.72	5.11	
526	S	B	0.97	-0.59	2.83	4.80	4.71	5.37	4.83	
527	S	B	0.97	-0.74	2.75	4.60	4.50	5.19	4.72	
528	S	B	0.97	-0.98	2.73	4.57	4.40	5.08	4.67	
529	S	B	0.97	-1.09	2.72	4.46	4.29	4.97	4.63	
530	S	B	0.97	-0.83	2.77	4.43	4.34	4.99	4.71	
531	C	B	0.97	-0.48	2.97	4.69	4.58	5.22	5.03	
532	C	E	0.97	-0.27	2.99	4.82	4.64	5.33	5.14	
533	C	B	0.97	-0.16	2.99	4.84	4.66	5.38	5.14	
534	C	E	0.97	0.16	2.98	4.79	4.60	5.32	5.15	
535	H	E	0.95	0.27	2.94	4.68	4.51	5.23	5.05	
536	H	E	0.97	0.37	2.93	4.77	4.58	5.31	5.14	
537	H	B	0.97	0.06	2.95	4.85	4.66	5.40	5.15	
538	H	B	0.97	-0.27	2.93	4.73	4.58	5.31	5.03	
539	H	E	0.97	-0.07	2.93	4.75	4.60	5.33	5.05	
540	H	E	0.97	-0.03	2.96	4.92	4.73	5.48	5.17	
541	H	B	0.97	-0.36	2.96	4.90	4.74	5.48	5.10	
542	H	B	0.97	-0.44	2.95	4.82	4.68	5.40	5.03	
543	H	E	0.97	-0.06	2.97	4.95	4.77	5.51	5.14	
544	H	E	0.97	-0.05	3.00	5.09	4.90	5.64	5.21	
545	H	B	0.97	-0.30	3.01	5.04	4.90	5.60	5.14	
546	C	B	0.97	-0.07	3.10	5.18	5.01	5.72	5.28	
547	C	E	0.94	0.41	3.11	5.32	5.10	5.83	5.38	
548	C	E	0.82	0.78	3.28	5.65	5.40	6.12	5.64	
549	C	E	0.92	0.67	3.21	5.61	5.37	6.09	5.56	
550	C	B	0.92	0.23	3.18	5.47	5.29	5.99	5.45	
551	C	E	0.96	0.10	3.16	5.47	5.31	5.99	5.39	
552	C	B	0.97	-0.22	3.08	5.24	5.12	5.79	5.22	
553	C	B	0.97	-0.53	3.01	5.09	5.02	5.64	5.05	
554	S	B	0.97	-0.86	2.81	4.69	4.65	5.26	4.72	
555	S	B	0.96	-0.99	2.75	4.52	4.47	5.10	4.63	
556	S	B	0.97	-1.08	2.73	4.46	4.43	5.03	4.60	
557	S	B	0.97	-1.10	2.70	4.32	4.31	4.90	4.54	
558	S	B	0.97	-1.10	2.72	4.30	4.29	4.85	4.57	
559	C	B	0.97	-0.95	2.87	4.45	4.51	4.99	4.76	
560	C	E	0.97	-0.72	2.90	4.42	4.47	4.95	4.79	
561	C	B	0.97	-0.69	2.91	4.48	4.46	5.03	4.83	
562	C	B	0.93	-0.77	2.94	4.52	4.48	5.11	4.87	
563	C	B	0.94	-0.61	2.93	4.42	4.43	5.00	4.80	
564	C	B	0.94	-0.45	2.92	4.40	4.44	4.99	4.78	
565	C	B	0.94	-0.44	2.91	4.45	4.43	5.05	4.82	
566	C	B	0.97	-0.53	2.88	4.49	4.44	5.09	4.80	
567	C	B	0.97	-0.63	2.91	4.61	4.54	5.19	4.87	
568	C	B	0.97	-0.72	2.97	4.77	4.69	5.34	4.96	
569	C	B	0.97	-0.61	3.01	4.87	4.77	5.40	5.02	
570	C	B	0.97	-0.60	3.05	5.02	4.89	5.55	5.10	
571	C	B	0.97	-0.75	3.05	4.98	4.91	5.52	5.05	
572	C	B	0.97	-0.81	3.06	4.96	4.93	5.48	5.01	
573	S	B	0.97	-0.95	2.84	4.58	4.62	5.12	4.65	
574	S	B	0.97	-0.96	2.76	4.39	4.47	4.95	4.54	
575	S	B	0.97	-1.05	2.77	4.41	4.54	4.96	4.56	
576	S	B	0.97	-1.04	2.75	4.32	4.48	4.85	4.54	
577	S	B	0.97	-1.05	2.87	4.57	4.72	5.09	4.75	
578	C	B	0.97	-0.92	3.03	4.76	4.93	5.25	5.02	
579	C	B	0.96	-0.87	3.04	4.71	4.93	5.18	5.05	
580	C	B	0.96	-0.76	3.02	4.64	4.85	5.06	5.03	
581	C	B	0.95	-0.64	3.05	4.70	4.91	5.02	5.11	
582	C	B	0.94	-0.56	3.03	4.61	4.83	4.95	5.03	
583	C	B	0.94	-0.64	3.06	4.56	4.86	5.01	5.05	
584	C	B	0.94	-0.25	3.05	4.52	4.79	5.00	5.00	
585	H	E	0.93	-0.54	2.97	4.47	4.65	4.95	4.87	
586	H	B	0.93	-0.70	3.00	4.54	4.72	5.05	4.90	
587	H	B	0.93	-0.72	3.00	4.53	4.69	5.02	4.89	
588	H	B	0.94	-0.63	2.95	4.44	4.55	4.98	4.80	
589	H	B	0.95	-0.71	2.95	4.50	4.60	5.07	4.82	
590	H	B	0.95	-0.58	2.98	4.57	4.66	5.12	4.85	
591	H	B	0.95	-0.56	2.96	4.54	4.58	5.08	4.84	
592	H	B	0.95	-0.65	2.96	4.67	4.59	5.17	4.86	
593	H	B	0.95	-0.73	2.99	4.80	4.70	5.27	4.92	
594	H	B	0.96	-0.67	3.00	4.78	4.76	5.21	4.99	
595	H	B	0.96	-0.44	3.03	4.76	4.70	5.26	4.99	
596	H	B	0.96	-0.23	3.06	4.88	4.75	5.33	5.09	
597	C	B	0.97	-0.10	3.06	4.99	4.80	5.43	5.13	
598	C	B	0.97	-0.07	3.08	5.00	4.85	5.45	5.11	
599	C	E	0.97	0.16	3.11	5.14	4.95	5.56	5.19	
600	C	E	0.97	0.08	3.12	5.13	5.00	5.56	5.15	
601	S	E	0.97	-0.24	3.04	4.93	4.86	5.35	4.98	
602	S	B	0.97	-0.56	2.92	4.59	4.59	5.07	4.70	
603	S	B	0.97	-0.79	2.83	4.52	4.59	5.01	4.62	
604	S	B	0.97	-1.05	2.79	4.39	4.53	4.90	4.55	
605	S	B	0.97	-1.06	2.80	4.43	4.62	4.95	4.58	
606	S	B	0.97	-1.08	2.80	4.38	4.62	4.89	4.61	
607	S	B	0.97	-1.18	2.89	4.58	4.83	5.16	4.76	
608	C	B	0.97	-1.03	3.06	4.84	5.13	5.30	5.07	
609	C	B	0.97	-0.80	3.11	5.00	5.28	5.42	5.20	
610	C	E	0.96	-0.52	3.18	5.09	5.44	5.49	5.34	
611	C	E	0.96	-0.51	3.21	5.18	5.52	5.52	5.47	
612	C	B	0.96	-0.83	3.13	5.06	5.34	5.39	5.36	
613	H	B	0.96	-0.97	3.09	4.96	5.21	5.26	5.30	
614	H	B	0.96	-0.86	3.06	4.85	5.12	5.22	5.18	
615	H	E	0.97	-0.60	3.08	4.85	5.18	5.20	5.23	
616	H	E	0.97	-0.58	3.07	4.86	5.16	5.13	5.27	
617	H	B	0.96	-0.82	3.04	4.75	5.02	5.06	5.15	
618	H	B	0.96	-0.77	3.05	4.71	5.02	5.07	5.12	
619	H	E	0.96	-0.45	3.08	4.80	5.12	5.06	5.24	
620	H	B	0.96	-0.48	3.05	4.78	5.06	4.98	5.22	
621	H	B	0.96	-0.56	3.02	4.66	4.94	4.94	5.09	
622	H	E	0.96	-0.30	3.05	4.72	5.01	4.96	5.16	
623	H	E	0.96	-0.17	3.07	4.80	5.07	4.92	5.25	
624	H	B	0.96	-0.35	3.03	4.70	4.95	4.86	5.14	
625	H	B	0.96	-0.37	3.03	4.67	4.90	4.88	5.10	
626	H	E	0.95	-0.14	3.08	4.81	5.03	4.91	5.25	
627	H	B	0.95	-0.17	3.07	4.82	5.03	4.85	5.25	
628	H	B	0.95	-0.02	3.03	4.72	4.90	4.81	5.12	
629	H	E	0.95	0.22	3.07	4.80	4.94	4.86	5.20	
630	H	B	0.90	-0.09	3.14	4.98	5.14	4.94	5.40	
631	H	B	0.90	-0.14	3.12	4.95	5.11	4.90	5.33	
632	H	B	0.90	0.02	3.09	4.87	5.00	4.89	5.22	
633	C	E	0.87	0.59	3.15	5.02	5.03	5.09	5.39	
634	C	E	0.79	1.25	3.29	5.23	5.28	5.21	5.59	
635	C	B	0.71	0.71	3.59	5.45	5.61	5.79	6.46	
636	C	E	0.67	0.33	4.22	6.30	6.41	5.98	6.10	
637	C	B	0.62	0.38	4.29	6.70	7.12	6.21	6.41	
638	C	E	0.54	0.59	5.55	6.81	7.45	7.43	6.84	
639	C	E	0.50	0.82	5.90	6.19	8.45	7.89	8.21	
640	C	E	0.47	0.84	6.15	7.16	8.63	8.61	7.73	
641	C	E	0.46	0.70	6.18	8.23	10.40	9.17	8.40	
642	C	E	0.40	0.53	6.79	8.72	12.29	10.41	8.57	
643	C	E	0.49	0.39	6.40	9.35	13.79	11.26	8.66	
644	C	E	0.54	0.07	6.96	8.66	14.33	11.53	8.17	
645	C	E	0.53	0.02	7.12	9.23	15.57	12.35	8.58	
646	C	E	0.53	-0.04	7.54	9.95	16.69	12.96	8.80	
647	H	E	0.61	-0.15	7.98	10.18	17.51	14.15	8.96	
648	H	E	0.60	-0.04	8.16	10.38	18.16	15.22	9.09	
649	H	E	0.60	-0.17	7.68	8.85	18.41	15.74	9.40	
650	H	B	0.61	-0.35	8.39	8.35	19.27	16.96	9.10	
651	H	E	0.60	-0.38	9.22	8.76	20.25	18.02	9.02	
652	H	E	0.62	-0.15	9.18	8.34	20.63	17.88	9.16	
653	H	B	0.62	-0.53	9.39	7.57	21.08	17.07	9.01	
654	H	B	0.62	-0.59	9.87	8.05	22.00	17.95	8.91	
655	H	E	0.60	-0.31	9.38	7.61	22.29	18.14	8.05	
656	C	E	0.57	-0.25	8.67	7.76	21.98	16.72	7.27	
657	C	B	0.56	-0.42	8.53	7.69	21.65	15.95	6.72	
658	C	B	0.54	-0.25	7.78	8.24	20.42	15.17	6.78	
659	H	E	0.53	-0.07	6.57	7.75	20.52	13.85	6.65	
660	H	E	0.55	-0.07	5.39	7.13	19.59	12.28	6.42	
661	H	E	0.50	-0.17	5.26	7.84	19.50	13.28	6.64	
662	H	B	0.50	-0.11	4.70	8.13	19.77	13.67	7.15	
663	C	E	0.49	0.08	4.26	7.54	19.95	13.22	6.38	
664	C	E	0.49	0.08	3.73	7.32	19.28	13.28	5.93	
665	C	E	0.53	0.11	3.73	6.91	19.31	13.99	6.00	
666	C	E	0.52	0.03	3.77	7.23	19.19	14.42	6.05	
667	C	E	0.51	-0.09	3.83	6.98	17.85	14.32	6.05	
668	C	E	0.53	-0.20	3.80	6.86	15.55	12.83	6.02	
669	C	B	0.53	-0.44	3.83	7.03	12.53	10.92	6.14	
670	C	E	0.56	-0.38	3.72	6.84	9.19	9.14	6.08	
671	H	E	0.57	-0.39	3.62	6.69	6.82	8.76	6.02	
672	H	E	0.57	-0.39	3.62	6.55	6.53	7.38	6.06	
673	H	B	0.57	-0.53	3.64	6.41	6.43	6.52	6.01	
674	H	B	0.62	-0.76	3.52	6.19	6.30	6.30	5.85	
675	H	E	0.62	-0.49	3.54	6.04	6.16	6.16	5.99	
676	H	E	0.62	-0.40	3.58	5.97	6.10	6.11	6.03	
677	H	B	0.62	-0.71	3.58	6.02	6.21	6.15	5.96	
678	H	B	0.62	-0.61	3.58	6.01	6.21	6.12	6.04	
679	H	E	0.62	-0.26	3.62	5.86	6.07	6.01	6.18	
680	C	E	0.61	-0.40	3.74	5.96	6.22	6.06	6.28	
681	C	E	0.60	-0.42	3.74	5.98	6.15	6.25	6.26	
682	H	E	0.56	-0.21	3.83	6.66	6.89	7.43	6.52	
683	H	E	0.54	-0.21	3.91	7.06	8.32	9.40	6.65	
684	H	E	0.53	-0.23	3.93	7.86	8.81	9.81	6.58	
685	H	E	0.51	-0.06	3.94	9.35	8.71	10.07	6.66	
686	H	E	0.50	0.02	3.97	9.53	8.75	10.31	6.81	
687	H	E	0.47	0.25	4.04	7.93	8.19	10.14	6.85	
688	H	E	0.47	0.72	4.05	8.97	9.69	9.92	6.82	
689	H	E	0.47	0.74	4.06	11.34	11.01	9.79	6.95	
690	H	E	0.45	0.55	4.12	11.13	10.57	9.80	7.07	
691	H	E	0.42	0.48	4.17	10.53	10.23	10.52	7.06	
692	H	B	0.41	0.36	4.17	12.76	12.82	11.54	7.08	
693	H	E	0.41	0.33	4.18	14.61	13.72	11.43	7.22	
694	H	E	0.39	0.30	4.24	14.21	12.93	11.17	7.27	
695	H	E	0.38	0.08	4.31	14.86	13.87	12.49	7.29	
696	H	E	0.36	0.23	4.34	17.09	15.65	13.85	7.43	
697	H	E	0.36	0.47	4.36	18.18	14.48	14.53	7.54	
698	H	E	0.34	0.35	4.40	18.69	14.95	15.71	7.60	
699	H	E	0.34	0.10	4.48	19.34	15.69	15.52	7.65	
700	H	B	0.34	-0.03	5.64	20.96	15.50	15.43	8.48	
701	H	E	0.33	0.13	6.09	22.23	14.87	16.50	8.50	
702	H	E	0.32	0.05	6.68	23.30	15.85	17.53	10.27	
703	H	B	0.28	-0.06	7.50	22.52	16.41	17.57	10.27	
704	H	E	0.22	0.16	8.19	22.08	16.30	17.59	11.14	
705	C	E	0.19	0.12	8.50	21.47	15.43	17.05	11.35	
706	C	E	0.17	0.38	9.21	22.05	15.26	16.62	12.74	
707	C	E	0.18	0.27	9.82	21.98	14.72	15.77	13.23	
708	C	E	0.17	0.02	10.90	21.59	13.15	15.74	14.87	
709	C	E	0.18	0.05	11.23	20.79	12.13	14.63	15.45	
710	C	E	0.21	0.12	11.48	18.57	11.30	13.28	16.44	
711	C	E	0.20	-0.06	12.34	17.22	10.85	12.20	17.53	
712	H	E	0.18	-0.07	13.36	18.95	10.14	11.47	18.94	
713	H	E	0.20	-0.03	13.82	18.98	10.23	10.89	20.20	
714	H	B	0.18	-0.07	14.52	17.33	9.66	10.37	20.30	
715	C	E	0.19	0.31	15.26	16.06	8.05	8.85	20.28	
716	C	E	0.20	0.06	15.51	16.62	7.56	8.00	19.96	
717	C	E	0.19	0.29	15.36	16.22	7.60	8.52	20.40	
718	C	E	0.14	0.05	15.62	15.50	7.94	7.72	20.41	
719	H	B	0.12	-0.32	14.82	15.95	8.47	8.32	19.28	
720	H	E	0.13	-0.19	14.25	16.65	8.30	8.39	18.25	
721	H	E	0.12	0.05	14.93	17.05	9.57	8.71	18.99	
722	H	E	0.08	-0.02	14.84	17.42	12.21	10.86	18.80	
723	H	E	0.08	0.26	13.64	16.46	14.45	10.62	17.89	
724	H	E	0.08	0.26	12.78	15.05	16.98	10.59	16.78	
725	H	E	0.08	0.17	11.81	13.24	18.49	10.15	15.95	
726	H	E	0.09	0.06	11.26	10.65	19.86	10.58	15.41	
727	H	E	0.09	0.15	10.37	8.92	20.79	10.90	15.18	
728	H	E	0.09	0.04	10.62	10.21	21.69	11.45	15.41	
729	H	E	0.08	0.04	10.45	10.06	20.73	10.56	13.95	
730	H	B	0.10	-0.03	9.00	9.28	18.07	9.63	12.01	
731	C	B	0.14	0.23	8.13	8.22	16.97	9.28	10.66	
732	C	E	0.15	0.33	6.85	7.78	15.40	9.43	9.18	
733	C	E	0.15	0.16	5.09	7.22	13.21	9.92	7.61	
734	C	E	0.12	0.02	4.48	7.25	12.13	9.85	7.09	
735	H	E	0.12	-0.08	4.51	7.45	10.56	9.91	7.23	
736	H	E	0.12	-0.23	4.47	7.49	10.17	10.12	7.25	
737	H	E	0.12	0.04	4.47	7.43	10.72	10.81	7.37	
738	H	E	0.12	-0.04	4.42	7.59	10.78	9.93	7.37	
739	H	E	0.12	-0.21	4.44	7.63	10.90	10.11	7.50	
740	H	E	0.12	-0.12	4.41	7.57	10.04	11.70	7.46	
741	H	E	0.13	-0.16	4.32	7.60	10.36	12.09	7.28	
742	H	E	0.13	-0.28	4.34	7.74	10.77	11.17	7.40	
743	H	E	0.14	0.43	4.34	7.71	11.17	12.05	7.50	
744	H	E	0.13	1.05	4.31	7.71	11.09	13.46	7.40	
745	H	E	0.13	1.15	4.25	7.79	12.09	13.50	7.30	
746	H	E	0.13	0.92	4.26	7.85	12.90	12.53	7.46	
747	H	E	0.12	0.51	4.26	7.79	13.04	13.14	7.47	
748	H	B	0.12	0.48	4.21	7.86	13.65	13.97	7.34	
749	H	E	0.12	0.84	4.21	8.00	14.76	13.18	7.40	
750	H	E	0.13	0.91	4.23	8.01	15.33	12.63	7.54	
751	H	E	0.13	0.93	4.20	7.98	15.96	12.81	7.48	
752	H	E	0.12	0.95	4.18	8.12	16.20	13.39	7.40	
753	H	E	0.12	0.18	4.21	8.24	17.31	13.23	7.56	
754	H	E	0.12	0.20	4.22	8.20	17.96	13.22	7.65	
755	H	E	0.12	0.28	4.18	8.24	18.08	13.74	7.53	
756	H	E	0.13	0.42	4.16	8.38	18.80	14.20	7.44	
757	H	E	0.12	0.43	4.18	8.50	19.77	13.97	7.66	
758	H	E	0.12	0.40	4.19	8.45	19.74	14.14	7.74	
759	C	E	0.12	0.20	4.21	8.48	19.80	15.16	7.57	
760	C	E	0.11	0.45	4.15	8.65	20.75	16.23	7.46	
761	C	E	0.12	1.17	4.12	8.60	20.14	15.67	7.40	
762	C	E	0.12	1.03	4.13	8.60	19.52	16.75	7.45	
763	C	E	0.10	0.81	4.20	8.83	19.02	18.52	7.49	
764	C	E	0.09	0.72	4.21	8.93	18.40	18.69	7.55	
765	C	E	0.09	0.73	4.23	8.95	17.67	18.13	7.70	
766	C	E	0.09	0.92	4.26	9.57	17.50	17.90	7.78	
767	C	E	0.08	1.11	4.30	9.79	17.15	17.01	7.95	
768	C	E	0.08	0.98	4.35	9.95	16.65	16.49	8.02	
769	C	E	0.07	0.78	4.43	9.75	15.79	15.18	8.24	
770	C	E	0.08	0.69	4.46	9.59	14.51	13.98	8.40	
771	C	E	0.08	0.23	4.48	9.35	13.91	13.33	8.43	
772	C	E	0.08	-0.33	4.48	9.03	15.32	12.85	8.34	
773	C	E	0.08	-0.67	4.49	8.73	16.21	13.34	8.27	
774	C	B	0.07	-0.71	4.56	8.92	16.88	13.05	8.42	
775	C	E	0.04	-0.50	6.31	8.64	18.55	13.54	9.04	
776	C	B	0.03	-0.66	6.25	8.24	18.58	13.34	10.11	
777	C	E	0.03	-0.51	6.53	8.22	19.66	12.88	10.20	
778	C	E	0.03	-0.01	7.07	8.27	21.77	12.72	9.65	
779	H	E	0.07	0.18	7.36	8.18	22.62	13.16	9.99	
780	H	E	0.07	-0.03	7.52	8.23	21.76	13.47	10.62	
781	H	B	0.08	-0.36	6.84	8.01	22.69	13.31	10.83	
782	H	E	0.08	-0.24	6.48	7.94	23.86	12.54	10.45	
783	H	E	0.08	-0.19	6.81	8.05	22.86	13.29	9.89	
784	H	B	0.07	-0.42	6.65	8.14	22.46	13.41	10.30	
785	H	E	0.07	-0.46	6.94	7.96	24.21	13.26	9.94	
786	H	E	0.07	-0.35	6.99	7.95	24.87	13.02	9.57	
787	H	E	0.07	-0.18	6.51	8.07	23.48	13.60	9.87	
788	H	E	0.07	-0.26	7.26	7.98	23.99	14.09	9.75	
789	H	E	0.07	-0.43	8.08	7.83	25.93	14.80	9.96	
790	H	E	0.07	-0.41	7.65	7.91	25.88	15.03	9.93	
791	H	E	0.07	-0.42	7.37	8.01	24.87	15.42	10.49	
792	H	E	0.07	-0.43	8.94	7.87	26.26	16.82	10.98	
793	H	E	0.07	-0.40	9.47	7.79	27.93	17.61	12.05	
794	H	E	0.07	-0.44	8.41	7.96	26.93	17.70	12.85	
795	H	E	0.07	-0.18	9.27	7.97	26.79	18.42	12.67	
796	C	E	0.07	0.08	9.47	7.82	26.83	19.49	14.00	
797	C	E	0.07	0.42	8.88	7.79	26.70	20.16	16.21	
798	C	E	0.07	0.45	7.81	7.91	26.37	20.48	17.84	
799	C	E	0.07	0.62	7.33	7.95	26.15	20.61	19.13	
800	C	E	0.07	0.71	6.93	7.79	25.55	20.11	20.27	
801	C	E	0.07	0.82	6.99	7.67	24.78	20.63	22.20	
802	C	E	0.07	0.80	7.78	7.57	24.39	20.36	23.05	
803	C	E	0.07	0.96	8.54	7.56	23.92	20.31	23.71	
804	C	E	0.07	1.18	9.81	7.52	23.56	20.88	24.34	
805	C	E	0.07	0.49	10.10	8.46	22.58	22.19	23.42	
806	C	E	0.06	0.41	9.36	9.91	22.11	23.67	21.72	
807	C	E	0.06	0.54	8.18	10.58	22.48	24.79	20.67	
808	H	E	0.06	0.54	8.24	11.13	21.61	24.72	19.79	
809	H	E	0.06	0.29	7.24	12.25	20.97	24.72	19.22	
810	H	E	0.06	0.38	6.55	12.51	21.20	25.80	17.65	
811	H	E	0.07	0.85	6.58	12.40	21.13	26.35	18.14	
812	H	E	0.07	0.88	6.74	12.32	21.77	24.70	18.19	
813	H	E	0.07	0.84	6.25	13.41	20.78	24.47	16.79	
814	H	E	0.07	0.73	6.35	13.88	19.76	25.97	16.17	
815	H	E	0.07	0.74	7.06	14.59	20.96	25.94	17.18	
816	H	E	0.07	0.52	7.33	15.46	21.02	24.86	17.12	
817	H	E	0.07	0.24	6.42	16.02	19.55	25.74	16.35	
818	H	E	0.07	0.02	7.35	16.76	19.82	26.64	16.14	
819	C	E	0.07	-0.18	7.76	17.32	20.03	25.99	16.24	
820	C	E	0.07	-0.50	7.88	18.69	19.72	26.08	16.89	
821	C	E	0.07	-0.45	8.44	19.05	18.45	26.93	16.62	
822	C	E	0.07	-0.53	8.83	19.75	18.11	27.32	16.98	
823	C	E	0.07	-0.60	9.38	20.26	17.83	26.93	16.66	
824	C	E	0.07	-0.27	10.62	20.28	18.23	27.03	17.02	
825	C	E	0.07	-0.37	11.72	19.92	19.35	26.25	16.11	
826	C	B	0.07	-0.51	12.26	19.51	19.63	25.61	15.59	
827	C	E	0.07	-0.35	13.56	19.97	21.80	24.86	15.09	
828	H	E	0.07	-0.30	15.18	19.28	22.71	23.59	14.10	
829	H	E	0.05	-0.12	15.47	19.29	23.04	23.10	13.56	
830	H	E	0.03	-0.24	15.55	18.61	21.91	21.54	13.59	
831	H	E	0.03	-0.40	15.23	17.88	21.50	20.09	12.69	
832	H	E	0.03	-0.38	15.45	17.55	21.94	20.07	12.00	
833	H	E	0.03	-0.45	15.67	17.75	22.01	19.71	11.98	
834	H	E	0.03	-0.54	15.21	17.27	21.01	18.48	11.69	
835	H	E	0.02	-0.42	15.65	16.59	21.48	17.51	12.71	
836	H	E	0.02	-0.37	15.98	17.01	22.72	18.10	14.02	
837	H	B	0.02	-0.52	15.75	17.38	22.56	17.06	14.94	
838	H	B	0.01	-0.43	15.76	17.38	22.06	15.75	15.74	
839	H	E	0.02	-0.18	16.51	16.91	21.81	16.82	16.47	
840	C	E	0.04	-0.30	15.91	16.29	19.88	15.25	17.21	
841	C	B	0.04	-0.51	15.35	15.57	17.17	13.53	17.25	
842	C	B	0.04	-0.45	14.51	13.88	15.75	12.57	18.02	
843	C	E	0.03	-0.10	14.33	12.25	14.31	11.83	17.68	
844	C	E	0.03	0.09	14.34	10.04	12.09	11.05	17.87	
845	H	B	0.03	-0.39	14.61	10.07	10.30	10.39	17.35	
846	H	B	0.05	-0.52	14.09	10.00	9.49	10.23	17.17	
847	H	E	0.03	-0.21	14.26	9.81	8.31	8.15	16.59	
848	H	E	0.03	-0.21	13.55	9.59	8.22	8.15	16.15	
849	H	B	0.03	-0.37	12.20	9.63	8.11	7.98	16.10	
850	H	B	0.03	-0.41	12.40	9.59	8.07	7.98	15.74	
851	H	E	0.03	-0.17	12.22	9.85	8.17	8.12	15.00	
852	H	E	0.03	-0.16	11.69	9.69	8.28	8.17	14.93	
853	H	B	0.03	-0.46	11.76	9.65	8.26	8.11	14.83	
854	H	B	0.03	-0.50	12.12	9.91	8.28	8.19	14.25	
855	H	E	0.03	-0.43	12.10	9.87	8.41	8.31	14.49	
856	H	B	0.04	-0.56	12.54	10.01	8.47	8.31	14.62	
857	H	B	0.04	-0.41	13.21	9.79	8.44	8.29	14.15	
858	H	B	0.03	-0.32	13.99	9.61	8.52	8.41	13.87	
859	H	E	0.03	-0.39	14.55	10.58	8.64	8.50	14.88	
860	H	B	0.03	-0.66	14.73	10.68	8.74	8.64	14.91	
861	C	B	0.03	-0.54	15.87	10.62	10.93	9.92	14.67	
862	C	E	0.03	0.17	17.19	11.03	13.12	11.32	15.93	
863	C	E	0.03	0.65	17.79	11.29	14.23	11.91	16.57	
864	H	E	0.03	0.20	17.26	12.58	13.27	11.32	16.74	
865	H	B	0.03	-0.03	16.05	10.78	11.86	11.08	16.35	
866	H	E	0.03	0.11	16.72	11.61	13.32	12.23	16.36	
867	H	E	0.03	-0.09	16.43	13.76	13.56	12.27	16.12	
868	H	B	0.04	-0.27	15.26	13.73	12.25	12.22	16.46	
869	H	B	0.04	-0.36	15.15	13.47	11.72	12.39	16.49	
870	H	E	0.05	-0.00	15.91	16.04	13.27	12.88	16.44	
871	H	E	0.04	0.19	15.99	17.54	13.81	13.99	16.85	
872	H	B	0.04	-0.05	15.68	17.23	13.68	15.25	17.31	
873	C	E	0.04	-0.02	16.09	19.09	14.20	16.61	17.59	
874	C	E	0.04	0.13	16.56	21.47	15.67	17.65	16.83	
875	C	E	0.04	0.19	16.54	23.60	16.40	18.10	16.04	
876	C	E	0.03	0.14	16.59	24.52	17.19	17.65	15.19	
877	H	E	0.03	0.08	16.68	25.14	17.39	17.96	15.37	
878	H	E	0.03	0.22	16.25	24.85	18.56	18.03	14.36	
879	H	E	0.03	-0.17	15.47	22.99	18.42	16.56	14.12	
880	H	B	0.03	-0.49	15.37	22.02	17.09	15.28	14.44	
881	H	E	0.03	-0.27	15.49	22.73	17.50	16.58	14.30	
882	H	E	0.03	-0.26	15.05	22.20	18.15	16.73	13.93	
883	H	B	0.03	-0.60	14.05	21.08	17.02	15.00	13.70	
884	H	B	0.03	-0.36	14.23	21.75	17.18	15.04	14.01	
885	H	E	0.03	-0.21	14.69	22.58	17.67	16.08	14.25	
886	H	B	0.03	-0.41	14.20	22.16	17.91	15.05	14.64	
887	H	B	0.03	-0.60	13.92	22.20	17.95	14.43	14.87	
888	H	B	0.03	-0.37	14.57	23.69	18.09	14.33	15.17	
889	H	E	0.02	-0.19	14.87	23.62	19.24	13.86	15.74	
890	H	E	0.03	-0.25	14.16	23.24	19.23	12.95	15.35	
891	H	B	0.03	-0.25	14.29	25.28	19.35	14.17	15.09	
892	H	E	0.03	0.17	15.09	26.44	20.12	14.61	15.55	
893	H	E	0.03	0.23	14.77	26.00	21.01	14.00	16.56	
894	H	B	0.03	-0.05	13.97	27.25	19.33	15.81	16.51	
895	C	E	0.03	-0.07	12.65	26.59	17.40	15.92	16.13	
896	C	E	0.03	-0.01	11.83	25.50	16.63	16.24	16.07	
897	H	B	0.03	-0.04	11.08	24.76	14.76	15.45	15.73	
898	H	E	0.03	0.13	10.96	24.50	13.76	14.74	15.62	
899	H	E	0.03	-0.09	10.30	24.32	12.69	13.67	15.03	
900	H	B	0.03	-0.40	9.62	23.78	12.33	13.62	13.68	
901	H	B	0.05	-0.22	10.16	24.28	11.46	12.73	13.65	
902	H	E	0.05	-0.22	9.88	24.28	9.59	11.50	13.87	
903	H	E	0.05	-0.39	8.74	23.51	9.03	10.10	12.72	
904	C	B	0.05	-0.44	8.07	23.34	9.08	8.77	11.25	
905	C	E	0.05	-0.16	7.65	23.17	8.57	8.24	11.39	
906	H	E	0.05	0.05	7.27	21.80	8.53	8.26	11.89	
907	H	E	0.06	-0.18	7.93	21.53	8.48	8.23	11.92	
908	H	E	0.08	-0.21	7.94	21.96	8.32	8.12	11.93	
909	H	E	0.08	0.02	7.85	20.11	8.36	8.19	11.04	
910	H	E	0.08	-0.10	7.21	18.83	8.24	8.07	10.93	
911	H	B	0.08	-0.29	6.79	19.13	8.13	7.98	11.41	
912	H	E	0.08	-0.03	7.27	17.87	8.17	8.08	11.52	
913	H	E	0.09	-0.06	7.17	15.58	8.18	8.10	10.73	
914	H	B	0.09	-0.16	6.44	15.28	8.03	7.95	10.24	
915	H	E	0.09	-0.07	7.34	15.24	7.97	7.93	10.90	
916	H	E	0.09	-0.12	7.92	13.71	8.04	8.05	11.06	
917	H	B	0.09	-0.24	7.59	11.94	7.98	7.98	10.16	
918	H	E	0.09	-0.13	8.17	11.91	7.82	7.85	10.07	
919	H	E	0.09	-0.14	9.25	12.42	7.83	7.91	10.93	
920	H	B	0.09	-0.46	8.83	11.31	7.90	8.00	10.63	
921	H	B	0.09	-0.52	8.51	10.00	7.79	7.89	9.51	
922	H	E	0.09	-0.15	9.29	11.52	7.68	7.82	10.87	
923	H	E	0.09	-0.14	9.48	13.13	7.74	7.94	12.21	
924	H	B	0.09	-0.52	8.84	11.87	7.76	7.96	12.00	
925	H	B	0.09	-0.28	9.16	11.08	7.62	7.83	12.50	
926	H	E	0.09	0.13	10.02	10.52	7.53	7.77	13.24	
927	H	E	0.09	0.08	9.81	10.09	7.58	7.89	12.45	
928	H	B	0.09	-0.10	9.33	10.09	7.63	7.96	11.69	
929	C	E	0.10	-0.04	9.67	8.15	7.53	8.03	11.73	
930	C	E	0.10	-0.23	8.67	7.66	7.51	7.52	11.62	
931	C	E	0.10	-0.29	8.29	7.81	7.15	8.00	11.83	
932	H	B	0.11	-0.29	7.74	7.90	7.55	7.66	11.91	
933	H	E	0.11	-0.11	7.74	8.08	8.02	7.90	12.75	
934	H	E	0.11	-0.10	7.33	8.20	7.88	8.08	12.23	
935	C	B	0.11	-0.15	6.56	8.20	7.99	7.94	10.96	
936	C	E	0.12	0.13	6.52	7.90	7.61	8.70	10.54	
937	C	B	0.12	0.09	5.97	7.98	8.01	8.65	9.93	
938	C	E	0.12	0.03	5.21	8.01	8.09	9.28	9.86	
939	C	E	0.12	0.01	4.67	7.89	8.36	9.07	9.99	
940	C	B	0.13	0.52	4.63	7.74	8.05	9.20	9.50	
941	C	E	0.13	0.93	4.35	7.78	8.25	9.48	7.90	
942	C	E	0.13	1.06	4.35	7.72	8.02	9.10	7.98	
943	C	E	0.13	0.89	4.30	7.56	7.84	8.51	7.81	
944	C	E	0.13	0.57	4.29	7.50	7.86	8.13	7.81	
945	C	E	0.13	0.61	4.26	7.46	7.71	7.93	7.80	
946	C	E	0.13	0.43	4.25	7.53	7.73	7.70	7.89	
947	C	B	0.13	-0.16	4.21	7.46	7.68	7.65	7.74	
948	C	E	0.12	-0.35	4.28	7.65	7.78	7.82	7.93	
949	H	E	0.12	-0.11	4.23	7.62	7.70	7.78	7.85	
950	H	E	0.13	-0.19	4.17	7.45	7.52	7.63	7.70	
951	H	B	0.13	-0.56	4.17	7.36	7.52	7.56	7.59	
952	H	B	0.13	-0.78	4.19	7.45	7.60	7.63	7.60	
953	H	B	0.13	-0.83	4.16	7.42	7.49	7.59	7.56	
954	H	B	0.12	-0.72	4.13	7.26	7.38	7.47	7.42	
955	H	B	0.12	-0.77	4.15	7.27	7.46	7.48	7.37	
956	H	B	0.12	-0.64	4.15	7.36	7.48	7.54	7.40	
957	H	B	0.12	-0.79	4.11	7.23	7.33	7.42	7.29	
958	H	B	0.12	-0.81	4.10	7.12	7.30	7.33	7.17	
959	H	B	0.13	-0.83	4.11	7.20	7.38	7.38	7.14	
960	H	B	0.13	-0.87	4.09	7.19	7.31	7.37	7.14	
961	H	B	0.13	-0.76	4.06	7.03	7.17	7.23	7.01	
962	H	B	0.13	-0.57	4.08	7.00	7.21	7.21	6.93	
963	C	B	0.13	-0.35	4.15	7.21	7.42	7.38	7.05	
964	C	B	0.12	-0.19	4.19	7.31	7.57	7.47	7.11	
965	C	B	0.12	0.10	4.22	7.29	7.62	7.46	7.08	
966	C	B	0.11	0.24	4.27	7.16	7.98	7.44	7.42	
967	C	E	0.06	0.03	5.31	10.54	9.21	9.47	8.04	
968	C	E	0.05	-0.02	5.15	10.41	10.33	10.34	8.19	
969	H	B	0.03	-0.34	5.16	8.97	8.89	10.55	8.08	
970	H	B	0.03	-0.44	4.95	8.65	8.31	11.78	8.19	
971	H	E	0.03	-0.12	4.51	8.67	8.71	12.92	7.78	
972	H	E	0.03	-0.19	4.50	9.18	8.84	11.29	7.93	
973	H	B	0.03	-0.50	4.55	10.35	9.55	10.25	7.97	
974	H	B	0.07	-0.42	4.27	8.57	9.00	8.72	7.29	
975	H	E	0.08	-0.22	4.18	7.03	7.55	7.39	7.05	
976	H	B	0.12	-0.25	4.08	6.87	7.18	7.19	6.90	
977	H	B	0.12	-0.29	4.10	6.98	7.26	7.22	7.06	
978	H	E	0.12	0.17	4.11	6.97	7.28	7.22	7.12	
979	H	E	0.12	0.32	4.08	6.83	7.20	7.10	7.02	
980	C	B	0.12	0.24	4.11	6.91	7.14	7.19	7.13	
981	C	E	0.11	0.16	4.08	6.91	7.15	7.19	7.21	
982	C	E	0.11	0.20	4.09	6.98	7.17	7.25	7.24	
983	C	B	0.11	-0.21	4.13	7.12	7.33	7.37	7.36	
984	C	E	0.11	-0.11	4.15	7.15	7.30	7.40	7.46	
985	C	B	0.11	-0.44	4.18	7.18	7.40	7.42	7.46	
986	C	E	0.11	-0.51	4.13	7.02	7.28	7.27	7.32	
987	S	B	0.10	-0.75	4.09	7.00	7.29	7.23	7.33	
988	S	B	0.11	-0.66	4.10	7.08	7.38	7.31	7.37	
989	S	B	0.11	-0.65	4.15	7.12	7.70	7.68	8.04	
990	C	E	0.11	-0.26	4.29	7.42	7.80	7.71	7.89	
991	C	B	0.12	-0.28	4.32	7.53	7.99	7.76	7.56	
992	C	E	0.12	-0.26	4.35	7.47	7.90	7.89	7.63	
993	C	E	0.12	-0.14	4.29	7.40	7.84	7.62	7.45	
994	H	E	0.12	-0.16	4.21	7.29	7.69	7.49	7.28	
995	H	E	0.12	-0.13	4.25	7.44	7.84	7.62	7.37	
996	H	B	0.12	-0.15	4.25	7.47	7.85	7.65	7.43	
997	H	B	0.12	-0.29	4.21	7.38	7.71	7.57	7.37	
998	H	E	0.12	-0.42	4.22	7.43	7.74	7.60	7.31	
999	H	E	0.12	-0.50	4.26	7.58	7.89	7.74	7.45	
1000	H	B	0.12	-0.79	4.25	7.56	7.84	7.73	7.54	
1001	H	B	0.12	-0.63	4.22	7.52	7.74	7.68	7.46	
1002	H	E	0.12	-0.44	4.25	7.65	7.87	7.79	7.50	
1003	H	B	0.12	-0.64	4.29	7.76	7.97	7.89	7.67	
1004	H	B	0.12	-0.79	4.26	7.71	7.86	7.85	7.70	
1005	H	B	0.12	-0.77	4.24	7.72	7.83	7.84	7.63	
1006	H	E	0.12	-0.69	4.29	7.87	7.99	7.97	7.74	
1007	H	B	0.12	-0.84	4.30	7.92	8.00	8.02	7.87	
1008	H	B	0.12	-0.87	4.27	7.88	7.90	7.97	7.83	
1009	H	E	0.12	-0.53	4.28	7.95	7.95	8.02	7.81	
1010	H	E	0.12	-0.45	4.45	8.65	8.22	8.08	8.39	
1011	H	E	0.04	-0.33	4.85	8.99	8.58	8.70	9.30	
1012	H	E	0.04	-0.13	4.89	9.34	8.68	9.66	11.02	
1013	C	E	0.04	0.29	5.80	10.24	9.26	10.59	11.53	
1014	C	E	0.03	0.72	6.70	9.93	11.27	11.73	11.81	
1015	C	E	0.03	0.88	6.83	10.72	12.00	12.81	13.52	
1016	C	E	0.03	1.07	7.88	12.80	11.49	13.70	15.64	
1017	C	E	0.03	1.11	8.61	13.39	11.94	13.74	16.63	
1018	C	E	0.03	1.03	9.72	14.22	13.15	15.35	18.02	
1019	C	E	0.03	1.12	10.51	14.40	13.69	16.51	19.98	
1020	C	E	0.03	1.06	11.02	14.65	14.97	16.26	20.88	
1021	C	E	0.03	1.07	11.34	16.24	15.80	16.79	21.22	
1022	C	E	0.03	1.03	12.07	16.72	16.81	18.00	22.86	
1023	C	E	0.03	0.39	12.33	16.72	18.37	18.82	23.96	
1024	C	E	0.03	0.35	12.75	18.13	19.96	19.30	24.79	
1025	C	E	0.03	0.40	13.00	19.64	20.23	20.25	25.63	
1026	C	E	0.03	0.36	13.14	19.63	20.48	21.27	26.70	
1027	C	E	0.03	0.36	13.66	19.86	19.73	22.49	27.57	
1028	C	E	0.03	0.39	14.29	20.26	19.36	23.83	28.67	
1029	C	E	0.03	0.34	14.71	20.44	18.05	25.08	29.00	
1030	C	E	0.03	0.43	15.13	21.16	17.40	26.64	29.78	
1031	C	E	0.03	0.42	15.99	21.81	17.02	28.60	30.20	
1032	C	E	0.03	0.42	16.50	21.67	17.30	29.91	29.73	
1033	C	E	0.03	0.38	17.46	22.53	18.83	30.39	29.69	
1034	C	E	0.03	0.42	17.94	23.87	19.88	31.13	29.24	
1035	C	E	0.03	0.36	17.96	24.14	20.80	32.10	28.71	
1036	C	E	0.03	0.33	18.31	23.64	21.60	32.52	28.86	
1037	C	E	0.03	0.33	19.18	25.07	22.80	33.23	28.87	
1038	C	E	0.03	0.41	19.60	26.68	24.37	34.51	28.81	
1039	C	E	0.03	0.44	19.92	27.27	25.63	35.39	29.42	
1040	C	E	0.03	0.37	20.54	28.15	26.41	36.42	29.47	
1041	C	E	0.03	0.37	21.07	29.71	27.59	38.18	30.33	
1042	C	E	0.03	0.43	21.16	30.93	29.31	39.70	31.46	
1043	C	E	0.03	0.41	21.39	32.20	29.93	40.35	32.10	
1044	C	E	0.03	0.42	22.15	33.69	30.06	41.08	32.86	
1045	C	E	0.03	0.42	23.18	35.36	30.64	41.88	33.31	
1046	C	E	0.03	0.43	23.74	36.99	31.94	42.80	35.01	
1047	C	E	0.03	0.36	24.41	38.57	32.69	44.11	36.39	
1048	C	E	0.03	0.51	25.22	38.86	32.06	44.48	37.02	
1049	C	E	0.03	0.59	26.26	39.89	32.78	44.76	37.66	
1050	C	E	0.03	0.80	26.91	41.03	33.92	45.45	38.43	
1051	C	E	0.04	1.23	27.83	42.11	33.95	46.43	39.37	
1052	C	E	0.06	1.63	28.60	43.02	34.81	47.15	39.86	


RES:   Residue number
SS:    Predicted secondary structure: C - random coil; H - alpha-helix; S - beta-strand
SA:    Predicted solvent accessibility at 25% cutoff: E - exposed; B - buried
COV:   Threading alignment coverage defined as the number of threading alignments on the residue divided 
       by the number of total threading programs
BFP:   Predicted normalized B-factor 
RSQ_*: Residue-Specific Quality of models defined as the estimated deviation of the residue on the model
       from the native structure of the protein


You are requested to cite the following article when you use the ResQ prediction results:

     J Yang, Y Wang, Y Zhang. ResQ: An approach to unified estimation of B-factor and residue-specific 
     error in protein structure prediction, Journal of Molecular Biology, 428: 693-701 (2016).
