# Supplementary material for: The chromatin remodeler SMARCA5 binds to d-block metal supports: Characterization of affinities by IMAC chromatography and QM analysis
Source: PLoS One. 2024 Oct 7;19(10):e0309134. doi: 10.1371/journal.pone.0309134 (PMC11458017; doi:10.1371/journal.pone.0309134)
Supplement: S1 Data — (BZ2) [file pone.0309134.s003.bz2 › S751200_results/threading8.pdb]

Rank   :8 Template name:6vz4K
REMARK :Column 1 -  30 present Atom & Residue records of query sequence.
REMARK :Column 31 - 54 present XYZ coordinates of query sequence obtained after threading alignment.
REMARK :Column 55 - 59 present residue number in Template
REMARK :Column 60 - 59 present residue name of Template
ATOM   1059  CA  GLU    59     127.177  68.400 212.590    1 ARG
ATOM   1060  CA  GLU    60     124.804  71.407 212.456    2 LYS
ATOM   1061  CA  ILE    61     125.401  72.304 216.110    3 LYS
ATOM   1062  CA  PHE    62     129.155  71.814 215.687    4 GLU
ATOM   1063  CA  ASP    63     129.159  74.530 213.095    5 ARG
ATOM   1064  CA  ASP    64     126.897  76.640 215.296    6 ASN
ATOM   1065  CA  ALA    65     129.350  76.194 218.140    7 LEU
ATOM   1066  CA  SER    66     132.165  77.372 215.917    8 HIS
ATOM   1067  CA  PRO    67     130.033  80.268 214.711    9 LEU
ATOM   1068  CA  GLY    68     129.292  81.425 218.184   10 GLN
ATOM   1069  CA  LYS    69     132.849  80.873 219.256   11 LYS
ATOM   1070  CA  GLN    70     134.120  83.247 216.601   12 ILE
ATOM   1071  CA  LYS    71     131.193  85.516 217.336   13 ASN
ATOM   1072  CA  GLU    72     132.347  85.867 220.923   14 SER
ATOM   1073  CA  ILE    73     135.893  86.362 219.740   15 ILE
ATOM   1074  CA  GLN    74     134.851  89.250 217.604   16 ILE
ATOM   1075  CA  GLU    75     132.666  90.579 220.370   17 ASP
ATOM   1076  CA  PRO    76     135.613  90.683 222.771   18 PHE
ATOM   1077  CA  ASP    77     137.725  92.349 220.133   19 ILE
ATOM   1078  CA  PRO    78     135.225  95.070 219.270   20 LYS
ATOM   1079  CA  THR    79     134.766  95.617 222.988   21 GLU
ATOM   1080  CA  TYR    80     138.442  96.298 223.484   22 ARG
ATOM   1081  CA  GLU    81     138.574  98.512 220.432   23 GLN
ATOM   1082  CA  GLU    82     136.445 101.004 222.365   24 SER
ATOM   1083  CA  LYS    83     137.672 100.140 225.843   25 GLU
ATOM   1084  CA  MET    84     141.440  99.897 225.498   26 GLN
ATOM   1085  CA  GLN    85     142.830 103.454 225.122   27 TRP
ATOM   1087  CA  ASP    87     146.852 102.351 224.348   28 SER
ATOM   1088  CA  ARG    88     150.223 103.903 225.094   29 ARG
ATOM   1089  CA  ALA    89     149.753 106.464 222.371   30 GLN
ATOM   1090  CA  ASN    90     146.519 107.633 223.940   31 GLU
ATOM   1091  CA  ARG    91     148.287 108.510 227.132   32 ARG
ATOM   1092  CA  PHE    92     151.087 110.465 225.634   33 CYS
ATOM   1093  CA  GLU    93     148.814 112.265 223.249   34 PHE
ATOM   1094  CA  TYR    94     146.617 113.446 226.087   35 GLN
ATOM   1095  CA  LEU    95     149.659 114.420 228.120   36 PHE
ATOM   1096  CA  LEU    96     150.834 116.712 225.326   37 GLY
ATOM   1097  CA  LYS    97     147.481 118.470 225.026   38 ARG
ATOM   1098  CA  GLN    98     147.472 118.795 228.793   39 LEU
ATOM   1099  CA  THR    99     151.050 119.992 228.982   40 GLY
ATOM   1100  CA  GLU   100     150.465 122.645 226.368   41 ALA
ATOM   1101  CA  LEU   101     147.707 124.199 228.461   42 SER
ATOM   1102  CA  PHE   102     150.023 124.054 231.438   43 LEU
ATOM   1103  CA  ALA   103     152.560 125.977 229.456   44 HIS
ATOM   1104  CA  HIS   104     149.960 128.516 228.417   45 ASN
ATOM   1105  CA  PHE   105     148.991 129.227 232.021   46 GLN
ATOM   1106  CA  ILE   106     152.498 128.813 233.420   47 MET
ATOM   1107  CA  GLN   107     153.914 130.746 230.468   48 GLU
ATOM   1108  CA  PRO   108     151.322 133.472 231.013   49 LYS
ATOM   1109  CA  ALA   109     152.218 133.610 234.702   50 ASP
ATOM   1110  CA  ALA   110     155.902 133.925 233.834   51 GLU
ATOM   1111  CA  GLN   111     155.144 136.806 231.478   52 GLN
ATOM   1112  CA  LYS   112     153.127 138.529 234.195   53 LYS
ATOM   1113  CA  THR   113     155.960 138.067 236.684   54 ARG
ATOM   1114  CA  PRO   114     158.460 139.563 234.247   55 ILE
ATOM   1115  CA  THR   115     156.129 142.498 233.639   56 GLU
ATOM   1116  CA  SER   116     155.692 143.013 237.376   57 ARG
ATOM   1117  CA  PRO   117     159.452 143.063 237.908   58 THR
ATOM   1118  CA  LEU   118     159.828 145.574 235.084   59 ALA
ATOM   1119  CA  LYS   119     157.058 147.723 236.547   60 LYS
ATOM   1120  CA  MET   120     158.724 147.718 239.960   61 GLN
ATOM   1121  CA  LYS   121     162.030 148.757 238.406   62 ARG
ATOM   1122  CA  PRO   122     160.316 151.546 236.477   63 LEU
ATOM   1123  CA  GLY   123     158.621 152.800 239.640   64 ALA
ATOM   1124  CA  ARG   124     161.933 152.906 241.501   65 ALA
ATOM   1125  CA  PRO   125     167.350 144.960 231.966   72 ASP
ATOM   1126  CA  ARG   126     170.799 143.818 230.895   73 GLN
ATOM   1127  CA  ILE   127     170.716 145.509 227.482   74 THR
ATOM   1128  CA  LYS   128     170.232 148.857 229.184   75 LYS
ATOM   1129  CA  LYS   129     173.086 148.081 231.568   76 ASP
ATOM   1130  CA  ASP   130     175.497 147.239 228.792   77 THR
ATOM   1131  CA  GLU   131     174.130 150.059 226.719   78 ARG
ATOM   1132  CA  LYS   132     174.474 152.620 229.467   79 ILE
ATOM   1133  CA  GLN   133     177.749 150.997 230.416   80 THR
ATOM   1134  CA  ASN   134     178.775 151.313 226.728   81 GLN
ATOM   1135  CA  LEU   135     177.881 154.967 226.847   82 LEU
ATOM   1136  CA  LEU   136     179.433 155.240 230.338   83 LEU
ATOM   1137  CA  SER   137     182.646 153.807 228.976   84 ARG
ATOM   1138  CA  VAL   138     182.516 156.234 226.070   85 GLN
ATOM   1139  CA  GLY   139     182.322 158.946 228.735   86 THR
ATOM   1140  CA  ASP   140     184.861 157.198 230.988   87 ASN
ATOM   1141  CA  TYR   141     187.372 156.926 228.224   88 SER
ATOM   1142  CA  ARG   142     186.583 160.472 227.359   89 PHE
ATOM   1143  CA  HIS   143     187.113 161.429 230.975   90 LEU
ATOM   1144  CA  ARG   144     190.326 159.440 231.154   91 ASP
ATOM   1145  CA  ARG   145     191.773 161.044 228.061   92 SER
ATOM   1146  CA  THR   146     190.430 164.378 229.141   93 LEU
ATOM   1147  CA  GLU   147     191.997 164.219 232.544   94 SER
ATOM   1148  CA  GLN   148     195.221 163.203 230.848   95 GLU
ATOM   1149  CA  GLU   149     194.734 166.184 228.518   96 ALA
ATOM   1150  CA  GLU   150     194.366 168.236 231.681   97 VAL
ATOM   1151  CA  ASP   151     197.612 166.794 232.956   98 ARG
ATOM   1152  CA  GLU   152     199.146 167.901 229.665   99 ALA
ATOM   1153  CA  GLU   153     197.592 171.342 230.347  100 GLN
ATOM   1154  CA  LEU   154     199.240 171.240 233.806  101 GLN
ATOM   1155  CA  LEU   155     202.619 171.195 232.063  102 ASN
ATOM   1156  CA  THR   156     183.756 159.691 238.953  103 ASP
ATOM   1157  CA  GLU   157     183.563 162.655 236.601  104 TYR
ATOM   1158  CA  SER   158     183.143 165.576 238.919  105 TYR
ATOM   1159  CA  SER   159     185.989 164.916 241.361  106 GLU
ATOM   1160  CA  LYS   160     188.224 163.928 238.498  107 VAL
ATOM   1161  CA  ALA   161     187.358 167.072 236.579  108 ALA
ATOM   1162  CA  THR   162     187.637 169.087 239.766  109 HIS
ATOM   1163  CA  ASN   163     190.639 167.388 241.269  110 ARG
ATOM   1164  CA  VAL   164     192.070 170.693 242.317  111 ILE
ATOM   1165  CA  CYS   165     189.654 172.447 244.600  112 LYS
ATOM   1166  CA  THR   166     189.259 175.849 246.150  113 GLU
ATOM   1167  CA  ARG   167     186.518 177.835 247.814  114 LYS
ATOM   1168  CA  PHE   168     186.045 181.236 249.300  115 ILE
ATOM   1169  CA  GLU   169     183.693 182.711 251.829  116 ASP
ATOM   1170  CA  ASP   170     184.262 186.321 250.871  117 LYS
ATOM   1171  CA  SER   171     183.782 187.965 247.550  118 GLN
ATOM   1172  CA  PRO   172     186.829 189.663 245.957  119 PRO
ATOM   1173  CA  SER   173     187.614 192.871 247.867  120 SER
ATOM   1174  CA  TYR   174     187.756 194.881 244.655  121 ILE
ATOM   1175  CA  VAL   175     184.046 194.370 244.297  122 LEU
ATOM   1176  CA  LYS   176     181.860 197.198 245.465  123 VAL
ATOM   1177  CA  TRP   177     178.273 198.263 244.924  124 GLY
ATOM   1178  CA  GLY   178     176.713 195.329 246.749  125 GLY
ATOM   1179  CA  LYS   179     177.442 191.747 247.634  126 THR
ATOM   1180  CA  LEU   180     177.240 188.415 245.892  127 LEU
ATOM   1181  CA  ARG   181     174.510 185.917 246.521  128 LYS
ATOM   1182  CA  ASP   182     175.402 182.457 247.808  129 GLU
ATOM   1183  CA  TYR   183     174.884 180.673 244.522  130 TYR
ATOM   1184  CA  GLN   184     176.890 183.363 242.751  131 GLN
ATOM   1185  CA  VAL   185     179.683 182.628 245.138  132 LEU
ATOM   1186  CA  ARG   186     179.269 178.954 244.398  133 ARG
ATOM   1187  CA  GLY   187     179.415 179.760 240.710  134 GLY
ATOM   1188  CA  LEU   188     182.563 181.723 241.289  135 LEU
ATOM   1189  CA  ASN   189     184.112 178.842 243.121  136 GLU
ATOM   1190  CA  TRP   190     183.038 176.557 240.316  137 TRP
ATOM   1191  CA  LEU   191     184.694 178.784 237.755  138 MET
ATOM   1192  CA  ILE   192     187.761 179.041 239.930  139 VAL
ATOM   1193  CA  SER   193     187.921 175.306 240.085  140 SER
ATOM   1194  CA  LEU   194     187.730 175.180 236.303  141 LEU
ATOM   1195  CA  TYR   195     190.572 177.650 236.151  142 TYR
ATOM   1196  CA  GLU   196     192.616 175.515 238.512  143 ASN
ATOM   1197  CA  ASN   197     191.873 172.387 236.548  144 ASN
ATOM   1198  CA  GLY   198     192.503 174.043 233.185  145 HIS
ATOM   1199  CA  ILE   199     188.933 173.486 232.062  146 LEU
ATOM   1200  CA  ASN   200     186.607 175.668 230.099  147 ASN
ATOM   1201  CA  GLY   201     182.933 175.729 230.997  148 GLY
ATOM   1202  CA  ILE   202     179.484 177.205 230.536  149 ILE
ATOM   1203  CA  LEU   203     177.471 179.415 232.881  150 LEU
ATOM   1204  CA  ALA   204     174.137 177.986 231.918  151 ALA
ATOM   1205  CA  ASP   205     172.197 179.433 234.902  152 ASP
ATOM   1206  CA  GLU   206     168.667 180.294 233.689  153 GLU
ATOM   1207  CA  MET   207     168.413 184.090 233.114  154 MET
ATOM   1208  CA  GLY   208     168.861 187.390 234.911  155 GLY
ATOM   1209  CA  LEU   209     170.825 185.734 237.677  156 LEU
ATOM   1210  CA  GLY   210     173.871 188.027 237.774  157 GLY
ATOM   1211  CA  LYS   211     176.301 186.340 235.399  158 LYS
ATOM   1212  CA  THR   212     177.634 189.702 234.360  159 THR
ATOM   1213  CA  LEU   213     178.482 190.327 237.949  160 ILE
ATOM   1214  CA  GLN   214     179.823 186.831 238.368  161 GLN
ATOM   1215  CA  THR   215     182.146 187.262 235.431  162 SER
ATOM   1216  CA  ILE   216     183.301 190.507 236.906  163 ILE
ATOM   1217  CA  SER   217     183.877 188.788 240.200  164 SER
ATOM   1218  CA  LEU   218     185.837 186.182 238.282  165 LEU
ATOM   1219  CA  LEU   219     188.063 188.870 236.905  166 ILE
ATOM   1220  CA  GLY   220     188.584 190.442 240.279  167 THR
ATOM   1221  CA  TYR   221     188.943 187.073 241.951  168 TYR
ATOM   1222  CA  MET   222     191.672 186.072 239.660  169 LEU
ATOM   1223  CA  LYS   223     193.336 189.434 240.031  170 TYR
ATOM   1224  CA  HIS   224     193.291 189.252 243.810  171 GLU
ATOM   1225  CA  TYR   225     194.212 185.602 244.024  172 VAL
ATOM   1226  CA  ARG   226     196.066 184.493 240.932  173 LYS
ATOM   1227  CA  ASN   227     197.111 188.075 240.207  174 LYS
ATOM   1228  CA  ILE   228     197.448 187.539 236.466  175 ASP
ATOM   1229  CA  PRO   229     196.298 191.019 235.657  176 ILE
ATOM   1230  CA  GLY   230     195.616 191.090 231.939  177 GLY
ATOM   1231  CA  PRO   231     195.111 190.281 229.193  178 PRO
ATOM   1232  CA  HIS   232     191.433 189.622 229.718  179 PHE
ATOM   1233  CA  MET   233     188.848 189.636 226.900  180 LEU
ATOM   1234  CA  VAL   234     185.074 189.896 227.142  181 VAL
ATOM   1235  CA  LEU   235     182.892 189.599 224.033  182 ILE
ATOM   1236  CA  VAL   236     179.287 190.792 224.146  183 VAL
ATOM   1237  CA  PRO   237     176.411 191.918 221.831  184 PRO
ATOM   1238  CA  LYS   238     176.397 195.608 220.922  185 LEU
ATOM   1239  CA  SER   239     173.008 196.014 222.521  186 SER
ATOM   1240  CA  THR   240     174.552 194.986 225.851  187 THR
ATOM   1241  CA  LEU   241     177.735 197.093 225.759  188 ILE
ATOM   1242  CA  HIS   242     176.802 199.765 228.172  189 THR
ATOM   1243  CA  ASN   243     175.055 197.357 230.455  190 ASN
ATOM   1244  CA  TRP   244     178.420 195.726 230.778  191 TRP
ATOM   1245  CA  MET   245     180.358 198.950 231.127  192 THR
ATOM   1246  CA  SER   246     177.922 200.122 233.696  193 LEU
ATOM   1247  CA  GLU   247     178.385 197.032 235.736  194 GLU
ATOM   1248  CA  PHE   248     182.130 197.151 235.299  195 PHE
ATOM   1249  CA  LYS   249     182.180 200.599 236.791  196 GLU
ATOM   1250  CA  ARG   250     179.555 199.878 239.400  197 LYS
ATOM   1251  CA  TRP   251     181.116 196.740 240.677  198 TRP
ATOM   1252  CA  VAL   252     184.740 197.472 240.239  199 ALA
ATOM   1253  CA  PRO   253     187.266 200.278 240.199  200 PRO
ATOM   1254  CA  THR   254     190.940 200.115 239.290  201 SER
ATOM   1255  CA  LEU   255     190.144 198.212 236.127  202 LEU
ATOM   1256  CA  ARG   256     191.415 199.702 232.930  203 ASN
ATOM   1257  CA  SER   257     188.333 198.769 230.962  204 THR
ATOM   1258  CA  VAL   258     188.677 199.145 227.262  205 ILE
ATOM   1259  CA  CYS   259     185.758 199.305 224.906  206 ILE
ATOM   1260  CA  LEU   260     185.209 199.413 221.153  207 TYR
ATOM   1261  CA  ILE   261     182.408 201.326 219.463  208 LYS
ATOM   1262  CA  GLY   262     181.404 204.070 217.031  209 GLY
ATOM   1263  CA  ASP   263     183.798 205.276 214.365  210 THR
ATOM   1264  CA  LYS   264     187.120 203.843 213.177  211 PRO
ATOM   1265  CA  GLU   265     188.637 207.090 214.333  212 ASN
ATOM   1266  CA  GLN   266     187.690 206.280 217.875  213 GLN
ATOM   1267  CA  ARG   267     188.803 202.709 217.402  214 ARG
ATOM   1268  CA  ALA   268     192.096 203.923 215.965  215 HIS
ATOM   1269  CA  ALA   269     192.922 206.211 218.857  216 SER
ATOM   1270  CA  PHE   270     191.973 203.372 221.106  217 LEU
ATOM   1271  CA  VAL   271     194.231 200.851 219.469  218 GLN
ATOM   1272  CA  ARG   272     197.046 203.273 220.009  219 HIS
ATOM   1273  CA  ASP   273     196.225 203.254 223.721  220 GLN
ATOM   1274  CA  VAL   274     196.277 199.471 223.843  221 ILE
ATOM   1275  CA  LEU   275     198.889 198.836 221.167  222 ARG
ATOM   1277  CA  PRO   277     201.163 197.680 224.000  223 VAL
ATOM   1278  CA  GLY   278     198.485 195.786 225.910  224 GLY
ATOM   1279  CA  GLU   279     197.927 198.633 228.389  225 ASN
ATOM   1280  CA  TRP   280     194.658 197.475 229.888  226 PHE
ATOM   1281  CA  ASP   281     193.183 195.248 232.538  227 ASP
ATOM   1282  CA  VAL   282     190.148 194.104 230.633  228 VAL
ATOM   1283  CA  CYS   283     188.952 194.482 227.086  229 LEU
ATOM   1284  CA  VAL   284     185.250 194.589 226.459  230 LEU
ATOM   1285  CA  THR   285     184.149 194.344 222.866  231 THR
ATOM   1286  CA  SER   286     181.719 192.781 220.450  232 THR
ATOM   1287  CA  TYR   287     181.411 190.255 217.684  233 TYR
ATOM   1288  CA  GLU   288     181.820 192.647 214.828  234 GLU
ATOM   1289  CA  MET   289     184.924 194.171 216.248  235 TYR
ATOM   1290  CA  LEU   290     186.617 190.934 217.097  236 ILE
ATOM   1291  CA  ILE   291     186.017 190.002 213.483  237 ILE
ATOM   1292  CA  LYS   292     186.802 193.306 211.837  238 LYS
ATOM   1293  CA  GLU   293     189.750 194.100 214.069  239 ASP
ATOM   1294  CA  LYS   294     190.973 190.500 214.317  240 LYS
ATOM   1295  CA  SER   295     194.349 191.533 212.906  241 SER
ATOM   1296  CA  VAL   296     194.881 193.422 216.147  242 LEU
ATOM   1297  CA  PHE   297     192.890 191.362 218.569  243 LEU
ATOM   1298  CA  LYS   298     194.144 187.973 217.426  244 SER
ATOM   1299  CA  LYS   299     197.636 189.417 217.451  245 LYS
ATOM   1300  CA  PHE   300     197.409 190.320 221.090  246 HIS
ATOM   1301  CA  ASN   301     197.702 187.236 223.293  247 ASP
ATOM   1302  CA  TRP   302     194.946 186.417 225.787  248 TRP
ATOM   1303  CA  ARG   303     195.007 185.041 229.320  249 ALA
ATOM   1304  CA  TYR   304     191.281 184.623 229.591  250 HIS
ATOM   1305  CA  LEU   305     188.255 185.099 227.358  251 MET
ATOM   1306  CA  VAL   306     184.585 185.328 228.222  252 ILE
ATOM   1307  CA  ILE   307     181.891 185.306 225.600  253 ILE
ATOM   1308  CA  ASP   308     178.502 186.507 226.715  254 ASP
ATOM   1309  CA  GLU   309     175.357 185.373 224.996  255 GLU
ATOM   1310  CA  ALA   310     177.318 182.350 223.841  256 GLY
ATOM   1311  CA  HIS   311     174.023 180.941 222.668  257 HIS
ATOM   1312  CA  ARG   312     174.938 182.888 219.512  258 ARG
ATOM   1313  CA  ILE   313     177.853 180.535 218.941  259 MET
ATOM   1314  CA  LYS   314     175.312 177.887 217.880  260 LYS
ATOM   1315  CA  ASN   315     176.860 176.450 214.731  261 ASN
ATOM   1316  CA  GLU   316     180.671 176.136 214.840  262 ALA
ATOM   1317  CA  LYS   317     180.631 176.502 211.033  263 GLN
ATOM   1318  CA  SER   318     179.990 180.259 211.419  264 SER
ATOM   1319  CA  LYS   319     182.578 182.895 210.581  265 LYS
ATOM   1320  CA  LEU   320     182.443 184.077 214.134  266 LEU
ATOM   1321  CA  SER   321     183.387 180.639 215.413  267 SER
ATOM   1322  CA  GLU   322     186.027 180.253 212.747  268 PHE
ATOM   1323  CA  ILE   323     187.812 183.475 213.517  269 THR
ATOM   1324  CA  VAL   324     187.697 182.733 217.223  270 ILE
ATOM   1325  CA  ARG   325     189.793 179.637 216.650  271 SER
ATOM   1326  CA  GLU   326     192.167 182.021 214.870  272 HIS
ATOM   1327  CA  PHE   327     195.118 181.444 218.897  274 TYR
ATOM   1328  CA  LYS   328     196.592 182.009 222.308  275 ARG
ATOM   1329  CA  THR   329     193.657 182.195 224.665  276 THR
ATOM   1330  CA  THR   330     194.608 179.989 227.563  277 ARG
ATOM   1331  CA  ASN   331     191.249 179.956 229.339  278 ASN
ATOM   1332  CA  ARG   332     187.768 180.387 227.875  279 ARG
ATOM   1333  CA  LEU   333     184.268 180.782 229.387  280 LEU
ATOM   1334  CA  LEU   334     180.770 180.784 227.870  281 ILE
ATOM   1335  CA  LEU   335     177.731 182.515 229.278  282 LEU
ATOM   1336  CA  THR   336     174.256 181.597 228.050  283 THR
ATOM   1337  CA  GLY   337     170.720 181.785 229.230  284 GLY
ATOM   1338  CA  THR   338     169.896 178.624 227.372  285 THR
ATOM   1339  CA  PRO   339     171.104 175.422 225.763  286 PRO
ATOM   1340  CA  LEU   340     171.049 175.347 221.988  287 LEU
ATOM   1341  CA  GLN   341     168.637 174.033 219.326  288 GLN
ATOM   1342  CA  ASN   342     166.784 170.719 219.792  289 ASN
ATOM   1343  CA  ASN   343     168.630 168.922 216.992  290 ASN
ATOM   1344  CA  LEU   344     171.572 168.154 219.344  291 LEU
ATOM   1345  CA  HIS   345     174.701 168.906 217.127  292 PRO
ATOM   1346  CA  GLU   346     174.473 172.503 218.204  293 GLU
ATOM   1347  CA  LEU   347     174.909 171.467 221.806  294 LEU
ATOM   1348  CA  TRP   348     177.821 169.415 220.685  295 TRP
ATOM   1349  CA  SER   349     179.273 172.297 218.713  296 ALA
ATOM   1350  CA  LEU   350     179.250 174.535 221.721  297 LEU
ATOM   1351  CA  LEU   351     180.650 171.845 223.936  298 LEU
ATOM   1352  CA  ASN   352     183.322 171.206 221.327  299 ASN
ATOM   1353  CA  PHE   353     183.979 174.904 221.072  300 PHE
ATOM   1354  CA  LEU   354     184.338 175.189 224.818  301 VAL
ATOM   1355  CA  LEU   355     186.257 172.009 225.234  302 LEU
ATOM   1356  CA  PRO   356     187.862 170.831 221.912  303 PRO
ATOM   1357  CA  ASP   357     188.025 167.298 223.271  304 LYS
ATOM   1358  CA  VAL   358     184.368 166.341 223.504  305 ILE
ATOM   1359  CA  PHE   359     184.064 164.803 220.064  306 PHE
ATOM   1360  CA  ASN   360     184.080 161.884 217.653  307 ASN
ATOM   1361  CA  SER   361     181.326 163.069 215.264  308 SER
ATOM   1362  CA  ALA   362     179.434 166.346 215.012  309 ALA
ATOM   1363  CA  ASP   363     176.258 164.400 215.589  310 LYS
ATOM   1364  CA  ASP   364     177.695 161.896 218.031  311 THR
ATOM   1365  CA  PHE   365     174.937 162.876 220.486  312 PHE
ATOM   1366  CA  ASP   366     172.304 161.317 218.222  313 GLU
ATOM   1367  CA  SER   367     173.719 157.953 219.270  314 ASP
ATOM   1368  CA  TRP   368     175.833 158.788 222.329  315 TRP
ATOM   1369  CA  PHE   369     172.850 160.321 224.076  316 PHE
ATOM   1370  CA  ASP   370     170.017 158.875 222.023  317 ASN
ATOM   1371  CA  THR   371     167.114 160.036 224.218  318 THR
ATOM   1372  CA  ASN   372     165.288 162.532 221.847  319 PRO
ATOM   1373  CA  ASN   373     166.721 160.572 218.923  320 PHE
ATOM   1374  CA  CYS   374     162.142 152.457 226.112  321 LEU
ATOM   1375  CA  LEU   375     160.960 154.622 228.991  322 THR
ATOM   1376  CA  GLY   376     163.141 155.425 232.029  323 GLU
ATOM   1377  CA  ASP   377     165.910 153.393 230.402  324 GLU
ATOM   1378  CA  GLN   378     166.571 158.921 232.625  327 LEU
ATOM   1379  CA  LYS   379     169.650 156.725 232.385  328 LEU
ATOM   1380  CA  LEU   380     171.001 158.366 229.271  329 ILE
ATOM   1381  CA  VAL   381     170.204 161.889 230.312  330 ILE
ATOM   1382  CA  GLU   382     171.609 161.027 233.713  331 ARG
ATOM   1383  CA  ARG   383     174.873 160.160 232.053  332 ARG
ATOM   1384  CA  LEU   384     174.487 163.225 229.847  333 LEU
ATOM   1385  CA  HIS   385     174.380 165.128 233.064  334 HIS
ATOM   1386  CA  MET   386     177.241 163.188 234.571  335 LYS
ATOM   1387  CA  VAL   387     179.605 163.917 231.722  336 VAL
ATOM   1388  CA  LEU   388     178.433 167.515 231.487  337 LEU
ATOM   1389  CA  ARG   389     178.208 167.947 235.248  338 ARG
ATOM   1390  CA  PRO   390     181.657 169.651 235.417  339 PRO
ATOM   1391  CA  PHE   391     180.998 171.756 232.324  340 PHE
ATOM   1392  CA  LEU   392     177.490 173.061 232.641  341 LEU
ATOM   1393  CA  LEU   393     176.436 175.135 235.571  342 LEU
ATOM   1394  CA  ARG   394     172.734 175.720 235.754  343 ARG
ATOM   1395  CA  ARG   395     170.306 176.888 238.375  344 ARG
ATOM   1396  CA  ILE   396     166.782 178.140 238.021  345 LEU
ATOM   1397  CA  LYS   397     165.381 181.437 239.204  346 LYS
ATOM   1398  CA  ALA   398     162.930 179.376 241.217  347 LYS
ATOM   1399  CA  ASP   399     165.771 177.532 242.872  348 GLU
ATOM   1400  CA  VAL   400     167.670 180.738 243.411  349 VAL
ATOM   1401  CA  GLU   401     165.033 183.128 244.683  350 GLU
ATOM   1402  CA  LYS   402     161.439 181.958 244.647  351 LYS
ATOM   1403  CA  SER   403     160.646 185.702 244.606  352 ASP
ATOM   1404  CA  LEU   404     159.256 186.059 241.109  353 LEU
ATOM   1405  CA  PRO   405     155.732 187.479 241.876  354 PRO
ATOM   1406  CA  PRO   406     153.946 184.838 239.777  355 ASP
ATOM   1407  CA  LYS   407     154.384 182.356 236.898  356 LYS
ATOM   1408  CA  LYS   408     153.968 185.457 234.671  357 VAL
ATOM   1409  CA  GLU   409     152.325 183.647 231.705  358 GLU
ATOM   1410  CA  VAL   410     149.278 183.968 229.363  359 LYS
ATOM   1411  CA  LYS   411     148.573 183.802 225.627  360 VAL
ATOM   1412  CA  ILE   412     145.643 185.064 223.583  361 ILE
ATOM   1413  CA  TYR   413     143.987 184.471 220.258  362 LYS
ATOM   1414  CA  VAL   414     142.052 186.729 217.922  363 CYS
ATOM   1415  CA  GLY   415     139.981 186.889 214.765  364 LYS
ATOM   1416  CA  LEU   416     141.008 188.452 211.473  365 LEU
ATOM   1417  CA  SER   417     139.418 191.670 210.224  366 SER
ATOM   1418  CA  LYS   418     137.317 191.542 207.077  367 GLY
ATOM   1419  CA  MET   419     140.303 192.764 205.106  368 LEU
ATOM   1420  CA  GLN   420     142.651 190.293 206.718  369 GLN
ATOM   1421  CA  ARG   421     140.159 187.512 206.197  370 GLN
ATOM   1422  CA  GLU   422     140.191 188.195 202.525  371 GLN
ATOM   1423  CA  TRP   423     143.849 188.881 202.324  372 LEU
ATOM   1424  CA  TYR   424     144.469 185.633 204.090  373 TYR
ATOM   1425  CA  THR   425     142.038 183.659 201.995  374 GLN
ATOM   1426  CA  ARG   426     143.127 185.249 198.771  375 GLN
ATOM   1427  CA  ILE   427     146.830 184.930 199.473  376 MET
ATOM   1428  CA  LEU   428     146.263 181.472 200.858  377 LEU
ATOM   1429  CA  MET   429     144.962 180.652 197.433  378 LYS
ATOM   1430  CA  LYS   430     147.404 182.929 195.485  379 HIS
ATOM   1431  CA  ASP   431     150.623 181.461 196.961  380 ASN
ATOM   1447  CA  LEU   447     157.950 181.583 200.899  381 ASN
ATOM   1448  CA  ASN   448     155.011 184.005 200.967  382 ASN
ATOM   1449  CA  ILE   449     152.772 181.102 202.031  383 LYS
ATOM   1450  CA  LEU   450     154.413 181.632 205.418  384 ILE
ATOM   1451  CA  MET   451     155.734 185.156 205.118  385 MET
ATOM   1452  CA  GLN   452     153.013 187.103 203.441  386 GLN
ATOM   1453  CA  LEU   453     150.366 185.418 205.464  387 LEU
ATOM   1454  CA  ARG   454     152.369 186.450 208.524  388 ARG
ATOM   1455  CA  LYS   455     152.677 189.961 207.139  389 LYS
ATOM   1456  CA  CYS   456     148.953 190.425 206.715  390 ILE
ATOM   1457  CA  CYS   457     148.268 188.761 210.033  391 CYS
ATOM   1458  CA  ASN   458     150.618 191.273 211.513  392 ASN
ATOM   1459  CA  HIS   459     148.982 194.143 209.650  393 HIS
ATOM   1460  CA  PRO   460     147.681 194.412 206.033  394 PRO
ATOM   1461  CA  TYR   461     149.328 197.804 205.439  395 PHE
ATOM   1462  CA  LEU   462     152.839 196.405 205.726  396 VAL
ATOM   1463  CA  PHE   463     152.118 195.633 202.111  397 PHE
ATOM   1464  CA  ASP   464     152.325 199.088 200.651  398 ASP
ATOM   1465  CA  GLY   465     149.966 198.671 197.759  399 GLU
ATOM   1466  CA  ALA   466     147.025 197.466 199.813  400 VAL
ATOM   1467  CA  GLU   467     147.568 200.442 202.047  401 GLU
ATOM   1468  CA  PRO   468     142.263 200.679 201.230  404 VAL
ATOM   1469  CA  GLY   469     143.308 204.185 202.148  405 ASN
ATOM   1470  CA  PRO   470     144.831 206.218 199.243  406 PRO
ATOM   1471  CA  PRO   471     145.483 209.206 201.501  407 SER
ATOM   1472  CA  TYR   472     147.894 207.130 203.568  408 ARG
ATOM   1473  CA  THR   473     146.998 209.185 206.643  409 GLY
ATOM   1474  CA  THR   474     146.505 208.171 210.264  410 ASN
ATOM   1475  CA  ASP   475     142.921 207.060 209.782  411 SER
ATOM   1476  CA  MET   476     140.826 204.809 211.983  412 ASP
ATOM   1477  CA  HIS   477     141.027 202.246 209.192  413 LEU
ATOM   1478  CA  LEU   478     144.544 201.605 210.410  414 LEU
ATOM   1479  CA  VAL   479     142.828 199.906 213.382  415 PHE
ATOM   1480  CA  THR   480     139.804 198.609 211.527  416 ARG
ATOM   1481  CA  ASN   481     141.900 196.552 209.117  417 VAL
ATOM   1482  CA  SER   482     143.928 194.749 211.774  418 ALA
ATOM   1483  CA  GLY   483     142.538 192.732 214.683  419 GLY
ATOM   1484  CA  LYS   484     145.765 192.751 216.683  420 LYS
ATOM   1485  CA  MET   485     145.584 196.468 217.150  421 PHE
ATOM   1486  CA  VAL   486     141.982 196.646 218.039  422 GLU
ATOM   1487  CA  VAL   487     143.178 194.343 220.798  423 LEU
ATOM   1488  CA  LEU   488     145.677 196.994 221.678  424 LEU
ATOM   1489  CA  ASP   489     142.782 199.468 221.719  425 ASP
ATOM   1490  CA  LYS   490     141.280 197.083 224.234  426 ARG
ATOM   1491  CA  LEU   491     144.550 196.954 226.186  427 VAL
ATOM   1492  CA  LEU   492     146.944 199.859 225.902  428 LEU
ATOM   1493  CA  PRO   493     144.338 202.482 226.973  429 PRO
ATOM   1494  CA  LYS   494     143.255 200.751 230.163  430 LYS
ATOM   1495  CA  LEU   495     146.775 199.571 230.610  431 PHE
ATOM   1496  CA  LYS   496     148.255 203.028 230.618  432 LYS
ATOM   1497  CA  GLU   497     145.314 204.150 232.754  433 ALA
ATOM   1498  CA  GLN   498     146.201 201.376 235.185  434 SER
ATOM   1499  CA  GLY   499     149.698 202.828 235.594  435 GLY
ATOM   1500  CA  SER   500     151.514 200.021 233.849  436 HIS
ATOM   1501  CA  ARG   501     154.416 199.806 231.395  437 ARG
ATOM   1502  CA  VAL   502     154.871 197.515 228.422  438 VAL
ATOM   1503  CA  LEU   503     157.556 195.945 226.330  439 LEU
ATOM   1504  CA  ILE   504     156.852 194.249 223.078  440 MET
ATOM   1505  CA  PHE   505     158.637 192.369 220.367  441 PHE
ATOM   1506  CA  SER   506     158.392 192.517 216.596  442 PHE
ATOM   1507  CA  GLN   507     159.303 191.662 213.049  443 GLN
ATOM   1508  CA  MET   508     160.955 194.636 211.312  444 MET
ATOM   1509  CA  THR   509     159.720 197.162 208.691  445 THR
ATOM   1510  CA  ARG   510     156.171 198.490 208.950  446 GLN
ATOM   1511  CA  VAL   511     155.394 195.815 211.521  447 VAL
ATOM   1512  CA  LEU   512     156.979 198.247 213.986  448 MET
ATOM   1513  CA  ASP   513     156.413 201.513 212.165  449 ASP
ATOM   1514  CA  ILE   514     152.646 201.051 212.255  450 ILE
ATOM   1515  CA  LEU   515     152.930 200.865 216.016  451 MET
ATOM   1516  CA  GLU   516     154.421 204.244 216.062  452 GLU
ATOM   1517  CA  ASP   517     151.303 205.387 214.277  453 ASP
ATOM   1518  CA  TYR   518     148.958 203.471 216.546  454 PHE
ATOM   1519  CA  CYS   519     150.667 204.881 219.558  455 LEU
ATOM   1520  CA  MET   520     150.602 208.385 218.192  456 ARG
ATOM   1521  CA  TRP   521     146.928 208.086 217.259  457 MET
ATOM   1522  CA  ARG   522     146.157 207.091 220.803  458 LYS
ATOM   1523  CA  ASN   523     148.626 209.531 222.409  459 ASP
ATOM   1524  CA  TYR   524     150.508 206.643 223.936  460 LEU
ATOM   1525  CA  GLU   525     154.025 207.855 224.534  461 LYS
ATOM   1526  CA  TYR   526     156.631 205.338 223.466  462 TYR
ATOM   1527  CA  CYS   527     160.217 204.589 222.474  463 MET
ATOM   1528  CA  ARG   528     161.530 202.382 219.691  464 ARG
ATOM   1529  CA  LEU   529     164.743 200.398 219.452  465 LEU
ATOM   1530  CA  ASP   530     166.100 197.958 216.893  466 ASP
ATOM   1531  CA  GLY   531     169.045 196.990 214.682  467 GLY
ATOM   1532  CA  GLN   532     168.900 200.240 212.704  468 SER
ATOM   1533  CA  THR   533     169.568 202.370 215.772  469 THR
ATOM   1534  CA  PRO   534     173.102 203.224 216.954  470 LYS
ATOM   1535  CA  HIS   535     174.767 202.437 220.267  471 THR
ATOM   1536  CA  ASP   536     174.563 206.019 221.481  472 GLU
ATOM   1537  CA  GLU   537     170.810 206.182 221.436  473 GLU
ATOM   1538  CA  ARG   538     170.644 202.531 222.439  474 ARG
ATOM   1539  CA  GLN   539     172.145 203.666 225.708  475 THR
ATOM   1540  CA  ASP   540     170.051 206.794 225.819  476 GLU
ATOM   1541  CA  SER   541     166.918 204.739 225.553  477 MET
ATOM   1542  CA  ILE   542     168.092 202.245 228.134  478 LEU
ATOM   1543  CA  ASN   543     168.794 205.007 230.599  479 ASN
ATOM   1544  CA  ALA   544     165.485 206.514 229.741  480 ALA
ATOM   1545  CA  TYR   545     163.806 203.163 230.438  481 PHE
ATOM   1546  CA  ASN   546     165.501 203.155 233.838  482 ASN
ATOM   1547  CA  GLU   547     164.319 206.704 234.570  483 ALA
ATOM   1548  CA  PRO   548     161.603 206.306 237.305  484 PRO
ATOM   1549  CA  ASN   549     159.663 209.232 235.886  485 ASP
ATOM   1550  CA  SER   550     159.581 207.986 232.271  486 SER
ATOM   1551  CA  THR   551     157.140 210.025 230.197  487 ASP
ATOM   1552  CA  LYS   552     156.380 207.063 228.026  488 TYR
ATOM   1553  CA  PHE   553     155.126 203.775 229.280  489 PHE
ATOM   1554  CA  VAL   554     155.954 201.554 226.386  490 CYS
ATOM   1555  CA  PHE   555     158.490 200.759 223.788  491 PHE
ATOM   1556  CA  MET   556     159.049 198.694 220.710  492 LEU
ATOM   1557  CA  LEU   557     161.796 196.112 220.481  493 LEU
ATOM   1558  CA  SER   558     163.396 193.916 217.902  494 SER
ATOM   1559  CA  THR   559     163.135 190.254 218.798  495 THR
ATOM   1560  CA  ARG   560     166.516 189.477 217.354  496 ARG
ATOM   1561  CA  ALA   561     168.211 192.533 218.857  497 ALA
ATOM   1562  CA  GLY   562     166.188 193.843 221.813  498 GLY
ATOM   1563  CA  GLY   563     165.355 190.290 222.909  499 GLY
ATOM   1564  CA  LEU   564     168.780 190.103 224.572  500 LEU
ATOM   1565  CA  GLY   565     169.797 193.761 225.020  501 GLY
ATOM   1566  CA  ILE   566     167.808 194.716 228.094  502 LEU
ATOM   1567  CA  ASN   567     168.341 194.910 231.807  503 ASN
ATOM   1568  CA  LEU   568     165.035 196.114 233.104  504 LEU
ATOM   1569  CA  ALA   569     163.734 195.411 236.609  505 GLN
ATOM   1570  CA  THR   570     161.140 198.123 236.131  506 THR
ATOM   1571  CA  ALA   571     159.712 196.101 233.282  507 ALA
ATOM   1572  CA  ASP   572     156.093 195.251 233.595  508 ASP
ATOM   1573  CA  VAL   573     154.057 193.695 230.792  509 THR
ATOM   1574  CA  VAL   574     155.308 192.015 227.596  510 VAL
ATOM   1575  CA  ILE   575     153.479 191.611 224.311  511 ILE
ATOM   1576  CA  LEU   576     154.698 189.249 221.589  512 ILE
ATOM   1577  CA  TYR   577     153.768 189.831 217.967  513 PHE
ATOM   1578  CA  ASP   578     156.620 188.368 215.940  514 ASP
ATOM   1579  CA  SER   579     156.169 184.703 217.087  515 THR
ATOM   1580  CA  ASP   580     159.202 182.478 217.268  516 ASP
ATOM   1581  CA  TRP   581     160.605 179.728 215.044  517 TRP
ATOM   1582  CA  ASN   582     163.126 179.028 217.806  518 ASN
ATOM   1583  CA  PRO   583     161.314 179.195 221.206  519 PRO
ATOM   1584  CA  GLN   584     164.517 180.160 222.969  520 HIS
ATOM   1585  CA  VAL   585     164.308 183.655 221.547  521 GLN
ATOM   1586  CA  ASP   586     160.882 184.093 223.132  522 ASP
ATOM   1587  CA  LEU   587     162.158 182.689 226.348  523 LEU
ATOM   1588  CA  GLN   588     164.838 185.312 226.235  524 GLN
ATOM   1589  CA  ALA   589     162.516 188.124 225.235  525 ALA
ATOM   1590  CA  MET   590     159.927 187.058 227.753  526 GLN
ATOM   1591  CA  ASP   591     162.326 186.861 230.590  527 ASP
ATOM   1592  CA  ARG   592     163.857 190.263 229.873  528 ARG
ATOM   1593  CA  ALA   593     160.991 191.506 231.956  529 ALA
ATOM   1594  CA  HIS   594     161.940 189.697 235.131  530 HIS
ATOM   1595  CA  ARG   595     165.507 189.651 236.299  531 ARG
ATOM   1596  CA  ILE   596     166.920 189.828 239.808  532 ILE
ATOM   1597  CA  GLY   597     165.504 192.955 241.352  533 GLY
ATOM   1598  CA  GLN   598     162.236 192.785 239.427  534 GLN
ATOM   1599  CA  THR   599     159.614 194.339 241.645  535 LYS
ATOM   1600  CA  LYS   600     156.254 194.105 239.941  536 ASN
ATOM   1601  CA  THR   601     154.264 191.127 238.753  537 GLU
ATOM   1602  CA  VAL   602     154.940 190.472 235.108  538 VAL
ATOM   1603  CA  ARG   603     152.231 189.737 232.631  539 ARG
ATOM   1604  CA  VAL   604     152.793 188.626 229.123  540 ILE
ATOM   1605  CA  PHE   605     150.812 188.236 225.922  541 LEU
ATOM   1606  CA  ARG   606     151.140 186.325 222.717  542 ARG
ATOM   1607  CA  PHE   607     148.936 187.468 219.886  543 LEU
ATOM   1608  CA  ILE   608     147.969 184.574 217.669  544 ILE
ATOM   1609  CA  THR   609     145.394 184.866 214.931  545 THR
ATOM   1610  CA  ASP   610     142.580 182.314 214.692  546 THR
ATOM   1611  CA  ASN   611     142.836 179.549 212.108  547 ASP
ATOM   1612  CA  THR   612     146.139 180.537 210.612  548 SER
ATOM   1613  CA  VAL   613     149.786 179.972 209.851  549 VAL
ATOM   1614  CA  GLU   614     150.667 181.523 213.211  550 GLU
ATOM   1615  CA  GLU   615     149.049 178.630 214.992  551 GLU
ATOM   1616  CA  ARG   616     151.007 176.275 212.818  552 VAL
ATOM   1617  CA  ILE   617     154.335 177.897 213.538  553 ILE
ATOM   1618  CA  VAL   618     153.449 178.144 217.189  554 LEU
ATOM   1619  CA  GLU   619     152.818 174.458 217.430  555 GLU
ATOM   1620  CA  ARG   620     156.145 173.695 215.783  556 ARG
ATOM   1621  CA  ALA   621     157.768 175.930 218.379  557 ALA
ATOM   1622  CA  GLU   622     155.908 174.052 221.091  558 MET
ATOM   1623  CA  MET   623     157.378 170.837 219.778  559 GLN
ATOM   1624  CA  LYS   624     160.879 172.296 219.841  560 LYS
ATOM   1625  CA  LEU   625     160.497 173.031 223.559  561 LEU
ATOM   1626  CA  ARG   626     160.747 169.287 224.260  562 ASP
ATOM   1627  CA  LEU   627     164.548 169.447 224.255  563 ILE
ATOM   1628  CA  ASP   628     164.397 171.941 227.088  564 ASP
ATOM   1629  CA  SER   629     162.554 169.297 229.043  565 GLY
ATOM   1630  CA  ILE   630     165.322 166.832 228.201  566 LYS
ATOM   1631  CA  VAL   631     167.947 169.231 229.610  567 VAL
ATOM   1632  CA  ILE   632     165.863 170.105 232.667  568 ILE
ATOM   1633  CA  GLN   633     165.316 166.480 233.533  569 GLN
ATOM   1634  CA  GLN   634     169.012 165.713 232.941  570 ALA
ATOM   1635  CA  GLY   635     169.917 168.361 235.511  571 GLY
ATOM   1636  CA  ARG   636     134.789 183.314 221.872  572 ALA
ATOM   1644  CA  LYS   644     138.478 184.207 221.955  573 GLU
ATOM   1645  CA  ILE   645     137.481 187.874 221.636  574 LEU
ATOM   1646  CA  GLY   646     135.124 187.992 224.622  575 ASP
ATOM   1647  CA  LYS   647     136.039 191.350 226.147  576 ASP
ATOM   1648  CA  ASP   648     135.132 190.329 229.684  577 ASP
ATOM   1649  CA  GLU   649     137.225 187.199 229.331  578 GLU
ATOM   1650  CA  MET   650     140.105 189.146 227.872  579 LEU
ATOM   1651  CA  LEU   651     139.869 191.581 230.731  580 ASN
ATOM   1652  CA  GLN   652     139.983 188.650 233.144  581 ASP
ATOM   1653  CA  MET   653     143.188 187.338 231.599  582 THR
ATOM   1654  CA  ILE   654     144.643 190.798 231.821  583 LEU
ATOM   1655  CA  ARG   655     143.376 191.527 235.290  584 ALA
ATOM   1656  CA  HIS   656     145.615 192.156 238.231  585 ARG
ATOM   1657  CA  GLY   657     142.486 193.355 240.033  586 SER
ATOM   1658  CA  ALA   658     138.832 193.676 238.980  587 ALA
ATOM   1659  CA  THR   659     139.569 197.401 239.102  588 ASP
ATOM   1660  CA  HIS   660     141.153 197.227 235.641  589 GLU
ATOM   1661  CA  VAL   661     138.080 195.506 234.319  590 LYS
ATOM   1662  CA  PHE   662     136.143 198.444 235.648  591 ILE
ATOM   1663  CA  ALA   663     138.505 200.831 233.932  592 LEU
ATOM   1671  CA  ASP   671     137.931 199.053 230.668  593 PHE
ATOM   1672  CA  GLU   672     134.200 199.019 231.287  594 ASP
ATOM   1673  CA  ASP   673     134.375 202.774 231.314  595 LYS
ATOM   1674  CA  ILE   674     136.480 202.648 228.149  596 ILE
ATOM   1675  CA  ASP   675     134.033 200.428 226.323  597 ASP
ATOM   1676  CA  GLY   676     131.278 202.770 227.456  598 LYS
ATOM   1677  CA  ILE   677     133.382 205.463 225.802  599 GLU
ATOM   1678  CA  LEU   678     133.822 203.230 222.755  600 ARG
ATOM   1679  CA  GLU   679     129.980 203.189 222.765  601 MET
ATOM   1680  CA  ARG   680     129.822 206.940 223.491  602 ASN
ATOM   1681  CA  GLY   681     131.698 207.621 220.266  603 GLN
ATOM   1682  CA  ALA   682     128.470 207.781 218.269  604 GLU
ATOM   1683  CA  LYS   683     134.616 192.617 204.041  605 LYS
ATOM   1684  CA  LYS   684     132.753 195.603 202.619  606 GLU
ATOM   1685  CA  THR   685     134.874 197.081 199.777  607 ASP
ATOM   1686  CA  ALA   686     135.511 193.813 197.869  608 SER
ATOM   1687  CA  GLU   687     135.267 195.633 194.547  609 GLU
ATOM   1688  CA  MET   688     138.675 197.351 194.983  610 PRO
ATOM   1689  CA  ASN   689     140.010 194.527 197.074  611 LEU
ATOM   1690  CA  GLU   690     139.330 192.303 194.078  612 GLY
ATOM   1691  CA  LYS   691     142.023 194.334 192.284  613 ARG
ATOM   1692  CA  LEU   692     144.669 194.619 195.036  614 ILE
ATOM   1693  CA  SER   693     144.840 190.904 195.352  615 ARG
ATOM   1694  CA  LYS   694     146.501 191.037 191.853  616 GLN
TER
