# Supplementary material for: The chromatin remodeler SMARCA5 binds to d-block metal supports: Characterization of affinities by IMAC chromatography and QM analysis
Source: PLoS One. 2024 Oct 7;19(10):e0309134. doi: 10.1371/journal.pone.0309134 (PMC11458017; doi:10.1371/journal.pone.0309134)
Supplement: S1 Data — (BZ2) [file pone.0309134.s003.bz2 › S751200_results/threading1.pdb]

Rank   :1 Template name:7vdv_A
REMARK :Column 1 -  30 present Atom & Residue records of query sequence.
REMARK :Column 31 - 54 present XYZ coordinates of query sequence obtained after threading alignment.
REMARK :Column 55 - 59 present residue number in Template
REMARK :Column 60 - 59 present residue name of Template
ATOM   1001  CA  PRO    67     225.222 194.392 287.007  128 ARG
ATOM   1002  CA  GLY    68     221.995 194.889 285.057  129 ILE
ATOM   1003  CA  LYS    69     224.209 194.816 281.984  130 THR
ATOM   1004  CA  GLN    70     225.855 191.658 283.357  131 GLU
ATOM   1005  CA  LYS    71     222.500 190.166 284.383  132 LYS
ATOM   1006  CA  GLU    72     220.462 191.262 281.351  133 LEU
ATOM   1007  CA  ILE    73     221.649 188.532 278.959  134 GLU
ATOM   1008  CA  GLN    74     220.574 185.813 281.387  135 LYS
ATOM   1009  CA  GLU    75     216.989 187.112 281.071  136 GLN
ATOM   1010  CA  PRO    76     216.500 186.538 277.347  137 GLN
ATOM   1011  CA  ASP    77     217.349 182.856 277.730  138 LYS
ATOM   1012  CA  PRO    78     214.244 182.312 279.830  139 ILE
ATOM   1013  CA  THR    79     212.483 184.877 277.619  140 GLU
ATOM   1014  CA  TYR    80     213.318 182.949 274.450  141 GLN
ATOM   1015  CA  GLU    81     212.666 179.601 276.129  142 GLU
ATOM   1016  CA  GLU    82     209.201 180.734 277.178  143 ARG
ATOM   1017  CA  LYS    83     208.922 182.028 273.614  144 LYS
ATOM   1018  CA  MET    84     210.111 178.535 272.748  145 ARG
ATOM   1019  CA  GLN    85     207.461 177.270 275.184  146 ARG
ATOM   1020  CA  THR    86     204.578 179.001 273.400  147 GLN
ATOM   1021  CA  ASP    87     205.742 177.897 269.938  148 LYS
ATOM   1022  CA  ARG    88     205.728 174.224 270.874  149 HIS
ATOM   1023  CA  ALA    89     202.031 174.494 271.737  150 GLN
ATOM   1024  CA  ASN    90     201.175 175.911 268.328  151 GLU
ATOM   1025  CA  ARG    91     203.294 173.001 267.148  152 TYR
ATOM   1026  CA  PHE    92     200.416 171.053 268.707  153 LEU
ATOM   1027  CA  GLU    93     197.796 173.647 267.744  154 ASN
ATOM   1028  CA  TYR    94     198.617 173.486 264.035  155 SER
ATOM   1029  CA  LEU    95     198.592 169.676 263.988  156 ILE
ATOM   1030  CA  LEU    96     194.978 169.696 265.230  157 LEU
ATOM   1031  CA  LYS    97     193.946 171.615 262.112  158 GLN
ATOM   1032  CA  GLN    98     195.263 168.528 260.347  159 HIS
ATOM   1033  CA  THR    99     193.184 166.483 262.786  160 ALA
ATOM   1034  CA  GLU   100     190.170 168.627 261.888  161 LYS
ATOM   1035  CA  LEU   101     190.669 167.532 258.268  162 ASP
ATOM   1036  CA  PHE   102     190.954 163.898 259.424  163 PHE
ATOM   1037  CA  ALA   103     187.277 164.013 260.372  164 LYS
ATOM   1038  CA  HIS   104     186.643 166.164 257.303  165 GLU
ATOM   1039  CA  PHE   105     188.012 163.123 255.496  166 TYR
ATOM   1040  CA  ILE   106     185.520 160.959 257.394  167 HIS
ATOM   1041  CA  GLN   107     182.773 163.451 256.540  168 ARG
ATOM   1042  CA  PRO   108     183.530 162.620 252.910  169 SER
ATOM   1043  CA  ALA   109     183.065 158.894 253.551  170 VAL
ATOM   1044  CA  ALA   110     179.732 159.499 255.290  171 THR
ATOM   1045  CA  GLN   111     178.496 161.289 252.175  172 GLY
ATOM   1046  CA  LYS   112     179.740 158.366 250.095  173 LYS
ATOM   1047  CA  THR   113     177.717 156.060 252.351  174 ILE
ATOM   1048  CA  PRO   114     174.683 158.183 251.530  175 GLN
ATOM   1049  CA  THR   115     175.808 158.077 247.897  176 LYS
ATOM   1050  CA  SER   116     175.901 154.285 248.154  177 LEU
ATOM   1051  CA  PRO   117     172.589 153.999 250.019  178 THR
ATOM   1052  CA  LEU   118     170.941 156.281 247.464  179 LYS
ATOM   1053  CA  LYS   119     172.376 154.102 244.694  180 ALA
ATOM   1054  CA  MET   120     171.170 151.001 246.543  181 VAL
ATOM   1055  CA  LYS   121     167.860 152.804 247.149  182 ALA
ATOM   1056  CA  PRO   122     167.632 153.286 243.391  183 THR
ATOM   1057  CA  GLY   123     168.729 149.687 242.792  184 TYR
ATOM   1058  CA  ARG   124     165.909 148.026 244.731  185 HIS
ATOM   1059  CA  PRO   125     163.168 150.326 243.426  186 ALA
ATOM   1060  CA  ARG   126     163.931 149.956 239.717  187 ASN
ATOM   1061  CA  ILE   127     163.726 146.146 239.546  188 THR
ATOM   1062  CA  LYS   128     160.509 145.880 241.572  189 GLU
ATOM   1063  CA  LYS   129     158.738 148.413 239.363  190 ARG
ATOM   1064  CA  ASP   130     160.206 146.461 236.448  191 GLU
ATOM   1065  CA  GLU   131     158.759 143.281 237.970  192 GLN
ATOM   1066  CA  LYS   132     155.450 145.136 237.677  193 LYS
ATOM   1067  CA  GLN   133     156.030 144.820 233.924  194 LYS
ATOM   1068  CA  ASN   134     134.024 160.161 243.629  195 LYS
ATOM   1069  CA  LEU   135     136.725 162.444 245.084  196 LEU
ATOM   1070  CA  LEU   136     134.122 165.228 245.008  197 ILE
ATOM   1071  CA  SER   137     134.324 165.752 248.766  198 ASP
ATOM   1072  CA  VAL   138     138.120 165.482 248.723  199 GLN
ATOM   1073  CA  GLY   139     138.671 168.864 247.090  200 LYS
ATOM   1074  CA  ASP   140     137.226 171.301 249.620  201 LYS
ATOM   1075  CA  TYR   141     139.717 169.727 252.026  202 ASP
ATOM   1076  CA  ARG   142     142.584 170.875 249.808  203 LYS
ATOM   1077  CA  HIS   143     141.446 174.490 249.780  204 ARG
ATOM   1078  CA  ARG   144     140.242 174.902 253.369  205 LEU
ATOM   1079  CA  ARG   145     143.818 174.296 254.455  206 ALA
ATOM   1080  CA  THR   146     144.851 177.325 252.400  207 TYR
ATOM   1081  CA  GLU   147     142.116 179.546 253.830  208 LEU
ATOM   1082  CA  GLN   148     143.559 178.878 257.274  209 LEU
ATOM   1083  CA  GLU   149     147.184 179.089 256.117  210 GLN
ATOM   1084  CA  GLU   150     146.497 182.681 255.101  211 GLN
ATOM   1085  CA  ASP   151     144.960 183.514 258.479  212 THR
ATOM   1086  CA  GLU   152     133.658 177.245 255.807  213 TYR
ATOM   1087  CA  GLU   153     132.441 180.744 255.195  214 TYR
ATOM   1088  CA  LEU   154     133.439 181.384 258.816  215 ALA
ATOM   1089  CA  LEU   155     136.967 179.946 258.708  216 VAL
ATOM   1090  CA  THR   156     137.597 182.495 255.977  217 ALA
ATOM   1091  CA  THR   162     136.029 185.239 258.135  218 HIS
ATOM   1092  CA  ASN   163     137.959 184.988 261.386  219 ALA
ATOM   1093  CA  VAL   164     136.851 188.540 262.247  220 VAL
ATOM   1094  CA  CYS   165     133.447 190.053 261.499  221 THR
ATOM   1095  CA  THR   166     132.545 193.630 262.422  222 GLU
ATOM   1096  CA  ARG   167     129.069 195.165 262.045  223 ARG
ATOM   1097  CA  PHE   168     130.238 198.773 262.334  224 VAL
ATOM   1098  CA  GLU   169     129.661 200.264 258.896  225 ASP
ATOM   1099  CA  ASP   170     125.964 200.770 259.646  226 LYS
ATOM   1100  CA  SER   171     127.236 203.734 261.674  227 GLN
ATOM   1101  CA  PRO   172     127.993 207.022 259.922  228 SER
ATOM   1102  CA  SER   173     130.157 206.418 256.871  229 ALA
ATOM   1103  CA  TYR   174     131.034 210.091 257.067  230 LEU
ATOM   1104  CA  VAL   175     132.321 212.727 254.612  231 MET
ATOM   1105  CA  LYS   176     129.545 211.795 252.198  232 VAL
ATOM   1106  CA  TRP   177     126.727 213.838 250.736  233 ASN
ATOM   1107  CA  GLY   178     124.470 211.273 249.139  234 GLY
ATOM   1108  CA  LYS   179     122.976 208.582 251.341  235 VAL
ATOM   1109  CA  LEU   180     123.920 204.921 251.237  236 LEU
ATOM   1110  CA  ARG   181     121.325 202.331 250.471  237 LYS
ATOM   1111  CA  ASP   182     120.849 199.711 253.144  238 GLN
ATOM   1112  CA  TYR   183     122.207 196.900 250.981  239 TYR
ATOM   1113  CA  GLN   184     125.040 199.211 249.990  240 GLN
ATOM   1114  CA  VAL   185     125.816 199.394 253.692  241 ILE
ATOM   1115  CA  ARG   186     125.432 195.621 253.721  242 LYS
ATOM   1116  CA  GLY   187     127.679 195.494 250.673  243 GLY
ATOM   1117  CA  LEU   188     130.172 197.601 252.600  244 LEU
ATOM   1118  CA  ASN   189     129.993 195.072 255.446  245 GLU
ATOM   1119  CA  TRP   190     131.488 192.298 253.340  246 TRP
ATOM   1120  CA  LEU   191     134.251 194.538 252.082  247 LEU
ATOM   1121  CA  ILE   192     135.698 195.774 255.367  248 VAL
ATOM   1122  CA  SER   193     135.458 192.213 256.627  249 SER
ATOM   1123  CA  LEU   194     137.488 191.039 253.636  250 LEU
ATOM   1124  CA  TYR   195     140.296 193.432 254.511  251 TYR
ATOM   1125  CA  GLU   196     140.349 192.148 258.093  252 ASN
ATOM   1126  CA  ASN   197     140.419 188.545 256.902  253 ASN
ATOM   1127  CA  GLY   198     143.042 189.489 254.276  254 ASN
ATOM   1128  CA  ILE   199     140.975 188.413 251.300  255 LEU
ATOM   1129  CA  ASN   200     140.667 189.677 247.741  256 ASN
ATOM   1130  CA  GLY   201     137.209 189.548 246.215  257 GLY
ATOM   1131  CA  ILE   202     134.926 190.324 243.297  258 ILE
ATOM   1132  CA  LEU   203     132.166 192.826 243.920  259 LEU
ATOM   1133  CA  ALA   204     130.100 191.228 241.202  260 ALA
ATOM   1134  CA  ASP   205     127.032 193.407 241.687  261 ASP
ATOM   1135  CA  GLU   206     124.632 193.909 238.836  262 GLU
ATOM   1136  CA  MET   207     125.301 196.555 236.210  263 MET
ATOM   1137  CA  GLY   208     123.145 199.294 237.777  264 GLY
ATOM   1138  CA  LEU   209     123.413 198.943 241.563  265 LEU
ATOM   1139  CA  GLY   210     125.755 201.582 242.919  266 GLY
ATOM   1140  CA  LYS   211     129.027 199.779 242.248  267 LYS
ATOM   1141  CA  THR   212     130.885 203.082 242.053  268 THR
ATOM   1142  CA  LEU   213     129.431 204.406 245.293  269 ILE
ATOM   1143  CA  GLN   214     130.091 201.223 247.267  270 GLN
ATOM   1144  CA  THR   215     133.791 201.415 246.491  271 THR
ATOM   1145  CA  ILE   216     133.874 205.090 247.440  272 ILE
ATOM   1146  CA  SER   217     132.445 204.372 250.871  273 ALA
ATOM   1147  CA  LEU   218     135.099 201.735 251.536  274 LEU
ATOM   1148  CA  LEU   219     137.926 204.215 251.040  275 ILE
ATOM   1149  CA  GLY   220     136.224 206.637 253.414  276 THR
ATOM   1150  CA  TYR   221     136.178 203.905 256.052  277 TYR
ATOM   1151  CA  MET   222     139.793 202.739 255.841  278 LEU
ATOM   1152  CA  LYS   223     141.075 206.248 256.407  279 MET
ATOM   1153  CA  HIS   224     138.550 206.793 259.211  280 GLU
ATOM   1154  CA  TYR   225     138.151 203.737 261.411  281 HIS
ATOM   1155  CA  ARG   226     141.189 201.794 260.288  282 LYS
ATOM   1156  CA  ASN   227     142.697 205.315 259.999  283 ARG
ATOM   1157  CA  ILE   228     145.218 204.133 257.384  284 ILE
ATOM   1158  CA  PRO   229     145.679 206.580 254.503  285 ASN
ATOM   1159  CA  GLY   230     147.259 204.397 251.839  286 GLY
ATOM   1160  CA  PRO   231     148.072 205.250 248.235  287 PRO
ATOM   1161  CA  HIS   232     144.807 203.695 246.959  288 PHE
ATOM   1162  CA  MET   233     145.320 202.892 243.294  289 LEU
ATOM   1163  CA  VAL   234     142.248 202.486 241.072  290 ILE
ATOM   1164  CA  LEU   235     142.160 201.345 237.437  291 ILE
ATOM   1165  CA  VAL   236     139.148 202.322 235.347  292 VAL
ATOM   1166  CA  PRO   237     138.270 202.425 231.656  293 PRO
ATOM   1167  CA  LYS   238     138.754 205.708 229.862  294 LEU
ATOM   1168  CA  SER   239     135.128 206.503 229.070  295 SER
ATOM   1169  CA  THR   240     134.332 206.198 232.775  296 THR
ATOM   1170  CA  LEU   241     137.319 208.182 234.014  297 LEU
ATOM   1171  CA  HIS   242     135.392 211.447 233.940  298 SER
ATOM   1172  CA  ASN   243     132.510 209.833 235.812  299 ASN
ATOM   1173  CA  TRP   244     134.484 208.746 238.867  300 TRP
ATOM   1174  CA  MET   245     136.246 212.092 239.052  301 ALA
ATOM   1175  CA  SER   246     132.827 213.695 239.272  302 TYR
ATOM   1176  CA  GLU   247     131.680 211.420 242.094  303 GLU
ATOM   1177  CA  PHE   248     134.506 212.265 244.479  304 PHE
ATOM   1178  CA  LYS   249     133.499 215.894 244.024  305 ASP
ATOM   1179  CA  ARG   250     129.981 215.202 245.321  306 LYS
ATOM   1180  CA  TRP   251     130.335 211.943 247.271  307 TRP
ATOM   1181  CA  VAL   252     133.690 212.477 248.957  308 ALA
ATOM   1182  CA  PRO   253     135.062 216.013 248.525  309 PRO
ATOM   1183  CA  THR   254     137.471 215.733 251.444  310 SER
ATOM   1184  CA  LEU   255     139.468 212.894 249.866  311 VAL
ATOM   1185  CA  ARG   256     142.606 213.921 247.978  312 VAL
ATOM   1186  CA  SER   257     142.853 212.368 244.532  313 LYS
ATOM   1187  CA  VAL   258     145.143 212.658 241.525  314 VAL
ATOM   1188  CA  CYS   259     143.660 212.285 238.045  315 SER
ATOM   1189  CA  LEU   260     146.398 210.640 235.999  316 TYR
ATOM   1190  CA  ILE   261     145.731 211.341 232.327  317 LYS
ATOM   1191  CA  GLY   262     146.846 213.460 229.402  318 GLY
ATOM   1192  CA  ASP   263     149.650 213.940 226.938  319 SER
ATOM   1193  CA  LYS   264     153.060 212.672 228.046  320 PRO
ATOM   1194  CA  GLU   265     154.264 216.125 229.046  321 ALA
ATOM   1195  CA  GLN   266     151.190 216.761 231.175  322 ALA
ATOM   1196  CA  ARG   267     151.629 213.404 232.885  323 ARG
ATOM   1197  CA  ALA   268     155.178 214.327 233.860  324 ARG
ATOM   1198  CA  ALA   269     153.909 217.258 235.922  325 ALA
ATOM   1199  CA  PHE   270     152.512 214.796 238.455  326 PHE
ATOM   1200  CA  VAL   271     155.803 212.979 239.117  327 VAL
ATOM   1201  CA  ARG   272     156.814 215.308 242.004  328 PRO
ATOM   1202  CA  ASP   273     153.504 215.026 243.836  329 GLN
ATOM   1203  CA  VAL   274     153.671 211.250 243.415  330 LEU
ATOM   1204  CA  LEU   275     157.072 210.860 245.053  331 ARG
ATOM   1205  CA  PRO   277     155.846 213.002 247.929  332 SER
ATOM   1206  CA  GLY   278     152.701 210.885 247.986  333 GLY
ATOM   1207  CA  GLU   279     150.526 213.845 248.952  334 LYS
ATOM   1208  CA  TRP   280     147.654 212.295 247.021  335 PHE
ATOM   1209  CA  ASP   281     145.279 209.870 248.681  336 ASN
ATOM   1210  CA  VAL   282     143.689 208.280 245.588  337 VAL
ATOM   1211  CA  CYS   283     144.921 207.797 242.023  338 LEU
ATOM   1212  CA  VAL   284     142.693 207.352 238.975  339 LEU
ATOM   1213  CA  THR   285     144.318 206.079 235.802  340 THR
ATOM   1214  CA  SER   286     143.357 203.966 232.807  341 THR
ATOM   1215  CA  TYR   287     144.307 200.613 231.319  342 TYR
ATOM   1216  CA  GLU   288     146.464 202.220 228.659  343 GLU
ATOM   1217  CA  MET   289     148.531 204.408 230.962  344 TYR
ATOM   1218  CA  LEU   290     148.969 201.742 233.620  345 ILE
ATOM   1219  CA  ILE   291     150.857 199.692 231.036  346 ILE
ATOM   1220  CA  LYS   292     152.561 202.535 229.178  347 LYS
ATOM   1221  CA  GLU   293     153.671 204.144 232.436  348 ASP
ATOM   1222  CA  LYS   294     154.583 200.975 234.319  349 LYS
ATOM   1223  CA  SER   295     158.205 201.886 234.990  350 HIS
ATOM   1224  CA  VAL   296     157.219 204.907 237.066  351 ILE
ATOM   1225  CA  PHE   297     153.988 203.584 238.536  352 LEU
ATOM   1226  CA  LYS   298     155.685 200.349 239.583  353 ALA
ATOM   1227  CA  LYS   299     157.675 202.327 242.156  354 LYS
ATOM   1228  CA  PHE   300     154.657 203.151 244.294  355 ILE
ATOM   1229  CA  ASN   301     153.800 200.376 246.723  356 ARG
ATOM   1230  CA  TRP   302     150.033 200.028 246.860  357 TRP
ATOM   1231  CA  ARG   303     148.261 199.194 250.083  358 LYS
ATOM   1232  CA  TYR   304     145.189 198.676 247.946  359 TYR
ATOM   1233  CA  LEU   305     144.395 198.157 244.268  360 MET
ATOM   1234  CA  VAL   306     141.012 198.398 242.559  361 ILE
ATOM   1235  CA  ILE   307     140.127 197.470 238.983  362 VAL
ATOM   1236  CA  ASP   308     136.745 198.361 237.557  363 ASP
ATOM   1237  CA  GLU   309     134.916 196.287 234.966  364 GLU
ATOM   1238  CA  ALA   310     137.631 193.731 235.347  365 GLY
ATOM   1239  CA  HIS   311     136.424 191.660 232.429  366 HIS
ATOM   1240  CA  ARG   312     139.613 192.828 230.709  367 ARG
ATOM   1241  CA  ILE   313     141.401 189.991 232.513  368 MET
ATOM   1242  CA  LYS   314     139.285 187.292 230.880  369 LYS
ATOM   1243  CA  ASN   315     142.526 186.313 229.134  370 ASN
ATOM   1244  CA  GLU   316     145.356 184.671 231.053  371 HIS
ATOM   1245  CA  LYS   317     148.064 185.862 228.667  372 HIS
ATOM   1246  CA  SER   318     146.488 189.317 228.715  373 CYS
ATOM   1247  CA  LYS   319     149.392 191.733 228.502  374 LYS
ATOM   1248  CA  LEU   320     147.588 193.721 231.166  375 LEU
ATOM   1249  CA  SER   321     147.847 190.948 233.739  376 THR
ATOM   1250  CA  GLU   322     151.498 190.165 233.121  377 GLN
ATOM   1251  CA  ILE   323     152.535 193.750 233.741  378 VAL
ATOM   1252  CA  VAL   324     149.779 194.092 236.322  379 LEU
ATOM   1253  CA  ARG   325     150.572 191.390 238.855  380 ASN
ATOM   1254  CA  GLU   326     155.406 194.942 238.387  382 HIS
ATOM   1255  CA  PHE   327     152.723 196.089 240.836  383 TYR
ATOM   1256  CA  LYS   328     152.466 195.146 244.513  384 VAL
ATOM   1257  CA  THR   329     149.071 195.101 246.167  385 ALA
ATOM   1258  CA  THR   330     148.160 192.979 249.194  386 PRO
ATOM   1259  CA  ASN   331     144.529 194.022 248.746  387 ARG
ATOM   1260  CA  ARG   332     143.148 193.759 245.213  388 ARG
ATOM   1261  CA  LEU   333     139.482 194.185 244.360  389 LEU
ATOM   1262  CA  LEU   334     137.533 193.760 241.126  390 LEU
ATOM   1263  CA  LEU   335     134.184 194.877 239.791  391 LEU
ATOM   1264  CA  THR   336     131.994 193.382 237.098  392 THR
ATOM   1265  CA  GLY   337     128.491 193.125 235.773  393 GLY
ATOM   1266  CA  THR   338     128.993 189.748 234.111  394 THR
ATOM   1267  CA  PRO   339     131.870 188.084 235.975  395 PRO
ATOM   1268  CA  LEU   340     132.372 185.407 233.331  396 LEU
ATOM   1269  CA  GLN   341     131.514 185.354 229.657  397 GLN
ATOM   1270  CA  ASN   342     130.883 182.305 227.454  398 ASN
ATOM   1271  CA  ASN   343     133.774 180.236 228.847  399 LYS
ATOM   1272  CA  LEU   344     134.420 179.148 232.428  400 LEU
ATOM   1273  CA  HIS   345     138.246 179.273 232.258  401 PRO
ATOM   1274  CA  GLU   346     137.631 182.964 231.772  402 GLU
ATOM   1275  CA  LEU   347     136.385 182.966 235.344  403 LEU
ATOM   1276  CA  TRP   348     139.559 181.191 236.418  404 TRP
ATOM   1277  CA  SER   349     141.896 184.067 235.582  405 ALA
ATOM   1278  CA  LEU   350     140.099 186.610 237.767  406 LEU
ATOM   1279  CA  LEU   351     140.478 184.572 240.936  407 LEU
ATOM   1280  CA  ASN   352     143.690 183.069 239.596  408 ASN
ATOM   1281  CA  PHE   353     144.896 186.656 239.610  409 PHE
ATOM   1282  CA  LEU   354     143.104 187.612 242.822  410 LEU
ATOM   1283  CA  LEU   355     144.324 184.655 244.889  411 LEU
ATOM   1284  CA  PRO   356     147.304 183.303 242.935  412 PRO
ATOM   1285  CA  ASP   357     147.786 180.063 244.813  413 THR
ATOM   1286  CA  VAL   358     145.402 181.059 247.625  414 ILE
ATOM   1287  CA  PHE   359     142.575 180.200 245.279  415 PHE
ATOM   1288  CA  ASN   360     144.465 177.604 243.273  416 LYS
ATOM   1289  CA  SER   361     147.750 177.281 241.450  417 SER
ATOM   1290  CA  ALA   362     147.786 177.121 237.665  418 CYS
ATOM   1291  CA  ASP   363     149.996 174.030 237.447  419 SER
ATOM   1292  CA  ASP   364     147.929 172.186 240.089  420 THR
ATOM   1293  CA  PHE   365     144.727 173.155 238.263  421 PHE
ATOM   1294  CA  ASP   366     142.648 170.192 239.315  422 GLU
ATOM   1295  CA  SER   367     139.113 171.006 238.280  423 GLN
ATOM   1296  CA  TRP   368     135.693 170.192 239.613  424 TRP
ATOM   1297  CA  PHE   369     134.401 170.260 236.054  425 PHE
ATOM   1298  CA  ASP   370     137.593 168.576 234.773  426 ASN
ATOM   1299  CA  THR   371     136.005 169.271 231.384  427 ALA
ATOM   1300  CA  ASN   372     134.087 172.192 229.897  428 PRO
ATOM   1301  CA  ASN   373     130.679 164.756 231.902  439 ASN
ATOM   1302  CA  CYS   374     128.667 162.828 234.496  440 GLU
ATOM   1303  CA  LEU   375     125.664 160.530 234.919  441 GLU
ATOM   1304  CA  GLY   376     123.313 163.473 235.446  442 GLU
ATOM   1305  CA  ASP   377     124.515 164.662 238.839  443 THR
ATOM   1306  CA  GLN   378     123.469 168.098 240.053  444 ILE
ATOM   1307  CA  LYS   379     125.303 167.911 243.385  445 LEU
ATOM   1308  CA  LEU   380     128.728 168.425 241.812  446 ILE
ATOM   1309  CA  VAL   381     127.447 171.671 240.296  447 ILE
ATOM   1310  CA  GLU   382     126.001 172.859 243.591  448 ARG
ATOM   1311  CA  ARG   383     129.435 172.343 245.105  449 ARG
ATOM   1312  CA  LEU   384     130.793 174.831 242.565  450 LEU
ATOM   1313  CA  HIS   385     128.354 177.394 243.926  451 HIS
ATOM   1314  CA  MET   386     129.676 176.618 247.394  452 LYS
ATOM   1315  CA  VAL   387     133.265 176.470 246.133  453 VAL
ATOM   1316  CA  LEU   388     133.411 180.233 245.645  454 LEU
ATOM   1317  CA  ARG   389     130.662 181.278 248.064  455 ARG
ATOM   1318  CA  PRO   390     132.908 183.540 250.223  456 PRO
ATOM   1319  CA  PHE   391     134.556 185.391 247.320  457 PHE
ATOM   1320  CA  LEU   392     131.641 187.087 245.565  458 LEU
ATOM   1321  CA  LEU   393     128.629 189.272 246.294  459 LEU
ATOM   1322  CA  ARG   394     125.976 189.288 243.628  460 ARG
ATOM   1323  CA  ARG   395     122.876 191.468 243.935  461 ARG
ATOM   1324  CA  ILE   396     119.953 191.231 241.550  462 LEU
ATOM   1325  CA  LYS   397     118.014 194.332 240.650  463 LYS
ATOM   1326  CA  ALA   398     114.464 193.074 241.326  464 LYS
ATOM   1327  CA  ASP   399     115.233 192.042 244.878  465 GLU
ATOM   1328  CA  VAL   400     117.710 194.799 245.736  466 VAL
ATOM   1329  CA  GLU   401     115.844 197.574 243.897  467 GLU
ATOM   1330  CA  LYS   402     112.252 196.500 243.307  468 ALA
ATOM   1331  CA  SER   403     110.982 199.994 242.451  469 GLN
ATOM   1332  CA  LEU   404     112.604 200.022 239.020  470 LEU
ATOM   1333  CA  PRO   405     110.306 199.558 236.021  471 PRO
ATOM   1334  CA  PRO   406     110.018 196.580 233.733  472 GLU
ATOM   1335  CA  LYS   407     113.049 196.729 231.436  473 LYS
ATOM   1336  CA  LYS   408     111.079 194.896 228.758  474 VAL
ATOM   1337  CA  GLU   409     112.896 193.120 225.940  475 GLU
ATOM   1338  CA  VAL   410     111.750 192.822 222.337  476 TYR
ATOM   1339  CA  LYS   411     113.191 191.007 219.324  477 VAL
ATOM   1340  CA  ILE   412     111.824 191.852 215.888  478 ILE
ATOM   1341  CA  TYR   413     112.883 190.551 212.501  479 LYS
ATOM   1342  CA  VAL   414     113.141 192.737 209.419  480 CYS
ATOM   1343  CA  GLY   415     112.222 192.071 205.819  481 ASP
ATOM   1344  CA  LEU   416     115.394 191.422 203.870  482 MET
ATOM   1345  CA  SER   417     115.640 193.942 201.078  483 SER
ATOM   1346  CA  LYS   418     115.786 193.284 197.363  484 ALA
ATOM   1347  CA  MET   419     119.405 193.969 196.421  485 LEU
ATOM   1348  CA  GLN   420     120.425 192.672 199.834  486 GLN
ATOM   1349  CA  ARG   421     118.979 189.323 198.839  487 ARG
ATOM   1350  CA  GLU   422     120.994 188.667 195.687  488 VAL
ATOM   1351  CA  TRP   423     124.150 189.851 197.418  489 LEU
ATOM   1352  CA  TYR   424     123.478 187.665 200.442  490 TYR
ATOM   1353  CA  THR   425     122.971 184.796 197.988  491 ARG
ATOM   1354  CA  ARG   426     126.259 184.672 196.084  492 HIS
ATOM   1355  CA  ILE   427     128.220 185.344 199.270  493 MET
ATOM   1356  CA  LEU   428     126.610 182.292 200.820  494 GLN
ATOM   1357  CA  MET   429     126.468 180.506 197.457  495 ALA
ATOM   1358  CA  LYS   430     129.781 181.257 195.733  496 LYS
ATOM   1359  CA  ASP   431     131.557 183.419 198.304  497 GLY
ATOM   1360  CA  ILE   432     132.262 186.230 195.830  498 VAL
ATOM   1361  CA  ASP   433     131.058 189.801 196.084  499 LEU
ATOM   1362  CA  ILE   434     129.155 191.028 193.042  500 LEU
ATOM   1363  CA  LEU   435     130.836 193.973 191.357  501 THR
ATOM   1364  CA  ASN   436     130.522 196.382 188.467  502 ASP
ATOM   1365  CA  LYS   440     131.782 195.628 184.991  503 GLY
ATOM   1366  CA  MET   441     134.947 197.647 185.643  504 SER
ATOM   1367  CA  ASP   442     133.510 190.356 187.198  505 GLY
ATOM   1368  CA  LYS   443     133.560 189.663 190.938  506 THR
ATOM   1369  CA  MET   444     135.914 190.041 193.903  507 LYS
ATOM   1370  CA  ARG   445     136.573 187.459 196.609  508 THR
ATOM   1371  CA  LEU   446     136.392 188.548 200.229  509 LEU
ATOM   1372  CA  LEU   447     137.450 186.151 202.979  510 MET
ATOM   1373  CA  ASN   448     135.873 186.654 206.403  511 ASN
ATOM   1374  CA  ILE   449     132.564 185.477 205.018  512 THR
ATOM   1375  CA  LEU   450     130.474 185.615 208.188  513 ILE
ATOM   1376  CA  MET   451     131.516 189.210 208.678  514 MET
ATOM   1377  CA  GLN   452     130.630 190.211 205.128  515 GLN
ATOM   1378  CA  LEU   453     127.247 188.529 205.463  516 LEU
ATOM   1379  CA  ARG   454     126.888 190.408 208.731  517 ARG
ATOM   1380  CA  LYS   455     127.524 193.700 206.965  518 LYS
ATOM   1381  CA  CYS   456     125.021 193.063 204.172  519 ILE
ATOM   1382  CA  CYS   457     122.326 192.345 206.745  520 CYS
ATOM   1383  CA  ASN   458     123.287 195.595 208.445  521 ASN
ATOM   1384  CA  HIS   459     123.714 197.331 205.088  522 HIS
ATOM   1385  CA  PRO   460     124.845 197.010 201.457  523 PRO
ATOM   1386  CA  TYR   461     126.313 200.517 201.146  524 TYR
ATOM   1387  CA  LEU   462     129.090 199.752 203.605  525 MET
ATOM   1388  CA  PHE   463     130.857 198.037 200.704  526 PHE
ATOM   1389  CA  ASP   464     131.008 201.296 198.667  527 GLN
ATOM   1390  CA  GLY   465     131.444 199.284 195.513  528 HIS
ATOM   1391  CA  ALA   466     127.693 198.909 195.664  529 ILE
ATOM   1392  CA  GLU   467     127.380 202.486 196.896  530 GLU
ATOM   1393  CA  PRO   468     129.611 203.887 194.152  531 GLU
ATOM   1394  CA  GLY   469     125.134 212.667 192.640  540 THR
ATOM   1395  CA  PRO   470     128.021 210.222 192.494  541 GLY
ATOM   1396  CA  PRO   471     130.143 209.255 195.480  542 GLY
ATOM   1397  CA  TYR   472     128.356 210.527 198.586  543 ILE
ATOM   1398  CA  THR   473     124.722 209.403 198.761  544 VAL
ATOM   1399  CA  THR   474     121.740 210.942 200.508  545 GLN
ATOM   1400  CA  ASP   475     118.123 210.265 199.667  546 GLY
ATOM   1401  CA  MET   476     115.169 208.018 200.262  547 LEU
ATOM   1402  CA  HIS   477     117.201 205.130 198.877  548 ASP
ATOM   1403  CA  LEU   478     118.851 204.804 202.298  549 LEU
ATOM   1404  CA  VAL   479     115.339 204.861 203.708  550 TYR
ATOM   1405  CA  THR   480     114.530 202.110 201.219  551 ARG
ATOM   1406  CA  ASN   481     117.969 200.507 201.462  552 ALA
ATOM   1407  CA  SER   482     117.851 198.093 204.386  553 SER
ATOM   1408  CA  GLY   483     114.912 196.368 205.986  554 GLY
ATOM   1409  CA  LYS   484     116.506 197.670 209.151  555 LYS
ATOM   1410  CA  MET   485     116.175 201.340 208.258  556 PHE
ATOM   1411  CA  VAL   486     112.604 201.282 206.958  557 GLU
ATOM   1412  CA  VAL   487     111.714 199.851 210.341  558 LEU
ATOM   1413  CA  LEU   488     113.738 202.630 211.928  559 LEU
ATOM   1414  CA  ASP   489     112.258 205.289 209.645  560 ASP
ATOM   1415  CA  LYS   490     108.892 204.793 211.305  561 ARG
ATOM   1416  CA  LEU   491     109.777 204.205 214.929  562 ILE
ATOM   1417  CA  LEU   492     112.197 207.099 215.350  563 LEU
ATOM   1418  CA  PRO   493     109.723 209.902 214.492  564 PRO
ATOM   1419  CA  LYS   494     107.066 208.080 216.477  565 LYS
ATOM   1420  CA  LEU   495     109.265 208.287 219.555  566 LEU
ATOM   1421  CA  LYS   496     109.797 211.925 218.592  567 ARG
ATOM   1422  CA  GLU   497     106.126 212.377 219.437  568 ALA
ATOM   1423  CA  GLN   498     106.369 210.834 222.897  569 THR
ATOM   1424  CA  GLY   499     109.533 212.911 223.407  570 ASN
ATOM   1425  CA  SER   500     111.535 209.901 224.583  571 HIS
ATOM   1426  CA  ARG   501     115.326 210.023 224.720  572 LYS
ATOM   1427  CA  VAL   502     116.383 206.815 222.971  573 VAL
ATOM   1428  CA  LEU   503     120.000 205.714 222.703  574 LEU
ATOM   1429  CA  ILE   504     121.265 203.478 219.927  575 LEU
ATOM   1430  CA  PHE   505     124.087 200.957 219.741  576 PHE
ATOM   1431  CA  SER   506     125.805 199.464 216.726  577 CYS
ATOM   1432  CA  GLN   507     128.954 197.435 216.224  578 GLN
ATOM   1433  CA  MET   508     130.889 198.740 213.226  579 MET
ATOM   1434  CA  THR   509     131.637 202.442 212.932  580 THR
ATOM   1435  CA  ARG   510     131.372 202.196 209.156  581 SER
ATOM   1436  CA  VAL   511     127.648 201.826 209.753  582 LEU
ATOM   1437  CA  LEU   512     127.590 204.800 212.120  583 MET
ATOM   1438  CA  ASP   513     128.710 207.067 209.296  584 THR
ATOM   1439  CA  ILE   514     125.897 205.892 207.024  585 ILE
ATOM   1440  CA  LEU   515     123.510 206.264 209.946  586 MET
ATOM   1441  CA  GLU   516     124.944 209.693 210.626  587 GLU
ATOM   1442  CA  ASP   517     123.925 211.046 207.216  588 ASP
ATOM   1443  CA  TYR   518     120.407 209.659 207.231  589 TYR
ATOM   1444  CA  CYS   519     119.648 211.404 210.520  590 PHE
ATOM   1445  CA  MET   520     120.559 214.773 209.041  591 ALA
ATOM   1446  CA  TRP   521     118.333 213.774 206.136  592 TYR
ATOM   1447  CA  ARG   522     115.481 213.740 208.653  593 ARG
ATOM   1448  CA  ASN   523     117.164 216.471 210.674  594 GLY
ATOM   1449  CA  TYR   524     117.230 214.591 213.948  595 PHE
ATOM   1450  CA  GLU   525     119.393 215.892 216.788  596 LYS
ATOM   1451  CA  TYR   526     121.939 213.214 217.626  597 TYR
ATOM   1452  CA  CYS   527     125.180 212.872 219.524  598 LEU
ATOM   1453  CA  ARG   528     127.810 210.313 218.556  599 ARG
ATOM   1454  CA  LEU   529     130.181 209.128 221.276  600 LEU
ATOM   1455  CA  ASP   530     132.156 206.451 219.485  601 ASP
ATOM   1456  CA  GLY   531     135.635 205.213 220.010  602 GLY
ATOM   1457  CA  GLN   532     138.158 207.379 218.191  603 THR
ATOM   1458  CA  THR   533     136.632 210.552 219.600  604 THR
ATOM   1459  CA  PRO   534     138.985 212.704 221.614  605 LYS
ATOM   1460  CA  HIS   535     139.161 211.609 225.223  606 ALA
ATOM   1461  CA  ASP   536     138.198 214.905 226.837  607 GLU
ATOM   1462  CA  GLU   537     135.272 215.304 224.450  608 ASP
ATOM   1463  CA  ARG   538     133.735 212.286 226.164  609 ARG
ATOM   1464  CA  GLN   539     133.394 214.149 229.453  610 GLY
ATOM   1465  CA  ASP   540     131.455 216.791 227.542  611 MET
ATOM   1466  CA  SER   541     128.865 214.897 225.515  612 LEU
ATOM   1467  CA  ILE   542     127.643 212.939 228.526  613 LEU
ATOM   1468  CA  ASN   543     126.709 216.106 230.390  614 LYS
ATOM   1469  CA  ALA   544     124.866 217.614 227.429  615 THR
ATOM   1470  CA  TYR   545     122.792 214.544 226.589  616 PHE
ATOM   1471  CA  ASN   546     122.131 213.819 230.267  617 ASN
ATOM   1472  CA  GLU   547     121.334 217.503 230.833  618 GLU
ATOM   1473  CA  PRO   548     117.699 218.198 231.756  619 PRO
ATOM   1474  CA  ASN   549     115.783 219.832 228.952  620 GLY
ATOM   1475  CA  SER   550     118.170 218.396 226.381  621 SER
ATOM   1476  CA  THR   551     117.489 219.105 222.728  622 GLU
ATOM   1477  CA  LYS   552     119.131 215.905 221.474  623 TYR
ATOM   1478  CA  PHE   553     116.810 213.140 220.397  624 PHE
ATOM   1479  CA  VAL   554     119.234 210.189 220.271  625 ILE
ATOM   1480  CA  PHE   555     122.762 209.199 221.254  626 PHE
ATOM   1481  CA  MET   556     124.907 207.076 218.935  627 LEU
ATOM   1482  CA  LEU   557     127.276 204.709 220.736  628 LEU
ATOM   1483  CA  SER   558     129.457 201.723 219.923  629 SER
ATOM   1484  CA  THR   559     128.989 198.606 221.992  630 THR
ATOM   1485  CA  ARG   560     132.614 198.430 223.091  631 ARG
ATOM   1486  CA  ALA   561     132.858 202.101 224.031  632 ALA
ATOM   1487  CA  GLY   562     129.240 202.369 225.153  633 GLY
ATOM   1488  CA  GLY   563     129.263 199.052 226.965  634 GLY
ATOM   1489  CA  LEU   564     131.299 200.530 229.790  635 LEU
ATOM   1490  CA  GLY   565     129.906 201.917 233.002  636 GLY
ATOM   1491  CA  ILE   566     127.993 204.930 231.726  637 LEU
ATOM   1492  CA  ASN   567     125.281 207.015 233.353  638 ASN
ATOM   1493  CA  LEU   568     122.761 207.657 230.586  639 LEU
ATOM   1494  CA  ALA   569     119.837 207.339 232.969  640 GLN
ATOM   1495  CA  THR   570     118.203 210.421 231.435  641 SER
ATOM   1496  CA  ALA   571     117.444 208.280 228.393  642 ALA
ATOM   1497  CA  ASP   572     114.458 206.016 228.897  643 ASP
ATOM   1498  CA  VAL   573     114.582 203.477 226.052  644 THR
ATOM   1499  CA  VAL   574     117.316 201.560 224.229  645 VAL
ATOM   1500  CA  ILE   575     117.851 200.175 220.728  646 ILE
ATOM   1501  CA  LEU   576     120.400 197.528 219.749  647 ILE
ATOM   1502  CA  TYR   577     121.014 197.598 216.016  648 PHE
ATOM   1503  CA  ASP   578     122.923 194.320 215.700  649 ASP
ATOM   1504  CA  SER   579     123.938 191.683 218.193  650 SER
ATOM   1505  CA  ASP   580     127.386 190.756 219.431  651 ASP
ATOM   1506  CA  TRP   581     129.023 187.362 219.230  652 TRP
ATOM   1507  CA  ASN   582     128.743 187.180 222.980  653 ASN
ATOM   1508  CA  PRO   583     125.620 188.251 224.841  654 PRO
ATOM   1509  CA  GLN   584     127.066 189.800 227.978  655 HIS
ATOM   1510  CA  VAL   585     128.275 192.735 225.924  656 GLN
ATOM   1511  CA  ASP   586     124.742 193.517 224.802  657 ASP
ATOM   1512  CA  LEU   587     123.550 193.096 228.380  658 LEU
ATOM   1513  CA  GLN   588     126.014 195.792 229.376  659 GLN
ATOM   1514  CA  ALA   589     124.410 198.038 226.775  660 ALA
ATOM   1515  CA  MET   590     120.883 197.998 228.160  661 GLN
ATOM   1516  CA  ASP   591     122.072 198.656 231.703  662 ASP
ATOM   1517  CA  ARG   592     123.425 202.031 230.669  663 ARG
ATOM   1518  CA  ALA   593     119.954 203.472 231.276  664 ALA
ATOM   1519  CA  HIS   594     118.373 200.829 233.490  665 HIS
ATOM   1520  CA  ARG   595     120.298 202.155 236.486  666 ARG
ATOM   1521  CA  ILE   596     119.570 203.804 239.803  667 ILE
ATOM   1522  CA  GLY   597     117.588 206.908 238.992  668 GLY
ATOM   1523  CA  GLN   598     115.687 205.504 236.029  669 GLN
ATOM   1524  CA  THR   599     111.945 205.887 236.474  670 GLN
ATOM   1525  CA  LYS   600     110.331 205.033 233.131  671 ASN
ATOM   1526  CA  THR   601     109.932 201.548 231.735  672 GLU
ATOM   1527  CA  VAL   602     112.835 200.690 229.444  673 VAL
ATOM   1528  CA  ARG   603     112.153 198.929 226.156  674 ARG
ATOM   1529  CA  VAL   604     115.023 197.236 224.335  675 VAL
ATOM   1530  CA  PHE   605     114.439 196.641 220.630  676 LEU
ATOM   1531  CA  ARG   606     117.030 194.109 219.561  677 ARG
ATOM   1532  CA  PHE   607     116.626 194.127 215.808  678 LEU
ATOM   1533  CA  ILE   608     117.403 191.070 213.714  679 CYS
ATOM   1534  CA  THR   609     116.768 189.779 210.221  680 THR
ATOM   1535  CA  ASP   610     114.746 186.901 208.820  681 VAL
ATOM   1536  CA  ASN   611     116.735 184.120 207.124  682 ASN
ATOM   1537  CA  THR   612     119.999 185.750 208.153  683 SER
ATOM   1538  CA  VAL   613     123.094 184.710 210.025  684 VAL
ATOM   1539  CA  GLU   614     122.010 187.178 212.689  685 GLU
ATOM   1540  CA  GLU   615     119.583 184.409 213.542  686 GLU
ATOM   1541  CA  ARG   616     122.546 182.091 214.110  687 LYS
ATOM   1542  CA  ILE   617     124.602 184.555 216.126  688 ILE
ATOM   1543  CA  VAL   618     121.569 185.304 218.260  689 LEU
ATOM   1544  CA  GLU   619     120.833 181.610 218.713  690 ALA
ATOM   1545  CA  ARG   620     124.528 180.954 219.292  691 ALA
ATOM   1546  CA  ALA   621     124.641 183.742 221.868  692 ALA
ATOM   1547  CA  GLU   622     121.678 182.279 223.742  693 LYS
ATOM   1548  CA  MET   623     123.610 179.056 224.181  694 TYR
ATOM   1549  CA  LYS   624     126.504 180.961 225.733  695 LYS
ATOM   1550  CA  LEU   625     123.839 182.629 227.861  696 LEU
ATOM   1551  CA  ARG   626     123.363 179.243 229.492  697 ASN
ATOM   1552  CA  LEU   627     126.570 178.194 231.211  698 VAL
ATOM   1553  CA  ASP   628     127.127 181.429 233.126  699 ASP
ATOM   1554  CA  SER   629     123.558 181.173 234.376  700 GLN
ATOM   1555  CA  ILE   630     124.299 177.910 236.178  701 LYS
ATOM   1556  CA  VAL   631     127.526 179.064 237.761  702 VAL
ATOM   1557  CA  ILE   632     126.645 182.667 238.670  703 ILE
ATOM   1558  CA  GLN   633     122.990 183.431 238.012  704 GLN
ATOM   1559  CA  GLN   634     121.931 180.285 239.856  705 ALA
ATOM   1560  CA  GLY   635     124.455 181.181 242.545  706 GLY
ATOM   1561  CA  ARG   636     122.446 183.681 244.598  707 MET
ATOM   1562  CA  LEU   637     125.594 184.760 246.396  708 PHE
ATOM   1563  CA  VAL   638     123.953 187.708 248.139  709 ASP
ATOM   1564  CA  ASP   639     124.401 185.568 251.303  710 GLN
ATOM   1565  CA  GLN   640     120.798 186.391 252.199  711 LYS
ATOM   1566  CA  ASN   641     119.339 183.147 250.831  712 SER
ATOM   1567  CA  LEU   642     121.379 179.940 251.077  713 SER
ATOM   1568  CA  ASN   643     118.760 177.282 251.874  714 SER
ATOM   1569  CA  LYS   644     117.730 174.863 249.110  715 HIS
ATOM   1570  CA  ILE   645     117.009 177.914 246.956  716 GLU
ATOM   1571  CA  GLY   646     120.040 177.398 244.760  717 ARG
ATOM   1572  CA  LYS   647     118.526 174.056 243.800  718 ARG
ATOM   1573  CA  ASP   648     115.058 175.622 243.832  719 ALA
ATOM   1574  CA  GLU   649     116.297 177.949 241.113  720 PHE
ATOM   1575  CA  MET   650     118.667 175.426 239.550  721 LEU
ATOM   1576  CA  LEU   651     116.041 172.750 239.040  722 GLN
ATOM   1577  CA  GLN   652     113.794 175.421 237.517  723 ALA
ATOM   1578  CA  MET   653     116.297 175.700 234.665  724 ILE
ATOM   1579  CA  ILE   654     116.181 172.323 232.961  725 LEU
ATOM   1580  CA  ARG   655     112.493 171.987 232.105  726 GLU
ATOM   1581  CA  HIS   656     112.203 175.205 230.095  727 HIS
ATOM   1582  CA  GLY   657     114.504 174.007 227.287  728 GLU
ATOM   1583  CA  ALA   658     111.814 171.726 225.884  729 GLU
ATOM   1584  CA  THR   659     109.089 174.377 225.598  730 GLN
ATOM   1585  CA  HIS   660     111.145 176.646 223.319  731 ASP
ATOM   1586  CA  ALA   663     109.626 177.013 219.853  732 GLU
ATOM   1587  CA  SER   664     110.807 178.472 216.566  733 GLU
ATOM   1588  CA  LYS   665     109.155 181.691 215.371  734 GLU
ATOM   1589  CA  GLU   666     110.145 183.039 211.968  735 ASP
ATOM   1590  CA  SER   667     108.946 184.754 208.799  736 GLU
ATOM   1591  CA  GLU   668     106.747 187.334 210.529  737 VAL
ATOM   1592  CA  ILE   669     107.442 191.077 210.267  738 PRO
ATOM   1593  CA  THR   670     104.584 192.001 212.646  739 ASP
ATOM   1594  CA  ASP   671     103.521 195.005 210.574  740 ASP
ATOM   1595  CA  GLU   672     101.233 196.329 213.291  741 GLU
ATOM   1596  CA  ASP   673     102.610 194.653 216.408  742 THR
ATOM   1597  CA  ILE   674     105.719 196.849 216.242  743 VAL
ATOM   1598  CA  ASP   675     103.651 199.913 217.114  744 ASN
ATOM   1599  CA  GLY   676     102.186 197.626 219.734  745 GLN
ATOM   1600  CA  ILE   677     105.750 196.677 220.616  746 MET
ATOM   1601  CA  LEU   678     106.837 200.281 221.141  747 ILE
ATOM   1602  CA  GLU   679     103.673 201.327 222.912  748 ALA
ATOM   1603  CA  ARG   680     103.463 201.313 226.702  749 ARG
ATOM   1604  CA  GLY   681     100.005 202.909 226.935  750 HIS
ATOM   1605  CA  ALA   682      96.732 203.081 225.092  751 GLU
ATOM   1606  CA  LYS   683      97.202 206.841 224.907  752 GLU
ATOM   1607  CA  LYS   684     100.507 206.011 223.245  753 GLU
ATOM   1608  CA  THR   685      98.472 204.204 220.594  754 PHE
ATOM   1609  CA  ALA   686      96.420 207.384 220.283  755 ASP
ATOM   1610  CA  GLU   687      99.609 209.080 219.199  756 LEU
ATOM   1611  CA  MET   688     100.748 206.116 217.114  757 PHE
ATOM   1612  CA  ASN   689      97.341 205.675 215.528  758 MET
ATOM   1613  CA  GLU   690      97.380 209.141 213.946  759 ARG
ATOM   1614  CA  LYS   691     100.494 209.307 211.794  760 MET
ATOM   1615  CA  LEU   692     100.434 205.624 210.894  761 ASP
ATOM   1616  CA  SER   693      97.192 206.288 209.026  762 LEU
ATOM   1617  CA  LYS   694      98.139 209.903 208.303  763 ASP
ATOM   1618  CA  MET   695     101.224 208.699 206.484  764 ARG
ATOM   1619  CA  GLY   696      99.493 205.858 204.619  765 ARG
ATOM   1620  CA  GLU   697      97.787 208.517 202.537  766 ARG
ATOM   1621  CA  SER   698     100.952 210.565 202.156  767 GLU
ATOM   1622  CA  SER   699     102.591 208.119 199.747  768 GLU
ATOM   1623  CA  LEU   700      99.543 208.267 197.454  769 ALA
ATOM   1624  CA  ARG   701     101.624 210.939 195.716  770 ARG
ATOM   1625  CA  ASN   702     104.254 208.446 194.483  771 ASN
ATOM   1626  CA  PHE   703     103.565 204.677 194.492  772 PRO
ATOM   1627  CA  THR   704     107.156 203.321 194.485  773 LYS
ATOM   1628  CA  MET   705     106.722 202.100 198.159  774 ARG
ATOM   1629  CA  ASP   706     108.992 201.637 201.231  775 LYS
ATOM   1630  CA  THR   707     111.433 198.932 200.107  776 PRO
ATOM   1631  CA  GLU   708     113.529 198.495 196.986  777 ARG
ATOM   1632  CA  SER   709     111.281 195.992 195.167  778 LEU
ATOM   1633  CA  SER   710     113.786 194.288 192.889  779 MET
ATOM   1634  CA  ASP   745     114.156 197.333 190.631  780 GLU
ATOM   1635  CA  ALA   746     117.467 198.750 191.902  781 GLU
ATOM   1636  CA  TYR   747     118.855 195.194 191.856  782 ASP
ATOM   1637  CA  PHE   748     118.562 194.972 188.041  783 GLU
ATOM   1638  CA  ARG   749     122.047 196.495 187.679  784 LEU
ATOM   1639  CA  GLU   750     125.137 194.286 187.007  785 PRO
ATOM   1640  CA  ALA   751     124.492 193.099 190.539  786 SER
ATOM   1641  CA  LEU   752     121.631 191.120 189.021  787 TRP
ATOM   1642  CA  ARG   753     122.532 191.259 185.317  788 ILE
ATOM   1643  CA  VAL   754     124.779 188.229 185.864  789 ILE
ATOM   1644  CA  SER   755     121.951 185.954 187.013  790 LYS
ATOM   1645  CA  GLU   756     145.501 187.301 177.749  791 GLU
ATOM   1646  CA  PRO   757     145.081 183.508 177.895  792 LYS
ATOM   1647  CA  LYS   758     144.430 181.725 174.584  793 MET
ATOM   1648  CA  ALA   759     145.116 178.430 172.772  794 PHE
ATOM   1649  CA  PRO   760     148.430 177.202 171.386  795 GLY
ATOM   1650  CA  LYS   761     150.972 177.403 168.551  796 ARG
ATOM   1651  CA  ALA   762     149.009 179.653 166.239  797 GLY
ATOM   1652  CA  PRO   763     147.488 182.054 168.676  798 SER
ATOM   1653  CA  ARG   764     150.702 183.859 169.603  799 ARG
ATOM   1654  CA  PRO   765     149.904 187.419 168.612  800 HIS
ATOM   1655  CA  PRO   766     153.239 188.794 167.464  801 ARG
ATOM   1656  CA  LYS   767     154.413 192.069 165.991  802 LYS
ATOM   1657  CA  GLN   768     155.601 192.089 162.397  803 GLU
ATOM   1658  CA  PRO   769     159.386 192.284 162.201  804 VAL
ATOM   1659  CA  ASN   770     161.700 193.734 159.571  805 ASP
ATOM   1660  CA  VAL   771     164.606 191.254 159.252  806 TYR
ATOM   1661  CA  GLN   772     165.440 192.853 155.893  807 SER
ATOM   1662  CA  ASP   773     167.648 195.668 157.242  808 ASP
TER
