# Supplementary material for: The chromatin remodeler SMARCA5 binds to d-block metal supports: Characterization of affinities by IMAC chromatography and QM analysis
Source: PLoS One. 2024 Oct 7;19(10):e0309134. doi: 10.1371/journal.pone.0309134 (PMC11458017; doi:10.1371/journal.pone.0309134)
Supplement: S1 Data — (BZ2) [file pone.0309134.s003.bz2 › S751200_results/threading6.pdb]

Rank   :6 Template name:7tn2W
REMARK :Column 1 -  30 present Atom & Residue records of query sequence.
REMARK :Column 31 - 54 present XYZ coordinates of query sequence obtained after threading alignment.
REMARK :Column 55 - 59 present residue number in Template
REMARK :Column 60 - 59 present residue name of Template
ATOM   1001  CA  ARG   167     168.538 181.524  86.673  216 LYS
ATOM   1002  CA  PHE   168     167.962 178.738  84.168  217 LEU
ATOM   1003  CA  GLU   169     165.049 177.099  82.359  218 SER
ATOM   1004  CA  ASP   170     166.573 173.771  81.281  219 VAL
ATOM   1005  CA  SER   171     166.203 170.516  83.196  220 GLN
ATOM   1006  CA  PRO   172     169.867 169.832  83.976  221 PRO
ATOM   1007  CA  SER   173     171.401 166.727  82.387  222 PRO
ATOM   1008  CA  TYR   174     172.520 165.224  85.713  223 PHE
ATOM   1009  CA  VAL   175     168.854 164.751  86.706  224 ILE
ATOM   1010  CA  LYS   176     168.057 161.272  85.387  225 LYS
ATOM   1011  CA  TRP   177     164.702 160.920  87.143  226 GLY
ATOM   1012  CA  GLY   178     162.161 162.151  84.628  227 GLY
ATOM   1013  CA  LYS   179     160.079 165.162  83.601  228 GLU
ATOM   1014  CA  LEU   180     160.660 167.874  86.197  229 LEU
ATOM   1015  CA  ARG   181     157.533 170.020  86.467  230 ARG
ATOM   1016  CA  ASP   182     157.623 173.775  85.941  231 ASP
ATOM   1017  CA  TYR   183     156.676 174.651  89.517  232 PHE
ATOM   1018  CA  GLN   184     159.364 172.165  90.579  233 GLN
ATOM   1019  CA  VAL   185     161.997 173.795  88.379  234 LEU
ATOM   1020  CA  ARG   186     161.105 177.176  89.888  235 THR
ATOM   1021  CA  GLY   187     162.055 175.951  93.357  236 GLY
ATOM   1022  CA  LEU   188     165.553 174.880  92.334  237 ILE
ATOM   1023  CA  ASN   189     166.394 178.335  91.004  238 ASN
ATOM   1024  CA  TRP   190     164.977 179.820  94.202  239 TRP
ATOM   1025  CA  LEU   191     167.180 177.608  96.393  240 MET
ATOM   1026  CA  ILE   192     170.276 178.132  94.237  241 ALA
ATOM   1027  CA  SER   193     169.893 181.913  94.374  242 PHE
ATOM   1028  CA  LEU   194     169.517 181.787  98.154  243 LEU
ATOM   1029  CA  TYR   195     172.619 179.582  98.385  244 TRP
ATOM   1030  CA  GLU   196     174.767 181.842  96.211  245 SER
ATOM   1031  CA  ASN   197     173.942 184.797  98.430  246 LYS
ATOM   1032  CA  GLY   198     174.603 182.694 101.545  247 GLY
ATOM   1033  CA  ILE   199     171.046 182.471 102.861  248 ASP
ATOM   1034  CA  ASN   200     168.722 179.820 104.296  249 ASN
ATOM   1035  CA  GLY   201     165.148 179.445 103.090  250 GLY
ATOM   1036  CA  ILE   202     161.977 177.466 103.761  251 ILE
ATOM   1037  CA  LEU   203     160.224 175.244 101.240  252 LEU
ATOM   1038  CA  ALA   204     156.561 175.605 102.178  253 ALA
ATOM   1039  CA  ASP   205     154.545 174.069  99.361  254 ASP
ATOM   1040  CA  GLU   206     151.365 172.166 100.068  255 GLU
ATOM   1041  CA  MET   207     151.208 168.382 100.037  256 MET
ATOM   1042  CA  GLY   208     151.050 166.689  96.658  257 GLY
ATOM   1043  CA  LEU   209     153.455 169.082  94.916  258 LEU
ATOM   1044  CA  GLY   210     156.477 166.818  95.403  259 GLY
ATOM   1045  CA  LYS   211     158.657 168.650  97.910  260 LYS
ATOM   1046  CA  THR   212     160.994 165.639  98.109  261 THR
ATOM   1047  CA  LEU   213     161.822 165.682  94.392  262 VAL
ATOM   1048  CA  GLN   214     162.729 169.374  94.494  263 GLN
ATOM   1049  CA  THR   215     165.241 169.008  97.322  264 THR
ATOM   1050  CA  ILE   216     166.799 165.870  95.829  265 VAL
ATOM   1051  CA  SER   217     167.253 167.711  92.523  266 ALA
ATOM   1052  CA  LEU   218     168.713 170.651  94.432  267 PHE
ATOM   1053  CA  LEU   219     171.331 168.416  96.063  268 ILE
ATOM   1054  CA  GLY   220     172.084 167.045  92.597  269 SER
ATOM   1055  CA  TYR   221     172.681 170.630  91.475  270 TRP
ATOM   1056  CA  MET   222     174.763 171.408  94.569  271 LEU
ATOM   1057  CA  LYS   223     177.057 168.484  93.671  272 ILE
ATOM   1058  CA  HIS   224     177.203 168.260  89.861  273 PHE
ATOM   1059  CA  TYR   225     177.398 172.064  89.444  274 ALA
ATOM   1060  CA  ARG   226     179.059 173.988  92.294  275 ARG
ATOM   1061  CA  ASN   227     181.067 170.848  93.170  276 ARG
ATOM   1062  CA  ILE   228     179.794 170.918  96.763  277 GLN
ATOM   1063  CA  PRO   229     179.728 167.168  97.369  278 ASN
ATOM   1064  CA  GLY   230     180.722 167.061 101.030  279 GLY
ATOM   1065  CA  PRO   231     178.732 165.354 103.780  280 PRO
ATOM   1066  CA  HIS   232     175.096 166.452 103.494  281 HIS
ATOM   1067  CA  MET   233     172.503 165.463 106.099  282 ILE
ATOM   1068  CA  VAL   234     168.733 165.057 105.761  283 ILE
ATOM   1069  CA  LEU   235     166.582 164.553 108.863  284 VAL
ATOM   1070  CA  VAL   236     163.157 163.058 108.175  285 VAL
ATOM   1071  CA  PRO   237     160.387 161.292 110.083  286 PRO
ATOM   1072  CA  LYS   238     160.594 157.514 110.142  287 LEU
ATOM   1073  CA  SER   239     157.335 156.932 108.266  288 SER
ATOM   1074  CA  THR   240     158.627 158.892 105.254  289 THR
ATOM   1075  CA  LEU   241     162.080 157.285 105.109  290 MET
ATOM   1076  CA  HIS   242     161.219 154.746 102.357  291 PRO
ATOM   1077  CA  ASN   243     159.854 157.399  99.989  292 ALA
ATOM   1078  CA  TRP   244     162.984 159.492 100.481  293 TRP
ATOM   1079  CA  MET   245     165.395 156.646  99.762  294 LEU
ATOM   1080  CA  SER   246     163.929 155.528  96.447  295 ASP
ATOM   1081  CA  GLU   247     163.809 159.168  95.350  296 THR
ATOM   1082  CA  PHE   248     167.589 159.314  95.678  297 PHE
ATOM   1083  CA  LYS   249     167.589 155.980  93.841  298 GLU
ATOM   1084  CA  ARG   250     165.622 157.387  90.892  299 LYS
ATOM   1085  CA  TRP   251     166.448 161.086  90.528  300 TRP
ATOM   1086  CA  VAL   252     170.123 160.804  91.510  301 ALA
ATOM   1087  CA  PRO   253     171.437 157.233  91.119  302 PRO
ATOM   1088  CA  THR   254     175.104 158.277  91.127  303 ASP
ATOM   1089  CA  LEU   255     175.155 159.845  94.597  304 LEU
ATOM   1090  CA  ARG   256     176.363 157.660  97.469  305 ASN
ATOM   1091  CA  SER   257     173.399 158.017  99.830  306 CYS
ATOM   1092  CA  VAL   258     173.308 156.004 103.051  307 ILE
ATOM   1093  CA  CYS   259     170.517 155.520 105.586  308 CYS
ATOM   1094  CA  LEU   260     171.560 155.700 109.242  309 TYR
ATOM   1095  CA  ILE   261     169.085 153.917 111.519  310 MET
ATOM   1096  CA  GLY   262     168.596 150.649 113.372  311 GLY
ATOM   1097  CA  ASP   263     169.766 149.029 116.568  312 ASN
ATOM   1098  CA  LYS   264     173.147 149.663 118.162  313 GLN
ATOM   1099  CA  GLU   265     174.873 146.802 116.332  314 LYS
ATOM   1100  CA  GLN   266     173.351 147.824 113.005  315 SER
ATOM   1101  CA  ARG   267     174.504 151.413 113.497  316 ARG
ATOM   1102  CA  ALA   268     178.012 150.256 114.411  317 ASP
ATOM   1103  CA  ALA   269     178.282 148.325 111.145  318 THR
ATOM   1104  CA  PHE   270     177.531 151.501 109.159  319 ILE
ATOM   1105  CA  VAL   271     180.233 153.513 110.911  320 ARG
ATOM   1106  CA  ARG   272     182.748 150.726 110.401  321 GLU
ATOM   1107  CA  ASP   273     182.175 150.142 106.692  322 TYR
ATOM   1108  CA  VAL   274     180.583 153.189 105.066  323 GLU
ATOM   1109  CA  LEU   275     181.652 156.417 106.784  324 PHE
ATOM   1110  CA  LEU   276     189.591 159.925 108.556  334 LYS
ATOM   1111  CA  PRO   277     187.801 161.329 105.515  335 THR
ATOM   1112  CA  GLY   278     184.190 160.733 104.396  336 MET
ATOM   1113  CA  GLU   279     183.021 158.244 101.789  337 LYS
ATOM   1114  CA  TRP   280     179.336 159.147 101.437  338 PHE
ATOM   1115  CA  ASP   281     177.669 162.205  99.939  339 ASN
ATOM   1116  CA  VAL   282     174.215 162.164 101.577  340 VAL
ATOM   1117  CA  CYS   283     173.184 160.755 104.952  341 LEU
ATOM   1118  CA  VAL   284     169.533 160.148 105.845  342 LEU
ATOM   1119  CA  THR   285     168.519 159.929 109.496  343 THR
ATOM   1120  CA  SER   286     165.484 160.415 111.744  344 THR
ATOM   1121  CA  TYR   287     164.771 162.571 114.773  345 TYR
ATOM   1122  CA  GLU   288     165.326 159.676 117.179  346 GLU
ATOM   1123  CA  MET   289     168.973 159.146 116.258  347 TYR
ATOM   1124  CA  LEU   290     169.817 162.846 116.170  348 ILE
ATOM   1125  CA  ILE   291     169.156 162.601 119.900  349 LEU
ATOM   1126  CA  LYS   292     170.767 159.194 120.418  350 LYS
ATOM   1127  CA  GLU   293     173.943 159.739 118.388  351 ASP
ATOM   1128  CA  LYS   294     174.410 163.497 118.624  352 ARG
ATOM   1129  CA  SER   295     178.040 163.004 119.657  353 ALA
ATOM   1130  CA  VAL   296     178.974 160.712 116.764  354 GLU
ATOM   1131  CA  PHE   297     177.085 162.922 114.286  355 LEU
ATOM   1132  CA  LYS   298     177.681 166.465 115.529  356 GLY
ATOM   1133  CA  LYS   299     181.458 166.139 115.242  357 SER
ATOM   1134  CA  PHE   300     181.271 166.285 111.432  358 ILE
ATOM   1135  CA  ASN   301     181.783 169.286 109.140  359 LYS
ATOM   1136  CA  TRP   302     178.486 169.078 107.291  360 TRP
ATOM   1137  CA  ARG   303     177.907 171.219 104.217  361 GLN
ATOM   1138  CA  TYR   304     174.102 171.224 104.053  362 PHE
ATOM   1139  CA  LEU   305     171.280 170.285 106.423  363 MET
ATOM   1140  CA  VAL   306     167.697 169.661 105.313  364 ALA
ATOM   1141  CA  ILE   307     164.964 169.039 107.890  365 VAL
ATOM   1142  CA  ASP   308     161.703 167.570 106.612  366 ASP
ATOM   1143  CA  GLU   309     158.527 168.195 108.618  367 GLU
ATOM   1144  CA  ALA   310     160.149 171.139 110.340  368 ALA
ATOM   1145  CA  HIS   311     157.069 172.034 112.380  369 HIS
ATOM   1146  CA  ARG   312     158.622 169.511 114.770  370 ARG
ATOM   1147  CA  ILE   313     161.112 172.349 115.449  371 LEU
ATOM   1148  CA  LYS   314     158.419 174.938 116.258  372 LYS
ATOM   1149  CA  ASN   315     159.552 174.931 119.917  373 ASN
ATOM   1150  CA  GLU   316     162.994 176.301 120.762  374 ALA
ATOM   1151  CA  LYS   317     163.150 174.490 124.121  375 GLU
ATOM   1152  CA  SER   318     162.763 170.965 122.754  376 SER
ATOM   1153  CA  LYS   319     165.630 168.489 122.841  377 SER
ATOM   1154  CA  LEU   320     165.716 168.143 119.057  378 LEU
ATOM   1155  CA  SER   321     166.081 171.914 118.700  379 TYR
ATOM   1156  CA  GLU   322     169.006 172.185 121.114  380 GLU
ATOM   1157  CA  ILE   323     170.624 169.146 119.487  381 SER
ATOM   1158  CA  VAL   324     170.391 170.413 115.906  382 LEU
ATOM   1159  CA  ARG   325     171.724 173.873 116.767  383 ASN
ATOM   1160  CA  GLU   326     174.950 172.364 118.113  384 SER
ATOM   1161  CA  PHE   327     175.650 170.957 114.640  385 PHE
ATOM   1162  CA  LYS   328     178.458 172.556 112.630  386 LYS
ATOM   1163  CA  THR   329     176.642 172.945 109.319  387 VAL
ATOM   1164  CA  THR   330     177.036 175.654 106.645  388 ALA
ATOM   1165  CA  ASN   331     173.675 176.036 104.860  389 ASN
ATOM   1166  CA  ARG   332     170.303 174.880 106.142  390 ARG
ATOM   1167  CA  LEU   333     166.805 174.368 104.823  391 MET
ATOM   1168  CA  LEU   334     163.439 173.491 106.331  392 LEU
ATOM   1169  CA  LEU   335     160.617 171.703 104.524  393 ILE
ATOM   1170  CA  THR   336     157.235 172.251 106.147  394 THR
ATOM   1171  CA  GLY   337     153.715 172.664 104.831  395 GLY
ATOM   1172  CA  THR   338     152.747 174.741 107.888  396 THR
ATOM   1173  CA  PRO   339     155.402 177.267 108.931  397 PRO
ATOM   1174  CA  LEU   340     152.997 178.844 111.441  398 LEU
ATOM   1175  CA  GLN   341     150.207 176.994 113.250  399 GLN
ATOM   1176  CA  ASN   342     149.179 178.581 116.566  400 ASN
ATOM   1177  CA  ASN   343     151.004 181.704 117.719  401 ASN
ATOM   1178  CA  LEU   344     153.826 183.745 116.188  402 ILE
ATOM   1179  CA  HIS   345     156.537 182.383 118.500  403 LYS
ATOM   1180  CA  GLU   346     156.640 179.192 116.407  404 GLU
ATOM   1181  CA  LEU   347     157.627 181.148 113.297  405 LEU
ATOM   1182  CA  TRP   348     160.201 183.063 115.342  406 ALA
ATOM   1183  CA  SER   349     161.838 179.810 116.441  407 ALA
ATOM   1184  CA  LEU   350     161.997 178.518 112.866  408 LEU
ATOM   1185  CA  LEU   351     163.643 181.746 111.705  409 VAL
ATOM   1186  CA  ASN   352     166.158 181.766 114.563  410 ASN
ATOM   1187  CA  PHE   353     167.064 178.250 113.462  411 PHE
ATOM   1188  CA  LEU   354     167.803 179.478 109.941  412 LEU
ATOM   1189  CA  LEU   355     169.134 182.994 110.637  413 MET
ATOM   1190  CA  PRO   356     170.542 183.126 114.184  414 PRO
ATOM   1191  CA  ASP   357     170.363 186.870 114.751  415 GLY
ATOM   1192  CA  VAL   358     169.040 188.427 111.544  416 ARG
ATOM   1193  CA  PHE   359     165.365 188.898 112.405  417 PHE
ATOM   1194  CA  ASN   360     164.020 189.713 115.885  418 THR
ATOM   1195  CA  SER   361     160.379 188.610 116.187  419 ILE
ATOM   1196  CA  ALA   362     159.675 189.524 119.807  420 ASP
ATOM   1197  CA  ASP   363     155.998 190.513 119.773  421 GLN
ATOM   1198  CA  ASP   364     152.657 188.729 119.512  422 GLU
ATOM   1199  CA  PHE   365     149.715 189.932 117.433  423 ILE
ATOM   1200  CA  ASP   366     146.484 190.669 119.307  424 ASP
ATOM   1201  CA  SER   367     143.178 191.224 117.508  425 PHE
ATOM   1202  CA  TRP   368     141.782 193.046 120.561  426 GLU
ATOM   1203  CA  PHE   369     143.877 196.227 120.455  427 ASN
ATOM   1204  CA  ASN   373     143.976 196.427 116.633  428 GLN
ATOM   1205  CA  CYS   374     145.858 199.728 116.736  429 ASP
ATOM   1206  CA  LEU   375     147.454 201.132 113.591  430 GLU
ATOM   1207  CA  GLY   376     150.882 200.214 114.986  431 GLU
ATOM   1208  CA  ASP   377     149.928 196.519 115.157  432 GLN
ATOM   1209  CA  GLN   378     148.780 196.460 111.538  433 GLU
ATOM   1210  CA  LYS   379     152.126 198.105 110.819  434 GLU
ATOM   1211  CA  LEU   380     153.843 195.227 112.648  435 TYR
ATOM   1212  CA  VAL   381     151.979 192.734 110.462  436 ILE
ATOM   1213  CA  GLU   382     153.027 194.617 107.321  437 HIS
ATOM   1214  CA  ARG   383     156.629 194.772 108.568  438 ASP
ATOM   1215  CA  LEU   384     157.000 191.052 109.231  439 LEU
ATOM   1216  CA  HIS   385     155.088 190.124 106.075  440 HIS
ATOM   1217  CA  MET   386     157.649 192.154 104.129  441 ARG
ATOM   1218  CA  VAL   387     160.838 191.070 105.918  442 ARG
ATOM   1219  CA  LEU   388     160.374 187.280 105.653  443 ILE
ATOM   1220  CA  ARG   389     159.183 187.147 102.033  444 GLN
ATOM   1221  CA  PRO   390     162.691 186.617 100.525  445 PRO
ATOM   1222  CA  PHE   391     163.023 183.433 102.586  446 PHE
ATOM   1223  CA  LEU   392     159.759 181.484 102.123  447 ILE
ATOM   1224  CA  LEU   393     158.641 179.855  98.866  448 LEU
ATOM   1225  CA  ARG   394     154.990 178.831  99.121  449 ARG
ATOM   1226  CA  ARG   395     152.732 177.468  96.391  450 ARG
ATOM   1227  CA  ILE   396     149.220 176.067  96.461  451 LEU
ATOM   1228  CA  LYS   397     147.387 173.059  95.057  452 LYS
ATOM   1229  CA  ALA   398     145.004 175.462  93.280  453 LYS
ATOM   1230  CA  ASP   399     147.464 178.012  91.876  454 ASP
ATOM   1231  CA  VAL   400     149.059 175.038  90.095  455 VAL
ATOM   1232  CA  GLU   401     147.566 171.680  89.114  456 GLU
ATOM   1233  CA  LYS   402     144.111 173.117  88.560  457 LYS
ATOM   1234  CA  SER   403     142.396 169.736  88.145  458 SER
ATOM   1235  CA  LEU   404     141.083 169.383  91.701  459 LEU
ATOM   1236  CA  PRO   405     137.483 169.276  92.969  460 PRO
ATOM   1237  CA  PRO   406     136.665 171.997  95.468  461 SER
ATOM   1238  CA  LYS   407     136.075 171.445  99.185  462 LYS
ATOM   1239  CA  LYS   408     133.260 173.093 101.150  463 THR
ATOM   1240  CA  GLU   409     132.948 173.226 104.942  464 GLU
ATOM   1241  CA  VAL   410     129.561 173.273 106.691  465 ARG
ATOM   1242  CA  LYS   411     129.266 174.112 110.397  466 ILE
ATOM   1243  CA  ILE   412     126.338 172.639 112.338  467 LEU
ATOM   1244  CA  TYR   413     125.433 173.810 115.848  468 ARG
ATOM   1245  CA  VAL   414     123.332 171.308 117.803  469 VAL
ATOM   1246  CA  GLY   415     122.098 171.866 121.347  470 GLU
ATOM   1247  CA  LEU   416     122.642 169.624 124.358  471 LEU
ATOM   1248  CA  SER   417     120.237 166.978 125.621  472 SER
ATOM   1249  CA  LYS   418     118.876 166.458 129.143  473 ASP
ATOM   1250  CA  MET   419     121.656 164.250 130.506  474 VAL
ATOM   1251  CA  GLN   420     124.247 166.495 128.842  475 GLN
ATOM   1252  CA  ARG   421     122.738 169.599 130.429  476 THR
ATOM   1253  CA  GLU   422     122.648 167.912 133.837  477 GLU
ATOM   1254  CA  TRP   423     126.334 166.976 133.626  478 TYR
ATOM   1255  CA  TYR   424     127.392 170.356 132.234  479 TYR
ATOM   1256  CA  THR   425     125.558 172.091 135.085  480 LYS
ATOM   1257  CA  ARG   426     126.985 169.927 137.866  481 ASN
ATOM   1258  CA  ILE   427     130.542 170.189 136.528  482 ILE
ATOM   1259  CA  LEU   428     130.338 173.947 136.040  483 LEU
ATOM   1260  CA  MET   429     129.460 174.335 139.752  484 THR
ATOM   1261  CA  LYS   430     131.804 171.634 141.151  485 LYS
ATOM   1262  CA  ASP   431     128.758 169.900 142.633  486 ASN
ATOM   1263  CA  ILE   432     130.623 166.750 143.649  487 TYR
ATOM   1264  CA  ASP   433     127.576 165.074 145.178  488 SER
ATOM   1265  CA  ILE   434     125.450 164.708 142.046  489 ALA
ATOM   1266  CA  LEU   435     128.505 163.670 140.020  490 LEU
ATOM   1267  CA  ASN   436     129.601 161.060 142.588  491 THR
ATOM   1268  CA  SER   437     126.141 159.766 143.522  492 ALA
ATOM   1269  CA  ALA   438     126.611 157.147 140.820  493 GLY
ATOM   1270  CA  GLY   439     130.354 156.533 140.930  494 ALA
ATOM   1271  CA  LYS   440     132.665 153.587 141.607  495 LYS
ATOM   1272  CA  MET   441     135.108 154.958 144.153  496 GLY
ATOM   1273  CA  ASP   442     134.689 158.689 143.578  497 GLY
ATOM   1274  CA  LYS   443     136.319 158.285 140.166  498 HIS
ATOM   1275  CA  MET   444     134.872 161.630 139.038  499 PHE
ATOM   1276  CA  ARG   445     137.930 163.902 138.996  500 SER
ATOM   1277  CA  LEU   446     137.582 167.662 138.532  501 LEU
ATOM   1278  CA  LEU   447     141.238 168.349 137.813  502 LEU
ATOM   1279  CA  ASN   448     141.239 170.046 134.403  503 ASN
ATOM   1280  CA  ILE   449     137.638 171.275 134.180  504 ILE
ATOM   1281  CA  LEU   450     137.848 172.100 130.461  505 MET
ATOM   1282  CA  MET   451     138.452 168.411 129.747  506 ASN
ATOM   1283  CA  GLN   452     135.324 167.413 131.675  507 GLU
ATOM   1284  CA  LEU   453     133.164 170.008 129.943  508 LEU
ATOM   1285  CA  ARG   454     134.240 168.598 126.584  509 LYS
ATOM   1286  CA  LYS   455     133.565 165.017 127.679  510 LYS
ATOM   1287  CA  CYS   456     130.083 166.201 128.667  511 ALA
ATOM   1288  CA  CYS   457     129.588 168.123 125.419  512 SER
ATOM   1289  CA  ASN   458     130.334 164.978 123.384  513 ASN
ATOM   1290  CA  HIS   459     128.531 162.120 125.118  514 HIS
ATOM   1291  CA  PRO   460     127.440 161.529 128.732  515 PRO
ATOM   1292  CA  TYR   461     128.578 157.911 128.444  516 TYR
ATOM   1293  CA  LEU   462     132.189 159.128 128.664  517 LEU
ATOM   1294  CA  PHE   463     131.634 159.356 132.432  518 PHE
ATOM   1295  CA  ASP   464     131.368 156.286 134.618  519 ASP
ATOM   1296  CA  GLY   465     127.954 154.840 135.535  520 ASN
ATOM   1297  CA  ALA   466     126.095 157.185 133.170  521 ALA
ATOM   1298  CA  GLU   467     124.959 154.034 131.359  522 GLU
ATOM   1299  CA  PRO   468     123.251 153.038 134.613  523 GLU
ATOM   1300  CA  GLY   469     121.433 156.332 135.163  524 ARG
ATOM   1301  CA  PRO   470     117.726 143.883 125.001  535 THR
ATOM   1302  CA  PRO   471     119.368 145.381 121.935  536 ARG
ATOM   1303  CA  TYR   472     117.714 148.003 119.696  537 GLU
ATOM   1304  CA  THR   473     116.445 149.501 122.960  538 ASN
ATOM   1305  CA  THR   474     120.025 150.117 124.122  539 VAL
ATOM   1306  CA  ASP   475     120.639 151.724 120.730  540 LEU
ATOM   1307  CA  MET   476     118.005 154.259 121.772  541 ARG
ATOM   1308  CA  HIS   477     120.121 155.007 124.833  542 GLY
ATOM   1309  CA  LEU   478     123.109 155.764 122.624  543 LEU
ATOM   1310  CA  VAL   479     121.342 157.856 119.999  544 ILE
ATOM   1311  CA  THR   480     119.124 159.877 122.346  545 MET
ATOM   1312  CA  ASN   481     121.403 160.648 125.310  546 SER
ATOM   1313  CA  SER   482     123.529 162.972 123.133  547 SER
ATOM   1314  CA  GLY   483     122.703 165.957 120.971  548 GLY
ATOM   1315  CA  LYS   484     125.461 165.078 118.517  549 LYS
ATOM   1316  CA  MET   485     124.380 161.439 118.184  550 MET
ATOM   1317  CA  VAL   486     120.995 162.623 116.874  551 VAL
ATOM   1318  CA  VAL   487     122.361 164.771 114.048  552 LEU
ATOM   1319  CA  LEU   488     124.982 162.117 113.293  553 LEU
ATOM   1320  CA  ASP   489     122.412 159.321 113.009  554 ASP
ATOM   1321  CA  LYS   490     120.208 161.393 110.710  555 GLN
ATOM   1322  CA  LEU   491     123.222 162.239 108.541  556 LEU
ATOM   1323  CA  LEU   492     124.271 158.593 108.333  557 LEU
ATOM   1324  CA  PRO   493     120.868 157.327 107.212  558 THR
ATOM   1325  CA  LYS   494     120.695 160.127 104.639  559 ARG
ATOM   1326  CA  LEU   495     124.236 159.603 103.348  560 LEU
ATOM   1327  CA  LYS   496     124.099 155.811 103.073  561 LYS
ATOM   1328  CA  GLU   497     121.469 155.778 100.319  562 LYS
ATOM   1329  CA  GLN   498     123.411 158.368  98.346  563 ASP
ATOM   1330  CA  GLY   499     126.707 157.257  96.859  564 GLY
ATOM   1331  CA  SER   500     128.968 158.688  99.560  565 HIS
ATOM   1332  CA  ARG   501     131.587 157.403 101.995  566 ARG
ATOM   1333  CA  VAL   502     132.378 158.886 105.402  567 VAL
ATOM   1334  CA  LEU   503     135.508 159.643 107.429  568 LEU
ATOM   1335  CA  ILE   504     134.675 160.459 111.061  569 ILE
ATOM   1336  CA  PHE   505     137.427 162.216 113.026  570 PHE
ATOM   1337  CA  SER   506     137.630 162.534 116.792  571 SER
ATOM   1338  CA  GLN   507     140.059 163.818 119.409  572 GLN
ATOM   1339  CA  MET   508     139.158 161.189 122.020  573 MET
ATOM   1340  CA  THR   509     139.525 157.502 121.199  574 VAL
ATOM   1341  CA  ARG   510     136.905 156.699 123.832  575 ARG
ATOM   1342  CA  VAL   511     134.352 158.608 121.768  576 MET
ATOM   1343  CA  LEU   512     135.495 156.398 118.900  577 LEU
ATOM   1344  CA  ASP   513     134.706 153.355 121.040  578 ASP
ATOM   1345  CA  ILE   514     131.184 154.702 121.583  579 ILE
ATOM   1346  CA  LEU   515     130.791 155.327 117.841  580 LEU
ATOM   1347  CA  GLU   516     132.146 151.856 117.097  581 GLY
ATOM   1348  CA  ASP   517     129.400 150.449 119.287  582 ASP
ATOM   1349  CA  TYR   518     126.577 152.476 117.731  583 TYR
ATOM   1350  CA  CYS   519     127.780 151.297 114.313  584 LEU
ATOM   1351  CA  MET   520     128.128 147.714 115.565  585 SER
ATOM   1352  CA  TRP   521     124.570 147.475 116.875  586 ILE
ATOM   1353  CA  ARG   522     123.267 149.216 113.754  587 LYS
ATOM   1354  CA  ASN   523     125.137 146.767 111.526  588 GLY
ATOM   1355  CA  TYR   524     127.314 149.021 109.340  589 ILE
ATOM   1356  CA  GLU   525     130.768 147.976 108.143  590 ASN
ATOM   1357  CA  TYR   526     133.506 150.348 109.282  591 PHE
ATOM   1358  CA  CYS   527     137.249 150.628 109.749  592 GLN
ATOM   1359  CA  ARG   528     139.092 152.084 112.746  593 ARG
ATOM   1360  CA  LEU   529     142.520 153.734 113.018  594 LEU
ATOM   1361  CA  ASP   530     143.827 155.089 116.324  595 ASP
ATOM   1362  CA  GLY   531     147.079 155.133 118.268  596 GLY
ATOM   1363  CA  GLN   532     146.710 151.542 119.467  597 THR
ATOM   1364  CA  THR   533     146.416 149.915 116.019  598 VAL
ATOM   1365  CA  PRO   534     149.915 148.684 115.088  599 PRO
ATOM   1366  CA  HIS   535     151.465 149.708 111.795  600 SER
ATOM   1367  CA  ASP   536     150.945 146.242 110.309  601 ALA
ATOM   1368  CA  GLU   537     147.160 146.385 110.708  602 GLN
ATOM   1369  CA  ARG   538     146.912 150.021 109.594  603 ARG
ATOM   1370  CA  GLN   539     147.853 149.445 105.956  604 ARG
ATOM   1371  CA  ASP   540     145.605 146.381 105.901  605 ILE
ATOM   1372  CA  SER   541     142.742 148.646 106.975  606 SER
ATOM   1373  CA  ILE   542     143.561 151.420 104.502  607 ILE
ATOM   1374  CA  ASN   543     143.643 149.002 101.571  608 ASP
ATOM   1375  CA  ALA   544     140.510 147.167 102.707  609 HIS
ATOM   1376  CA  TYR   545     138.802 150.553 102.607  610 PHE
ATOM   1377  CA  ASN   546     140.153 151.557  99.184  611 ASN
ATOM   1378  CA  GLU   547     139.366 148.223  97.510  612 SER
ATOM   1379  CA  PRO   548     136.902 148.421  94.592  613 PRO
ATOM   1380  CA  ASN   549     134.676 145.742  96.165  614 ASP
ATOM   1381  CA  SER   550     134.630 147.267  99.647  615 SER
ATOM   1382  CA  THR   551     131.624 146.735 101.905  616 ASN
ATOM   1383  CA  LYS   552     133.005 149.306 104.365  617 ASP
ATOM   1384  CA  PHE   553     130.940 152.472 104.694  618 PHE
ATOM   1385  CA  VAL   554     132.733 154.671 107.258  619 VAL
ATOM   1386  CA  PHE   555     136.220 155.023 108.714  620 PHE
ATOM   1387  CA  MET   556     136.655 156.056 112.356  621 LEU
ATOM   1388  CA  LEU   557     139.903 157.991 112.697  622 LEU
ATOM   1389  CA  SER   558     141.798 159.582 115.523  623 SER
ATOM   1390  CA  THR   559     142.466 163.146 114.422  624 THR
ATOM   1391  CA  ARG   560     146.206 163.266 115.122  625 ARG
ATOM   1392  CA  ALA   561     147.099 159.621 114.475  626 ALA
ATOM   1393  CA  GLY   562     148.602 158.076 111.372  627 GLY
ATOM   1394  CA  GLY   563     150.840 160.896 110.211  628 GLY
ATOM   1395  CA  LEU   564     150.802 162.568 106.818  629 LEU
ATOM   1396  CA  GLY   565     150.965 159.418 104.690  630 GLY
ATOM   1397  CA  ILE   566     147.379 158.183 104.955  631 ILE
ATOM   1398  CA  ASN   567     145.496 158.334 101.645  632 ASN
ATOM   1399  CA  LEU   568     141.754 157.660 101.641  633 LEU
ATOM   1400  CA  ALA   569     140.757 159.456  98.439  634 MET
ATOM   1401  CA  THR   570     137.924 156.990  97.788  635 THR
ATOM   1402  CA  ALA   571     135.832 158.475 100.594  636 ALA
ATOM   1403  CA  ASP   572     133.744 161.581  99.989  637 ASP
ATOM   1404  CA  VAL   573     132.302 162.990 103.235  638 THR
ATOM   1405  CA  VAL   574     134.317 164.099 106.276  639 VAL
ATOM   1406  CA  ILE   575     132.631 164.548 109.660  640 VAL
ATOM   1407  CA  LEU   576     134.644 166.498 112.232  641 ILE
ATOM   1408  CA  TYR   577     133.037 165.215 115.422  642 PHE
ATOM   1409  CA  ASP   578     135.492 166.902 117.821  643 ASP
ATOM   1410  CA  SER   579     137.369 170.097 117.019  644 SER
ATOM   1411  CA  ASP   580     140.990 170.943 117.781  645 ASP
ATOM   1412  CA  TRP   581     142.821 173.889 119.299  646 TRP
ATOM   1413  CA  ASN   582     145.068 173.776 116.228  647 ASN
ATOM   1414  CA  PRO   583     143.266 174.415 112.913  648 PRO
ATOM   1415  CA  GLN   584     145.998 172.805 110.818  649 GLN
ATOM   1416  CA  VAL   585     145.358 169.537 112.657  650 ALA
ATOM   1417  CA  ASP   586     141.839 169.513 111.205  651 ASP
ATOM   1418  CA  LEU   587     142.944 170.669 107.763  652 LEU
ATOM   1419  CA  GLN   588     145.327 167.703 107.687  653 GLN
ATOM   1420  CA  ALA   589     142.399 165.450 108.561  654 ALA
ATOM   1421  CA  MET   590     140.464 166.870 105.620  655 MET
ATOM   1422  CA  ASP   591     143.455 166.326 103.306  656 ALA
ATOM   1423  CA  ARG   592     143.130 162.563 103.783  657 ARG
ATOM   1424  CA  ALA   593     140.243 162.769 101.306  658 ALA
ATOM   1425  CA  HIS   594     140.857 166.095  99.511  659 HIS
ATOM   1426  CA  ARG   595     144.176 165.361  97.814  660 ARG
ATOM   1427  CA  ILE   596     145.589 165.049  94.302  661 ILE
ATOM   1428  CA  GLY   597     143.528 162.219  92.843  662 GLY
ATOM   1429  CA  GLN   598     140.193 163.049  94.423  663 GLN
ATOM   1430  CA  THR   599     137.435 162.972  91.811  664 LYS
ATOM   1431  CA  LYS   600     134.317 163.996  93.778  665 ASN
ATOM   1432  CA  THR   601     133.227 167.090  95.684  666 HIS
ATOM   1433  CA  VAL   602     134.388 166.712  99.287  667 VAL
ATOM   1434  CA  ARG   603     131.744 167.672 101.855  668 MET
ATOM   1435  CA  VAL   604     132.732 168.509 105.439  669 VAL
ATOM   1436  CA  PHE   605     130.415 168.521 108.467  670 TYR
ATOM   1437  CA  ARG   606     131.535 170.121 111.732  671 ARG
ATOM   1438  CA  PHE   607     129.546 169.126 114.818  672 LEU
ATOM   1439  CA  ILE   608     129.354 171.856 117.483  673 VAL
ATOM   1440  CA  THR   609     127.379 172.012 120.726  674 SER
ATOM   1441  CA  ASP   610     125.900 175.464 121.240  675 LYS
ATOM   1442  CA  ASN   611     126.464 177.322 124.517  676 ASP
ATOM   1443  CA  THR   612     129.356 175.047 125.511  677 THR
ATOM   1444  CA  VAL   613     133.137 175.321 125.615  678 VAL
ATOM   1445  CA  GLU   614     133.233 173.807 122.122  679 GLU
ATOM   1446  CA  GLU   615     132.317 177.221 120.722  680 GLU
ATOM   1447  CA  ARG   616     135.345 178.701 122.480  681 GLU
ATOM   1448  CA  ILE   617     137.516 176.287 120.509  682 VAL
ATOM   1449  CA  VAL   618     136.161 177.151 117.057  683 LEU
ATOM   1450  CA  GLU   619     136.449 180.870 117.764  684 GLU
ATOM   1451  CA  ARG   620     140.015 180.485 119.020  685 ARG
ATOM   1452  CA  ALA   621     140.729 178.357 115.964  686 ALA
ATOM   1453  CA  GLU   622     139.336 181.002 113.624  687 ARG
ATOM   1454  CA  MET   623     141.703 183.659 114.970  688 LYS
ATOM   1455  CA  LYS   624     144.583 181.316 114.184  689 LYS
ATOM   1456  CA  LEU   625     143.242 180.649 110.680  690 MET
ATOM   1457  CA  ARG   626     143.292 184.399 110.155  691 ILE
ATOM   1458  CA  LEU   627     146.779 184.955 111.571  692 LEU
ATOM   1459  CA  ASP   628     148.252 182.395 109.175  693 GLU
ATOM   1460  CA  SER   629     146.474 184.162 106.321  694 TYR
ATOM   1461  CA  ILE   630     147.979 187.496 107.395  695 ALA
ATOM   1462  CA  VAL   631     151.631 186.474 107.765  696 ILE
ATOM   1463  CA  ILE   632     152.150 183.637 105.241  697 ILE
ATOM   1464  CA  GLN   633     149.168 183.118 102.921  698 SER
ATOM   1465  CA  GLN   634     149.192 186.562 101.285  699 LEU
ATOM   1466  CA  GLY   635     151.361 185.500  98.324  700 GLY
ATOM   1467  CA  ARG   636     198.596 174.236 106.927  701 ARG
ATOM   1468  CA  LEU   637     202.211 175.143 107.676  702 ALA
ATOM   1469  CA  VAL   638     203.252 175.209 103.998  703 ARG
ATOM   1470  CA  ASP   639     201.652 177.232 101.215  704 ALA
ATOM   1471  CA  GLN   640     200.262 175.806  97.985  705 ASN
ATOM   1472  CA  ASN   641     200.365 177.223  94.453  706 ASP
ATOM   1473  CA  LEU   642     198.300 177.429  91.261  707 MET
ATOM   1474  CA  ASN   643     199.772 175.736  88.173  708 ASP
ATOM   1475  CA  LYS   644     203.456 175.252  89.052  709 SER
ATOM   1476  CA  ILE   645     204.679 171.737  88.252  710 ILE
ATOM   1477  CA  GLY   646     206.840 170.100  90.914  711 GLY
ATOM   1478  CA  LYS   647     208.640 166.809  91.402  712 GLU
ATOM   1479  CA  ASP   648     205.553 164.999  92.697  713 SER
ATOM   1480  CA  GLU   649     203.530 166.482  89.822  714 GLU
ATOM   1481  CA  MET   650     206.046 165.132  87.297  715 VAL
ATOM   1482  CA  LEU   651     206.112 161.710  88.960  716 ARG
ATOM   1483  CA  GLN   652     202.302 161.684  88.894  717 ALA
ATOM   1484  CA  MET   653     202.251 162.572  85.192  718 LEU
ATOM   1485  CA  ILE   654     204.960 159.957  84.574  719 TYR
ATOM   1486  CA  ARG   655     202.992 157.205  86.303  720 LYS
ATOM   1487  CA  HIS   660     199.950 158.468  84.384  721 ALA
ATOM   1488  CA  VAL   661     201.904 158.120  81.134  722 ILE
ATOM   1489  CA  PHE   662     202.768 154.660  82.478  723 LEU
ATOM   1490  CA  ALA   663     199.041 153.820  82.624  724 LYS
ATOM   1491  CA  SER   664     196.343 155.786  80.795  725 PHE
ATOM   1492  CA  LYS   665     198.857 157.616  78.602  726 GLY
ATOM   1493  CA  GLU   666     196.733 159.757  76.284  727 ASN
ATOM   1494  CA  THR   670     194.951 161.735  79.016  728 LEU
ATOM   1495  CA  ASP   671     194.530 165.030  77.139  729 LYS
ATOM   1496  CA  GLU   672     190.839 164.193  76.669  730 GLU
ATOM   1497  CA  ASP   673     190.700 162.750  80.212  731 ILE
ATOM   1498  CA  ILE   674     192.321 165.511  82.271  732 LEU
ATOM   1499  CA  ASP   675     189.330 166.651  84.339  733 ASP
ATOM   1500  CA  GLY   676     188.619 163.026  85.283  734 GLU
ATOM   1501  CA  ILE   677     192.033 162.298  86.813  735 LEU
ATOM   1502  CA  LEU   678     191.928 165.703  88.514  736 ILE
ATOM   1503  CA  GLU   679     188.527 164.787  89.980  737 ALA
ATOM   1504  CA  ARG   680     189.515 161.498  91.644  738 ASP
ATOM   1505  CA  GLY   681     192.674 163.127  93.021  739 GLY
ATOM   1506  CA  THR   704     195.274 161.373  90.856  740 THR
ATOM   1507  CA  MET   705     196.886 164.524  89.535  741 LEU
ATOM   1508  CA  ASP   706     197.241 167.502  91.902  742 PRO
ATOM   1509  CA  GLY   716     194.939 170.511  91.677  743 VAL
ATOM   1510  CA  GLU   717     196.431 172.013  88.511  744 LYS
ATOM   1511  CA  ASP   718     194.981 173.468  85.332  745 SER
ATOM   1512  CA  TYR   719     194.345 171.057  82.471  746 PHE
ATOM   1513  CA  ARG   720     196.310 173.420  80.213  747 GLU
ATOM   1514  CA  GLU   721     199.536 172.967  82.179  748 LYS
ATOM   1515  CA  LEU   781     198.993 169.198  82.170  749 TYR
ATOM   1516  CA  PHE   782     198.587 169.197  78.389  750 GLY
ATOM   1517  CA  GLU   783     201.697 171.356  78.026  751 GLU
ATOM   1518  CA  ASP   849     203.733 169.023  80.236  752 THR
ATOM   1519  CA  PHE   850     202.376 166.008  78.332  753 TYR
ATOM   1520  CA  ASN   851     203.528 167.462  75.017  754 ASP
ATOM   1521  CA  GLN   852     206.885 168.206  76.668  755 GLU
ATOM   1522  CA  PHE   853     206.998 164.640  78.035  756 MET
ATOM   1523  CA  ILE   854     206.373 162.996  74.670  757 MET
ATOM   1524  CA  LYS   855     208.798 165.388  72.953  758 GLU
ATOM   1525  CA  ALA   856     211.600 164.717  75.436  759 ALA
ATOM   1526  CA  ASN   857     210.911 160.999  74.938  760 ALA
ATOM   1527  CA  GLU   858     210.973 161.278  71.129  761 LYS
ATOM   1528  CA  LYS   859     214.263 163.175  71.354  762 ASP
ATOM   1529  CA  TRP   860     215.536 160.496  73.757  763 CYS
ATOM   1530  CA  ILE   865     214.733 157.711  71.287  764 VAL
ATOM   1531  CA  GLU   866     216.323 159.766  68.491  765 HIS
ATOM   1532  CA  ASN   867     219.535 160.166  70.500  766 GLU
ATOM   1533  CA  ILE   868     219.355 156.450  71.354  767 GLU
ATOM   1534  CA  ALA   869     219.000 155.619  67.654  768 GLU
ATOM   1535  CA  ARG   870     222.113 157.627  66.813  769 LYS
ATOM   1536  CA  GLU   871     223.887 156.041  69.813  770 ASN
ATOM   1537  CA  VAL   872     222.974 152.454  68.845  771 ARG
ATOM   1538  CA  GLU   873     224.427 152.565  65.304  772 LYS
ATOM   1539  CA  GLY   874     227.812 153.991  66.333  773 GLU
ATOM   1540  CA  LYS   875     229.745 150.713  66.680  774 ILE
ATOM   1541  CA  ASN   892     227.127 148.263  65.356  775 LEU
ATOM   1542  CA  GLU   893     217.159 154.140  77.803  776 VAL
ATOM   1543  CA  LEU   894     216.245 156.708  80.465  777 LEU
ATOM   1544  CA  GLN   895     216.002 160.494  80.580  778 PHE
ATOM   1545  CA  ASP   896     215.436 162.903  83.455  779 ASN
ATOM   1546  CA  ILE   897     212.605 165.432  83.174  780 PHE
ATOM   1547  CA  GLU   898     212.319 168.397  85.568  781 LYS
ATOM   1548  CA  LYS   899     214.310 166.526  88.235  782 GLY
ATOM   1549  CA  MET   901     212.652 163.095  88.163  783 VAL
ATOM   1550  CA  ALA   902     215.400 160.633  87.235  784 LYS
ATOM   1551  CA  GLN   903     214.939 157.340  85.371  785 SER
ATOM   1552  CA  ILE   904     212.104 157.719  82.834  786 LEU
ATOM   1553  CA  GLY   907     211.859 154.993  80.186  787 ASN
ATOM   1554  CA  GLU   908     211.206 156.770  76.885  788 ALA
ATOM   1555  CA  ALA   909     211.136 153.767  74.539  789 GLU
ATOM   1556  CA  ARG   910     208.780 151.684  76.685  790 SER
ATOM   1557  CA  ILE   911     206.534 154.685  77.367  791 LEU
ATOM   1558  CA  GLN   912     206.147 155.729  73.723  792 LEU
ATOM   1559  CA  ARG   913     205.617 152.129  72.604  793 SER
ATOM   1560  CA  ARG   914     202.994 151.802  75.354  794 ARG
ATOM   1561  CA  ILE   915     201.307 154.987  74.124  795 VAL
ATOM   1562  CA  SER   916     201.066 153.431  70.674  796 GLU
ATOM   1563  CA  ILE   917     199.796 150.180  72.251  797 ASP
ATOM   1564  CA  LYS   918     197.006 151.877  74.213  798 LEU
ATOM   1565  CA  LYS   919     196.020 154.078  71.262  799 LYS
ATOM   1566  CA  ALA   920     195.835 151.014  69.001  800 TYR
ATOM   1567  CA  LEU   921     193.565 149.240  71.484  801 LEU
ATOM   1568  CA  ASP   922     191.391 152.357  71.859  802 LYS
ATOM   1569  CA  THR   923     190.754 152.801  68.149  803 ASN
ATOM   1570  CA  LYS   924     190.127 149.037  68.010  804 LEU
ATOM   1571  CA  ILE   925     187.506 149.038  70.800  805 ILE
ATOM   1572  CA  GLY   926     185.992 152.557  70.938  806 ASN
ATOM   1573  CA  ARG   927     184.377 152.025  67.517  807 SER
ATOM   1574  CA  TYR   928     183.888 148.228  67.421  808 ASN
ATOM   1575  CA  LYS   929     182.333 147.190  70.743  809 TYR
ATOM   1576  CA  ALA   930     178.121 150.122  73.555  811 ASP
ATOM   1577  CA  PRO   931     179.244 146.776  75.050  812 ASP
ATOM   1578  CA  PHE   932     182.887 146.551  76.208  813 PRO
ATOM   1579  CA  HIS   933     182.215 143.178  77.850  814 LEU
ATOM   1580  CA  GLN   934     180.823 141.601  74.672  815 LYS
ATOM   1581  CA  LEU   935     184.154 141.370  72.827  816 PHE
ATOM   1582  CA  ARG   936     185.447 138.869  70.264  817 SER
ATOM   1583  CA  ILE   937     189.105 138.376  69.374  818 LEU
ATOM   1584  CA  SER   938     190.298 137.298  65.945  819 GLY
ATOM   1585  CA  TYR   939     189.659 133.804  64.627  820 ASN
ATOM   1586  CA  GLY   940     201.354 130.972  77.567  826 VAL
ATOM   1587  CA  THR   941     204.233 129.147  79.278  827 GLN
ATOM   1588  CA  ASN   942     201.980 126.783  81.255  828 ASN
ATOM   1589  CA  LYS   943     200.361 128.876  83.991  829 TRP
ATOM   1590  CA  GLY   944     198.706 127.566  87.149  830 SER
ATOM   1591  CA  LYS   945     195.249 128.196  85.632  831 SER
ATOM   1592  CA  ASN   946     193.508 127.032  82.454  832 ASN
ATOM   1593  CA  TYR   947     194.503 130.164  80.550  833 TRP
ATOM   1594  CA  THR   948     192.588 129.803  77.275  834 THR
ATOM   1595  CA  GLU   949     191.576 132.386  74.656  835 LYS
ATOM   1596  CA  GLU   950     188.695 133.822  76.696  836 GLU
ATOM   1597  CA  GLU   951     191.174 134.693  79.451  837 GLU
ATOM   1598  CA  ASP   952     193.205 136.659  76.890  838 ASP
ATOM   1599  CA  ARG   953     190.117 138.539  75.673  839 GLU
ATOM   1600  CA  PHE   954     189.067 139.401  79.233  840 LYS
ATOM   1601  CA  LEU   955     192.601 140.638  79.958  841 LEU
ATOM   1602  CA  ILE   956     192.378 142.904  76.906  842 LEU
ATOM   1603  CA  CYS   957     189.142 144.383  78.264  843 ILE
ATOM   1604  CA  MET   958     190.628 144.736  81.754  844 GLY
ATOM   1605  CA  LEU   959     193.523 146.896  80.605  845 VAL
ATOM   1606  CA  HIS   960     190.953 149.032  78.761  846 PHE
ATOM   1607  CA  LYS   961     188.718 149.553  81.807  847 LYS
ATOM   1608  CA  LEU   962     191.161 149.596  84.747  848 TYR
ATOM   1609  CA  GLY   963     194.462 150.432  83.036  849 GLY
ATOM   1610  CA  PHE   964     197.975 149.062  83.244  850 TYR
ATOM   1611  CA  ASP   965     199.785 148.255  86.471  851 GLY
ATOM   1612  CA  LYS   966     196.499 148.174  88.396  852 SER
ATOM   1613  CA  TYR   970     196.433 144.389  88.592  853 TRP
ATOM   1614  CA  ASP   971     194.546 144.257  91.901  854 THR
ATOM   1615  CA  GLU   972     191.653 146.031  90.172  855 GLN
ATOM   1616  CA  LEU   973     191.626 143.591  87.245  856 ILE
ATOM   1617  CA  ARG   974     191.786 140.633  89.635  857 ARG
ATOM   1618  CA  GLN   975     188.797 141.869  91.680  858 ASP
ATOM   1619  CA  CYS   976     186.039 142.077  89.077  859 ASP
ATOM   1620  CA  ILE   977     183.550 139.222  88.520  860 PRO
ATOM   1621  CA  ARG   978     182.432 140.841  85.249  861 PHE
ATOM   1622  CA  ASN   979     185.547 139.309  83.653  862 LEU
ATOM   1623  CA  SER   980     185.604 135.891  85.321  863 GLY
ATOM   1624  CA  PRO   981     189.262 135.709  86.384  864 ILE
ATOM   1625  CA  GLN   982     188.826 136.113  90.139  865 THR
ATOM   1626  CA  PHE   983     190.740 132.919  90.986  866 ASP
ATOM   1627  CA  ARG   984     192.892 132.724  87.838  867 LYS
ATOM   1628  CA  PHE   985     195.362 135.444  88.916  868 ILE
ATOM   1629  CA  ASP   986     199.798 137.972  96.234  871 ASN
ATOM   1630  CA  TRP   987     197.827 136.923  99.358  872 GLU
ATOM   1631  CA  PHE   988     201.257 127.847  96.126  873 SER
ATOM   1632  CA  LEU   989     203.532 130.218  94.199  874 LYS
ATOM   1633  CA  LYS   990     201.797 130.526  90.824  875 LYS
ATOM   1634  CA  SER   991     203.360 131.077  87.394  876 VAL
ATOM   1635  CA  ARG   992     201.705 134.360  86.242  877 PRO
ATOM   1636  CA  THR   993     202.535 137.747  87.676  878 GLY
ATOM   1637  CA  ALA   994     202.464 141.507  87.277  879 ALA
ATOM   1638  CA  MET   995     205.408 141.465  84.865  880 ILE
ATOM   1639  CA  GLU   996     204.028 138.474  82.954  881 HIS
ATOM   1640  CA  LEU   997     200.550 139.935  82.420  882 LEU
ATOM   1641  CA  GLN   998     202.085 143.140  81.073  883 GLY
ATOM   1642  CA  ARG   999     204.481 141.272  78.797  884 ARG
ATOM   1643  CA  ARG  1000     201.587 139.044  77.706  885 ARG
ATOM   1644  CA  CYS  1001     199.525 142.092  76.757  886 VAL
ATOM   1645  CA  ASN  1002     202.476 143.499  74.815  887 ASP
ATOM   1646  CA  THR  1003     202.782 140.064  73.149  888 TYR
ATOM   1647  CA  LEU  1004     199.065 139.560  72.401  889 LEU
ATOM   1648  CA  ILE  1005     198.638 143.098  71.060  890 LEU
ATOM   1649  CA  THR  1006     201.771 142.682  68.939  891 SER
ATOM   1650  CA  LEU  1007     200.192 139.473  67.640  892 PHE
ATOM   1651  CA  ILE  1008     197.086 141.508  66.784  893 LEU
ATOM   1652  CA  GLU  1009     198.969 144.262  64.931  894 ARG
TER
