# Supplementary material for: The chromatin remodeler SMARCA5 binds to d-block metal supports: Characterization of affinities by IMAC chromatography and QM analysis
Source: PLoS One. 2024 Oct 7;19(10):e0309134. doi: 10.1371/journal.pone.0309134 (PMC11458017; doi:10.1371/journal.pone.0309134)
Supplement: S1 Data — (BZ2) [file pone.0309134.s003.bz2 › S751200_results/Bsites.clr]

cluster 1
TMS	5jc3A	BS03_ADP	88.497 118.305 103.718	0.60 :179,181,184,207,208,209,210,211,213,247,595
COF	5jajA	BS04_ADP	90.777 118.390 102.335	0.96 :179,180,181,184,208,209,210,211,212,213,247
COF	3zd7A	BS05_ADP	89.663 119.190 102.885	1.04 :179,180,181,184,207,208,209,210,211,212,213
COF	5jchB	BS04_ADP	90.479 118.407 104.090	1.04 :181,184,208,209,210,211,212,213,247
COF	3tmiA	BS04_ADP	90.189 118.531 102.425	0.98 :178,179,181,184,207,208,210,211,212,213
COF	5jc3A	BS03_ADP	89.400 118.674 104.405	0.94 :181,184,207,208,209,210,211,213,247
TMS	5jc7B	BS04_ADP	88.463 118.546 103.825	0.61 :179,181,184,206,208,210,211,213,247,594
TMS	5jcfA	BS03_ADP	87.931 118.951 103.510	0.60 :179,181,184,207,208,210,211,213,595
TMS	3v4rA	BS02_ADP	90.189 117.096 103.018	0.59 :178,179,184,208,210,211,212,213,247,595
COF	5jchA	BS04_ADP	91.048 118.166 103.969	1.06 :181,184,208,210,211,212,213,247
COF	5e3hA	BS06_ADP	89.748 118.701 102.281	0.96 :178,179,181,184,207,208,210,211,212
COF	4gl2B	BS03_ANP	89.911 117.177 106.671	0.93 :184,208,209,210,211,212,213,244,565
TMS	3mwyW	BS01_AGS	90.584 119.060 105.522	0.58 :179,180,184,208,209,210,211,212,308,309
COF	5jc7B	BS04_ADP	89.868 118.938 104.365	0.96 :181,184,206,208,210,211,213,247
COF	5jc7A	BS04_ADP	88.427 118.618 104.811	0.90 :181,184,206,208,210,211,213,247,595
TMS	5jc7A	BS04_ADP	88.074 118.692 105.041	0.63 :181,184,206,208,210,211,213,247,594
COF	4gl2A	BS03_ANP	90.319 119.267 103.928	1.20 :181,184,208,210,211,212,213
COF	5jcfA	BS03_ADP	88.931 119.610 104.333	0.96 :181,184,207,208,210,211,213
COF	3mwyW	BS01_AGS	90.584 119.060 105.522	1.48 :179,180,184,208,209,210,211,212,308,309
TMS	4qqzC	BS04_ANP	86.422 118.884 105.681	0.58 :184,207,208,209,210,213,595
cluster 2
COF	5f9fE	BS03_BU3	90.842 122.644 109.663	1.09 :203,205,209,211,214,335,336
COF	5f9fK	BS03_BU3	90.842 122.644 109.663	1.25 :203,205,209,211,214,335,336
COF	5f9fC	BS06_BU3	90.154 122.966 110.614	1.29 :203,205,209,211,335,336
COF	5f9fI	BS03_BU3	90.037 123.478 110.869	1.23 :203,204,205,209,211,335,336
COF	5f9fG	BS03_BU3	88.601 123.022 110.041	1.08 :203,205,206,209,211,336
cluster 3
CON	NTAPP	NTAPP	83.805 117.332 116.412	0.84 :183,206,207,208,210,211,212,238,239,240,243,244,247,308,309,312,337,338,341,394,396,397,454,507,531,538,539,559,560,562,563,564,565,580,581,582,584,585,587,588,591,592,595,596,628,633
cluster 4
COF	5e3hA	BS07_BEF	87.782 117.829 113.206	1.02 :207,211,309,564
cluster 5
COF	4kitB	BS03_MG	93.611 116.851 107.474	1.38 :212
cluster 6
COF	3zd7A	BS04_MG	93.094 119.141 111.728	1.39 :211,308
cluster 7
CON	NTAPP	NTAPP	72.735 122.564 125.073	0.36 :409,579,580,581,583,586,606,621
