# Supplementary material for: The chromatin remodeler SMARCA5 binds to d-block metal supports: Characterization of affinities by IMAC chromatography and QM analysis
Source: PLoS One. 2024 Oct 7;19(10):e0309134. doi: 10.1371/journal.pone.0309134 (PMC11458017; doi:10.1371/journal.pone.0309134)
Supplement: S1 Data — (BZ2) [file pone.0309134.s003.bz2 › S751200_results/model5.pdb]

HEADER protein
METHOD
METHOD    The models are generated by I-TASSER which combines the
METHOD    methods of threading, ab initio modeling and structural
METHOD    refinement. The procedure is fully automated.
METHOD
METHOD    Please cite following articles when you use the I-TASSER server:
METHOD 1. Ambrish Roy, Alper Kucukural, Yang Zhang. I-TASSER: a unified
METHOD    platform for automated protein structure and function prediction.
METHOD    Nature Protocols, vol 5, 725-738 (2010). 
METHOD 2. Yang Zhang. I-TASSER server for protein 3D structure prediction. 
METHOD    BMC Bioinformatics, 9:40 (2008).
METHOD
MODEL  5
REMARK PARENT 7vdv 7tn2_W 5jxr_A 6vz4_K 5o9g_W 
ATOM      1  N   MET A   1      88.444  74.280 110.722  1.00  7.36              
ATOM      2  CA  MET A   1      87.853  73.228 109.894  1.00  7.36              
ATOM      3  HA  MET A   1      86.777  73.248 110.059  1.00  7.36              
ATOM      4  CB  MET A   1      88.107  73.615 108.419  1.00  7.36              
ATOM      5  HB1 MET A   1      89.109  74.031 108.325  1.00  7.36              
ATOM      6  HB2 MET A   1      87.406  74.412 108.165  1.00  7.36              
ATOM      7  CG  MET A   1      87.973  72.510 107.361  1.00  7.36              
ATOM      8  HG1 MET A   1      87.798  72.987 106.396  1.00  7.36              
ATOM      9  HG2 MET A   1      87.107  71.887 107.584  1.00  7.36              
ATOM     10  SD  MET A   1      89.450  71.469 107.176  1.00  7.36              
ATOM     11  CE  MET A   1      88.809  70.216 106.034  1.00  7.36              
ATOM     12  HE1 MET A   1      89.607  69.518 105.780  1.00  7.36              
ATOM     13  HE2 MET A   1      87.991  69.671 106.507  1.00  7.36              
ATOM     14  HE3 MET A   1      88.448  70.696 105.124  1.00  7.36              
ATOM     15  C   MET A   1      88.331  71.804 110.241  1.00  7.36              
ATOM     16  O   MET A   1      89.493  71.558 110.561  1.00  7.36              
ATOM     17  N   SER A   2      87.425  70.852 110.025  1.00  7.43              
ATOM     18  H   SER A   2      86.533  71.136 109.654  1.00  7.43              
ATOM     19  CA  SER A   2      87.603  69.407 110.162  1.00  7.43              
ATOM     20  HA  SER A   2      88.649  69.123 110.040  1.00  7.43              
ATOM     21  CB  SER A   2      87.096  68.971 111.550  1.00  7.43              
ATOM     22  HB1 SER A   2      86.950  67.890 111.582  1.00  7.43              
ATOM     23  HB2 SER A   2      86.137  69.449 111.757  1.00  7.43              
ATOM     24  OG  SER A   2      88.015  69.309 112.558  1.00  7.43              
ATOM     25  HG  SER A   2      88.761  68.697 112.461  1.00  7.43              
ATOM     26  C   SER A   2      86.755  68.694 109.106  1.00  7.43              
ATOM     27  O   SER A   2      86.015  69.348 108.367  1.00  7.43              
ATOM     28  N   SER A   3      86.782  67.360 109.082  1.00  7.64              
ATOM     29  H   SER A   3      87.414  66.888 109.719  1.00  7.64              
ATOM     30  CA  SER A   3      85.876  66.523 108.279  1.00  7.64              
ATOM     31  HA  SER A   3      85.024  67.128 107.971  1.00  7.64              
ATOM     32  CB  SER A   3      86.580  66.050 106.999  1.00  7.64              
ATOM     33  HB1 SER A   3      87.006  66.913 106.484  1.00  7.64              
ATOM     34  HB2 SER A   3      85.846  65.584 106.339  1.00  7.64              
ATOM     35  OG  SER A   3      87.603  65.112 107.270  1.00  7.64              
ATOM     36  HG  SER A   3      88.190  65.476 107.952  1.00  7.64              
ATOM     37  C   SER A   3      85.324  65.343 109.086  1.00  7.64              
ATOM     38  O   SER A   3      85.954  64.890 110.037  1.00  7.64              
ATOM     39  N   ALA A   4      84.152  64.823 108.710  1.00  7.70              
ATOM     40  H   ALA A   4      83.668  65.232 107.927  1.00  7.70              
ATOM     41  CA  ALA A   4      83.521  63.659 109.354  1.00  7.70              
ATOM     42  HA  ALA A   4      83.726  63.698 110.425  1.00  7.70              
ATOM     43  CB  ALA A   4      82.002  63.789 109.157  1.00  7.70              
ATOM     44  HB1 ALA A   4      81.492  62.983 109.687  1.00  7.70              
ATOM     45  HB2 ALA A   4      81.652  64.741 109.556  1.00  7.70              
ATOM     46  HB3 ALA A   4      81.752  63.726 108.096  1.00  7.70              
ATOM     47  C   ALA A   4      84.080  62.316 108.840  1.00  7.70              
ATOM     48  O   ALA A   4      83.345  61.393 108.497  1.00  7.70              
ATOM     49  N   ALA A   5      85.399  62.263 108.725  1.00  7.85              
ATOM     50  H   ALA A   5      85.919  63.064 109.070  1.00  7.85              
ATOM     51  CA  ALA A   5      86.228  61.150 108.299  1.00  7.85              
ATOM     52  HA  ALA A   5      85.849  60.207 108.698  1.00  7.85              
ATOM     53  CB  ALA A   5      86.237  61.117 106.764  1.00  7.85              
ATOM     54  HB1 ALA A   5      86.616  62.064 106.376  1.00  7.85              
ATOM     55  HB2 ALA A   5      86.880  60.311 106.412  1.00  7.85              
ATOM     56  HB3 ALA A   5      85.226  60.951 106.392  1.00  7.85              
ATOM     57  C   ALA A   5      87.637  61.423 108.864  1.00  7.85              
ATOM     58  O   ALA A   5      87.955  62.535 109.305  1.00  7.85              
ATOM     59  N   GLU A   6      88.507  60.430 108.806  1.00  7.87              
ATOM     60  H   GLU A   6      88.219  59.553 108.382  1.00  7.87              
ATOM     61  CA  GLU A   6      89.901  60.526 109.224  1.00  7.87              
ATOM     62  HA  GLU A   6      90.182  61.567 109.389  1.00  7.87              
ATOM     63  CB  GLU A   6      90.109  59.764 110.563  1.00  7.87              
ATOM     64  HB1 GLU A   6      89.827  60.440 111.371  1.00  7.87              
ATOM     65  HB2 GLU A   6      91.172  59.561 110.684  1.00  7.87              
ATOM     66  CG  GLU A   6      89.284  58.461 110.745  1.00  7.87              
ATOM     67  HG1 GLU A   6      89.272  57.896 109.813  1.00  7.87              
ATOM     68  HG2 GLU A   6      88.246  58.738 110.947  1.00  7.87              
ATOM     69  CD  GLU A   6      89.802  57.538 111.869  1.00  7.87              
ATOM     70  OE1 GLU A   6      90.989  57.147 111.804  1.00  7.87              
ATOM     71  OE2 GLU A   6      88.994  57.195 112.770  1.00  7.87              
ATOM     72  C   GLU A   6      90.750  60.041 108.027  1.00  7.87              
ATOM     73  O   GLU A   6      91.159  60.867 107.207  1.00  7.87              
ATOM     74  N   PRO A   7      90.856  58.725 107.788  1.00  8.04              
ATOM     75  CD  PRO A   7      91.793  57.903 108.542  1.00  8.04              
ATOM     76  HD1 PRO A   7      91.252  57.219 109.195  1.00  8.04              
ATOM     77  HD2 PRO A   7      92.488  58.507 109.128  1.00  8.04              
ATOM     78  CG  PRO A   7      92.551  57.098 107.501  1.00  8.04              
ATOM     79  HG1 PRO A   7      92.947  56.170 107.915  1.00  8.04              
ATOM     80  HG2 PRO A   7      93.346  57.708 107.068  1.00  8.04              
ATOM     81  CB  PRO A   7      91.461  56.847 106.466  1.00  8.04              
ATOM     82  HB1 PRO A   7      90.851  56.000 106.789  1.00  8.04              
ATOM     83  HB2 PRO A   7      91.907  56.649 105.492  1.00  8.04              
ATOM     84  CA  PRO A   7      90.616  58.137 106.464  1.00  8.04              
ATOM     85  HA  PRO A   7      91.002  58.810 105.698  1.00  8.04              
ATOM     86  C   PRO A   7      89.114  57.843 106.169  1.00  8.04              
ATOM     87  O   PRO A   7      88.251  58.206 106.974  1.00  8.04              
ATOM     88  N   PRO A   8      88.764  57.217 105.015  1.00  8.13              
ATOM     89  CD  PRO A   8      89.662  56.858 103.924  1.00  8.13              
ATOM     90  HD1 PRO A   8      90.201  55.948 104.186  1.00  8.13              
ATOM     91  HD2 PRO A   8      90.360  57.664 103.693  1.00  8.13              
ATOM     92  CG  PRO A   8      88.773  56.569 102.716  1.00  8.13              
ATOM     93  HG1 PRO A   8      89.232  55.850 102.037  1.00  8.13              
ATOM     94  HG2 PRO A   8      88.542  57.500 102.196  1.00  8.13              
ATOM     95  CB  PRO A   8      87.510  56.013 103.365  1.00  8.13              
ATOM     96  HB1 PRO A   8      87.667  54.963 103.623  1.00  8.13              
ATOM     97  HB2 PRO A   8      86.639  56.122 102.718  1.00  8.13              
ATOM     98  CA  PRO A   8      87.385  56.861 104.634  1.00  8.13              
ATOM     99  HA  PRO A   8      86.903  57.794 104.356  1.00  8.13              
ATOM    100  C   PRO A   8      86.562  56.132 105.712  1.00  8.13              
ATOM    101  O   PRO A   8      87.057  55.152 106.267  1.00  8.13              
ATOM    102  N   PRO A   9      85.300  56.548 105.958  1.00  8.12              
ATOM    103  CD  PRO A   9      84.669  57.745 105.412  1.00  8.12              
ATOM    104  HD1 PRO A   9      84.413  57.574 104.366  1.00  8.12              
ATOM    105  HD2 PRO A   9      85.318  58.616 105.507  1.00  8.12              
ATOM    106  CG  PRO A   9      83.397  57.972 106.225  1.00  8.12              
ATOM    107  HG1 PRO A   9      82.619  58.459 105.636  1.00  8.12              
ATOM    108  HG2 PRO A   9      83.630  58.555 107.118  1.00  8.12              
ATOM    109  CB  PRO A   9      83.007  56.554 106.624  1.00  8.12              
ATOM    110  HB1 PRO A   9      82.483  56.080 105.792  1.00  8.12              
ATOM    111  HB2 PRO A   9      82.385  56.549 107.519  1.00  8.12              
ATOM    112  CA  PRO A   9      84.368  55.886 106.868  1.00  8.12              
ATOM    113  HA  PRO A   9      84.661  56.151 107.880  1.00  8.12              
ATOM    114  C   PRO A   9      84.296  54.352 106.739  1.00  8.12              
ATOM    115  O   PRO A   9      83.737  53.854 105.757  1.00  8.12              
ATOM    116  N   PRO A  10      84.689  53.584 107.776  1.00  8.26              
ATOM    117  CD  PRO A  10      85.684  53.892 108.802  1.00  8.26              
ATOM    118  HD1 PRO A  10      85.703  54.943 109.083  1.00  8.26              
ATOM    119  HD2 PRO A  10      86.669  53.597 108.437  1.00  8.26              
ATOM    120  CG  PRO A  10      85.317  53.044 110.020  1.00  8.26              
ATOM    121  HG1 PRO A  10      84.660  53.618 110.676  1.00  8.26              
ATOM    122  HG2 PRO A  10      86.202  52.712 110.562  1.00  8.26              
ATOM    123  CB  PRO A  10      84.543  51.871 109.419  1.00  8.26              
ATOM    124  HB1 PRO A  10      83.851  51.431 110.138  1.00  8.26              
ATOM    125  HB2 PRO A  10      85.248  51.120 109.059  1.00  8.26              
ATOM    126  CA  PRO A  10      83.820  52.502 108.226  1.00  8.26              
ATOM    127  HA  PRO A  10      83.706  51.776 107.424  1.00  8.26              
ATOM    128  C   PRO A  10      82.454  53.118 108.610  1.00  8.26              
ATOM    129  O   PRO A  10      82.386  54.304 108.942  1.00  8.26              
ATOM    130  N   PRO A  11      81.348  52.367 108.500  1.00  8.21              
ATOM    131  CD  PRO A  11      81.296  50.928 108.266  1.00  8.21              
ATOM    132  HD1 PRO A  11      81.445  50.407 109.213  1.00  8.21              
ATOM    133  HD2 PRO A  11      82.030  50.594 107.535  1.00  8.21              
ATOM    134  CG  PRO A  11      79.893  50.641 107.737  1.00  8.21              
ATOM    135  HG1 PRO A  11      79.537  49.657 108.043  1.00  8.21              
ATOM    136  HG2 PRO A  11      79.885  50.736 106.650  1.00  8.21              
ATOM    137  CB  PRO A  11      79.068  51.763 108.356  1.00  8.21              
ATOM    138  HB1 PRO A  11      78.830  51.491 109.386  1.00  8.21              
ATOM    139  HB2 PRO A  11      78.158  51.956 107.786  1.00  8.21              
ATOM    140  CA  PRO A  11      80.024  52.961 108.336  1.00  8.21              
ATOM    141  HA  PRO A  11      80.023  53.377 107.330  1.00  8.21              
ATOM    142  C   PRO A  11      79.572  54.045 109.333  1.00  8.21              
ATOM    143  O   PRO A  11      79.850  53.939 110.525  1.00  8.21              
ATOM    144  N   PRO A  12      78.774  55.031 108.868  1.00  8.07              
ATOM    145  CD  PRO A  12      78.406  55.247 107.471  1.00  8.07              
ATOM    146  HD1 PRO A  12      77.913  54.371 107.047  1.00  8.07              
ATOM    147  HD2 PRO A  12      79.302  55.492 106.898  1.00  8.07              
ATOM    148  CG  PRO A  12      77.456  56.440 107.457  1.00  8.07              
ATOM    149  HG1 PRO A  12      76.431  56.103 107.615  1.00  8.07              
ATOM    150  HG2 PRO A  12      77.539  57.014 106.534  1.00  8.07              
ATOM    151  CB  PRO A  12      77.932  57.235 108.666  1.00  8.07              
ATOM    152  HB1 PRO A  12      77.169  57.931 109.016  1.00  8.07              
ATOM    153  HB2 PRO A  12      78.841  57.782 108.407  1.00  8.07              
ATOM    154  CA  PRO A  12      78.273  56.137 109.685  1.00  8.07              
ATOM    155  HA  PRO A  12      79.093  56.496 110.307  1.00  8.07              
ATOM    156  C   PRO A  12      77.086  55.886 110.658  1.00  8.07              
ATOM    157  O   PRO A  12      76.656  56.879 111.250  1.00  8.07              
ATOM    158  N   PRO A  13      76.497  54.678 110.851  1.00  8.09              
ATOM    159  CD  PRO A  13      76.558  53.474 110.038  1.00  8.09              
ATOM    160  HD1 PRO A  13      77.463  52.931 110.294  1.00  8.09              
ATOM    161  HD2 PRO A  13      76.510  53.697 108.973  1.00  8.09              
ATOM    162  CG  PRO A  13      75.366  52.617 110.447  1.00  8.09              
ATOM    163  HG1 PRO A  13      75.542  51.558 110.258  1.00  8.09              
ATOM    164  HG2 PRO A  13      74.466  52.963 109.936  1.00  8.09              
ATOM    165  CB  PRO A  13      75.267  52.919 111.934  1.00  8.09              
ATOM    166  HB1 PRO A  13      76.009  52.330 112.476  1.00  8.09              
ATOM    167  HB2 PRO A  13      74.266  52.725 112.321  1.00  8.09              
ATOM    168  CA  PRO A  13      75.624  54.408 111.998  1.00  8.09              
ATOM    169  HA  PRO A  13      74.709  54.984 111.860  1.00  8.09              
ATOM    170  C   PRO A  13      76.208  54.783 113.377  1.00  8.09              
ATOM    171  O   PRO A  13      77.376  55.139 113.522  1.00  8.09              
ATOM    172  N   GLU A  14      75.375  54.661 114.411  1.00  8.03              
ATOM    173  H   GLU A  14      74.516  54.141 114.253  1.00  8.03              
ATOM    174  CA  GLU A  14      75.693  54.897 115.830  1.00  8.03              
ATOM    175  HA  GLU A  14      74.740  54.803 116.353  1.00  8.03              
ATOM    176  CB  GLU A  14      76.573  53.763 116.397  1.00  8.03              
ATOM    177  HB1 GLU A  14      76.570  53.840 117.485  1.00  8.03              
ATOM    178  HB2 GLU A  14      77.600  53.890 116.053  1.00  8.03              
ATOM    179  CG  GLU A  14      76.090  52.349 116.010  1.00  8.03              
ATOM    180  HG1 GLU A  14      76.578  51.620 116.662  1.00  8.03              
ATOM    181  HG2 GLU A  14      76.412  52.133 114.989  1.00  8.03              
ATOM    182  CD  GLU A  14      74.562  52.204 116.107  1.00  8.03              
ATOM    183  OE1 GLU A  14      74.065  52.047 117.243  1.00  8.03              
ATOM    184  OE2 GLU A  14      73.898  52.335 115.050  1.00  8.03              
ATOM    185  C   GLU A  14      76.150  56.324 116.192  1.00  8.03              
ATOM    186  O   GLU A  14      76.700  56.578 117.265  1.00  8.03              
ATOM    187  N   SER A  15      75.825  57.296 115.336  1.00  7.85              
ATOM    188  H   SER A  15      75.420  57.003 114.456  1.00  7.85              
ATOM    189  CA  SER A  15      75.997  58.744 115.527  1.00  7.85              
ATOM    190  HA  SER A  15      77.021  58.911 115.859  1.00  7.85              
ATOM    191  CB  SER A  15      75.827  59.420 114.157  1.00  7.85              
ATOM    192  HB1 SER A  15      76.481  58.935 113.430  1.00  7.85              
ATOM    193  HB2 SER A  15      76.108  60.471 114.231  1.00  7.85              
ATOM    194  OG  SER A  15      74.485  59.324 113.714  1.00  7.85              
ATOM    195  HG  SER A  15      73.948  59.844 114.324  1.00  7.85              
ATOM    196  C   SER A  15      75.068  59.380 116.585  1.00  7.85              
ATOM    197  O   SER A  15      74.562  60.484 116.381  1.00  7.85              
ATOM    198  N   ALA A  16      74.778  58.675 117.683  1.00  7.83              
ATOM    199  H   ALA A  16      75.273  57.797 117.796  1.00  7.83              
ATOM    200  CA  ALA A  16      73.757  59.032 118.673  1.00  7.83              
ATOM    201  HA  ALA A  16      73.095  59.775 118.225  1.00  7.83              
ATOM    202  CB  ALA A  16      72.898  57.788 118.945  1.00  7.83              
ATOM    203  HB1 ALA A  16      72.096  58.042 119.639  1.00  7.83              
ATOM    204  HB2 ALA A  16      72.457  57.434 118.012  1.00  7.83              
ATOM    205  HB3 ALA A  16      73.503  56.990 119.375  1.00  7.83              
ATOM    206  C   ALA A  16      74.275  59.676 119.982  1.00  7.83              
ATOM    207  O   ALA A  16      73.581  60.553 120.503  1.00  7.83              
ATOM    208  N   PRO A  17      75.451  59.311 120.539  1.00  7.79              
ATOM    209  CD  PRO A  17      76.202  58.085 120.276  1.00  7.79              
ATOM    210  HD1 PRO A  17      76.694  58.129 119.305  1.00  7.79              
ATOM    211  HD2 PRO A  17      75.542  57.220 120.331  1.00  7.79              
ATOM    212  CG  PRO A  17      77.270  57.984 121.367  1.00  7.79              
ATOM    213  HG1 PRO A  17      78.226  58.337 120.978  1.00  7.79              
ATOM    214  HG2 PRO A  17      77.365  56.965 121.743  1.00  7.79              
ATOM    215  CB  PRO A  17      76.766  58.939 122.450  1.00  7.79              
ATOM    216  HB1 PRO A  17      77.580  59.307 123.076  1.00  7.79              
ATOM    217  HB2 PRO A  17      76.018  58.434 123.064  1.00  7.79              
ATOM    218  CA  PRO A  17      76.094  60.047 121.632  1.00  7.79              
ATOM    219  HA  PRO A  17      75.365  60.567 122.252  1.00  7.79              
ATOM    220  C   PRO A  17      77.159  61.038 121.111  1.00  7.79              
ATOM    221  O   PRO A  17      77.527  61.035 119.934  1.00  7.79              
ATOM    222  N   SER A  18      77.723  61.851 122.009  1.00  7.70              
ATOM    223  H   SER A  18      77.450  61.786 122.978  1.00  7.70              
ATOM    224  CA  SER A  18      78.844  62.748 121.689  1.00  7.70              
ATOM    225  HA  SER A  18      78.741  63.078 120.674  1.00  7.70              
ATOM    226  CB  SER A  18      78.819  63.984 122.605  1.00  7.70              
ATOM    227  HB1 SER A  18      79.430  64.775 122.166  1.00  7.70              
ATOM    228  HB2 SER A  18      79.249  63.718 123.572  1.00  7.70              
ATOM    229  OG  SER A  18      77.501  64.466 122.830  1.00  7.70              
ATOM    230  HG  SER A  18      77.088  64.707 121.984  1.00  7.70              
ATOM    231  C   SER A  18      80.190  62.038 121.825  1.00  7.70              
ATOM    232  O   SER A  18      80.383  61.245 122.744  1.00  7.70              
ATOM    233  N   LYS A  19      81.141  62.320 120.926  1.00  7.78              
ATOM    234  H   LYS A  19      80.921  62.984 120.188  1.00  7.78              
ATOM    235  CA  LYS A  19      82.501  61.748 120.968  1.00  7.78              
ATOM    236  HA  LYS A  19      82.433  60.672 121.124  1.00  7.78              
ATOM    237  CB  LYS A  19      83.201  62.025 119.625  1.00  7.78              
ATOM    238  HB1 LYS A  19      84.277  61.923 119.777  1.00  7.78              
ATOM    239  HB2 LYS A  19      83.010  63.054 119.311  1.00  7.78              
ATOM    240  CG  LYS A  19      82.787  61.058 118.509  1.00  7.78              
ATOM    241  HG1 LYS A  19      81.737  61.205 118.251  1.00  7.78              
ATOM    242  HG2 LYS A  19      82.929  60.037 118.866  1.00  7.78              
ATOM    243  CD  LYS A  19      83.669  61.289 117.273  1.00  7.78              
ATOM    244  HD1 LYS A  19      84.698  61.426 117.599  1.00  7.78              
ATOM    245  HD2 LYS A  19      83.355  62.197 116.753  1.00  7.78              
ATOM    246  CE  LYS A  19      83.601  60.090 116.322  1.00  7.78              
ATOM    247  HE1 LYS A  19      82.731  60.195 115.668  1.00  7.78              
ATOM    248  HE2 LYS A  19      83.470  59.181 116.915  1.00  7.78              
ATOM    249  NZ  LYS A  19      84.847  59.966 115.531  1.00  7.78              
ATOM    250  HZ1 LYS A  19      84.850  59.125 114.973  1.00  7.78              
ATOM    251  HZ2 LYS A  19      84.986  60.749 114.893  1.00  7.78              
ATOM    252  HZ3 LYS A  19      85.662  59.929 116.140  1.00  7.78              
ATOM    253  C   LYS A  19      83.374  62.362 122.082  1.00  7.78              
ATOM    254  O   LYS A  19      83.616  63.565 122.032  1.00  7.78              
ATOM    255  N   PRO A  20      83.942  61.570 123.011  1.00  7.80              
ATOM    256  CD  PRO A  20      83.512  60.233 123.391  1.00  7.80              
ATOM    257  HD1 PRO A  20      83.885  59.505 122.673  1.00  7.80              
ATOM    258  HD2 PRO A  20      82.428  60.160 123.462  1.00  7.80              
ATOM    259  CG  PRO A  20      84.131  59.980 124.762  1.00  7.80              
ATOM    260  HG1 PRO A  20      84.313  58.919 124.935  1.00  7.80              
ATOM    261  HG2 PRO A  20      83.482  60.391 125.536  1.00  7.80              
ATOM    262  CB  PRO A  20      85.430  60.779 124.705  1.00  7.80              
ATOM    263  HB1 PRO A  20      86.197  60.169 124.224  1.00  7.80              
ATOM    264  HB2 PRO A  20      85.758  61.084 125.699  1.00  7.80              
ATOM    265  CA  PRO A  20      85.088  61.990 123.825  1.00  7.80              
ATOM    266  HA  PRO A  20      84.771  62.821 124.459  1.00  7.80              
ATOM    267  C   PRO A  20      86.312  62.413 123.019  1.00  7.80              
ATOM    268  O   PRO A  20      86.543  61.838 121.962  1.00  7.80              
ATOM    269  N   ALA A  21      87.161  63.295 123.560  1.00  7.79              
ATOM    270  H   ALA A  21      86.855  63.790 124.387  1.00  7.79              
ATOM    271  CA  ALA A  21      88.397  63.789 122.934  1.00  7.79              
ATOM    272  HA  ALA A  21      88.127  64.557 122.214  1.00  7.79              
ATOM    273  CB  ALA A  21      89.223  64.500 124.012  1.00  7.79              
ATOM    274  HB1 ALA A  21      90.135  64.906 123.569  1.00  7.79              
ATOM    275  HB2 ALA A  21      88.652  65.333 124.428  1.00  7.79              
ATOM    276  HB3 ALA A  21      89.491  63.809 124.811  1.00  7.79              
ATOM    277  C   ALA A  21      89.219  62.735 122.175  1.00  7.79              
ATOM    278  O   ALA A  21      89.525  62.933 121.004  1.00  7.79              
ATOM    279  N   ALA A  22      89.496  61.569 122.772  1.00  7.97              
ATOM    280  H   ALA A  22      89.225  61.442 123.733  1.00  7.97              
ATOM    281  CA  ALA A  22      90.182  60.474 122.077  1.00  7.97              
ATOM    282  HA  ALA A  22      91.121  60.853 121.671  1.00  7.97              
ATOM    283  CB  ALA A  22      90.509  59.387 123.108  1.00  7.97              
ATOM    284  HB1 ALA A  22      91.058  58.578 122.625  1.00  7.97              
ATOM    285  HB2 ALA A  22      91.131  59.805 123.902  1.00  7.97              
ATOM    286  HB3 ALA A  22      89.591  58.986 123.541  1.00  7.97              
ATOM    287  C   ALA A  22      89.375  59.886 120.903  1.00  7.97              
ATOM    288  O   ALA A  22      89.941  59.596 119.856  1.00  7.97              
ATOM    289  N   SER A  23      88.053  59.758 121.015  1.00  7.96              
ATOM    290  H   SER A  23      87.602  60.099 121.853  1.00  7.96              
ATOM    291  CA  SER A  23      87.172  59.371 119.903  1.00  7.96              
ATOM    292  HA  SER A  23      87.528  58.432 119.486  1.00  7.96              
ATOM    293  CB  SER A  23      85.740  59.138 120.397  1.00  7.96              
ATOM    294  HB1 SER A  23      85.141  58.728 119.583  1.00  7.96              
ATOM    295  HB2 SER A  23      85.299  60.084 120.706  1.00  7.96              
ATOM    296  OG  SER A  23      85.713  58.245 121.492  1.00  7.96              
ATOM    297  HG  SER A  23      86.041  57.388 121.201  1.00  7.96              
ATOM    298  C   SER A  23      87.116  60.400 118.774  1.00  7.96              
ATOM    299  O   SER A  23      86.887  60.031 117.616  1.00  7.96              
ATOM    300  N   ILE A  24      87.314  61.686 119.090  1.00  7.77              
ATOM    301  H   ILE A  24      87.403  61.948 120.067  1.00  7.77              
ATOM    302  CA  ILE A  24      87.551  62.699 118.061  1.00  7.77              
ATOM    303  HA  ILE A  24      86.858  62.477 117.249  1.00  7.77              
ATOM    304  CB  ILE A  24      87.296  64.170 118.472  1.00  7.77              
ATOM    305  HB  ILE A  24      88.267  64.650 118.570  1.00  7.77              
ATOM    306  CG2 ILE A  24      86.522  64.850 117.326  1.00  7.77              
ATOM    307 1HG2 ILE A  24      87.041  64.694 116.379  1.00  7.77              
ATOM    308 2HG2 ILE A  24      85.512  64.446 117.253  1.00  7.77              
ATOM    309 3HG2 ILE A  24      86.458  65.923 117.501  1.00  7.77              
ATOM    310  CG1 ILE A  24      86.547  64.404 119.794  1.00  7.77              
ATOM    311 1HG1 ILE A  24      86.934  63.728 120.538  1.00  7.77              
ATOM    312 2HG1 ILE A  24      85.478  64.228 119.678  1.00  7.77              
ATOM    313  CD1 ILE A  24      86.802  65.812 120.335  1.00  7.77              
ATOM    314  HD1 ILE A  24      86.385  65.891 121.336  1.00  7.77              
ATOM    315  HD2 ILE A  24      87.874  65.979 120.413  1.00  7.77              
ATOM    316  HD3 ILE A  24      86.362  66.565 119.685  1.00  7.77              
ATOM    317  C   ILE A  24      88.952  62.563 117.432  1.00  7.77              
ATOM    318  O   ILE A  24      89.081  62.766 116.233  1.00  7.77              
ATOM    319  N   ALA A  25      89.981  62.178 118.196  1.00  7.88              
ATOM    320  H   ALA A  25      89.827  62.074 119.190  1.00  7.88              
ATOM    321  CA  ALA A  25      91.371  62.156 117.719  1.00  7.88              
ATOM    322  HA  ALA A  25      91.547  63.014 117.072  1.00  7.88              
ATOM    323  CB  ALA A  25      92.282  62.267 118.950  1.00  7.88              
ATOM    324  HB1 ALA A  25      93.321  62.352 118.629  1.00  7.88              
ATOM    325  HB2 ALA A  25      92.019  63.145 119.540  1.00  7.88              
ATOM    326  HB3 ALA A  25      92.176  61.379 119.573  1.00  7.88              
ATOM    327  C   ALA A  25      91.730  60.891 116.917  1.00  7.88              
ATOM    328  O   ALA A  25      92.678  60.906 116.137  1.00  7.88              
ATOM    329  N   SER A  26      90.971  59.813 117.135  1.00  8.04              
ATOM    330  H   SER A  26      90.314  59.875 117.899  1.00  8.04              
ATOM    331  CA  SER A  26      90.739  58.759 116.152  1.00  8.04              
ATOM    332  HA  SER A  26      91.698  58.457 115.726  1.00  8.04              
ATOM    333  CB  SER A  26      90.092  57.506 116.757  1.00  8.04              
ATOM    334  HB1 SER A  26      90.867  56.916 117.247  1.00  8.04              
ATOM    335  HB2 SER A  26      89.650  56.903 115.962  1.00  8.04              
ATOM    336  OG  SER A  26      89.110  57.847 117.719  1.00  8.04              
ATOM    337  HG  SER A  26      89.572  58.278 118.453  1.00  8.04              
ATOM    338  C   SER A  26      89.933  59.353 114.996  1.00  8.04              
ATOM    339  O   SER A  26      90.502  59.797 114.001  1.00  8.04              
ATOM    340  N   GLY A  27      88.620  59.508 115.171  1.00  7.87              
ATOM    341  H   GLY A  27      88.220  59.208 116.050  1.00  7.87              
ATOM    342  CA  GLY A  27      87.744  59.762 114.032  1.00  7.87              
ATOM    343  HA1 GLY A  27      86.823  59.200 114.141  1.00  7.87              
ATOM    344  HA2 GLY A  27      88.218  59.379 113.135  1.00  7.87              
ATOM    345  C   GLY A  27      87.448  61.217 113.736  1.00  7.87              
ATOM    346  O   GLY A  27      86.289  61.638 113.840  1.00  7.87              
ATOM    347  N   GLY A  28      88.491  61.949 113.359  1.00  7.73              
ATOM    348  H   GLY A  28      89.411  61.520 113.424  1.00  7.73              
ATOM    349  CA  GLY A  28      88.383  63.257 112.729  1.00  7.73              
ATOM    350  HA1 GLY A  28      87.840  63.929 113.392  1.00  7.73              
ATOM    351  HA2 GLY A  28      87.806  63.158 111.809  1.00  7.73              
ATOM    352  C   GLY A  28      89.721  63.897 112.417  1.00  7.73              
ATOM    353  O   GLY A  28      90.586  64.040 113.280  1.00  7.73              
ATOM    354  N   SER A  29      89.863  64.362 111.182  1.00  7.61              
ATOM    355  H   SER A  29      89.119  64.190 110.519  1.00  7.61              
ATOM    356  CA  SER A  29      90.852  65.388 110.858  1.00  7.61              
ATOM    357  HA  SER A  29      91.843  65.024 111.132  1.00  7.61              
ATOM    358  CB  SER A  29      90.833  65.643 109.343  1.00  7.61              
ATOM    359  HB1 SER A  29      91.124  64.731 108.820  1.00  7.61              
ATOM    360  HB2 SER A  29      91.556  66.424 109.102  1.00  7.61              
ATOM    361  OG  SER A  29      89.542  66.049 108.900  1.00  7.61              
ATOM    362  HG  SER A  29      89.137  65.340 108.372  1.00  7.61              
ATOM    363  C   SER A  29      90.583  66.672 111.610  1.00  7.61              
ATOM    364  O   SER A  29      89.423  67.024 111.842  1.00  7.61              
ATOM    365  N   ASN A  30      91.640  67.348 112.068  1.00  8.27              
ATOM    366  H   ASN A  30      92.576  67.069 111.793  1.00  8.27              
ATOM    367  CA  ASN A  30      91.460  68.099 113.312  1.00  8.27              
ATOM    368  HA  ASN A  30      90.423  68.428 113.386  1.00  8.27              
ATOM    369  CB  ASN A  30      91.658  67.121 114.490  1.00  8.27              
ATOM    370  HB1 ASN A  30      91.022  66.252 114.351  1.00  8.27              
ATOM    371  HB2 ASN A  30      91.327  67.605 115.397  1.00  8.27              
ATOM    372  CG  ASN A  30      93.070  66.635 114.708  1.00  8.27              
ATOM    373  OD1 ASN A  30      93.863  66.516 113.798  1.00  8.27              
ATOM    374  ND2 ASN A  30      93.469  66.397 115.929  1.00  8.27              
ATOM    375 1HD2 ASN A  30      92.847  66.590 116.706  1.00  8.27              
ATOM    376 2HD2 ASN A  30      94.454  66.254 116.064  1.00  8.27              
ATOM    377  C   ASN A  30      92.214  69.387 113.454  1.00  8.27              
ATOM    378  O   ASN A  30      91.629  70.468 113.426  1.00  8.27              
ATOM    379  N   SER A  31      93.521  69.303 113.578  1.00  8.08              
ATOM    380  H   SER A  31      93.965  68.391 113.567  1.00  8.08              
ATOM    381  CA  SER A  31      94.371  70.439 113.501  1.00  8.08              
ATOM    382  HA  SER A  31      93.945  71.266 114.056  1.00  8.08              
ATOM    383  CB  SER A  31      95.779  70.048 113.972  1.00  8.08              
ATOM    384  HB1 SER A  31      95.806  69.893 115.045  1.00  8.08              
ATOM    385  HB2 SER A  31      96.506  70.823 113.745  1.00  8.08              
ATOM    386  OG  SER A  31      96.239  68.853 113.355  1.00  8.08              
ATOM    387  HG  SER A  31      96.406  69.069 112.430  1.00  8.08              
ATOM    388  C   SER A  31      94.442  70.874 112.006  1.00  8.08              
ATOM    389  O   SER A  31      95.465  70.772 111.341  1.00  8.08              
ATOM    390  N   SER A  32      93.374  71.501 111.528  1.00  9.34              
ATOM    391  H   SER A  32      92.533  71.378 112.084  1.00  9.34              
ATOM    392  CA  SER A  32      93.493  72.733 110.755  1.00  9.34              
ATOM    393  HA  SER A  32      93.936  72.475 109.811  1.00  9.34              
ATOM    394  CB  SER A  32      92.087  73.331 110.579  1.00  9.34              
ATOM    395  HB1 SER A  32      92.123  74.418 110.627  1.00  9.34              
ATOM    396  HB2 SER A  32      91.422  73.014 111.385  1.00  9.34              
ATOM    397  OG  SER A  32      91.517  72.986 109.332  1.00  9.34              
ATOM    398  HG  SER A  32      90.887  72.263 109.522  1.00  9.34              
ATOM    399  C   SER A  32      94.358  73.811 111.487  1.00  9.34              
ATOM    400  O   SER A  32      94.448  74.936 111.006  1.00  9.34              
ATOM    401  N   ASN A  33      95.089  73.497 112.575  1.00  9.86              
ATOM    402  H   ASN A  33      94.817  72.702 113.134  1.00  9.86              
ATOM    403  CA  ASN A  33      96.465  73.978 112.787  1.00  9.86              
ATOM    404  HA  ASN A  33      96.387  75.067 112.831  1.00  9.86              
ATOM    405  CB  ASN A  33      97.091  73.565 114.146  1.00  9.86              
ATOM    406  HB1 ASN A  33      97.870  74.288 114.389  1.00  9.86              
ATOM    407  HB2 ASN A  33      97.598  72.610 114.041  1.00  9.86              
ATOM    408  CG  ASN A  33      96.166  73.463 115.348  1.00  9.86              
ATOM    409  OD1 ASN A  33      95.315  72.594 115.398  1.00  9.86              
ATOM    410  ND2 ASN A  33      96.299  74.270 116.367  1.00  9.86              
ATOM    411 1HD2 ASN A  33      96.856  75.127 116.357  1.00  9.86              
ATOM    412 2HD2 ASN A  33      95.696  74.120 117.153  1.00  9.86              
ATOM    413  C   ASN A  33      97.443  73.690 111.624  1.00  9.86              
ATOM    414  O   ASN A  33      98.635  73.957 111.741  1.00  9.86              
ATOM    415  N   LYS A  34      96.921  73.325 110.446  1.00  9.88              
ATOM    416  H   LYS A  34      96.050  72.813 110.483  1.00  9.88              
ATOM    417  CA  LYS A  34      97.344  73.811 109.124  1.00  9.88              
ATOM    418  HA  LYS A  34      98.144  73.143 108.813  1.00  9.88              
ATOM    419  CB  LYS A  34      96.161  73.667 108.131  1.00  9.88              
ATOM    420  HB1 LYS A  34      95.551  72.813 108.418  1.00  9.88              
ATOM    421  HB2 LYS A  34      96.564  73.465 107.143  1.00  9.88              
ATOM    422  CG  LYS A  34      95.289  74.927 108.004  1.00  9.88              
ATOM    423  HG1 LYS A  34      95.794  75.562 107.294  1.00  9.88              
ATOM    424  HG2 LYS A  34      95.274  75.464 108.938  1.00  9.88              
ATOM    425  CD  LYS A  34      93.853  74.755 107.515  1.00  9.88              
ATOM    426  HD1 LYS A  34      93.503  73.757 107.760  1.00  9.88              
ATOM    427  HD2 LYS A  34      93.855  74.871 106.437  1.00  9.88              
ATOM    428  CE  LYS A  34      92.885  75.793 108.088  1.00  9.88              
ATOM    429  HE1 LYS A  34      93.136  76.778 107.684  1.00  9.88              
ATOM    430  HE2 LYS A  34      93.008  75.829 109.176  1.00  9.88              
ATOM    431  NZ  LYS A  34      91.486  75.426 107.753  1.00  9.88              
ATOM    432  HZ1 LYS A  34      90.828  76.131 108.055  1.00  9.88              
ATOM    433  HZ2 LYS A  34      91.384  75.263 106.759  1.00  9.88              
ATOM    434  HZ3 LYS A  34      91.255  74.551 108.223  1.00  9.88              
ATOM    435  C   LYS A  34      97.961  75.208 109.090  1.00  9.88              
ATOM    436  O   LYS A  34      98.616  75.535 108.112  1.00  9.88              
ATOM    437  N   GLY A  35      97.650  76.040 110.085  1.00  9.74              
ATOM    438  H   GLY A  35      97.091  75.656 110.827  1.00  9.74              
ATOM    439  CA  GLY A  35      98.014  77.440 110.230  1.00  9.74              
ATOM    440  HA1 GLY A  35      99.075  77.565 110.014  1.00  9.74              
ATOM    441  HA2 GLY A  35      97.845  77.744 111.263  1.00  9.74              
ATOM    442  C   GLY A  35      97.227  78.390 109.337  1.00  9.74              
ATOM    443  O   GLY A  35      97.454  79.590 109.320  1.00  9.74              
ATOM    444  N   GLY A  36      96.386  77.787 108.497  1.00  9.81              
ATOM    445  H   GLY A  36      96.259  76.807 108.676  1.00  9.81              
ATOM    446  CA  GLY A  36      96.038  78.258 107.186  1.00  9.81              
ATOM    447  HA1 GLY A  36      96.213  79.336 107.092  1.00  9.81              
ATOM    448  HA2 GLY A  36      94.996  78.095 106.991  1.00  9.81              
ATOM    449  C   GLY A  36      96.833  77.593 106.040  1.00  9.81              
ATOM    450  O   GLY A  36      96.206  76.869 105.269  1.00  9.81              
ATOM    451  N   PRO A  37      98.140  77.807 105.944  1.00  9.80              
ATOM    452  CD  PRO A  37      99.049  78.400 106.930  1.00  9.80              
ATOM    453  HD1 PRO A  37      99.140  77.782 107.811  1.00  9.80              
ATOM    454  HD2 PRO A  37      98.698  79.397 107.196  1.00  9.80              
ATOM    455  CG  PRO A  37     100.439  78.521 106.305  1.00  9.80              
ATOM    456  HG1 PRO A  37     101.157  77.877 106.811  1.00  9.80              
ATOM    457  HG2 PRO A  37     100.769  79.559 106.348  1.00  9.80              
ATOM    458  CB  PRO A  37     100.233  78.073 104.868  1.00  9.80              
ATOM    459  HB1 PRO A  37     100.517  77.024 104.764  1.00  9.80              
ATOM    460  HB2 PRO A  37     100.785  78.705 104.175  1.00  9.80              
ATOM    461  CA  PRO A  37      98.730  78.235 104.688  1.00  9.80              
ATOM    462  HA  PRO A  37      98.542  79.316 104.694  1.00  9.80              
ATOM    463  C   PRO A  37      98.305  77.767 103.362  1.00  9.80              
ATOM    464  O   PRO A  37      98.201  78.610 102.471  1.00  9.80              
ATOM    465  N   GLU A  38      98.165  76.479 103.196  1.00 10.48              
ATOM    466  H   GLU A  38      98.206  75.808 103.951  1.00 10.48              
ATOM    467  CA  GLU A  38      97.851  76.040 101.879  1.00 10.48              
ATOM    468  HA  GLU A  38      97.087  76.718 101.500  1.00 10.48              
ATOM    469  CB  GLU A  38      99.055  76.174 100.910  1.00 10.48              
ATOM    470  HB1 GLU A  38      99.241  77.230 100.727  1.00 10.48              
ATOM    471  HB2 GLU A  38      98.785  75.760  99.938  1.00 10.48              
ATOM    472  CG  GLU A  38     100.385  75.546 101.354  1.00 10.48              
ATOM    473  HG1 GLU A  38     100.361  74.471 101.170  1.00 10.48              
ATOM    474  HG2 GLU A  38     100.543  75.708 102.422  1.00 10.48              
ATOM    475  CD  GLU A  38     101.551  76.177 100.586  1.00 10.48              
ATOM    476  OE1 GLU A  38     102.518  76.660 101.219  1.00 10.48              
ATOM    477  OE2 GLU A  38     101.524  76.252  99.336  1.00 10.48              
ATOM    478  C   GLU A  38      97.280  74.671 101.749  1.00 10.48              
ATOM    479  O   GLU A  38      97.783  73.689 102.267  1.00 10.48              
ATOM    480  N   GLY A  39      96.234  74.649 100.922  1.00 11.10              
ATOM    481  H   GLY A  39      95.875  75.556 100.649  1.00 11.10              
ATOM    482  CA  GLY A  39      95.676  73.494 100.313  1.00 11.10              
ATOM    483  HA1 GLY A  39      95.780  72.629 100.972  1.00 11.10              
ATOM    484  HA2 GLY A  39      96.261  73.291  99.413  1.00 11.10              
ATOM    485  C   GLY A  39      94.201  73.765  99.960  1.00 11.10              
ATOM    486  O   GLY A  39      93.850  74.934  99.733  1.00 11.10              
ATOM    487  N   VAL A  40      93.327  72.809 100.097  1.00 10.13              
ATOM    488  H   VAL A  40      93.557  71.839 100.135  1.00 10.13              
ATOM    489  CA  VAL A  40      92.131  73.082 100.975  1.00 10.13              
ATOM    490  HA  VAL A  40      91.579  73.943 100.578  1.00 10.13              
ATOM    491  CB  VAL A  40      91.126  71.908 101.025  1.00 10.13              
ATOM    492  HB  VAL A  40      90.347  72.153 101.744  1.00 10.13              
ATOM    493  CG1 VAL A  40      90.466  71.707  99.656  1.00 10.13              
ATOM    494 1HG1 VAL A  40      89.717  70.920  99.732  1.00 10.13              
ATOM    495 2HG1 VAL A  40      89.984  72.635  99.350  1.00 10.13              
ATOM    496 3HG1 VAL A  40      91.210  71.421  98.913  1.00 10.13              
ATOM    497  CG2 VAL A  40      91.767  70.579 101.468  1.00 10.13              
ATOM    498 1HG2 VAL A  40      92.196  70.680 102.464  1.00 10.13              
ATOM    499 2HG2 VAL A  40      90.996  69.809 101.503  1.00 10.13              
ATOM    500 3HG2 VAL A  40      92.532  70.261 100.760  1.00 10.13              
ATOM    501  C   VAL A  40      92.618  73.458 102.378  1.00 10.13              
ATOM    502  O   VAL A  40      92.003  74.257 103.087  1.00 10.13              
ATOM    503  N   ALA A  41      93.778  72.897 102.727  1.00  8.63              
ATOM    504  H   ALA A  41      94.141  72.202 102.093  1.00  8.63              
ATOM    505  CA  ALA A  41      94.658  73.129 103.857  1.00  8.63              
ATOM    506  HA  ALA A  41      94.965  74.171 103.942  1.00  8.63              
ATOM    507  CB  ALA A  41      93.818  72.668 105.079  1.00  8.63              
ATOM    508  HB1 ALA A  41      94.442  72.660 105.968  1.00  8.63              
ATOM    509  HB2 ALA A  41      92.952  73.316 105.202  1.00  8.63              
ATOM    510  HB3 ALA A  41      93.469  71.649 104.893  1.00  8.63              
ATOM    511  C   ALA A  41      95.836  72.156 103.807  1.00  8.63              
ATOM    512  O   ALA A  41      95.791  71.160 103.084  1.00  8.63              
ATOM    513  N   ALA A  42      96.755  72.307 104.762  1.00  7.37              
ATOM    514  H   ALA A  42      96.810  73.176 105.263  1.00  7.37              
ATOM    515  CA  ALA A  42      97.328  71.135 105.410  1.00  7.37              
ATOM    516  HA  ALA A  42      97.663  70.470 104.610  1.00  7.37              
ATOM    517  CB  ALA A  42      98.600  71.508 106.175  1.00  7.37              
ATOM    518  HB1 ALA A  42      98.378  72.178 106.993  1.00  7.37              
ATOM    519  HB2 ALA A  42      99.062  70.605 106.576  1.00  7.37              
ATOM    520  HB3 ALA A  42      99.308  71.992 105.500  1.00  7.37              
ATOM    521  C   ALA A  42      96.286  70.325 106.230  1.00  7.37              
ATOM    522  O   ALA A  42      96.140  70.510 107.433  1.00  7.37              
ATOM    523  N   GLN A  43      95.504  69.466 105.561  1.00  7.50              
ATOM    524  H   GLN A  43      95.649  69.415 104.561  1.00  7.50              
ATOM    525  CA  GLN A  43      94.326  68.743 106.093  1.00  7.50              
ATOM    526  HA  GLN A  43      93.754  69.468 106.675  1.00  7.50              
ATOM    527  CB  GLN A  43      93.420  68.325 104.919  1.00  7.50              
ATOM    528  HB1 GLN A  43      93.117  69.215 104.367  1.00  7.50              
ATOM    529  HB2 GLN A  43      92.514  67.873 105.327  1.00  7.50              
ATOM    530  CG  GLN A  43      94.076  67.339 103.938  1.00  7.50              
ATOM    531  HG1 GLN A  43      94.610  66.558 104.477  1.00  7.50              
ATOM    532  HG2 GLN A  43      94.793  67.870 103.311  1.00  7.50              
ATOM    533  CD  GLN A  43      93.028  66.690 103.046  1.00  7.50              
ATOM    534  OE1 GLN A  43      92.580  67.263 102.070  1.00  7.50              
ATOM    535  NE2 GLN A  43      92.585  65.489 103.349  1.00  7.50              
ATOM    536 1HE2 GLN A  43      92.861  65.050 104.212  1.00  7.50              
ATOM    537 2HE2 GLN A  43      91.888  65.100 102.738  1.00  7.50              
ATOM    538  C   GLN A  43      94.587  67.577 107.076  1.00  7.50              
ATOM    539  O   GLN A  43      94.026  66.487 106.952  1.00  7.50              
ATOM    540  N   ALA A  44      95.495  67.769 108.022  1.00  7.59              
ATOM    541  H   ALA A  44      95.878  68.700 108.136  1.00  7.59              
ATOM    542  CA  ALA A  44      96.039  66.687 108.829  1.00  7.59              
ATOM    543  HA  ALA A  44      96.249  65.845 108.168  1.00  7.59              
ATOM    544  CB  ALA A  44      97.384  67.198 109.380  1.00  7.59              
ATOM    545  HB1 ALA A  44      97.916  66.407 109.910  1.00  7.59              
ATOM    546  HB2 ALA A  44      98.015  67.538 108.558  1.00  7.59              
ATOM    547  HB3 ALA A  44      97.213  68.031 110.064  1.00  7.59              
ATOM    548  C   ALA A  44      95.136  66.162 109.961  1.00  7.59              
ATOM    549  O   ALA A  44      94.047  66.666 110.275  1.00  7.59              
ATOM    550  N   VAL A  45      95.687  65.136 110.612  1.00  7.79              
ATOM    551  H   VAL A  45      96.607  64.842 110.329  1.00  7.79              
ATOM    552  CA  VAL A  45      95.121  64.468 111.771  1.00  7.79              
ATOM    553  HA  VAL A  45      94.263  65.052 112.086  1.00  7.79              
ATOM    554  CB  VAL A  45      94.516  63.098 111.366  1.00  7.79              
ATOM    555  HB  VAL A  45      93.821  63.294 110.548  1.00  7.79              
ATOM    556  CG1 VAL A  45      95.552  62.101 110.840  1.00  7.79              
ATOM    557 1HG1 VAL A  45      95.061  61.155 110.606  1.00  7.79              
ATOM    558 2HG1 VAL A  45      95.993  62.483 109.922  1.00  7.79              
ATOM    559 3HG1 VAL A  45      96.330  61.925 111.579  1.00  7.79              
ATOM    560  CG2 VAL A  45      93.694  62.416 112.467  1.00  7.79              
ATOM    561 1HG2 VAL A  45      93.108  61.603 112.036  1.00  7.79              
ATOM    562 2HG2 VAL A  45      94.328  61.994 113.245  1.00  7.79              
ATOM    563 3HG2 VAL A  45      92.997  63.128 112.909  1.00  7.79              
ATOM    564  C   VAL A  45      96.088  64.441 112.954  1.00  7.79              
ATOM    565  O   VAL A  45      97.306  64.602 112.792  1.00  7.79              
ATOM    566  N   ALA A  46      95.519  64.182 114.136  1.00  7.75              
ATOM    567  H   ALA A  46      94.508  64.171 114.149  1.00  7.75              
ATOM    568  CA  ALA A  46      96.189  63.948 115.414  1.00  7.75              
ATOM    569  HA  ALA A  46      96.597  64.893 115.777  1.00  7.75              
ATOM    570  CB  ALA A  46      95.158  63.424 116.424  1.00  7.75              
ATOM    571  HB1 ALA A  46      95.615  63.371 117.414  1.00  7.75              
ATOM    572  HB2 ALA A  46      94.283  64.064 116.472  1.00  7.75              
ATOM    573  HB3 ALA A  46      94.835  62.424 116.132  1.00  7.75              
ATOM    574  C   ALA A  46      97.348  62.942 115.319  1.00  7.75              
ATOM    575  O   ALA A  46      98.260  62.966 116.137  1.00  7.75              
ATOM    576  N   SER A  47      97.307  62.072 114.303  1.00  7.92              
ATOM    577  H   SER A  47      96.492  62.107 113.710  1.00  7.92              
ATOM    578  CA  SER A  47      98.270  60.994 114.064  1.00  7.92              
ATOM    579  HA  SER A  47      98.986  60.991 114.885  1.00  7.92              
ATOM    580  CB  SER A  47      97.524  59.656 114.117  1.00  7.92              
ATOM    581  HB1 SER A  47      97.155  59.393 113.124  1.00  7.92              
ATOM    582  HB2 SER A  47      96.675  59.741 114.797  1.00  7.92              
ATOM    583  OG  SER A  47      98.374  58.645 114.611  1.00  7.92              
ATOM    584  HG  SER A  47      97.848  57.849 114.721  1.00  7.92              
ATOM    585  C   SER A  47      99.087  61.148 112.761  1.00  7.92              
ATOM    586  O   SER A  47      99.742  60.218 112.298  1.00  7.92              
ATOM    587  N   ALA A  48      99.061  62.346 112.171  1.00  7.85              
ATOM    588  H   ALA A  48      98.511  63.065 112.622  1.00  7.85              
ATOM    589  CA  ALA A  48      99.815  62.755 110.983  1.00  7.85              
ATOM    590  HA  ALA A  48     100.579  62.002 110.778  1.00  7.85              
ATOM    591  CB  ALA A  48      98.875  62.809 109.774  1.00  7.85              
ATOM    592  HB1 ALA A  48      99.450  63.044 108.877  1.00  7.85              
ATOM    593  HB2 ALA A  48      98.393  61.840 109.639  1.00  7.85              
ATOM    594  HB3 ALA A  48      98.123  63.581 109.927  1.00  7.85              
ATOM    595  C   ALA A  48     100.562  64.083 111.189  1.00  7.85              
ATOM    596  O   ALA A  48     101.333  64.487 110.323  1.00  7.85              
ATOM    597  N   ALA A  49     100.378  64.732 112.342  1.00  7.73              
ATOM    598  H   ALA A  49      99.659  64.400 112.968  1.00  7.73              
ATOM    599  CA  ALA A  49     101.186  65.880 112.772  1.00  7.73              
ATOM    600  HA  ALA A  49     102.127  65.891 112.219  1.00  7.73              
ATOM    601  CB  ALA A  49     100.403  67.154 112.421  1.00  7.73              
ATOM    602  HB1 ALA A  49     100.991  68.032 112.691  1.00  7.73              
ATOM    603  HB2 ALA A  49     100.200  67.182 111.349  1.00  7.73              
ATOM    604  HB3 ALA A  49      99.461  67.177 112.971  1.00  7.73              
ATOM    605  C   ALA A  49     101.549  65.781 114.276  1.00  7.73              
ATOM    606  O   ALA A  49     101.447  66.744 115.028  1.00  7.73              
ATOM    607  N   SER A  50     101.876  64.567 114.724  1.00  7.83              
ATOM    608  H   SER A  50     101.958  63.842 114.025  1.00  7.83              
ATOM    609  CA  SER A  50     101.639  64.032 116.078  1.00  7.83              
ATOM    610  HA  SER A  50     100.594  64.231 116.314  1.00  7.83              
ATOM    611  CB  SER A  50     101.810  62.505 116.028  1.00  7.83              
ATOM    612  HB1 SER A  50     101.255  62.056 116.854  1.00  7.83              
ATOM    613  HB2 SER A  50     102.867  62.260 116.140  1.00  7.83              
ATOM    614  OG  SER A  50     101.349  61.967 114.794  1.00  7.83              
ATOM    615  HG  SER A  50     101.336  61.007 114.873  1.00  7.83              
ATOM    616  C   SER A  50     102.440  64.585 117.271  1.00  7.83              
ATOM    617  O   SER A  50     102.404  63.976 118.338  1.00  7.83              
ATOM    618  N   ALA A  51     103.167  65.687 117.102  1.00  7.77              
ATOM    619  H   ALA A  51     103.084  66.146 116.204  1.00  7.77              
ATOM    620  CA  ALA A  51     103.761  66.488 118.173  1.00  7.77              
ATOM    621  HA  ALA A  51     103.014  66.677 118.949  1.00  7.77              
ATOM    622  CB  ALA A  51     104.966  65.753 118.784  1.00  7.77              
ATOM    623  HB1 ALA A  51     105.437  66.387 119.536  1.00  7.77              
ATOM    624  HB2 ALA A  51     104.641  64.828 119.261  1.00  7.77              
ATOM    625  HB3 ALA A  51     105.693  65.521 118.004  1.00  7.77              
ATOM    626  C   ALA A  51     104.215  67.824 117.577  1.00  7.77              
ATOM    627  O   ALA A  51     104.925  67.838 116.566  1.00  7.77              
ATOM    628  N   GLY A  52     103.827  68.940 118.184  1.00  7.60              
ATOM    629  H   GLY A  52     103.129  68.884 118.928  1.00  7.60              
ATOM    630  CA  GLY A  52     104.091  70.252 117.612  1.00  7.60              
ATOM    631  HA1 GLY A  52     103.381  70.388 116.797  1.00  7.60              
ATOM    632  HA2 GLY A  52     105.101  70.291 117.206  1.00  7.60              
ATOM    633  C   GLY A  52     103.932  71.400 118.616  1.00  7.60              
ATOM    634  O   GLY A  52     104.274  71.239 119.790  1.00  7.60              
ATOM    635  N   PRO A  53     103.533  72.602 118.150  1.00  7.42              
ATOM    636  CD  PRO A  53     103.382  72.947 116.739  1.00  7.42              
ATOM    637  HD1 PRO A  53     102.412  72.622 116.360  1.00  7.42              
ATOM    638  HD2 PRO A  53     104.184  72.493 116.155  1.00  7.42              
ATOM    639  CG  PRO A  53     103.508  74.469 116.656  1.00  7.42              
ATOM    640  HG1 PRO A  53     102.518  74.926 116.668  1.00  7.42              
ATOM    641  HG2 PRO A  53     104.064  74.780 115.770  1.00  7.42              
ATOM    642  CB  PRO A  53     104.261  74.809 117.944  1.00  7.42              
ATOM    643  HB1 PRO A  53     104.115  75.850 118.237  1.00  7.42              
ATOM    644  HB2 PRO A  53     105.325  74.599 117.816  1.00  7.42              
ATOM    645  CA  PRO A  53     103.656  73.817 118.945  1.00  7.42              
ATOM    646  HA  PRO A  53     104.358  73.674 119.767  1.00  7.42              
ATOM    647  C   PRO A  53     102.378  74.428 119.526  1.00  7.42              
ATOM    648  O   PRO A  53     102.461  75.400 120.275  1.00  7.42              
ATOM    649  N   ALA A  54     101.210  73.930 119.137  1.00  7.31              
ATOM    650  H   ALA A  54     101.226  73.041 118.643  1.00  7.31              
ATOM    651  CA  ALA A  54      99.907  74.571 119.370  1.00  7.31              
ATOM    652  HA  ALA A  54      99.965  75.198 120.262  1.00  7.31              
ATOM    653  CB  ALA A  54      99.581  75.462 118.163  1.00  7.31              
ATOM    654  HB1 ALA A  54      98.643  75.991 118.344  1.00  7.31              
ATOM    655  HB2 ALA A  54     100.372  76.198 118.018  1.00  7.31              
ATOM    656  HB3 ALA A  54      99.475  74.854 117.264  1.00  7.31              
ATOM    657  C   ALA A  54      98.832  73.501 119.631  1.00  7.31              
ATOM    658  O   ALA A  54      97.636  73.652 119.387  1.00  7.31              
ATOM    659  N   ASP A  55      99.298  72.356 120.106  1.00  7.53              
ATOM    660  H   ASP A  55     100.306  72.235 120.111  1.00  7.53              
ATOM    661  CA  ASP A  55      98.538  71.125 120.207  1.00  7.53              
ATOM    662  HA  ASP A  55      98.116  70.898 119.227  1.00  7.53              
ATOM    663  CB  ASP A  55      99.512  69.980 120.580  1.00  7.53              
ATOM    664  HB1 ASP A  55      98.951  69.044 120.582  1.00  7.53              
ATOM    665  HB2 ASP A  55      99.876  70.151 121.595  1.00  7.53              
ATOM    666  CG  ASP A  55     100.744  69.821 119.647  1.00  7.53              
ATOM    667  OD1 ASP A  55     101.192  70.836 119.055  1.00  7.53              
ATOM    668  OD2 ASP A  55     101.294  68.700 119.563  1.00  7.53              
ATOM    669  C   ASP A  55      97.359  71.290 121.188  1.00  7.53              
ATOM    670  O   ASP A  55      96.292  70.726 120.969  1.00  7.53              
ATOM    671  N   ALA A  56      97.511  72.194 122.168  1.00  7.39              
ATOM    672  H   ALA A  56      98.428  72.592 122.269  1.00  7.39              
ATOM    673  CA  ALA A  56      96.451  72.719 123.031  1.00  7.39              
ATOM    674  HA  ALA A  56      95.995  71.893 123.568  1.00  7.39              
ATOM    675  CB  ALA A  56      97.124  73.604 124.087  1.00  7.39              
ATOM    676  HB1 ALA A  56      96.366  73.974 124.779  1.00  7.39              
ATOM    677  HB2 ALA A  56      97.853  73.017 124.649  1.00  7.39              
ATOM    678  HB3 ALA A  56      97.618  74.452 123.612  1.00  7.39              
ATOM    679  C   ALA A  56      95.346  73.513 122.303  1.00  7.39              
ATOM    680  O   ALA A  56      94.179  73.402 122.655  1.00  7.39              
ATOM    681  N   GLU A  57      95.689  74.314 121.289  1.00  7.21              
ATOM    682  H   GLU A  57      96.646  74.292 120.969  1.00  7.21              
ATOM    683  CA  GLU A  57      94.710  74.997 120.427  1.00  7.21              
ATOM    684  HA  GLU A  57      93.969  75.510 121.045  1.00  7.21              
ATOM    685  CB  GLU A  57      95.438  76.045 119.555  1.00  7.21              
ATOM    686  HB1 GLU A  57      96.266  75.550 119.065  1.00  7.21              
ATOM    687  HB2 GLU A  57      95.855  76.816 120.204  1.00  7.21              
ATOM    688  CG  GLU A  57      94.596  76.723 118.457  1.00  7.21              
ATOM    689  HG1 GLU A  57      93.885  77.405 118.928  1.00  7.21              
ATOM    690  HG2 GLU A  57      94.030  75.969 117.909  1.00  7.21              
ATOM    691  CD  GLU A  57      95.462  77.471 117.427  1.00  7.21              
ATOM    692  OE1 GLU A  57      95.016  78.536 116.947  1.00  7.21              
ATOM    693  OE2 GLU A  57      96.529  76.934 117.040  1.00  7.21              
ATOM    694  C   GLU A  57      93.962  73.985 119.564  1.00  7.21              
ATOM    695  O   GLU A  57      92.752  74.135 119.365  1.00  7.21              
ATOM    696  N   MET A  58      94.661  72.931 119.102  1.00  7.32              
ATOM    697  H   MET A  58      95.647  72.858 119.329  1.00  7.32              
ATOM    698  CA  MET A  58      93.956  71.788 118.520  1.00  7.32              
ATOM    699  HA  MET A  58      93.431  72.160 117.641  1.00  7.32              
ATOM    700  CB  MET A  58      94.892  70.661 118.058  1.00  7.32              
ATOM    701  HB1 MET A  58      95.219  70.059 118.901  1.00  7.32              
ATOM    702  HB2 MET A  58      95.774  71.094 117.584  1.00  7.32              
ATOM    703  CG  MET A  58      94.209  69.726 117.050  1.00  7.32              
ATOM    704  HG1 MET A  58      94.934  68.962 116.773  1.00  7.32              
ATOM    705  HG2 MET A  58      93.968  70.310 116.165  1.00  7.32              
ATOM    706  SD  MET A  58      92.699  68.863 117.564  1.00  7.32              
ATOM    707  CE  MET A  58      91.433  69.921 116.799  1.00  7.32              
ATOM    708  HE1 MET A  58      90.514  69.867 117.381  1.00  7.32              
ATOM    709  HE2 MET A  58      91.783  70.948 116.777  1.00  7.32              
ATOM    710  HE3 MET A  58      91.219  69.624 115.783  1.00  7.32              
ATOM    711  C   MET A  58      92.898  71.269 119.514  1.00  7.32              
ATOM    712  O   MET A  58      91.704  71.329 119.226  1.00  7.32              
ATOM    713  N   GLU A  59      93.298  70.770 120.683  1.00  7.32              
ATOM    714  H   GLU A  59      94.284  70.759 120.931  1.00  7.32              
ATOM    715  CA  GLU A  59      92.319  70.141 121.577  1.00  7.32              
ATOM    716  HA  GLU A  59      91.786  69.420 120.960  1.00  7.32              
ATOM    717  CB  GLU A  59      92.978  69.277 122.664  1.00  7.32              
ATOM    718  HB1 GLU A  59      93.531  68.485 122.155  1.00  7.32              
ATOM    719  HB2 GLU A  59      92.194  68.807 123.260  1.00  7.32              
ATOM    720  CG  GLU A  59      93.945  70.016 123.592  1.00  7.32              
ATOM    721  HG1 GLU A  59      93.388  70.719 124.216  1.00  7.32              
ATOM    722  HG2 GLU A  59      94.619  70.575 122.955  1.00  7.32              
ATOM    723  CD  GLU A  59      94.776  69.067 124.475  1.00  7.32              
ATOM    724  OE1 GLU A  59      94.315  67.928 124.717  1.00  7.32              
ATOM    725  OE2 GLU A  59      95.872  69.485 124.923  1.00  7.32              
ATOM    726  C   GLU A  59      91.199  71.073 122.087  1.00  7.32              
ATOM    727  O   GLU A  59      90.068  70.617 122.257  1.00  7.32              
ATOM    728  N   GLU A  60      91.430  72.383 122.186  1.00  7.16              
ATOM    729  H   GLU A  60      92.382  72.727 122.103  1.00  7.16              
ATOM    730  CA  GLU A  60      90.360  73.354 122.455  1.00  7.16              
ATOM    731  HA  GLU A  60      89.792  72.975 123.306  1.00  7.16              
ATOM    732  CB  GLU A  60      90.968  74.700 122.883  1.00  7.16              
ATOM    733  HB1 GLU A  60      91.364  75.221 122.010  1.00  7.16              
ATOM    734  HB2 GLU A  60      91.791  74.501 123.571  1.00  7.16              
ATOM    735  CG  GLU A  60      89.951  75.589 123.619  1.00  7.16              
ATOM    736  HG1 GLU A  60      89.435  74.986 124.370  1.00  7.16              
ATOM    737  HG2 GLU A  60      89.205  75.949 122.905  1.00  7.16              
ATOM    738  CD  GLU A  60      90.626  76.786 124.309  1.00  7.16              
ATOM    739  OE1 GLU A  60      90.309  77.057 125.492  1.00  7.16              
ATOM    740  OE2 GLU A  60      91.451  77.448 123.642  1.00  7.16              
ATOM    741  C   GLU A  60      89.344  73.482 121.292  1.00  7.16              
ATOM    742  O   GLU A  60      88.111  73.474 121.511  1.00  7.16              
ATOM    743  N   ILE A  61      89.844  73.537 120.039  1.00  7.14              
ATOM    744  H   ILE A  61      90.850  73.502 119.897  1.00  7.14              
ATOM    745  CA  ILE A  61      88.948  73.591 118.878  1.00  7.14              
ATOM    746  HA  ILE A  61      88.177  74.290 119.191  1.00  7.14              
ATOM    747  CB  ILE A  61      89.572  74.241 117.618  1.00  7.14              
ATOM    748  HB  ILE A  61      90.146  75.108 117.949  1.00  7.14              
ATOM    749  CG2 ILE A  61      90.530  73.320 116.859  1.00  7.14              
ATOM    750 1HG2 ILE A  61      90.981  73.852 116.022  1.00  7.14              
ATOM    751 2HG2 ILE A  61      91.330  73.026 117.527  1.00  7.14              
ATOM    752 3HG2 ILE A  61      90.005  72.440 116.487  1.00  7.14              
ATOM    753  CG1 ILE A  61      88.523  74.745 116.597  1.00  7.14              
ATOM    754 1HG1 ILE A  61      87.929  73.907 116.232  1.00  7.14              
ATOM    755 2HG1 ILE A  61      89.052  75.170 115.743  1.00  7.14              
ATOM    756  CD1 ILE A  61      87.576  75.831 117.129  1.00  7.14              
ATOM    757  HD1 ILE A  61      86.979  76.221 116.305  1.00  7.14              
ATOM    758  HD2 ILE A  61      86.901  75.417 117.877  1.00  7.14              
ATOM    759  HD3 ILE A  61      88.154  76.645 117.568  1.00  7.14              
ATOM    760  C   ILE A  61      88.170  72.296 118.640  1.00  7.14              
ATOM    761  O   ILE A  61      87.019  72.353 118.195  1.00  7.14              
ATOM    762  N   PHE A  62      88.727  71.147 119.036  1.00  7.30              
ATOM    763  H   PHE A  62      89.677  71.188 119.399  1.00  7.30              
ATOM    764  CA  PHE A  62      87.925  69.952 119.308  1.00  7.30              
ATOM    765  HA  PHE A  62      87.405  69.676 118.397  1.00  7.30              
ATOM    766  CB  PHE A  62      88.814  68.786 119.784  1.00  7.30              
ATOM    767  HB1 PHE A  62      88.264  68.230 120.542  1.00  7.30              
ATOM    768  HB2 PHE A  62      89.680  69.203 120.288  1.00  7.30              
ATOM    769  CG  PHE A  62      89.330  67.764 118.779  1.00  7.30              
ATOM    770  CD1 PHE A  62      88.786  67.608 117.485  1.00  7.30              
ATOM    771  HD1 PHE A  62      87.997  68.245 117.125  1.00  7.30              
ATOM    772  CE1 PHE A  62      89.254  66.590 116.639  1.00  7.30              
ATOM    773  HE1 PHE A  62      88.827  66.471 115.652  1.00  7.30              
ATOM    774  CZ  PHE A  62      90.274  65.725 117.069  1.00  7.30              
ATOM    775  HZ  PHE A  62      90.620  64.940 116.412  1.00  7.30              
ATOM    776  CE2 PHE A  62      90.831  65.882 118.349  1.00  7.30              
ATOM    777  HE2 PHE A  62      91.610  65.221 118.694  1.00  7.30              
ATOM    778  CD2 PHE A  62      90.352  66.892 119.201  1.00  7.30              
ATOM    779  HD2 PHE A  62      90.768  66.996 120.195  1.00  7.30              
ATOM    780  C   PHE A  62      86.816  70.261 120.301  1.00  7.30              
ATOM    781  O   PHE A  62      85.665  70.211 119.873  1.00  7.30              
ATOM    782  N   ASP A  63      87.123  70.559 121.567  1.00  7.26              
ATOM    783  H   ASP A  63      88.100  70.636 121.844  1.00  7.26              
ATOM    784  CA  ASP A  63      86.115  70.483 122.632  1.00  7.26              
ATOM    785  HA  ASP A  63      85.649  69.508 122.509  1.00  7.26              
ATOM    786  CB  ASP A  63      86.774  70.438 124.023  1.00  7.26              
ATOM    787  HB1 ASP A  63      86.340  71.214 124.655  1.00  7.26              
ATOM    788  HB2 ASP A  63      87.844  70.635 123.944  1.00  7.26              
ATOM    789  CG  ASP A  63      86.561  69.060 124.677  1.00  7.26              
ATOM    790  OD1 ASP A  63      86.973  68.033 124.078  1.00  7.26              
ATOM    791  OD2 ASP A  63      85.917  69.014 125.749  1.00  7.26              
ATOM    792  C   ASP A  63      84.937  71.459 122.509  1.00  7.26              
ATOM    793  O   ASP A  63      83.814  71.033 122.800  1.00  7.26              
ATOM    794  N   ASP A  64      85.098  72.676 121.956  1.00  7.11              
ATOM    795  H   ASP A  64      86.029  73.003 121.713  1.00  7.11              
ATOM    796  CA  ASP A  64      83.875  73.377 121.492  1.00  7.11              
ATOM    797  HA  ASP A  64      83.110  73.313 122.267  1.00  7.11              
ATOM    798  CB  ASP A  64      84.120  74.874 121.228  1.00  7.11              
ATOM    799  HB1 ASP A  64      84.931  74.992 120.506  1.00  7.11              
ATOM    800  HB2 ASP A  64      84.424  75.354 122.159  1.00  7.11              
ATOM    801  CG  ASP A  64      82.849  75.561 120.692  1.00  7.11              
ATOM    802  OD1 ASP A  64      82.726  75.725 119.453  1.00  7.11              
ATOM    803  OD2 ASP A  64      81.963  75.916 121.506  1.00  7.11              
ATOM    804  C   ASP A  64      83.310  72.703 120.231  1.00  7.11              
ATOM    805  O   ASP A  64      82.171  72.204 120.248  1.00  7.11              
ATOM    806  N   ALA A  65      84.090  72.720 119.131  1.00  7.11              
ATOM    807  H   ALA A  65      85.069  72.965 119.212  1.00  7.11              
ATOM    808  CA  ALA A  65      83.473  72.680 117.811  1.00  7.11              
ATOM    809  HA  ALA A  65      82.715  73.465 117.802  1.00  7.11              
ATOM    810  CB  ALA A  65      84.481  72.999 116.701  1.00  7.11              
ATOM    811  HB1 ALA A  65      83.950  73.177 115.767  1.00  7.11              
ATOM    812  HB2 ALA A  65      85.046  73.893 116.965  1.00  7.11              
ATOM    813  HB3 ALA A  65      85.162  72.160 116.562  1.00  7.11              
ATOM    814  C   ALA A  65      82.751  71.351 117.557  1.00  7.11              
ATOM    815  O   ALA A  65      81.669  71.356 116.955  1.00  7.11              
ATOM    816  N   SER A  66      83.310  70.236 118.042  1.00  7.28              
ATOM    817  H   SER A  66      84.137  70.349 118.628  1.00  7.28              
ATOM    818  CA  SER A  66      82.730  68.903 117.879  1.00  7.28              
ATOM    819  HA  SER A  66      81.992  68.949 117.078  1.00  7.28              
ATOM    820  CB  SER A  66      83.767  67.877 117.409  1.00  7.28              
ATOM    821  HB1 SER A  66      83.421  66.871 117.654  1.00  7.28              
ATOM    822  HB2 SER A  66      84.732  68.056 117.881  1.00  7.28              
ATOM    823  OG  SER A  66      83.918  67.971 116.007  1.00  7.28              
ATOM    824  HG  SER A  66      84.480  68.730 115.820  1.00  7.28              
ATOM    825  C   SER A  66      81.938  68.431 119.101  1.00  7.28              
ATOM    826  O   SER A  66      80.714  68.400 118.962  1.00  7.28              
ATOM    827  N   PRO A  67      82.521  68.075 120.268  1.00  7.27              
ATOM    828  CD  PRO A  67      83.906  68.101 120.678  1.00  7.27              
ATOM    829  HD1 PRO A  67      84.091  69.084 121.100  1.00  7.27              
ATOM    830  HD2 PRO A  67      84.602  67.871 119.882  1.00  7.27              
ATOM    831  CG  PRO A  67      84.034  67.079 121.799  1.00  7.27              
ATOM    832  HG1 PRO A  67      84.892  67.276 122.441  1.00  7.27              
ATOM    833  HG2 PRO A  67      84.071  66.075 121.377  1.00  7.27              
ATOM    834  CB  PRO A  67      82.728  67.272 122.541  1.00  7.27              
ATOM    835  HB1 PRO A  67      82.834  68.109 123.234  1.00  7.27              
ATOM    836  HB2 PRO A  67      82.433  66.368 123.075  1.00  7.27              
ATOM    837  CA  PRO A  67      81.750  67.612 121.410  1.00  7.27              
ATOM    838  HA  PRO A  67      81.226  66.700 121.123  1.00  7.27              
ATOM    839  C   PRO A  67      80.733  68.625 121.891  1.00  7.27              
ATOM    840  O   PRO A  67      79.583  68.233 122.070  1.00  7.27              
ATOM    841  N   GLY A  68      81.091  69.908 122.045  1.00  7.13              
ATOM    842  H   GLY A  68      82.055  70.208 121.921  1.00  7.13              
ATOM    843  CA  GLY A  68      80.109  70.883 122.498  1.00  7.13              
ATOM    844  HA1 GLY A  68      80.599  71.850 122.614  1.00  7.13              
ATOM    845  HA2 GLY A  68      79.687  70.575 123.455  1.00  7.13              
ATOM    846  C   GLY A  68      78.991  71.024 121.473  1.00  7.13              
ATOM    847  O   GLY A  68      77.817  70.866 121.833  1.00  7.13              
ATOM    848  N   LYS A  69      79.320  71.234 120.179  1.00  7.04              
ATOM    849  H   LYS A  69      80.292  71.395 119.921  1.00  7.04              
ATOM    850  CA  LYS A  69      78.214  71.528 119.261  1.00  7.04              
ATOM    851  HA  LYS A  69      77.518  72.178 119.801  1.00  7.04              
ATOM    852  CB  LYS A  69      78.650  72.364 118.054  1.00  7.04              
ATOM    853  HB1 LYS A  69      78.003  72.137 117.205  1.00  7.04              
ATOM    854  HB2 LYS A  69      79.662  72.101 117.797  1.00  7.04              
ATOM    855  CG  LYS A  69      78.574  73.882 118.323  1.00  7.04              
ATOM    856  HG1 LYS A  69      77.523  74.155 118.403  1.00  7.04              
ATOM    857  HG2 LYS A  69      78.977  74.428 117.474  1.00  7.04              
ATOM    858  CD  LYS A  69      79.317  74.344 119.587  1.00  7.04              
ATOM    859  HD1 LYS A  69      80.392  74.193 119.478  1.00  7.04              
ATOM    860  HD2 LYS A  69      78.966  73.772 120.442  1.00  7.04              
ATOM    861  CE  LYS A  69      79.022  75.811 119.883  1.00  7.04              
ATOM    862  HE1 LYS A  69      77.976  76.005 119.628  1.00  7.04              
ATOM    863  HE2 LYS A  69      79.677  76.444 119.278  1.00  7.04              
ATOM    864  NZ  LYS A  69      79.226  76.075 121.320  1.00  7.04              
ATOM    865  HZ1 LYS A  69      78.609  75.463 121.860  1.00  7.04              
ATOM    866  HZ2 LYS A  69      80.200  75.887 121.566  1.00  7.04              
ATOM    867  HZ3 LYS A  69      79.035  77.033 121.547  1.00  7.04              
ATOM    868  C   LYS A  69      77.302  70.333 118.945  1.00  7.04              
ATOM    869  O   LYS A  69      76.084  70.493 118.836  1.00  7.04              
ATOM    870  N   GLN A  70      77.837  69.111 118.916  1.00  7.18              
ATOM    871  H   GLN A  70      78.837  68.993 119.044  1.00  7.18              
ATOM    872  CA  GLN A  70      76.966  67.937 118.834  1.00  7.18              
ATOM    873  HA  GLN A  70      76.212  68.168 118.082  1.00  7.18              
ATOM    874  CB  GLN A  70      77.684  66.695 118.279  1.00  7.18              
ATOM    875  HB1 GLN A  70      78.312  66.987 117.436  1.00  7.18              
ATOM    876  HB2 GLN A  70      76.899  66.048 117.884  1.00  7.18              
ATOM    877  CG  GLN A  70      78.524  65.873 119.269  1.00  7.18              
ATOM    878  HG1 GLN A  70      77.970  65.730 120.193  1.00  7.18              
ATOM    879  HG2 GLN A  70      79.443  66.396 119.513  1.00  7.18              
ATOM    880  CD  GLN A  70      78.860  64.490 118.718  1.00  7.18              
ATOM    881  OE1 GLN A  70      80.013  64.100 118.589  1.00  7.18              
ATOM    882  NE2 GLN A  70      77.860  63.665 118.496  1.00  7.18              
ATOM    883 1HE2 GLN A  70      76.927  63.950 118.772  1.00  7.18              
ATOM    884 2HE2 GLN A  70      78.061  62.690 118.323  1.00  7.18              
ATOM    885  C   GLN A  70      76.178  67.677 120.125  1.00  7.18              
ATOM    886  O   GLN A  70      75.031  67.246 120.037  1.00  7.18              
ATOM    887  N   LYS A  71      76.730  68.005 121.308  1.00  7.20              
ATOM    888  H   LYS A  71      77.688  68.342 121.335  1.00  7.20              
ATOM    889  CA  LYS A  71      75.975  67.961 122.568  1.00  7.20              
ATOM    890  HA  LYS A  71      75.614  66.938 122.686  1.00  7.20              
ATOM    891  CB  LYS A  71      76.825  68.312 123.807  1.00  7.20              
ATOM    892  HB1 LYS A  71      77.116  69.362 123.794  1.00  7.20              
ATOM    893  HB2 LYS A  71      77.734  67.713 123.759  1.00  7.20              
ATOM    894  CG  LYS A  71      76.131  67.972 125.149  1.00  7.20              
ATOM    895  HG1 LYS A  71      76.889  67.511 125.784  1.00  7.20              
ATOM    896  HG2 LYS A  71      75.365  67.212 124.985  1.00  7.20              
ATOM    897  CD  LYS A  71      75.523  69.130 125.973  1.00  7.20              
ATOM    898  HD1 LYS A  71      76.281  69.901 126.121  1.00  7.20              
ATOM    899  HD2 LYS A  71      75.263  68.723 126.951  1.00  7.20              
ATOM    900  CE  LYS A  71      74.261  69.767 125.372  1.00  7.20              
ATOM    901  HE1 LYS A  71      73.615  68.975 124.980  1.00  7.20              
ATOM    902  HE2 LYS A  71      74.552  70.408 124.535  1.00  7.20              
ATOM    903  NZ  LYS A  71      73.479  70.548 126.358  1.00  7.20              
ATOM    904  HZ1 LYS A  71      72.718  71.062 125.906  1.00  7.20              
ATOM    905  HZ2 LYS A  71      72.917  69.942 126.959  1.00  7.20              
ATOM    906  HZ3 LYS A  71      74.017  71.192 126.906  1.00  7.20              
ATOM    907  C   LYS A  71      74.728  68.829 122.476  1.00  7.20              
ATOM    908  O   LYS A  71      73.650  68.378 122.847  1.00  7.20              
ATOM    909  N   GLU A  72      74.887  70.063 121.999  1.00  7.06              
ATOM    910  H   GLU A  72      75.821  70.358 121.736  1.00  7.06              
ATOM    911  CA  GLU A  72      73.777  70.993 121.751  1.00  7.06              
ATOM    912  HA  GLU A  72      73.248  71.192 122.683  1.00  7.06              
ATOM    913  CB  GLU A  72      74.372  72.333 121.239  1.00  7.06              
ATOM    914  HB1 GLU A  72      73.559  72.996 120.941  1.00  7.06              
ATOM    915  HB2 GLU A  72      74.977  72.131 120.359  1.00  7.06              
ATOM    916  CG  GLU A  72      75.242  73.063 122.297  1.00  7.06              
ATOM    917  HG1 GLU A  72      75.766  72.325 122.905  1.00  7.06              
ATOM    918  HG2 GLU A  72      74.572  73.600 122.974  1.00  7.06              
ATOM    919  CD  GLU A  72      76.301  74.049 121.743  1.00  7.06              
ATOM    920  OE1 GLU A  72      76.265  74.428 120.553  1.00  7.06              
ATOM    921  OE2 GLU A  72      77.202  74.456 122.518  1.00  7.06              
ATOM    922  C   GLU A  72      72.734  70.372 120.794  1.00  7.06              
ATOM    923  O   GLU A  72      71.568  70.265 121.168  1.00  7.06              
ATOM    924  N   ILE A  73      73.158  69.847 119.636  1.00  7.10              
ATOM    925  H   ILE A  73      74.136  69.949 119.393  1.00  7.10              
ATOM    926  CA  ILE A  73      72.264  69.195 118.640  1.00  7.10              
ATOM    927  HA  ILE A  73      71.501  69.913 118.332  1.00  7.10              
ATOM    928  CB  ILE A  73      73.135  68.856 117.400  1.00  7.10              
ATOM    929  HB  ILE A  73      74.025  68.341 117.758  1.00  7.10              
ATOM    930  CG2 ILE A  73      72.451  67.900 116.406  1.00  7.10              
ATOM    931 1HG2 ILE A  73      73.045  67.773 115.505  1.00  7.10              
ATOM    932 2HG2 ILE A  73      72.312  66.919 116.856  1.00  7.10              
ATOM    933 3HG2 ILE A  73      71.472  68.294 116.131  1.00  7.10              
ATOM    934  CG1 ILE A  73      73.593  70.157 116.689  1.00  7.10              
ATOM    935 1HG1 ILE A  73      73.925  70.886 117.425  1.00  7.10              
ATOM    936 2HG1 ILE A  73      72.750  70.602 116.167  1.00  7.10              
ATOM    937  CD1 ILE A  73      74.745  69.971 115.692  1.00  7.10              
ATOM    938  HD1 ILE A  73      75.071  70.949 115.338  1.00  7.10              
ATOM    939  HD2 ILE A  73      75.583  69.473 116.178  1.00  7.10              
ATOM    940  HD3 ILE A  73      74.419  69.385 114.833  1.00  7.10              
ATOM    941  C   ILE A  73      71.492  67.959 119.159  1.00  7.10              
ATOM    942  O   ILE A  73      70.424  67.624 118.656  1.00  7.10              
ATOM    943  N   GLN A  74      72.008  67.246 120.162  1.00  7.23              
ATOM    944  H   GLN A  74      72.900  67.538 120.535  1.00  7.23              
ATOM    945  CA  GLN A  74      71.334  66.080 120.766  1.00  7.23              
ATOM    946  HA  GLN A  74      70.773  65.543 120.000  1.00  7.23              
ATOM    947  CB  GLN A  74      72.439  65.157 121.324  1.00  7.23              
ATOM    948  HB1 GLN A  74      71.981  64.351 121.897  1.00  7.23              
ATOM    949  HB2 GLN A  74      73.056  65.742 122.010  1.00  7.23              
ATOM    950  CG  GLN A  74      73.351  64.517 120.254  1.00  7.23              
ATOM    951  HG1 GLN A  74      73.596  65.238 119.476  1.00  7.23              
ATOM    952  HG2 GLN A  74      72.822  63.687 119.786  1.00  7.23              
ATOM    953  CD  GLN A  74      74.652  64.001 120.870  1.00  7.23              
ATOM    954  OE1 GLN A  74      75.763  64.439 120.592  1.00  7.23              
ATOM    955  NE2 GLN A  74      74.591  63.043 121.760  1.00  7.23              
ATOM    956 1HE2 GLN A  74      73.732  62.525 121.871  1.00  7.23              
ATOM    957 2HE2 GLN A  74      75.453  62.790 122.197  1.00  7.23              
ATOM    958  C   GLN A  74      70.340  66.453 121.882  1.00  7.23              
ATOM    959  O   GLN A  74      69.756  65.569 122.512  1.00  7.23              
ATOM    960  N   GLU A  75      70.161  67.745 122.162  1.00  7.24              
ATOM    961  H   GLU A  75      70.612  68.445 121.576  1.00  7.24              
ATOM    962  CA  GLU A  75      69.191  68.255 123.131  1.00  7.24              
ATOM    963  HA  GLU A  75      68.903  67.445 123.797  1.00  7.24              
ATOM    964  CB  GLU A  75      69.911  69.346 123.953  1.00  7.24              
ATOM    965  HB1 GLU A  75      69.886  70.294 123.413  1.00  7.24              
ATOM    966  HB2 GLU A  75      70.959  69.052 124.049  1.00  7.24              
ATOM    967  CG  GLU A  75      69.387  69.558 125.382  1.00  7.24              
ATOM    968  HG1 GLU A  75      69.095  68.595 125.806  1.00  7.24              
ATOM    969  HG2 GLU A  75      68.509  70.206 125.356  1.00  7.24              
ATOM    970  CD  GLU A  75      70.486  70.188 126.254  1.00  7.24              
ATOM    971  OE1 GLU A  75      71.055  69.498 127.135  1.00  7.24              
ATOM    972  OE2 GLU A  75      70.915  71.331 125.976  1.00  7.24              
ATOM    973  C   GLU A  75      67.950  68.757 122.342  1.00  7.24              
ATOM    974  O   GLU A  75      68.099  69.270 121.235  1.00  7.24              
ATOM    975  N   PRO A  76      66.710  68.546 122.822  1.00  7.23              
ATOM    976  CD  PRO A  76      66.378  68.189 124.194  1.00  7.23              
ATOM    977  HD1 PRO A  76      66.660  68.980 124.887  1.00  7.23              
ATOM    978  HD2 PRO A  76      66.865  67.252 124.464  1.00  7.23              
ATOM    979  CG  PRO A  76      64.865  67.993 124.218  1.00  7.23              
ATOM    980  HG1 PRO A  76      64.366  68.956 124.339  1.00  7.23              
ATOM    981  HG2 PRO A  76      64.559  67.292 124.995  1.00  7.23              
ATOM    982  CB  PRO A  76      64.604  67.446 122.819  1.00  7.23              
ATOM    983  HB1 PRO A  76      63.554  67.525 122.540  1.00  7.23              
ATOM    984  HB2 PRO A  76      64.909  66.398 122.782  1.00  7.23              
ATOM    985  CA  PRO A  76      65.557  68.278 121.943  1.00  7.23              
ATOM    986  HA  PRO A  76      65.902  67.641 121.127  1.00  7.23              
ATOM    987  C   PRO A  76      64.874  69.512 121.250  1.00  7.23              
ATOM    988  O   PRO A  76      63.644  69.552 121.212  1.00  7.23              
ATOM    989  N   ASP A  77      65.598  70.500 120.679  1.00  7.17              
ATOM    990  H   ASP A  77      66.613  70.417 120.691  1.00  7.17              
ATOM    991  CA  ASP A  77      65.006  71.565 119.816  1.00  7.17              
ATOM    992  HA  ASP A  77      64.116  71.139 119.358  1.00  7.17              
ATOM    993  CB  ASP A  77      64.525  72.774 120.649  1.00  7.17              
ATOM    994  HB1 ASP A  77      65.383  73.247 121.128  1.00  7.17              
ATOM    995  HB2 ASP A  77      63.855  72.423 121.436  1.00  7.17              
ATOM    996  CG  ASP A  77      63.780  73.816 119.780  1.00  7.17              
ATOM    997  OD1 ASP A  77      62.538  73.723 119.704  1.00  7.17              
ATOM    998  OD2 ASP A  77      64.426  74.696 119.151  1.00  7.17              
ATOM    999  C   ASP A  77      65.915  72.163 118.682  1.00  7.17              
ATOM   1000  O   ASP A  77      67.053  72.549 118.958  1.00  7.17              
ATOM   1001  N   PRO A  78      65.403  72.366 117.436  1.00  6.89              
ATOM   1002  CD  PRO A  78      64.097  71.891 116.988  1.00  6.89              
ATOM   1003  HD1 PRO A  78      63.288  72.466 117.439  1.00  6.89              
ATOM   1004  HD2 PRO A  78      63.992  70.834 117.233  1.00  6.89              
ATOM   1005  CG  PRO A  78      64.074  72.047 115.469  1.00  6.89              
ATOM   1006  HG1 PRO A  78      63.692  73.034 115.201  1.00  6.89              
ATOM   1007  HG2 PRO A  78      63.489  71.261 114.991  1.00  6.89              
ATOM   1008  CB  PRO A  78      65.555  71.944 115.117  1.00  6.89              
ATOM   1009  HB1 PRO A  78      65.772  72.352 114.130  1.00  6.89              
ATOM   1010  HB2 PRO A  78      65.875  70.902 115.172  1.00  6.89              
ATOM   1011  CA  PRO A  78      66.201  72.744 116.253  1.00  6.89              
ATOM   1012  HA  PRO A  78      67.217  72.383 116.389  1.00  6.89              
ATOM   1013  C   PRO A  78      66.296  74.240 115.825  1.00  6.89              
ATOM   1014  O   PRO A  78      66.990  74.566 114.856  1.00  6.89              
ATOM   1015  N   THR A  79      65.623  75.206 116.454  1.00  6.80              
ATOM   1016  H   THR A  79      65.099  74.961 117.295  1.00  6.80              
ATOM   1017  CA  THR A  79      65.620  76.620 115.955  1.00  6.80              
ATOM   1018  HA  THR A  79      65.351  76.634 114.899  1.00  6.80              
ATOM   1019  CB  THR A  79      64.558  77.412 116.740  1.00  6.80              
ATOM   1020  HB  THR A  79      64.600  78.454 116.421  1.00  6.80              
ATOM   1021  CG2 THR A  79      63.140  76.889 116.501  1.00  6.80              
ATOM   1022 1HG2 THR A  79      62.428  77.530 117.020  1.00  6.80              
ATOM   1023 2HG2 THR A  79      62.918  76.902 115.434  1.00  6.80              
ATOM   1024 3HG2 THR A  79      63.037  75.871 116.881  1.00  6.80              
ATOM   1025  OG1 THR A  79      64.782  77.355 118.133  1.00  6.80              
ATOM   1026  HG1 THR A  79      64.532  76.473 118.473  1.00  6.80              
ATOM   1027  C   THR A  79      67.001  77.284 116.087  1.00  6.80              
ATOM   1028  O   THR A  79      67.628  77.781 115.130  1.00  6.80              
ATOM   1029  N   TYR A  80      67.538  77.175 117.296  1.00  6.94              
ATOM   1030  H   TYR A  80      66.956  76.801 118.039  1.00  6.94              
ATOM   1031  CA  TYR A  80      68.920  77.492 117.598  1.00  6.94              
ATOM   1032  HA  TYR A  80      69.097  78.542 117.367  1.00  6.94              
ATOM   1033  CB  TYR A  80      69.207  77.247 119.095  1.00  6.94              
ATOM   1034  HB1 TYR A  80      70.023  77.899 119.406  1.00  6.94              
ATOM   1035  HB2 TYR A  80      69.558  76.221 119.220  1.00  6.94              
ATOM   1036  CG  TYR A  80      68.025  77.438 120.027  1.00  6.94              
ATOM   1037  CD1 TYR A  80      67.656  78.726 120.464  1.00  6.94              
ATOM   1038  HD1 TYR A  80      68.239  79.586 120.171  1.00  6.94              
ATOM   1039  CE1 TYR A  80      66.505  78.895 121.259  1.00  6.94              
ATOM   1040  HE1 TYR A  80      66.194  79.876 121.583  1.00  6.94              
ATOM   1041  CZ  TYR A  80      65.721  77.776 121.609  1.00  6.94              
ATOM   1042  OH  TYR A  80      64.594  77.936 122.351  1.00  6.94              
ATOM   1043  HH  TYR A  80      64.121  77.104 122.419  1.00  6.94              
ATOM   1044  CE2 TYR A  80      66.103  76.487 121.187  1.00  6.94              
ATOM   1045  HE2 TYR A  80      65.494  75.630 121.432  1.00  6.94              
ATOM   1046  CD2 TYR A  80      67.254  76.318 120.399  1.00  6.94              
ATOM   1047  HD2 TYR A  80      67.518  75.322 120.054  1.00  6.94              
ATOM   1048  C   TYR A  80      69.888  76.630 116.763  1.00  6.94              
ATOM   1049  O   TYR A  80      71.017  77.066 116.575  1.00  6.94              
ATOM   1050  N   GLU A  81      69.492  75.448 116.251  1.00  6.79              
ATOM   1051  H   GLU A  81      68.554  75.118 116.426  1.00  6.79              
ATOM   1052  CA  GLU A  81      70.318  74.665 115.321  1.00  6.79              
ATOM   1053  HA  GLU A  81      71.322  74.602 115.735  1.00  6.79              
ATOM   1054  CB  GLU A  81      69.873  73.217 115.059  1.00  6.79              
ATOM   1055  HB1 GLU A  81      70.508  72.850 114.249  1.00  6.79              
ATOM   1056  HB2 GLU A  81      68.864  73.181 114.670  1.00  6.79              
ATOM   1057  CG  GLU A  81      70.010  72.201 116.186  1.00  6.79              
ATOM   1058  HG1 GLU A  81      69.324  72.444 116.998  1.00  6.79              
ATOM   1059  HG2 GLU A  81      71.032  72.222 116.572  1.00  6.79              
ATOM   1060  CD  GLU A  81      69.694  70.832 115.563  1.00  6.79              
ATOM   1061  OE1 GLU A  81      70.614  70.274 114.921  1.00  6.79              
ATOM   1062  OE2 GLU A  81      68.515  70.422 115.606  1.00  6.79              
ATOM   1063  C   GLU A  81      70.440  75.286 113.944  1.00  6.79              
ATOM   1064  O   GLU A  81      71.549  75.334 113.424  1.00  6.79              
ATOM   1065  N   GLU A  82      69.364  75.779 113.331  1.00  6.72              
ATOM   1066  H   GLU A  82      68.442  75.642 113.742  1.00  6.72              
ATOM   1067  CA  GLU A  82      69.540  76.497 112.058  1.00  6.72              
ATOM   1068  HA  GLU A  82      70.099  75.851 111.384  1.00  6.72              
ATOM   1069  CB  GLU A  82      68.189  76.787 111.403  1.00  6.72              
ATOM   1070  HB1 GLU A  82      67.589  77.432 112.047  1.00  6.72              
ATOM   1071  HB2 GLU A  82      67.663  75.842 111.255  1.00  6.72              
ATOM   1072  CG  GLU A  82      68.410  77.463 110.044  1.00  6.72              
ATOM   1073  HG1 GLU A  82      69.196  76.930 109.500  1.00  6.72              
ATOM   1074  HG2 GLU A  82      68.742  78.493 110.195  1.00  6.72              
ATOM   1075  CD  GLU A  82      67.127  77.457 109.223  1.00  6.72              
ATOM   1076  OE1 GLU A  82      66.223  78.250 109.564  1.00  6.72              
ATOM   1077  OE2 GLU A  82      67.073  76.638 108.278  1.00  6.72              
ATOM   1078  C   GLU A  82      70.349  77.778 112.254  1.00  6.72              
ATOM   1079  O   GLU A  82      71.230  78.070 111.432  1.00  6.72              
ATOM   1080  N   LYS A  83      70.148  78.485 113.380  1.00  6.33              
ATOM   1081  H   LYS A  83      69.418  78.189 114.024  1.00  6.33              
ATOM   1082  CA  LYS A  83      71.082  79.576 113.724  1.00  6.33              
ATOM   1083  HA  LYS A  83      71.046  80.305 112.912  1.00  6.33              
ATOM   1084  CB  LYS A  83      70.628  80.269 115.025  1.00  6.33              
ATOM   1085  HB1 LYS A  83      71.092  79.774 115.879  1.00  6.33              
ATOM   1086  HB2 LYS A  83      69.547  80.154 115.131  1.00  6.33              
ATOM   1087  CG  LYS A  83      70.926  81.781 115.091  1.00  6.33              
ATOM   1088  HG1 LYS A  83      70.666  82.129 116.091  1.00  6.33              
ATOM   1089  HG2 LYS A  83      70.288  82.302 114.375  1.00  6.33              
ATOM   1090  CD  LYS A  83      72.386  82.146 114.801  1.00  6.33              
ATOM   1091  HD1 LYS A  83      72.579  82.051 113.731  1.00  6.33              
ATOM   1092  HD2 LYS A  83      73.024  81.453 115.346  1.00  6.33              
ATOM   1093  CE  LYS A  83      72.734  83.568 115.246  1.00  6.33              
ATOM   1094  HE1 LYS A  83      72.728  83.601 116.338  1.00  6.33              
ATOM   1095  HE2 LYS A  83      71.988  84.275 114.870  1.00  6.33              
ATOM   1096  NZ  LYS A  83      74.067  83.978 114.754  1.00  6.33              
ATOM   1097  HZ1 LYS A  83      74.395  84.790 115.250  1.00  6.33              
ATOM   1098  HZ2 LYS A  83      74.768  83.237 114.811  1.00  6.33              
ATOM   1099  HZ3 LYS A  83      74.027  84.299 113.789  1.00  6.33              
ATOM   1100  C   LYS A  83      72.537  79.061 113.790  1.00  6.33              
ATOM   1101  O   LYS A  83      73.407  79.639 113.155  1.00  6.33              
ATOM   1102  N   MET A  84      72.807  77.932 114.444  1.00  6.38              
ATOM   1103  H   MET A  84      72.045  77.491 114.947  1.00  6.38              
ATOM   1104  CA  MET A  84      74.148  77.349 114.577  1.00  6.38              
ATOM   1105  HA  MET A  84      74.812  78.115 114.984  1.00  6.38              
ATOM   1106  CB  MET A  84      74.129  76.163 115.559  1.00  6.38              
ATOM   1107  HB1 MET A  84      74.962  75.492 115.345  1.00  6.38              
ATOM   1108  HB2 MET A  84      73.211  75.596 115.430  1.00  6.38              
ATOM   1109  CG  MET A  84      74.252  76.600 117.020  1.00  6.38              
ATOM   1110  HG1 MET A  84      73.953  75.761 117.651  1.00  6.38              
ATOM   1111  HG2 MET A  84      73.568  77.427 117.210  1.00  6.38              
ATOM   1112  SD  MET A  84      75.932  77.090 117.500  1.00  6.38              
ATOM   1113  CE  MET A  84      75.617  77.447 119.248  1.00  6.38              
ATOM   1114  HE1 MET A  84      76.548  77.723 119.740  1.00  6.38              
ATOM   1115  HE2 MET A  84      74.908  78.271 119.331  1.00  6.38              
ATOM   1116  HE3 MET A  84      75.204  76.562 119.733  1.00  6.38              
ATOM   1117  C   MET A  84      74.787  76.890 113.256  1.00  6.38              
ATOM   1118  O   MET A  84      75.998  77.046 113.073  1.00  6.38              
ATOM   1119  N   GLN A  85      74.027  76.325 112.315  1.00  6.42              
ATOM   1120  H   GLN A  85      73.048  76.139 112.522  1.00  6.42              
ATOM   1121  CA  GLN A  85      74.559  75.996 110.994  1.00  6.42              
ATOM   1122  HA  GLN A  85      75.511  75.492 111.157  1.00  6.42              
ATOM   1123  CB  GLN A  85      73.687  75.001 110.204  1.00  6.42              
ATOM   1124  HB1 GLN A  85      73.253  74.270 110.888  1.00  6.42              
ATOM   1125  HB2 GLN A  85      74.373  74.462 109.549  1.00  6.42              
ATOM   1126  CG  GLN A  85      72.572  75.596 109.320  1.00  6.42              
ATOM   1127  HG1 GLN A  85      72.942  76.437 108.736  1.00  6.42              
ATOM   1128  HG2 GLN A  85      71.765  75.952 109.955  1.00  6.42              
ATOM   1129  CD  GLN A  85      72.028  74.596 108.305  1.00  6.42              
ATOM   1130  OE1 GLN A  85      72.746  73.791 107.730  1.00  6.42              
ATOM   1131  NE2 GLN A  85      70.749  74.628 108.009  1.00  6.42              
ATOM   1132 1HE2 GLN A  85      70.110  75.289 108.428  1.00  6.42              
ATOM   1133 2HE2 GLN A  85      70.437  73.972 107.319  1.00  6.42              
ATOM   1134  C   GLN A  85      74.873  77.265 110.204  1.00  6.42              
ATOM   1135  O   GLN A  85      75.896  77.314 109.525  1.00  6.42              
ATOM   1136  N   THR A  86      74.040  78.301 110.351  1.00  6.34              
ATOM   1137  H   THR A  86      73.210  78.183 110.923  1.00  6.34              
ATOM   1138  CA  THR A  86      74.275  79.613 109.744  1.00  6.34              
ATOM   1139  HA  THR A  86      74.432  79.470 108.676  1.00  6.34              
ATOM   1140  CB  THR A  86      73.045  80.518 109.906  1.00  6.34              
ATOM   1141  HB  THR A  86      72.833  80.688 110.960  1.00  6.34              
ATOM   1142  CG2 THR A  86      73.200  81.869 109.209  1.00  6.34              
ATOM   1143 1HG2 THR A  86      72.250  82.403 109.241  1.00  6.34              
ATOM   1144 2HG2 THR A  86      73.952  82.468 109.721  1.00  6.34              
ATOM   1145 3HG2 THR A  86      73.496  81.721 108.171  1.00  6.34              
ATOM   1146  OG1 THR A  86      71.940  79.880 109.308  1.00  6.34              
ATOM   1147  HG1 THR A  86      71.572  79.259 109.954  1.00  6.34              
ATOM   1148  C   THR A  86      75.538  80.282 110.299  1.00  6.34              
ATOM   1149  O   THR A  86      76.292  80.876 109.532  1.00  6.34              
ATOM   1150  N   ASP A  87      75.837  80.112 111.591  1.00  6.22              
ATOM   1151  H   ASP A  87      75.129  79.698 112.192  1.00  6.22              
ATOM   1152  CA  ASP A  87      77.091  80.543 112.215  1.00  6.22              
ATOM   1153  HA  ASP A  87      77.261  81.588 111.977  1.00  6.22              
ATOM   1154  CB  ASP A  87      77.029  80.406 113.745  1.00  6.22              
ATOM   1155  HB1 ASP A  87      78.043  80.467 114.143  1.00  6.22              
ATOM   1156  HB2 ASP A  87      76.629  79.428 114.012  1.00  6.22              
ATOM   1157  CG  ASP A  87      76.210  81.506 114.419  1.00  6.22              
ATOM   1158  OD1 ASP A  87      76.364  82.690 114.045  1.00  6.22              
ATOM   1159  OD2 ASP A  87      75.428  81.184 115.335  1.00  6.22              
ATOM   1160  C   ASP A  87      78.313  79.764 111.695  1.00  6.22              
ATOM   1161  O   ASP A  87      79.338  80.345 111.341  1.00  6.22              
ATOM   1162  N   ARG A  88      78.237  78.430 111.604  1.00  6.36              
ATOM   1163  H   ARG A  88      77.394  77.975 111.946  1.00  6.36              
ATOM   1164  CA  ARG A  88      79.355  77.621 111.064  1.00  6.36              
ATOM   1165  HA  ARG A  88      80.261  77.865 111.618  1.00  6.36              
ATOM   1166  CB  ARG A  88      79.033  76.121 111.248  1.00  6.36              
ATOM   1167  HB1 ARG A  88      79.780  75.523 110.724  1.00  6.36              
ATOM   1168  HB2 ARG A  88      78.058  75.919 110.799  1.00  6.36              
ATOM   1169  CG  ARG A  88      79.015  75.697 112.734  1.00  6.36              
ATOM   1170  HG1 ARG A  88      78.478  76.449 113.309  1.00  6.36              
ATOM   1171  HG2 ARG A  88      80.036  75.673 113.117  1.00  6.36              
ATOM   1172  CD  ARG A  88      78.315  74.345 112.992  1.00  6.36              
ATOM   1173  HD1 ARG A  88      77.582  74.163 112.203  1.00  6.36              
ATOM   1174  HD2 ARG A  88      77.748  74.431 113.922  1.00  6.36              
ATOM   1175  NE  ARG A  88      79.242  73.187 113.093  1.00  6.36              
ATOM   1176  HE  ARG A  88      79.261  72.561 112.306  1.00  6.36              
ATOM   1177  CZ  ARG A  88      79.938  72.834 114.168  1.00  6.36              
ATOM   1178  NH1 ARG A  88      79.925  73.531 115.262  1.00  6.36              
ATOM   1179 1HH1 ARG A  88      79.317  74.332 115.330  1.00  6.36              
ATOM   1180 2HH1 ARG A  88      80.428  73.201 116.073  1.00  6.36              
ATOM   1181  NH2 ARG A  88      80.693  71.770 114.199  1.00  6.36              
ATOM   1182 1HH2 ARG A  88      80.752  71.134 113.427  1.00  6.36              
ATOM   1183 2HH2 ARG A  88      81.135  71.525 115.083  1.00  6.36              
ATOM   1184  C   ARG A  88      79.670  77.969 109.601  1.00  6.36              
ATOM   1185  O   ARG A  88      80.846  78.057 109.222  1.00  6.36              
ATOM   1186  N   ALA A  89      78.621  78.216 108.818  1.00  6.31              
ATOM   1187  H   ALA A  89      77.696  78.103 109.219  1.00  6.31              
ATOM   1188  CA  ALA A  89      78.698  78.716 107.455  1.00  6.31              
ATOM   1189  HA  ALA A  89      79.327  78.037 106.878  1.00  6.31              
ATOM   1190  CB  ALA A  89      77.295  78.702 106.836  1.00  6.31              
ATOM   1191  HB1 ALA A  89      77.356  79.017 105.794  1.00  6.31              
ATOM   1192  HB2 ALA A  89      76.879  77.694 106.878  1.00  6.31              
ATOM   1193  HB3 ALA A  89      76.637  79.384 107.373  1.00  6.31              
ATOM   1194  C   ALA A  89      79.348  80.105 107.384  1.00  6.31              
ATOM   1195  O   ALA A  89      80.284  80.269 106.604  1.00  6.31              
ATOM   1196  N   ASN A  90      78.945  81.070 108.222  1.00  6.14              
ATOM   1197  H   ASN A  90      78.166  80.901 108.853  1.00  6.14              
ATOM   1198  CA  ASN A  90      79.595  82.382 108.233  1.00  6.14              
ATOM   1199  HA  ASN A  90      79.622  82.705 107.191  1.00  6.14              
ATOM   1200  CB  ASN A  90      78.727  83.449 108.948  1.00  6.14              
ATOM   1201  HB1 ASN A  90      77.696  83.338 108.611  1.00  6.14              
ATOM   1202  HB2 ASN A  90      79.070  84.430 108.623  1.00  6.14              
ATOM   1203  CG  ASN A  90      78.742  83.474 110.471  1.00  6.14              
ATOM   1204  OD1 ASN A  90      79.739  83.209 111.114  1.00  6.14              
ATOM   1205  ND2 ASN A  90      77.658  83.875 111.100  1.00  6.14              
ATOM   1206 1HD2 ASN A  90      76.814  84.106 110.613  1.00  6.14              
ATOM   1207 2HD2 ASN A  90      77.687  83.868 112.114  1.00  6.14              
ATOM   1208  C   ASN A  90      81.090  82.309 108.635  1.00  6.14              
ATOM   1209  O   ASN A  90      81.926  82.963 108.011  1.00  6.14              
ATOM   1210  N   ARG A  91      81.475  81.421 109.562  1.00  6.19              
ATOM   1211  H   ARG A  91      80.737  80.984 110.112  1.00  6.19              
ATOM   1212  CA  ARG A  91      82.884  81.184 109.918  1.00  6.19              
ATOM   1213  HA  ARG A  91      83.320  82.144 110.200  1.00  6.19              
ATOM   1214  CB  ARG A  91      82.954  80.229 111.122  1.00  6.19              
ATOM   1215  HB1 ARG A  91      82.548  79.259 110.835  1.00  6.19              
ATOM   1216  HB2 ARG A  91      82.340  80.629 111.932  1.00  6.19              
ATOM   1217  CG  ARG A  91      84.395  80.047 111.631  1.00  6.19              
ATOM   1218  HG1 ARG A  91      84.750  80.991 112.046  1.00  6.19              
ATOM   1219  HG2 ARG A  91      85.048  79.758 110.807  1.00  6.19              
ATOM   1220  CD  ARG A  91      84.475  78.950 112.699  1.00  6.19              
ATOM   1221  HD1 ARG A  91      84.105  78.018 112.267  1.00  6.19              
ATOM   1222  HD2 ARG A  91      83.822  79.209 113.535  1.00  6.19              
ATOM   1223  NE  ARG A  91      85.867  78.745 113.155  1.00  6.19              
ATOM   1224  HE  ARG A  91      86.456  78.160 112.581  1.00  6.19              
ATOM   1225  CZ  ARG A  91      86.433  79.255 114.237  1.00  6.19              
ATOM   1226  NH1 ARG A  91      85.798  80.032 115.069  1.00  6.19              
ATOM   1227 1HH1 ARG A  91      84.846  80.297 114.871  1.00  6.19              
ATOM   1228 2HH1 ARG A  91      86.262  80.389 115.887  1.00  6.19              
ATOM   1229  NH2 ARG A  91      87.676  78.987 114.512  1.00  6.19              
ATOM   1230 1HH2 ARG A  91      88.234  78.415 113.903  1.00  6.19              
ATOM   1231 2HH2 ARG A  91      88.106  79.365 115.336  1.00  6.19              
ATOM   1232  C   ARG A  91      83.717  80.663 108.733  1.00  6.19              
ATOM   1233  O   ARG A  91      84.807  81.178 108.463  1.00  6.19              
ATOM   1234  N   PHE A  92      83.241  79.609 108.060  1.00  6.31              
ATOM   1235  H   PHE A  92      82.336  79.232 108.319  1.00  6.31              
ATOM   1236  CA  PHE A  92      83.968  79.036 106.911  1.00  6.31              
ATOM   1237  HA  PHE A  92      84.986  78.802 107.220  1.00  6.31              
ATOM   1238  CB  PHE A  92      83.270  77.730 106.492  1.00  6.31              
ATOM   1239  HB1 PHE A  92      82.420  77.963 105.848  1.00  6.31              
ATOM   1240  HB2 PHE A  92      82.864  77.250 107.384  1.00  6.31              
ATOM   1241  CG  PHE A  92      84.162  76.717 105.790  1.00  6.31              
ATOM   1242  CD1 PHE A  92      84.614  76.940 104.475  1.00  6.31              
ATOM   1243  HD1 PHE A  92      84.341  77.846 103.952  1.00  6.31              
ATOM   1244  CE1 PHE A  92      85.418  75.981 103.830  1.00  6.31              
ATOM   1245  HE1 PHE A  92      85.761  76.158 102.819  1.00  6.31              
ATOM   1246  CZ  PHE A  92      85.761  74.787 104.488  1.00  6.31              
ATOM   1247  HZ  PHE A  92      86.359  74.041 103.981  1.00  6.31              
ATOM   1248  CE2 PHE A  92      85.306  74.556 105.797  1.00  6.31              
ATOM   1249  HE2 PHE A  92      85.542  73.626 106.293  1.00  6.31              
ATOM   1250  CD2 PHE A  92      84.516  75.521 106.448  1.00  6.31              
ATOM   1251  HD2 PHE A  92      84.160  75.334 107.450  1.00  6.31              
ATOM   1252  C   PHE A  92      84.044  80.032 105.736  1.00  6.31              
ATOM   1253  O   PHE A  92      85.088  80.124 105.096  1.00  6.31              
ATOM   1254  N   GLU A  93      82.983  80.818 105.490  1.00  6.20              
ATOM   1255  H   GLU A  93      82.135  80.669 106.029  1.00  6.20              
ATOM   1256  CA  GLU A  93      82.984  81.951 104.548  1.00  6.20              
ATOM   1257  HA  GLU A  93      83.152  81.565 103.542  1.00  6.20              
ATOM   1258  CB  GLU A  93      81.623  82.677 104.550  1.00  6.20              
ATOM   1259  HB1 GLU A  93      81.340  82.941 105.564  1.00  6.20              
ATOM   1260  HB2 GLU A  93      80.878  81.968 104.186  1.00  6.20              
ATOM   1261  CG  GLU A  93      81.548  83.933 103.656  1.00  6.20              
ATOM   1262  HG1 GLU A  93      80.493  84.151 103.476  1.00  6.20              
ATOM   1263  HG2 GLU A  93      82.002  83.701 102.689  1.00  6.20              
ATOM   1264  CD  GLU A  93      82.197  85.199 104.253  1.00  6.20              
ATOM   1265  OE1 GLU A  93      82.748  86.030 103.495  1.00  6.20              
ATOM   1266  OE2 GLU A  93      82.172  85.394 105.492  1.00  6.20              
ATOM   1267  C   GLU A  93      84.172  82.898 104.853  1.00  6.20              
ATOM   1268  O   GLU A  93      85.014  83.217 103.990  1.00  6.20              
ATOM   1269  N   TYR A  94      84.282  83.266 106.136  1.00  6.09              
ATOM   1270  H   TYR A  94      83.525  83.023 106.771  1.00  6.09              
ATOM   1271  CA  TYR A  94      85.338  84.142 106.624  1.00  6.09              
ATOM   1272  HA  TYR A  94      85.235  85.066 106.077  1.00  6.09              
ATOM   1273  CB  TYR A  94      85.135  84.456 108.113  1.00  6.09              
ATOM   1274  HB1 TYR A  94      85.715  83.765 108.725  1.00  6.09              
ATOM   1275  HB2 TYR A  94      84.087  84.314 108.374  1.00  6.09              
ATOM   1276  CG  TYR A  94      85.515  85.880 108.461  1.00  6.09              
ATOM   1277  CD1 TYR A  94      84.508  86.818 108.767  1.00  6.09              
ATOM   1278  HD1 TYR A  94      83.470  86.506 108.816  1.00  6.09              
ATOM   1279  CE1 TYR A  94      84.853  88.155 109.037  1.00  6.09              
ATOM   1280  HE1 TYR A  94      84.093  88.877 109.305  1.00  6.09              
ATOM   1281  CZ  TYR A  94      86.206  88.553 109.010  1.00  6.09              
ATOM   1282  OH  TYR A  94      86.543  89.843 109.263  1.00  6.09              
ATOM   1283  HH  TYR A  94      87.490  89.959 109.334  1.00  6.09              
ATOM   1284  CE2 TYR A  94      87.213  87.613 108.704  1.00  6.09              
ATOM   1285  HE2 TYR A  94      88.250  87.912 108.677  1.00  6.09              
ATOM   1286  CD2 TYR A  94      86.866  86.278 108.431  1.00  6.09              
ATOM   1287  HD2 TYR A  94      87.642  85.561 108.193  1.00  6.09              
ATOM   1288  C   TYR A  94      86.761  83.607 106.319  1.00  6.09              
ATOM   1289  O   TYR A  94      87.635  84.307 105.771  1.00  6.09              
ATOM   1290  N   LEU A  95      86.983  82.324 106.622  1.00  6.22              
ATOM   1291  H   LEU A  95      86.228  81.789 107.039  1.00  6.22              
ATOM   1292  CA  LEU A  95      88.259  81.682 106.286  1.00  6.22              
ATOM   1293  HA  LEU A  95      89.067  82.266 106.729  1.00  6.22              
ATOM   1294  CB  LEU A  95      88.302  80.256 106.867  1.00  6.22              
ATOM   1295  HB1 LEU A  95      89.241  79.798 106.550  1.00  6.22              
ATOM   1296  HB2 LEU A  95      87.487  79.676 106.430  1.00  6.22              
ATOM   1297  CG  LEU A  95      88.208  80.157 108.401  1.00  6.22              
ATOM   1298  HG  LEU A  95      87.233  80.502 108.733  1.00  6.22              
ATOM   1299  CD1 LEU A  95      88.367  78.694 108.823  1.00  6.22              
ATOM   1300 1HD1 LEU A  95      88.256  78.605 109.903  1.00  6.22              
ATOM   1301 2HD1 LEU A  95      87.592  78.093 108.344  1.00  6.22              
ATOM   1302 3HD1 LEU A  95      89.347  78.326 108.527  1.00  6.22              
ATOM   1303  CD2 LEU A  95      89.281  80.974 109.126  1.00  6.22              
ATOM   1304 1HD2 LEU A  95      89.227  80.796 110.199  1.00  6.22              
ATOM   1305 2HD2 LEU A  95      90.273  80.713 108.760  1.00  6.22              
ATOM   1306 3HD2 LEU A  95      89.110  82.038 108.957  1.00  6.22              
ATOM   1307  C   LEU A  95      88.561  81.652 104.765  1.00  6.22              
ATOM   1308  O   LEU A  95      89.708  81.862 104.326  1.00  6.22              
ATOM   1309  N   LEU A  96      87.519  81.417 103.958  1.00  6.27              
ATOM   1310  H   LEU A  96      86.603  81.272 104.374  1.00  6.27              
ATOM   1311  CA  LEU A  96      87.633  81.381 102.506  1.00  6.27              
ATOM   1312  HA  LEU A  96      88.361  80.606 102.266  1.00  6.27              
ATOM   1313  CB  LEU A  96      86.290  80.988 101.853  1.00  6.27              
ATOM   1314  HB1 LEU A  96      85.564  81.782 102.016  1.00  6.27              
ATOM   1315  HB2 LEU A  96      85.919  80.105 102.374  1.00  6.27              
ATOM   1316  CG  LEU A  96      86.299  80.648 100.343  1.00  6.27              
ATOM   1317  HG  LEU A  96      85.333  80.190 100.129  1.00  6.27              
ATOM   1318  CD1 LEU A  96      86.415  81.864  99.421  1.00  6.27              
ATOM   1319 1HD1 LEU A  96      86.159  81.573  98.403  1.00  6.27              
ATOM   1320 2HD1 LEU A  96      85.729  82.646  99.746  1.00  6.27              
ATOM   1321 3HD1 LEU A  96      87.431  82.255  99.410  1.00  6.27              
ATOM   1322  CD2 LEU A  96      87.378  79.635  99.955  1.00  6.27              
ATOM   1323 1HD2 LEU A  96      87.222  79.315  98.925  1.00  6.27              
ATOM   1324 2HD2 LEU A  96      88.368  80.085 100.030  1.00  6.27              
ATOM   1325 3HD2 LEU A  96      87.321  78.765 100.608  1.00  6.27              
ATOM   1326  C   LEU A  96      88.210  82.693 101.986  1.00  6.27              
ATOM   1327  O   LEU A  96      89.154  82.616 101.197  1.00  6.27              
ATOM   1328  N   LYS A  97      87.781  83.879 102.469  1.00  6.12              
ATOM   1329  H   LYS A  97      87.014  83.919 103.134  1.00  6.12              
ATOM   1330  CA  LYS A  97      88.492  85.102 101.998  1.00  6.12              
ATOM   1331  HA  LYS A  97      88.522  85.001 100.909  1.00  6.12              
ATOM   1332  CB  LYS A  97      87.730  86.424 102.168  1.00  6.12              
ATOM   1333  HB1 LYS A  97      86.811  86.362 101.582  1.00  6.12              
ATOM   1334  HB2 LYS A  97      88.329  87.201 101.688  1.00  6.12              
ATOM   1335  CG  LYS A  97      87.417  86.905 103.591  1.00  6.12              
ATOM   1336  HG1 LYS A  97      87.643  87.971 103.644  1.00  6.12              
ATOM   1337  HG2 LYS A  97      88.043  86.388 104.317  1.00  6.12              
ATOM   1338  CD  LYS A  97      85.931  86.713 103.911  1.00  6.12              
ATOM   1339  HD1 LYS A  97      85.715  85.650 103.995  1.00  6.12              
ATOM   1340  HD2 LYS A  97      85.330  87.118 103.095  1.00  6.12              
ATOM   1341  CE  LYS A  97      85.546  87.447 105.198  1.00  6.12              
ATOM   1342  HE1 LYS A  97      85.802  88.501 105.074  1.00  6.12              
ATOM   1343  HE2 LYS A  97      86.125  87.047 106.034  1.00  6.12              
ATOM   1344  NZ  LYS A  97      84.094  87.313 105.456  1.00  6.12              
ATOM   1345  HZ1 LYS A  97      83.741  87.981 106.118  1.00  6.12              
ATOM   1346  HZ2 LYS A  97      83.560  87.352 104.586  1.00  6.12              
ATOM   1347  HZ3 LYS A  97      83.812  86.382 105.769  1.00  6.12              
ATOM   1348  C   LYS A  97      90.001  85.200 102.325  1.00  6.12              
ATOM   1349  O   LYS A  97      90.741  85.759 101.522  1.00  6.12              
ATOM   1350  N   GLN A  98      90.539  84.583 103.387  1.00  6.18              
ATOM   1351  H   GLN A  98      89.944  84.028 103.989  1.00  6.18              
ATOM   1352  CA  GLN A  98      92.035  84.518 103.536  1.00  6.18              
ATOM   1353  HA  GLN A  98      92.448  85.511 103.352  1.00  6.18              
ATOM   1354  CB  GLN A  98      92.385  84.117 104.984  1.00  6.18              
ATOM   1355  HB1 GLN A  98      93.460  83.950 105.051  1.00  6.18              
ATOM   1356  HB2 GLN A  98      91.889  83.179 105.237  1.00  6.18              
ATOM   1357  CG  GLN A  98      92.026  85.180 106.029  1.00  6.18              
ATOM   1358  HG1 GLN A  98      90.943  85.226 106.148  1.00  6.18              
ATOM   1359  HG2 GLN A  98      92.384  86.154 105.695  1.00  6.18              
ATOM   1360  CD  GLN A  98      92.670  84.856 107.376  1.00  6.18              
ATOM   1361  OE1 GLN A  98      92.023  84.386 108.299  1.00  6.18              
ATOM   1362  NE2 GLN A  98      93.962  85.083 107.535  1.00  6.18              
ATOM   1363 1HE2 GLN A  98      94.523  85.411 106.770  1.00  6.18              
ATOM   1364 2HE2 GLN A  98      94.351  84.834 108.427  1.00  6.18              
ATOM   1365  C   GLN A  98      92.779  83.570 102.572  1.00  6.18              
ATOM   1366  O   GLN A  98      94.001  83.479 102.679  1.00  6.18              
ATOM   1367  N   THR A  99      92.104  82.870 101.648  1.00  6.39              
ATOM   1368  H   THR A  99      91.094  82.905 101.632  1.00  6.39              
ATOM   1369  CA  THR A  99      92.832  82.368 100.437  1.00  6.39              
ATOM   1370  HA  THR A  99      93.743  81.871 100.767  1.00  6.39              
ATOM   1371  CB  THR A  99      92.012  81.333  99.641  1.00  6.39              
ATOM   1372  HB  THR A  99      92.627  80.975  98.814  1.00  6.39              
ATOM   1373  CG2 THR A  99      91.621  80.121 100.487  1.00  6.39              
ATOM   1374 1HG2 THR A  99      91.100  79.400  99.858  1.00  6.39              
ATOM   1375 2HG2 THR A  99      92.520  79.654 100.889  1.00  6.39              
ATOM   1376 3HG2 THR A  99      90.970  80.422 101.307  1.00  6.39              
ATOM   1377  OG1 THR A  99      90.826  81.871  99.097  1.00  6.39              
ATOM   1378  HG1 THR A  99      90.234  82.095  99.826  1.00  6.39              
ATOM   1379  C   THR A  99      93.282  83.448  99.454  1.00  6.39              
ATOM   1380  O   THR A  99      94.177  83.196  98.648  1.00  6.39              
ATOM   1381  N   GLU A 100      92.705  84.651  99.497  1.00  8.55              
ATOM   1382  H   GLU A 100      91.942  84.810 100.146  1.00  8.55              
ATOM   1383  CA  GLU A 100      93.314  85.832  98.880  1.00  8.55              
ATOM   1384  HA  GLU A 100      93.684  85.590  97.887  1.00  8.55              
ATOM   1385  CB  GLU A 100      92.254  86.960  98.782  1.00  8.55              
ATOM   1386  HB1 GLU A 100      92.697  87.809  98.261  1.00  8.55              
ATOM   1387  HB2 GLU A 100      92.022  87.294  99.795  1.00  8.55              
ATOM   1388  CG  GLU A 100      90.930  86.660  98.072  1.00  8.55              
ATOM   1389  HG1 GLU A 100      90.462  85.776  98.513  1.00  8.55              
ATOM   1390  HG2 GLU A 100      91.125  86.457  97.016  1.00  8.55              
ATOM   1391  CD  GLU A 100      90.001  87.877  98.224  1.00  8.55              
ATOM   1392  OE1 GLU A 100      89.088  87.810  99.077  1.00  8.55              
ATOM   1393  OE2 GLU A 100      90.254  88.903  97.543  1.00  8.55              
ATOM   1394  C   GLU A 100      94.463  86.343  99.767  1.00  8.55              
ATOM   1395  O   GLU A 100      95.012  85.635 100.612  1.00  8.55              
ATOM   1396  N   LEU A 101      94.898  87.585  99.535  1.00 10.46              
ATOM   1397  H   LEU A 101      94.396  88.105  98.833  1.00 10.46              
ATOM   1398  CA  LEU A 101      96.314  87.836  99.707  1.00 10.46              
ATOM   1399  HA  LEU A 101      96.639  87.266 100.576  1.00 10.46              
ATOM   1400  CB  LEU A 101      97.050  87.232  98.476  1.00 10.46              
ATOM   1401  HB1 LEU A 101      96.900  86.151  98.499  1.00 10.46              
ATOM   1402  HB2 LEU A 101      98.106  87.382  98.654  1.00 10.46              
ATOM   1403  CG  LEU A 101      96.799  87.668  97.014  1.00 10.46              
ATOM   1404  HG  LEU A 101      97.547  87.126  96.447  1.00 10.46              
ATOM   1405  CD1 LEU A 101      95.432  87.269  96.452  1.00 10.46              
ATOM   1406 1HD1 LEU A 101      95.293  86.197  96.582  1.00 10.46              
ATOM   1407 2HD1 LEU A 101      94.632  87.822  96.933  1.00 10.46              
ATOM   1408 3HD1 LEU A 101      95.375  87.476  95.384  1.00 10.46              
ATOM   1409  CD2 LEU A 101      97.029  89.142  96.705  1.00 10.46              
ATOM   1410 1HD2 LEU A 101      96.877  89.336  95.646  1.00 10.46              
ATOM   1411 2HD2 LEU A 101      96.342  89.737  97.284  1.00 10.46              
ATOM   1412 3HD2 LEU A 101      98.057  89.409  96.954  1.00 10.46              
ATOM   1413  C   LEU A 101      96.795  89.240 100.056  1.00 10.46              
ATOM   1414  O   LEU A 101      97.728  89.757  99.457  1.00 10.46              
ATOM   1415  N   PHE A 102      96.106  89.893 100.983  1.00  8.57              
ATOM   1416  H   PHE A 102      95.413  89.372 101.500  1.00  8.57              
ATOM   1417  CA  PHE A 102      96.034  91.357 101.012  1.00  8.57              
ATOM   1418  HA  PHE A 102      95.405  91.604 101.866  1.00  8.57              
ATOM   1419  CB  PHE A 102      97.389  92.042 101.293  1.00  8.57              
ATOM   1420  HB1 PHE A 102      97.199  93.091 101.526  1.00  8.57              
ATOM   1421  HB2 PHE A 102      98.002  92.037 100.391  1.00  8.57              
ATOM   1422  CG  PHE A 102      98.179  91.446 102.446  1.00  8.57              
ATOM   1423  CD1 PHE A 102      97.764  91.664 103.773  1.00  8.57              
ATOM   1424  HD1 PHE A 102      96.887  92.263 103.973  1.00  8.57              
ATOM   1425  CE1 PHE A 102      98.498  91.123 104.844  1.00  8.57              
ATOM   1426  HE1 PHE A 102      98.188  91.313 105.863  1.00  8.57              
ATOM   1427  CZ  PHE A 102      99.644  90.350 104.591  1.00  8.57              
ATOM   1428  HZ  PHE A 102     100.211  89.941 105.415  1.00  8.57              
ATOM   1429  CE2 PHE A 102     100.057  90.122 103.267  1.00  8.57              
ATOM   1430  HE2 PHE A 102     100.935  89.524 103.072  1.00  8.57              
ATOM   1431  CD2 PHE A 102      99.332  90.676 102.197  1.00  8.57              
ATOM   1432  HD2 PHE A 102      99.660  90.511 101.179  1.00  8.57              
ATOM   1433  C   PHE A 102      95.282  91.937  99.802  1.00  8.57              
ATOM   1434  O   PHE A 102      95.189  93.151  99.653  1.00  8.57              
ATOM   1435  N   ALA A 103      94.740  91.071  98.936  1.00  6.07              
ATOM   1436  H   ALA A 103      94.816  90.096  99.169  1.00  6.07              
ATOM   1437  CA  ALA A 103      94.204  91.374  97.609  1.00  6.07              
ATOM   1438  HA  ALA A 103      94.169  90.439  97.050  1.00  6.07              
ATOM   1439  CB  ALA A 103      92.748  91.840  97.773  1.00  6.07              
ATOM   1440  HB1 ALA A 103      92.290  91.972  96.793  1.00  6.07              
ATOM   1441  HB2 ALA A 103      92.176  91.084  98.317  1.00  6.07              
ATOM   1442  HB3 ALA A 103      92.714  92.782  98.320  1.00  6.07              
ATOM   1443  C   ALA A 103      95.076  92.340  96.760  1.00  6.07              
ATOM   1444  O   ALA A 103      94.578  93.010  95.848  1.00  6.07              
ATOM   1445  N   HIS A 104      96.383  92.421  97.055  1.00  5.98              
ATOM   1446  H   HIS A 104      96.733  91.835  97.804  1.00  5.98              
ATOM   1447  CA  HIS A 104      97.362  93.297  96.414  1.00  5.98              
ATOM   1448  HA  HIS A 104      97.127  93.401  95.354  1.00  5.98              
ATOM   1449  CB  HIS A 104      97.342  94.693  97.078  1.00  5.98              
ATOM   1450  HB1 HIS A 104      98.245  95.227  96.781  1.00  5.98              
ATOM   1451  HB2 HIS A 104      97.397  94.565  98.161  1.00  5.98              
ATOM   1452  CG  HIS A 104      96.181  95.612  96.764  1.00  5.98              
ATOM   1453  ND1 HIS A 104      96.191  96.632  95.800  1.00  5.98              
ATOM   1454  CE1 HIS A 104      95.083  97.357  96.025  1.00  5.98              
ATOM   1455  HE1 HIS A 104      94.817  98.253  95.478  1.00  5.98              
ATOM   1456  NE2 HIS A 104      94.386  96.856  97.061  1.00  5.98              
ATOM   1457  HE2 HIS A 104      93.571  97.275  97.492  1.00  5.98              
ATOM   1458  CD2 HIS A 104      95.069  95.762  97.541  1.00  5.98              
ATOM   1459  HD2 HIS A 104      94.833  95.181  98.424  1.00  5.98              
ATOM   1460  C   HIS A 104      98.784  92.765  96.559  1.00  5.98              
ATOM   1461  O   HIS A 104      99.162  92.289  97.624  1.00  5.98              
ATOM   1462  N   PHE A 105      99.630  92.965  95.543  1.00  6.23              
ATOM   1463  H   PHE A 105      99.284  93.330  94.671  1.00  6.23              
ATOM   1464  CA  PHE A 105     101.042  92.591  95.649  1.00  6.23              
ATOM   1465  HA  PHE A 105     101.114  91.847  96.440  1.00  6.23              
ATOM   1466  CB  PHE A 105     101.520  91.899  94.367  1.00  6.23              
ATOM   1467  HB1 PHE A 105     101.559  92.631  93.560  1.00  6.23              
ATOM   1468  HB2 PHE A 105     100.787  91.141  94.092  1.00  6.23              
ATOM   1469  CG  PHE A 105     102.872  91.213  94.507  1.00  6.23              
ATOM   1470  CD1 PHE A 105     103.145  90.392  95.622  1.00  6.23              
ATOM   1471  HD1 PHE A 105     102.388  90.203  96.371  1.00  6.23              
ATOM   1472  CE1 PHE A 105     104.404  89.786  95.767  1.00  6.23              
ATOM   1473  HE1 PHE A 105     104.609  89.169  96.630  1.00  6.23              
ATOM   1474  CZ  PHE A 105     105.380  89.946  94.773  1.00  6.23              
ATOM   1475  HZ  PHE A 105     106.344  89.472  94.888  1.00  6.23              
ATOM   1476  CE2 PHE A 105     105.104  90.732  93.642  1.00  6.23              
ATOM   1477  HE2 PHE A 105     105.856  90.850  92.876  1.00  6.23              
ATOM   1478  CD2 PHE A 105     103.859  91.374  93.515  1.00  6.23              
ATOM   1479  HD2 PHE A 105     103.665  91.984  92.647  1.00  6.23              
ATOM   1480  C   PHE A 105     101.935  93.749  96.052  1.00  6.23              
ATOM   1481  O   PHE A 105     101.965  94.761  95.356  1.00  6.23              
ATOM   1482  N   ILE A 106     102.644  93.605  97.169  1.00  6.16              
ATOM   1483  H   ILE A 106     102.498  92.772  97.720  1.00  6.16              
ATOM   1484  CA  ILE A 106     103.596  94.590  97.685  1.00  6.16              
ATOM   1485  HA  ILE A 106     103.130  95.574  97.677  1.00  6.16              
ATOM   1486  CB  ILE A 106     103.941  94.249  99.160  1.00  6.16              
ATOM   1487  HB  ILE A 106     104.439  93.278  99.185  1.00  6.16              
ATOM   1488  CG2 ILE A 106     104.909  95.277  99.758  1.00  6.16              
ATOM   1489 1HG2 ILE A 106     105.064  95.075 100.821  1.00  6.16              
ATOM   1490 2HG2 ILE A 106     105.886  95.234  99.278  1.00  6.16              
ATOM   1491 3HG2 ILE A 106     104.512  96.285  99.650  1.00  6.16              
ATOM   1492  CG1 ILE A 106     102.688  94.126 100.064  1.00  6.16              
ATOM   1493 1HG1 ILE A 106     103.015  93.911 101.083  1.00  6.16              
ATOM   1494 2HG1 ILE A 106     102.094  93.269  99.742  1.00  6.16              
ATOM   1495  CD1 ILE A 106     101.767  95.355 100.108  1.00  6.16              
ATOM   1496  HD1 ILE A 106     100.940  95.155 100.790  1.00  6.16              
ATOM   1497  HD2 ILE A 106     102.312  96.227 100.469  1.00  6.16              
ATOM   1498  HD3 ILE A 106     101.357  95.561  99.120  1.00  6.16              
ATOM   1499  C   ILE A 106     104.817  94.679  96.774  1.00  6.16              
ATOM   1500  O   ILE A 106     104.752  95.432  95.812  1.00  6.16              
ATOM   1501  N   GLN A 107     105.882  93.893  96.965  1.00  6.26              
ATOM   1502  H   GLN A 107     105.892  93.233  97.731  1.00  6.26              
ATOM   1503  CA  GLN A 107     107.095  93.986  96.142  1.00  6.26              
ATOM   1504  HA  GLN A 107     106.886  94.620  95.285  1.00  6.26              
ATOM   1505  CB  GLN A 107     108.238  94.668  96.927  1.00  6.26              
ATOM   1506  HB1 GLN A 107     108.689  93.944  97.608  1.00  6.26              
ATOM   1507  HB2 GLN A 107     107.839  95.494  97.519  1.00  6.26              
ATOM   1508  CG  GLN A 107     109.315  95.237  95.978  1.00  6.26              
ATOM   1509  HG1 GLN A 107     108.925  96.135  95.498  1.00  6.26              
ATOM   1510  HG2 GLN A 107     109.546  94.521  95.198  1.00  6.26              
ATOM   1511  CD  GLN A 107     110.631  95.581  96.668  1.00  6.26              
ATOM   1512  OE1 GLN A 107     110.917  96.723  96.972  1.00  6.26              
ATOM   1513  NE2 GLN A 107     111.501  94.621  96.887  1.00  6.26              
ATOM   1514 1HE2 GLN A 107     111.314  93.684  96.552  1.00  6.26              
ATOM   1515 2HE2 GLN A 107     112.349  94.900  97.340  1.00  6.26              
ATOM   1516  C   GLN A 107     107.534  92.602  95.630  1.00  6.26              
ATOM   1517  O   GLN A 107     107.489  91.624  96.380  1.00  6.26              
ATOM   1518  N   PRO A 108     107.988  92.498  94.367  1.00  6.41              
ATOM   1519  CD  PRO A 108     107.735  93.421  93.266  1.00  6.41              
ATOM   1520  HD1 PRO A 108     108.364  94.306  93.364  1.00  6.41              
ATOM   1521  HD2 PRO A 108     106.685  93.712  93.226  1.00  6.41              
ATOM   1522  CG  PRO A 108     108.116  92.668  91.995  1.00  6.41              
ATOM   1523  HG1 PRO A 108     108.488  93.344  91.223  1.00  6.41              
ATOM   1524  HG2 PRO A 108     107.259  92.106  91.625  1.00  6.41              
ATOM   1525  CB  PRO A 108     109.200  91.705  92.473  1.00  6.41              
ATOM   1526  HB1 PRO A 108     110.165  92.210  92.412  1.00  6.41              
ATOM   1527  HB2 PRO A 108     109.218  90.794  91.874  1.00  6.41              
ATOM   1528  CA  PRO A 108     108.854  91.409  93.942  1.00  6.41              
ATOM   1529  HA  PRO A 108     108.296  90.474  93.999  1.00  6.41              
ATOM   1530  C   PRO A 108     110.155  91.273  94.758  1.00  6.41              
ATOM   1531  O   PRO A 108     110.637  92.236  95.358  1.00  6.41              
ATOM   1532  N   ALA A 109     110.784  90.101  94.640  1.00  6.58              
ATOM   1533  H   ALA A 109     110.296  89.342  94.186  1.00  6.58              
ATOM   1534  CA  ALA A 109     112.233  89.922  94.751  1.00  6.58              
ATOM   1535  HA  ALA A 109     112.718  90.727  94.198  1.00  6.58              
ATOM   1536  CB  ALA A 109     112.690  90.015  96.218  1.00  6.58              
ATOM   1537  HB1 ALA A 109     112.484  91.008  96.616  1.00  6.58              
ATOM   1538  HB2 ALA A 109     112.174  89.283  96.831  1.00  6.58              
ATOM   1539  HB3 ALA A 109     113.764  89.837  96.283  1.00  6.58              
ATOM   1540  C   ALA A 109     112.673  88.587  94.117  1.00  6.58              
ATOM   1541  O   ALA A 109     111.936  87.603  94.126  1.00  6.58              
ATOM   1542  N   ALA A 110     113.895  88.541  93.587  1.00  6.82              
ATOM   1543  H   ALA A 110     114.472  89.365  93.629  1.00  6.82              
ATOM   1544  CA  ALA A 110     114.467  87.360  92.941  1.00  6.82              
ATOM   1545  HA  ALA A 110     113.661  86.720  92.584  1.00  6.82              
ATOM   1546  CB  ALA A 110     115.257  87.811  91.704  1.00  6.82              
ATOM   1547  HB1 ALA A 110     115.643  86.931  91.184  1.00  6.82              
ATOM   1548  HB2 ALA A 110     114.606  88.361  91.024  1.00  6.82              
ATOM   1549  HB3 ALA A 110     116.095  88.442  92.004  1.00  6.82              
ATOM   1550  C   ALA A 110     115.300  86.509  93.919  1.00  6.82              
ATOM   1551  O   ALA A 110     116.524  86.405  93.832  1.00  6.82              
ATOM   1552  N   GLN A 111     114.624  85.966  94.927  1.00  7.00              
ATOM   1553  H   GLN A 111     113.618  86.063  94.922  1.00  7.00              
ATOM   1554  CA  GLN A 111     115.240  85.253  96.044  1.00  7.00              
ATOM   1555  HA  GLN A 111     116.069  85.848  96.431  1.00  7.00              
ATOM   1556  CB  GLN A 111     114.157  85.147  97.139  1.00  7.00              
ATOM   1557  HB1 GLN A 111     113.356  84.517  96.754  1.00  7.00              
ATOM   1558  HB2 GLN A 111     113.740  86.139  97.322  1.00  7.00              
ATOM   1559  CG  GLN A 111     114.614  84.568  98.486  1.00  7.00              
ATOM   1560  HG1 GLN A 111     115.115  83.612  98.333  1.00  7.00              
ATOM   1561  HG2 GLN A 111     113.731  84.383  99.100  1.00  7.00              
ATOM   1562  CD  GLN A 111     115.544  85.509  99.239  1.00  7.00              
ATOM   1563  OE1 GLN A 111     116.759  85.449  99.103  1.00  7.00              
ATOM   1564  NE2 GLN A 111     115.032  86.406 100.060  1.00  7.00              
ATOM   1565 1HE2 GLN A 111     114.038  86.476 100.204  1.00  7.00              
ATOM   1566 2HE2 GLN A 111     115.669  87.033 100.521  1.00  7.00              
ATOM   1567  C   GLN A 111     115.768  83.865  95.641  1.00  7.00              
ATOM   1568  O   GLN A 111     115.033  82.868  95.618  1.00  7.00              
ATOM   1569  N   LYS A 112     117.083  83.786  95.414  1.00  7.20              
ATOM   1570  H   LYS A 112     117.572  84.658  95.263  1.00  7.20              
ATOM   1571  CA  LYS A 112     117.842  82.526  95.367  1.00  7.20              
ATOM   1572  HA  LYS A 112     117.524  82.037  94.445  1.00  7.20              
ATOM   1573  CB  LYS A 112     119.357  82.783  95.200  1.00  7.20              
ATOM   1574  HB1 LYS A 112     119.510  83.573  94.462  1.00  7.20              
ATOM   1575  HB2 LYS A 112     119.791  81.874  94.780  1.00  7.20              
ATOM   1576  CG  LYS A 112     120.165  83.117  96.469  1.00  7.20              
ATOM   1577  HG1 LYS A 112     121.224  83.095  96.208  1.00  7.20              
ATOM   1578  HG2 LYS A 112     120.018  82.322  97.197  1.00  7.20              
ATOM   1579  CD  LYS A 112     119.872  84.490  97.103  1.00  7.20              
ATOM   1580  HD1 LYS A 112     118.844  84.803  96.934  1.00  7.20              
ATOM   1581  HD2 LYS A 112     120.526  85.231  96.641  1.00  7.20              
ATOM   1582  CE  LYS A 112     120.131  84.452  98.613  1.00  7.20              
ATOM   1583  HE1 LYS A 112     120.258  85.476  98.977  1.00  7.20              
ATOM   1584  HE2 LYS A 112     121.060  83.904  98.792  1.00  7.20              
ATOM   1585  NZ  LYS A 112     118.997  83.811  99.324  1.00  7.20              
ATOM   1586  HZ1 LYS A 112     119.229  83.572 100.275  1.00  7.20              
ATOM   1587  HZ2 LYS A 112     118.196  84.440  99.333  1.00  7.20              
ATOM   1588  HZ3 LYS A 112     118.678  82.982  98.829  1.00  7.20              
ATOM   1589  C   LYS A 112     117.474  81.582  96.513  1.00  7.20              
ATOM   1590  O   LYS A 112     117.565  81.934  97.694  1.00  7.20              
ATOM   1591  N   THR A 113     117.022  80.397  96.129  1.00  7.30              
ATOM   1592  H   THR A 113     117.055  80.207  95.137  1.00  7.30              
ATOM   1593  CA  THR A 113     116.412  79.362  96.980  1.00  7.30              
ATOM   1594  HA  THR A 113     116.539  79.656  98.022  1.00  7.30              
ATOM   1595  CB  THR A 113     114.888  79.293  96.715  1.00  7.30              
ATOM   1596  HB  THR A 113     114.530  78.275  96.843  1.00  7.30              
ATOM   1597  CG2 THR A 113     114.121  80.182  97.690  1.00  7.30              
ATOM   1598 1HG2 THR A 113     113.058  80.172  97.450  1.00  7.30              
ATOM   1599 2HG2 THR A 113     114.252  79.811  98.707  1.00  7.30              
ATOM   1600 3HG2 THR A 113     114.489  81.207  97.640  1.00  7.30              
ATOM   1601  OG1 THR A 113     114.531  79.756  95.420  1.00  7.30              
ATOM   1602  HG1 THR A 113     114.679  80.719  95.425  1.00  7.30              
ATOM   1603  C   THR A 113     117.241  78.057  96.832  1.00  7.30              
ATOM   1604  O   THR A 113     118.084  78.014  95.936  1.00  7.30              
ATOM   1605  N   PRO A 114     117.123  77.031  97.708  1.00  7.41              
ATOM   1606  CD  PRO A 114     115.941  76.754  98.517  1.00  7.41              
ATOM   1607  HD1 PRO A 114     115.128  76.429  97.866  1.00  7.41              
ATOM   1608  HD2 PRO A 114     115.637  77.626  99.096  1.00  7.41              
ATOM   1609  CG  PRO A 114     116.309  75.604  99.460  1.00  7.41              
ATOM   1610  HG1 PRO A 114     115.483  74.902  99.581  1.00  7.41              
ATOM   1611  HG2 PRO A 114     116.607  76.010 100.428  1.00  7.41              
ATOM   1612  CB  PRO A 114     117.515  74.946  98.789  1.00  7.41              
ATOM   1613  HB1 PRO A 114     117.180  74.265  98.004  1.00  7.41              
ATOM   1614  HB2 PRO A 114     118.146  74.428  99.512  1.00  7.41              
ATOM   1615  CA  PRO A 114     118.221  76.155  98.179  1.00  7.41              
ATOM   1616  HA  PRO A 114     118.690  76.689  99.007  1.00  7.41              
ATOM   1617  C   PRO A 114     119.387  75.763  97.251  1.00  7.41              
ATOM   1618  O   PRO A 114     120.554  75.870  97.643  1.00  7.41              
ATOM   1619  N   THR A 115     119.055  75.344  96.037  1.00  7.49              
ATOM   1620  H   THR A 115     118.070  75.198  95.884  1.00  7.49              
ATOM   1621  CA  THR A 115     119.916  75.133  94.850  1.00  7.49              
ATOM   1622  HA  THR A 115     120.720  75.870  94.829  1.00  7.49              
ATOM   1623  CB  THR A 115     120.512  73.707  94.851  1.00  7.49              
ATOM   1624  HB  THR A 115     120.916  73.481  93.864  1.00  7.49              
ATOM   1625  CG2 THR A 115     121.638  73.524  95.870  1.00  7.49              
ATOM   1626 1HG2 THR A 115     122.143  72.578  95.682  1.00  7.49              
ATOM   1627 2HG2 THR A 115     122.360  74.334  95.768  1.00  7.49              
ATOM   1628 3HG2 THR A 115     121.234  73.518  96.881  1.00  7.49              
ATOM   1629  OG1 THR A 115     119.519  72.759  95.190  1.00  7.49              
ATOM   1630  HG1 THR A 115     119.888  71.885  95.048  1.00  7.49              
ATOM   1631  C   THR A 115     119.019  75.353  93.612  1.00  7.49              
ATOM   1632  O   THR A 115     119.070  74.616  92.626  1.00  7.49              
ATOM   1633  N   SER A 116     118.086  76.314  93.726  1.00  7.42              
ATOM   1634  H   SER A 116     118.195  76.947  94.512  1.00  7.42              
ATOM   1635  CA  SER A 116     116.801  76.365  93.017  1.00  7.42              
ATOM   1636  HA  SER A 116     116.830  75.571  92.271  1.00  7.42              
ATOM   1637  CB  SER A 116     115.641  75.946  93.922  1.00  7.42              
ATOM   1638  HB1 SER A 116     115.910  75.039  94.466  1.00  7.42              
ATOM   1639  HB2 SER A 116     114.777  75.719  93.297  1.00  7.42              
ATOM   1640  OG  SER A 116     115.299  76.957  94.837  1.00  7.42              
ATOM   1641  HG  SER A 116     115.644  77.792  94.471  1.00  7.42              
ATOM   1642  C   SER A 116     116.629  77.663  92.224  1.00  7.42              
ATOM   1643  O   SER A 116     115.854  78.527  92.645  1.00  7.42              
ATOM   1644  N   PRO A 117     117.402  77.830  91.130  1.00  7.34              
ATOM   1645  CD  PRO A 117     117.820  76.788  90.195  1.00  7.34              
ATOM   1646  HD1 PRO A 117     116.962  76.483  89.599  1.00  7.34              
ATOM   1647  HD2 PRO A 117     118.241  75.922  90.701  1.00  7.34              
ATOM   1648  CG  PRO A 117     118.891  77.410  89.289  1.00  7.34              
ATOM   1649  HG1 PRO A 117     118.790  77.088  88.253  1.00  7.34              
ATOM   1650  HG2 PRO A 117     119.879  77.137  89.665  1.00  7.34              
ATOM   1651  CB  PRO A 117     118.690  78.919  89.447  1.00  7.34              
ATOM   1652  HB1 PRO A 117     117.886  79.277  88.807  1.00  7.34              
ATOM   1653  HB2 PRO A 117     119.615  79.468  89.267  1.00  7.34              
ATOM   1654  CA  PRO A 117     118.274  78.974  90.912  1.00  7.34              
ATOM   1655  HA  PRO A 117     119.179  78.769  91.487  1.00  7.34              
ATOM   1656  C   PRO A 117     117.776  80.327  91.442  1.00  7.34              
ATOM   1657  O   PRO A 117     118.287  80.773  92.466  1.00  7.34              
ATOM   1658  N   LEU A 118     116.782  80.972  90.820  1.00  7.16              
ATOM   1659  H   LEU A 118     116.410  80.563  89.977  1.00  7.16              
ATOM   1660  CA  LEU A 118     116.448  82.375  91.136  1.00  7.16              
ATOM   1661  HA  LEU A 118     116.987  82.700  92.026  1.00  7.16              
ATOM   1662  CB  LEU A 118     116.889  83.270  89.948  1.00  7.16              
ATOM   1663  HB1 LEU A 118     116.344  84.213  90.014  1.00  7.16              
ATOM   1664  HB2 LEU A 118     116.567  82.807  89.013  1.00  7.16              
ATOM   1665  CG  LEU A 118     118.371  83.678  89.815  1.00  7.16              
ATOM   1666  HG  LEU A 118     118.413  84.417  89.013  1.00  7.16              
ATOM   1667  CD1 LEU A 118     118.910  84.347  91.077  1.00  7.16              
ATOM   1668 1HD1 LEU A 118     119.886  84.783  90.868  1.00  7.16              
ATOM   1669 2HD1 LEU A 118     118.232  85.141  91.396  1.00  7.16              
ATOM   1670 3HD1 LEU A 118     119.015  83.619  91.881  1.00  7.16              
ATOM   1671  CD2 LEU A 118     119.321  82.550  89.412  1.00  7.16              
ATOM   1672 1HD2 LEU A 118     120.270  82.977  89.088  1.00  7.16              
ATOM   1673 2HD2 LEU A 118     119.521  81.898  90.260  1.00  7.16              
ATOM   1674 3HD2 LEU A 118     118.894  81.978  88.589  1.00  7.16              
ATOM   1675  C   LEU A 118     114.968  82.664  91.457  1.00  7.16              
ATOM   1676  O   LEU A 118     114.657  83.796  91.822  1.00  7.16              
ATOM   1677  N   LYS A 119     114.076  81.673  91.289  1.00  7.14              
ATOM   1678  H   LYS A 119     114.478  80.787  91.028  1.00  7.14              
ATOM   1679  CA  LYS A 119     112.593  81.765  91.287  1.00  7.14              
ATOM   1680  HA  LYS A 119     112.274  81.779  90.242  1.00  7.14              
ATOM   1681  CB  LYS A 119     112.007  80.509  91.950  1.00  7.14              
ATOM   1682  HB1 LYS A 119     110.931  80.644  92.071  1.00  7.14              
ATOM   1683  HB2 LYS A 119     112.451  80.402  92.940  1.00  7.14              
ATOM   1684  CG  LYS A 119     112.245  79.245  91.110  1.00  7.14              
ATOM   1685  HG1 LYS A 119     113.310  79.107  90.920  1.00  7.14              
ATOM   1686  HG2 LYS A 119     111.748  79.383  90.148  1.00  7.14              
ATOM   1687  CD  LYS A 119     111.681  77.971  91.761  1.00  7.14              
ATOM   1688  HD1 LYS A 119     111.504  77.252  90.958  1.00  7.14              
ATOM   1689  HD2 LYS A 119     110.721  78.174  92.238  1.00  7.14              
ATOM   1690  CE  LYS A 119     112.649  77.306  92.751  1.00  7.14              
ATOM   1691  HE1 LYS A 119     113.626  77.220  92.265  1.00  7.14              
ATOM   1692  HE2 LYS A 119     112.290  76.292  92.947  1.00  7.14              
ATOM   1693  NZ  LYS A 119     112.800  78.030  94.038  1.00  7.14              
ATOM   1694  HZ1 LYS A 119     113.470  77.544  94.631  1.00  7.14              
ATOM   1695  HZ2 LYS A 119     113.226  78.947  93.913  1.00  7.14              
ATOM   1696  HZ3 LYS A 119     111.931  78.128  94.540  1.00  7.14              
ATOM   1697  C   LYS A 119     112.008  83.028  91.923  1.00  7.14              
ATOM   1698  O   LYS A 119     112.025  83.143  93.145  1.00  7.14              
ATOM   1699  N   MET A 120     111.418  83.915  91.111  1.00  7.01              
ATOM   1700  H   MET A 120     111.452  83.711  90.114  1.00  7.01              
ATOM   1701  CA  MET A 120     111.044  85.298  91.497  1.00  7.01              
ATOM   1702  HA  MET A 120     111.910  85.668  92.043  1.00  7.01              
ATOM   1703  CB  MET A 120     110.960  86.200  90.242  1.00  7.01              
ATOM   1704  HB1 MET A 120     111.919  86.114  89.728  1.00  7.01              
ATOM   1705  HB2 MET A 120     110.877  87.241  90.555  1.00  7.01              
ATOM   1706  CG  MET A 120     109.869  85.902  89.195  1.00  7.01              
ATOM   1707  HG1 MET A 120     109.827  84.830  89.038  1.00  7.01              
ATOM   1708  HG2 MET A 120     110.202  86.351  88.259  1.00  7.01              
ATOM   1709  SD  MET A 120     108.164  86.481  89.459  1.00  7.01              
ATOM   1710  CE  MET A 120     108.431  88.272  89.464  1.00  7.01              
ATOM   1711  HE1 MET A 120     107.472  88.784  89.396  1.00  7.01              
ATOM   1712  HE2 MET A 120     108.932  88.565  90.386  1.00  7.01              
ATOM   1713  HE3 MET A 120     109.047  88.551  88.609  1.00  7.01              
ATOM   1714  C   MET A 120     109.904  85.530  92.491  1.00  7.01              
ATOM   1715  O   MET A 120     109.184  86.527  92.447  1.00  7.01              
ATOM   1716  N   LYS A 121     109.721  84.567  93.384  1.00  7.42              
ATOM   1717  H   LYS A 121     110.456  83.871  93.428  1.00  7.42              
ATOM   1718  CA  LYS A 121     108.583  84.398  94.265  1.00  7.42              
ATOM   1719  HA  LYS A 121     108.020  85.330  94.330  1.00  7.42              
ATOM   1720  CB  LYS A 121     107.643  83.331  93.645  1.00  7.42              
ATOM   1721  HB1 LYS A 121     106.838  83.190  94.354  1.00  7.42              
ATOM   1722  HB2 LYS A 121     108.170  82.375  93.551  1.00  7.42              
ATOM   1723  CG  LYS A 121     106.949  83.669  92.304  1.00  7.42              
ATOM   1724  HG1 LYS A 121     106.659  84.720  92.325  1.00  7.42              
ATOM   1725  HG2 LYS A 121     106.026  83.089  92.264  1.00  7.42              
ATOM   1726  CD  LYS A 121     107.705  83.395  90.984  1.00  7.42              
ATOM   1727  HD1 LYS A 121     108.594  84.009  90.942  1.00  7.42              
ATOM   1728  HD2 LYS A 121     107.057  83.713  90.165  1.00  7.42              
ATOM   1729  CE  LYS A 121     108.109  81.935  90.745  1.00  7.42              
ATOM   1730  HE1 LYS A 121     107.204  81.323  90.757  1.00  7.42              
ATOM   1731  HE2 LYS A 121     108.757  81.613  91.564  1.00  7.42              
ATOM   1732  NZ  LYS A 121     108.817  81.764  89.446  1.00  7.42              
ATOM   1733  HZ1 LYS A 121     109.026  80.805  89.206  1.00  7.42              
ATOM   1734  HZ2 LYS A 121     108.323  82.136  88.646  1.00  7.42              
ATOM   1735  HZ3 LYS A 121     109.709  82.256  89.378  1.00  7.42              
ATOM   1736  C   LYS A 121     109.078  84.020  95.656  1.00  7.42              
ATOM   1737  O   LYS A 121     109.035  82.838  96.011  1.00  7.42              
ATOM   1738  N   PRO A 122     109.546  85.011  96.439  1.00  8.88              
ATOM   1739  CD  PRO A 122     109.531  86.438  96.110  1.00  8.88              
ATOM   1740  HD1 PRO A 122     108.537  86.850  96.278  1.00  8.88              
ATOM   1741  HD2 PRO A 122     109.832  86.623  95.082  1.00  8.88              
ATOM   1742  CG  PRO A 122     110.518  87.111  97.056  1.00  8.88              
ATOM   1743  HG1 PRO A 122     110.204  88.125  97.308  1.00  8.88              
ATOM   1744  HG2 PRO A 122     111.512  87.100  96.612  1.00  8.88              
ATOM   1745  CB  PRO A 122     110.515  86.198  98.271  1.00  8.88              
ATOM   1746  HB1 PRO A 122     109.662  86.444  98.905  1.00  8.88              
ATOM   1747  HB2 PRO A 122     111.445  86.277  98.834  1.00  8.88              
ATOM   1748  CA  PRO A 122     110.340  84.813  97.646  1.00  8.88              
ATOM   1749  HA  PRO A 122     111.315  84.457  97.326  1.00  8.88              
ATOM   1750  C   PRO A 122     109.872  83.845  98.701  1.00  8.88              
ATOM   1751  O   PRO A 122     110.675  83.312  99.450  1.00  8.88              
ATOM   1752  N   GLY A 123     108.574  83.573  98.739  1.00  9.71              
ATOM   1753  H   GLY A 123     107.979  84.082  98.109  1.00  9.71              
ATOM   1754  CA  GLY A 123     108.051  82.523  99.564  1.00  9.71              
ATOM   1755  HA1 GLY A 123     107.725  82.943 100.507  1.00  9.71              
ATOM   1756  HA2 GLY A 123     108.839  81.816  99.789  1.00  9.71              
ATOM   1757  C   GLY A 123     106.906  81.735  98.953  1.00  9.71              
ATOM   1758  O   GLY A 123     105.996  81.325  99.647  1.00  9.71              
ATOM   1759  N   ARG A 124     106.920  81.663  97.628  1.00 11.48              
ATOM   1760  H   ARG A 124     107.772  81.922  97.138  1.00 11.48              
ATOM   1761  CA  ARG A 124     105.733  81.799  96.775  1.00 11.48              
ATOM   1762  HA  ARG A 124     106.154  81.737  95.767  1.00 11.48              
ATOM   1763  CB  ARG A 124     104.984  80.458  96.704  1.00 11.48              
ATOM   1764  HB1 ARG A 124     104.278  80.628  95.928  1.00 11.48              
ATOM   1765  HB2 ARG A 124     104.533  80.247  97.666  1.00 11.48              
ATOM   1766  CG  ARG A 124     105.860  79.274  96.252  1.00 11.48              
ATOM   1767  HG1 ARG A 124     106.707  79.650  95.683  1.00 11.48              
ATOM   1768  HG2 ARG A 124     105.273  78.687  95.548  1.00 11.48              
ATOM   1769  CD  ARG A 124     106.377  78.363  97.376  1.00 11.48              
ATOM   1770  HD1 ARG A 124     106.329  78.872  98.340  1.00 11.48              
ATOM   1771  HD2 ARG A 124     107.428  78.139  97.186  1.00 11.48              
ATOM   1772  NE  ARG A 124     105.649  77.069  97.429  1.00 11.48              
ATOM   1773  HE  ARG A 124     105.935  76.360  96.776  1.00 11.48              
ATOM   1774  CZ  ARG A 124     104.620  76.759  98.201  1.00 11.48              
ATOM   1775  NH1 ARG A 124     104.170  77.571  99.101  1.00 11.48              
ATOM   1776 1HH1 ARG A 124     104.659  78.417  99.307  1.00 11.48              
ATOM   1777 2HH1 ARG A 124     103.380  77.251  99.665  1.00 11.48              
ATOM   1778  NH2 ARG A 124     103.987  75.632  98.077  1.00 11.48              
ATOM   1779 1HH2 ARG A 124     104.261  74.929  97.420  1.00 11.48              
ATOM   1780 2HH2 ARG A 124     103.126  75.532  98.613  1.00 11.48              
ATOM   1781  C   ARG A 124     105.205  83.251  96.799  1.00 11.48              
ATOM   1782  O   ARG A 124     104.691  83.586  95.741  1.00 11.48              
ATOM   1783  N   PRO A 125     105.642  84.238  97.679  1.00 13.32              
ATOM   1784  CD  PRO A 125     106.028  85.526  97.122  1.00 13.32              
ATOM   1785  HD1 PRO A 125     105.244  85.913  96.477  1.00 13.32              
ATOM   1786  HD2 PRO A 125     106.941  85.441  96.552  1.00 13.32              
ATOM   1787  CG  PRO A 125     106.208  86.505  98.283  1.00 13.32              
ATOM   1788  HG1 PRO A 125     106.117  87.537  97.951  1.00 13.32              
ATOM   1789  HG2 PRO A 125     107.154  86.321  98.789  1.00 13.32              
ATOM   1790  CB  PRO A 125     105.050  86.097  99.188  1.00 13.32              
ATOM   1791  HB1 PRO A 125     104.125  86.529  98.808  1.00 13.32              
ATOM   1792  HB2 PRO A 125     105.220  86.412 100.217  1.00 13.32              
ATOM   1793  CA  PRO A 125     105.070  84.582  99.050  1.00 13.32              
ATOM   1794  HA  PRO A 125     105.696  84.126  99.809  1.00 13.32              
ATOM   1795  C   PRO A 125     103.748  83.892  99.009  1.00 13.32              
ATOM   1796  O   PRO A 125     102.970  84.279  98.175  1.00 13.32              
ATOM   1797  N   ARG A 126     103.582  82.699  99.587  1.00 13.52              
ATOM   1798  H   ARG A 126     104.353  82.352 100.143  1.00 13.52              
ATOM   1799  CA  ARG A 126     102.652  81.709  99.004  1.00 13.52              
ATOM   1800  HA  ARG A 126     102.988  81.479  98.008  1.00 13.52              
ATOM   1801  CB  ARG A 126     102.687  80.442  99.899  1.00 13.52              
ATOM   1802  HB1 ARG A 126     103.712  80.085  99.962  1.00 13.52              
ATOM   1803  HB2 ARG A 126     102.093  79.661  99.422  1.00 13.52              
ATOM   1804  CG  ARG A 126     102.137  80.655 101.334  1.00 13.52              
ATOM   1805  HG1 ARG A 126     101.249  80.033 101.466  1.00 13.52              
ATOM   1806  HG2 ARG A 126     101.822  81.688 101.460  1.00 13.52              
ATOM   1807  CD  ARG A 126     103.142  80.356 102.456  1.00 13.52              
ATOM   1808  HD1 ARG A 126     102.748  80.786 103.380  1.00 13.52              
ATOM   1809  HD2 ARG A 126     104.099  80.831 102.232  1.00 13.52              
ATOM   1810  NE  ARG A 126     103.331  78.911 102.651  1.00 13.52              
ATOM   1811  HE  ARG A 126     102.918  78.290 101.959  1.00 13.52              
ATOM   1812  CZ  ARG A 126     103.851  78.282 103.688  1.00 13.52              
ATOM   1813  NH1 ARG A 126     104.415  78.912 104.683  1.00 13.52              
ATOM   1814 1HH1 ARG A 126     104.458  79.913 104.662  1.00 13.52              
ATOM   1815 2HH1 ARG A 126     104.814  78.398 105.446  1.00 13.52              
ATOM   1816  NH2 ARG A 126     103.790  76.986 103.719  1.00 13.52              
ATOM   1817 1HH2 ARG A 126     103.357  76.534 102.914  1.00 13.52              
ATOM   1818 2HH2 ARG A 126     104.083  76.449 104.513  1.00 13.52              
ATOM   1819  C   ARG A 126     101.198  82.150  98.825  1.00 13.52              
ATOM   1820  O   ARG A 126     100.494  81.650  97.959  1.00 13.52              
ATOM   1821  N   ILE A 127     100.878  83.204  99.553  1.00 12.48              
ATOM   1822  H   ILE A 127     101.556  83.458 100.241  1.00 12.48              
ATOM   1823  CA  ILE A 127     100.006  84.266  99.124  1.00 12.48              
ATOM   1824  HA  ILE A 127      99.024  83.910  99.424  1.00 12.48              
ATOM   1825  CB  ILE A 127     100.302  85.522 100.013  1.00 12.48              
ATOM   1826  HB  ILE A 127     101.124  85.261 100.683  1.00 12.48              
ATOM   1827  CG2 ILE A 127     100.823  86.787  99.295  1.00 12.48              
ATOM   1828 1HG2 ILE A 127     100.936  87.614  99.993  1.00 12.48              
ATOM   1829 2HG2 ILE A 127     101.801  86.591  98.866  1.00 12.48              
ATOM   1830 3HG2 ILE A 127     100.152  87.093  98.499  1.00 12.48              
ATOM   1831  CG1 ILE A 127      99.106  85.730 100.970  1.00 12.48              
ATOM   1832 1HG1 ILE A 127      99.024  84.847 101.606  1.00 12.48              
ATOM   1833 2HG1 ILE A 127      98.187  85.780 100.399  1.00 12.48              
ATOM   1834  CD1 ILE A 127      99.184  86.951 101.892  1.00 12.48              
ATOM   1835  HD1 ILE A 127      98.354  86.928 102.599  1.00 12.48              
ATOM   1836  HD2 ILE A 127     100.122  86.937 102.446  1.00 12.48              
ATOM   1837  HD3 ILE A 127      99.113  87.868 101.310  1.00 12.48              
ATOM   1838  C   ILE A 127      99.815  84.431  97.585  1.00 12.48              
ATOM   1839  O   ILE A 127      98.855  84.012  96.938  1.00 12.48              
ATOM   1840  N   LYS A 128     100.868  84.947  96.994  1.00 12.81              
ATOM   1841  H   LYS A 128     101.556  85.266  97.661  1.00 12.81              
ATOM   1842  CA  LYS A 128     101.406  84.837  95.654  1.00 12.81              
ATOM   1843  HA  LYS A 128     100.636  85.142  94.973  1.00 12.81              
ATOM   1844  CB  LYS A 128     102.542  85.880  95.531  1.00 12.81              
ATOM   1845  HB1 LYS A 128     103.430  85.420  95.119  1.00 12.81              
ATOM   1846  HB2 LYS A 128     102.818  86.257  96.516  1.00 12.81              
ATOM   1847  CG  LYS A 128     102.259  87.091  94.648  1.00 12.81              
ATOM   1848  HG1 LYS A 128     103.041  87.804  94.875  1.00 12.81              
ATOM   1849  HG2 LYS A 128     101.305  87.532  94.922  1.00 12.81              
ATOM   1850  CD  LYS A 128     102.331  86.789  93.143  1.00 12.81              
ATOM   1851  HD1 LYS A 128     101.370  86.421  92.782  1.00 12.81              
ATOM   1852  HD2 LYS A 128     103.080  86.018  92.958  1.00 12.81              
ATOM   1853  CE  LYS A 128     102.762  88.048  92.377  1.00 12.81              
ATOM   1854  HE1 LYS A 128     103.030  87.761  91.358  1.00 12.81              
ATOM   1855  HE2 LYS A 128     103.647  88.463  92.866  1.00 12.81              
ATOM   1856  NZ  LYS A 128     101.688  89.059  92.338  1.00 12.81              
ATOM   1857  HZ1 LYS A 128     101.968  89.957  91.988  1.00 12.81              
ATOM   1858  HZ2 LYS A 128     100.895  88.713  91.793  1.00 12.81              
ATOM   1859  HZ3 LYS A 128     101.220  89.167  93.240  1.00 12.81              
ATOM   1860  C   LYS A 128     101.852  83.506  95.062  1.00 12.81              
ATOM   1861  O   LYS A 128     102.049  83.487  93.841  1.00 12.81              
ATOM   1862  N   LYS A 129     101.959  82.416  95.841  1.00 12.06              
ATOM   1863  H   LYS A 129     101.664  82.521  96.794  1.00 12.06              
ATOM   1864  CA  LYS A 129     101.957  81.059  95.216  1.00 12.06              
ATOM   1865  HA  LYS A 129     102.824  80.982  94.568  1.00 12.06              
ATOM   1866  CB  LYS A 129     101.847  79.776  96.132  1.00 12.06              
ATOM   1867  HB1 LYS A 129     100.886  79.715  96.625  1.00 12.06              
ATOM   1868  HB2 LYS A 129     102.559  79.756  96.943  1.00 12.06              
ATOM   1869  CG  LYS A 129     102.019  78.490  95.299  1.00 12.06              
ATOM   1870  HG1 LYS A 129     103.054  78.436  94.964  1.00 12.06              
ATOM   1871  HG2 LYS A 129     101.390  78.511  94.410  1.00 12.06              
ATOM   1872  CD  LYS A 129     101.693  77.201  96.063  1.00 12.06              
ATOM   1873  HD1 LYS A 129     102.141  77.238  97.051  1.00 12.06              
ATOM   1874  HD2 LYS A 129     102.138  76.371  95.513  1.00 12.06              
ATOM   1875  CE  LYS A 129     100.189  76.899  96.190  1.00 12.06              
ATOM   1876  HE1 LYS A 129     100.050  75.816  96.146  1.00 12.06              
ATOM   1877  HE2 LYS A 129      99.656  77.334  95.337  1.00 12.06              
ATOM   1878  NZ  LYS A 129      99.603  77.400  97.452  1.00 12.06              
ATOM   1879  HZ1 LYS A 129      98.595  77.263  97.425  1.00 12.06              
ATOM   1880  HZ2 LYS A 129     100.041  77.000  98.278  1.00 12.06              
ATOM   1881  HZ3 LYS A 129      99.602  78.419  97.484  1.00 12.06              
ATOM   1882  C   LYS A 129     100.781  80.986  94.292  1.00 12.06              
ATOM   1883  O   LYS A 129     100.874  80.987  93.047  1.00 12.06              
ATOM   1884  N   ASP A 130      99.653  80.963  94.967  1.00 10.15              
ATOM   1885  H   ASP A 130      99.626  81.006  95.977  1.00 10.15              
ATOM   1886  CA  ASP A 130      98.422  80.852  94.252  1.00 10.15              
ATOM   1887  HA  ASP A 130      98.455  79.998  93.573  1.00 10.15              
ATOM   1888  CB  ASP A 130      97.276  80.635  95.247  1.00 10.15              
ATOM   1889  HB1 ASP A 130      96.348  80.433  94.712  1.00 10.15              
ATOM   1890  HB2 ASP A 130      97.137  81.528  95.859  1.00 10.15              
ATOM   1891  CG  ASP A 130      97.618  79.444  96.155  1.00 10.15              
ATOM   1892  OD1 ASP A 130      97.484  78.276  95.727  1.00 10.15              
ATOM   1893  OD2 ASP A 130      98.218  79.651  97.233  1.00 10.15              
ATOM   1894  C   ASP A 130      98.307  82.111  93.409  1.00 10.15              
ATOM   1895  O   ASP A 130      98.029  82.010  92.225  1.00 10.15              
ATOM   1896  N   GLU A 131      98.681  83.274  93.975  1.00  9.36              
ATOM   1897  H   GLU A 131      98.847  83.290  94.979  1.00  9.36              
ATOM   1898  CA  GLU A 131      98.521  84.533  93.273  1.00  9.36              
ATOM   1899  HA  GLU A 131      97.478  84.478  93.011  1.00  9.36              
ATOM   1900  CB  GLU A 131      98.470  85.786  94.175  1.00  9.36              
ATOM   1901  HB1 GLU A 131      99.454  86.035  94.539  1.00  9.36              
ATOM   1902  HB2 GLU A 131      97.853  85.515  95.029  1.00  9.36              
ATOM   1903  CG  GLU A 131      97.871  87.065  93.562  1.00  9.36              
ATOM   1904  HG1 GLU A 131      97.284  87.576  94.311  1.00  9.36              
ATOM   1905  HG2 GLU A 131      97.177  86.820  92.766  1.00  9.36              
ATOM   1906  CD  GLU A 131      98.937  88.047  93.074  1.00  9.36              
ATOM   1907  OE1 GLU A 131      99.317  88.013  91.884  1.00  9.36              
ATOM   1908  OE2 GLU A 131      99.472  88.856  93.870  1.00  9.36              
ATOM   1909  C   GLU A 131      99.061  84.741  91.873  1.00  9.36              
ATOM   1910  O   GLU A 131      98.363  85.408  91.092  1.00  9.36              
ATOM   1911  N   LYS A 132     100.127  84.035  91.469  1.00  9.49              
ATOM   1912  H   LYS A 132     100.599  83.430  92.138  1.00  9.49              
ATOM   1913  CA  LYS A 132     100.488  84.004  90.036  1.00  9.49              
ATOM   1914  HA  LYS A 132     100.739  85.035  89.788  1.00  9.49              
ATOM   1915  CB  LYS A 132     101.735  83.127  89.804  1.00  9.49              
ATOM   1916  HB1 LYS A 132     101.429  82.088  89.670  1.00  9.49              
ATOM   1917  HB2 LYS A 132     102.361  83.163  90.699  1.00  9.49              
ATOM   1918  CG  LYS A 132     102.599  83.606  88.612  1.00  9.49              
ATOM   1919  HG1 LYS A 132     103.573  83.892  89.013  1.00  9.49              
ATOM   1920  HG2 LYS A 132     102.176  84.506  88.163  1.00  9.49              
ATOM   1921  CD  LYS A 132     102.848  82.556  87.510  1.00  9.49              
ATOM   1922  HD1 LYS A 132     103.130  81.614  87.984  1.00  9.49              
ATOM   1923  HD2 LYS A 132     103.698  82.876  86.909  1.00  9.49              
ATOM   1924  CE  LYS A 132     101.672  82.290  86.559  1.00  9.49              
ATOM   1925  HE1 LYS A 132     100.813  81.940  87.141  1.00  9.49              
ATOM   1926  HE2 LYS A 132     101.956  81.485  85.875  1.00  9.49              
ATOM   1927  NZ  LYS A 132     101.263  83.481  85.770  1.00  9.49              
ATOM   1928  HZ1 LYS A 132     100.523  83.199  85.128  1.00  9.49              
ATOM   1929  HZ2 LYS A 132     100.819  84.150  86.394  1.00  9.49              
ATOM   1930  HZ3 LYS A 132     102.027  83.913  85.255  1.00  9.49              
ATOM   1931  C   LYS A 132      99.368  83.633  89.083  1.00  9.49              
ATOM   1932  O   LYS A 132      99.497  83.943  87.894  1.00  9.49              
ATOM   1933  N   GLN A 133      98.269  83.069  89.579  1.00  9.99              
ATOM   1934  H   GLN A 133      98.281  82.757  90.548  1.00  9.99              
ATOM   1935  CA  GLN A 133      96.981  83.374  88.923  1.00  9.99              
ATOM   1936  HA  GLN A 133      97.098  84.323  88.399  1.00  9.99              
ATOM   1937  CB  GLN A 133      96.696  82.264  87.873  1.00  9.99              
ATOM   1938  HB1 GLN A 133      95.682  81.884  88.004  1.00  9.99              
ATOM   1939  HB2 GLN A 133      97.361  81.417  88.052  1.00  9.99              
ATOM   1940  CG  GLN A 133      96.846  82.730  86.406  1.00  9.99              
ATOM   1941  HG1 GLN A 133      97.245  83.742  86.365  1.00  9.99              
ATOM   1942  HG2 GLN A 133      95.857  82.754  85.947  1.00  9.99              
ATOM   1943  CD  GLN A 133      97.753  81.832  85.562  1.00  9.99              
ATOM   1944  OE1 GLN A 133      98.820  82.234  85.108  1.00  9.99              
ATOM   1945  NE2 GLN A 133      97.369  80.595  85.318  1.00  9.99              
ATOM   1946 1HE2 GLN A 133      96.496  80.254  85.681  1.00  9.99              
ATOM   1947 2HE2 GLN A 133      97.961  80.029  84.734  1.00  9.99              
ATOM   1948  C   GLN A 133      95.767  83.633  89.828  1.00  9.99              
ATOM   1949  O   GLN A 133      94.712  83.953  89.281  1.00  9.99              
ATOM   1950  N   ASN A 134      95.913  83.619  91.161  1.00  8.37              
ATOM   1951  H   ASN A 134      96.778  83.242  91.526  1.00  8.37              
ATOM   1952  CA  ASN A 134      94.976  84.213  92.126  1.00  8.37              
ATOM   1953  HA  ASN A 134      94.014  83.819  91.794  1.00  8.37              
ATOM   1954  CB  ASN A 134      95.134  83.710  93.587  1.00  8.37              
ATOM   1955  HB1 ASN A 134      95.763  84.392  94.153  1.00  8.37              
ATOM   1956  HB2 ASN A 134      95.570  82.714  93.597  1.00  8.37              
ATOM   1957  CG  ASN A 134      93.799  83.619  94.323  1.00  8.37              
ATOM   1958  OD1 ASN A 134      92.751  83.410  93.735  1.00  8.37              
ATOM   1959  ND2 ASN A 134      93.791  83.690  95.633  1.00  8.37              
ATOM   1960 1HD2 ASN A 134      94.633  83.708  96.181  1.00  8.37              
ATOM   1961 2HD2 ASN A 134      92.899  83.567  96.080  1.00  8.37              
ATOM   1962  C   ASN A 134      94.785  85.733  91.981  1.00  8.37              
ATOM   1963  O   ASN A 134      94.088  86.360  92.771  1.00  8.37              
ATOM   1964  N   LEU A 135      95.382  86.331  90.942  1.00  6.51              
ATOM   1965  H   LEU A 135      96.271  85.920  90.682  1.00  6.51              
ATOM   1966  CA  LEU A 135      94.671  87.051  89.861  1.00  6.51              
ATOM   1967  HA  LEU A 135      94.119  86.349  89.237  1.00  6.51              
ATOM   1968  CB  LEU A 135      93.699  88.128  90.410  1.00  6.51              
ATOM   1969  HB1 LEU A 135      93.643  88.962  89.712  1.00  6.51              
ATOM   1970  HB2 LEU A 135      94.109  88.521  91.340  1.00  6.51              
ATOM   1971  CG  LEU A 135      92.263  87.626  90.665  1.00  6.51              
ATOM   1972  HG  LEU A 135      92.276  86.617  91.069  1.00  6.51              
ATOM   1973  CD1 LEU A 135      91.554  88.543  91.664  1.00  6.51              
ATOM   1974 1HD1 LEU A 135      90.550  88.163  91.853  1.00  6.51              
ATOM   1975 2HD1 LEU A 135      92.100  88.533  92.610  1.00  6.51              
ATOM   1976 3HD1 LEU A 135      91.496  89.560  91.280  1.00  6.51              
ATOM   1977  CD2 LEU A 135      91.460  87.593  89.363  1.00  6.51              
ATOM   1978 1HD2 LEU A 135      90.456  87.220  89.570  1.00  6.51              
ATOM   1979 2HD2 LEU A 135      91.385  88.592  88.932  1.00  6.51              
ATOM   1980 3HD2 LEU A 135      91.935  86.921  88.651  1.00  6.51              
ATOM   1981  C   LEU A 135      95.765  87.709  89.058  1.00  6.51              
ATOM   1982  O   LEU A 135      96.440  88.650  89.497  1.00  6.51              
ATOM   1983  N   LEU A 136      95.853  87.259  87.819  1.00  6.42              
ATOM   1984  H   LEU A 136      95.289  86.472  87.536  1.00  6.42              
ATOM   1985  CA  LEU A 136      96.634  87.985  86.846  1.00  6.42              
ATOM   1986  HA  LEU A 136      97.659  87.993  87.213  1.00  6.42              
ATOM   1987  CB  LEU A 136      96.575  87.231  85.501  1.00  6.42              
ATOM   1988  HB1 LEU A 136      95.782  87.665  84.890  1.00  6.42              
ATOM   1989  HB2 LEU A 136      96.310  86.187  85.683  1.00  6.42              
ATOM   1990  CG  LEU A 136      97.891  87.236  84.700  1.00  6.42              
ATOM   1991  HG  LEU A 136      98.189  88.259  84.474  1.00  6.42              
ATOM   1992  CD1 LEU A 136      99.035  86.521  85.435  1.00  6.42              
ATOM   1993 1HD1 LEU A 136      99.897  86.420  84.780  1.00  6.42              
ATOM   1994 2HD1 LEU A 136      99.345  87.101  86.303  1.00  6.42              
ATOM   1995 3HD1 LEU A 136      98.708  85.534  85.758  1.00  6.42              
ATOM   1996  CD2 LEU A 136      97.669  86.471  83.393  1.00  6.42              
ATOM   1997 1HD2 LEU A 136      98.594  86.429  82.820  1.00  6.42              
ATOM   1998 2HD2 LEU A 136      97.328  85.456  83.595  1.00  6.42              
ATOM   1999 3HD2 LEU A 136      96.926  86.991  82.789  1.00  6.42              
ATOM   2000  C   LEU A 136      96.204  89.464  86.756  1.00  6.42              
ATOM   2001  O   LEU A 136      97.028  90.291  86.406  1.00  6.42              
ATOM   2002  N   SER A 137      94.978  89.820  87.169  1.00  6.29              
ATOM   2003  H   SER A 137      94.329  89.088  87.422  1.00  6.29              
ATOM   2004  CA  SER A 137      94.549  91.212  87.368  1.00  6.29              
ATOM   2005  HA  SER A 137      94.720  91.746  86.432  1.00  6.29              
ATOM   2006  CB  SER A 137      93.049  91.286  87.667  1.00  6.29              
ATOM   2007  HB1 SER A 137      92.727  92.328  87.624  1.00  6.29              
ATOM   2008  HB2 SER A 137      92.851  90.901  88.668  1.00  6.29              
ATOM   2009  OG  SER A 137      92.313  90.528  86.727  1.00  6.29              
ATOM   2010  HG  SER A 137      92.621  90.741  85.839  1.00  6.29              
ATOM   2011  C   SER A 137      95.318  91.986  88.449  1.00  6.29              
ATOM   2012  O   SER A 137      95.623  93.161  88.248  1.00  6.29              
ATOM   2013  N   VAL A 138      95.645  91.368  89.591  1.00  6.16              
ATOM   2014  H   VAL A 138      95.480  90.372  89.681  1.00  6.16              
ATOM   2015  CA  VAL A 138      96.431  92.038  90.642  1.00  6.16              
ATOM   2016  HA  VAL A 138      96.160  93.090  90.619  1.00  6.16              
ATOM   2017  CB  VAL A 138      96.113  91.591  92.082  1.00  6.16              
ATOM   2018  HB  VAL A 138      96.609  92.294  92.753  1.00  6.16              
ATOM   2019  CG1 VAL A 138      94.610  91.669  92.378  1.00  6.16              
ATOM   2020 1HG1 VAL A 138      94.240  92.668  92.159  1.00  6.16              
ATOM   2021 2HG1 VAL A 138      94.066  90.936  91.783  1.00  6.16              
ATOM   2022 3HG1 VAL A 138      94.440  91.453  93.434  1.00  6.16              
ATOM   2023  CG2 VAL A 138      96.624  90.202  92.438  1.00  6.16              
ATOM   2024 1HG2 VAL A 138      96.436  89.998  93.491  1.00  6.16              
ATOM   2025 2HG2 VAL A 138      96.130  89.438  91.846  1.00  6.16              
ATOM   2026 3HG2 VAL A 138      97.695  90.161  92.261  1.00  6.16              
ATOM   2027  C   VAL A 138      97.922  92.028  90.351  1.00  6.16              
ATOM   2028  O   VAL A 138      98.597  93.020  90.650  1.00  6.16              
ATOM   2029  N   GLY A 139      98.414  90.994  89.660  1.00  6.21              
ATOM   2030  H   GLY A 139      97.833  90.171  89.519  1.00  6.21              
ATOM   2031  CA  GLY A 139      99.713  91.102  88.987  1.00  6.21              
ATOM   2032  HA1 GLY A 139      99.867  90.216  88.373  1.00  6.21              
ATOM   2033  HA2 GLY A 139     100.505  91.162  89.732  1.00  6.21              
ATOM   2034  C   GLY A 139      99.797  92.330  88.079  1.00  6.21              
ATOM   2035  O   GLY A 139     100.691  93.153  88.249  1.00  6.21              
ATOM   2036  N   ASP A 140      98.816  92.484  87.190  1.00  6.18              
ATOM   2037  H   ASP A 140      98.145  91.730  87.092  1.00  6.18              
ATOM   2038  CA  ASP A 140      98.737  93.537  86.179  1.00  6.18              
ATOM   2039  HA  ASP A 140      99.673  93.513  85.617  1.00  6.18              
ATOM   2040  CB  ASP A 140      97.622  93.197  85.180  1.00  6.18              
ATOM   2041  HB1 ASP A 140      96.652  93.301  85.669  1.00  6.18              
ATOM   2042  HB2 ASP A 140      97.738  92.159  84.866  1.00  6.18              
ATOM   2043  CG  ASP A 140      97.668  94.050  83.915  1.00  6.18              
ATOM   2044  OD1 ASP A 140      98.603  93.886  83.102  1.00  6.18              
ATOM   2045  OD2 ASP A 140      96.739  94.873  83.756  1.00  6.18              
ATOM   2046  C   ASP A 140      98.640  94.959  86.778  1.00  6.18              
ATOM   2047  O   ASP A 140      99.329  95.884  86.332  1.00  6.18              
ATOM   2048  N   TYR A 141      97.884  95.129  87.873  1.00  6.08              
ATOM   2049  H   TYR A 141      97.282  94.364  88.162  1.00  6.08              
ATOM   2050  CA  TYR A 141      97.932  96.362  88.669  1.00  6.08              
ATOM   2051  HA  TYR A 141      97.741  97.209  88.010  1.00  6.08              
ATOM   2052  CB  TYR A 141      96.849  96.325  89.767  1.00  6.08              
ATOM   2053  HB1 TYR A 141      97.049  97.134  90.471  1.00  6.08              
ATOM   2054  HB2 TYR A 141      96.937  95.389  90.321  1.00  6.08              
ATOM   2055  CG  TYR A 141      95.418  96.504  89.287  1.00  6.08              
ATOM   2056  CD1 TYR A 141      94.420  95.559  89.601  1.00  6.08              
ATOM   2057  HD1 TYR A 141      94.675  94.675  90.166  1.00  6.08              
ATOM   2058  CE1 TYR A 141      93.097  95.742  89.154  1.00  6.08              
ATOM   2059  HE1 TYR A 141      92.335  95.004  89.357  1.00  6.08              
ATOM   2060  CZ  TYR A 141      92.765  96.882  88.394  1.00  6.08              
ATOM   2061  OH  TYR A 141      91.487  97.076  87.983  1.00  6.08              
ATOM   2062  HH  TYR A 141      91.386  97.884  87.474  1.00  6.08              
ATOM   2063  CE2 TYR A 141      93.760  97.832  88.087  1.00  6.08              
ATOM   2064  HE2 TYR A 141      93.495  98.708  87.519  1.00  6.08              
ATOM   2065  CD2 TYR A 141      95.075  97.655  88.557  1.00  6.08              
ATOM   2066  HD2 TYR A 141      95.829  98.409  88.380  1.00  6.08              
ATOM   2067  C   TYR A 141      99.293  96.621  89.319  1.00  6.08              
ATOM   2068  O   TYR A 141      99.716  97.781  89.365  1.00  6.08              
ATOM   2069  N   ARG A 142     100.003  95.594  89.826  1.00  6.06              
ATOM   2070  H   ARG A 142      99.639  94.645  89.769  1.00  6.06              
ATOM   2071  CA  ARG A 142     101.379  95.843  90.280  1.00  6.06              
ATOM   2072  HA  ARG A 142     101.329  96.686  90.959  1.00  6.06              
ATOM   2073  CB  ARG A 142     102.013  94.675  91.058  1.00  6.06              
ATOM   2074  HB1 ARG A 142     102.051  93.790  90.422  1.00  6.06              
ATOM   2075  HB2 ARG A 142     101.374  94.449  91.912  1.00  6.06              
ATOM   2076  CG  ARG A 142     103.446  94.976  91.577  1.00  6.06              
ATOM   2077  HG1 ARG A 142     104.145  94.990  90.740  1.00  6.06              
ATOM   2078  HG2 ARG A 142     103.739  94.164  92.239  1.00  6.06              
ATOM   2079  CD  ARG A 142     103.573  96.299  92.353  1.00  6.06              
ATOM   2080  HD1 ARG A 142     102.709  96.374  93.003  1.00  6.06              
ATOM   2081  HD2 ARG A 142     103.545  97.143  91.669  1.00  6.06              
ATOM   2082  NE  ARG A 142     104.771  96.371  93.211  1.00  6.06              
ATOM   2083  HE  ARG A 142     104.837  95.665  93.930  1.00  6.06              
ATOM   2084  CZ  ARG A 142     105.461  97.460  93.518  1.00  6.06              
ATOM   2085  NH1 ARG A 142     105.537  98.517  92.779  1.00  6.06              
ATOM   2086 1HH1 ARG A 142     105.299  98.489  91.799  1.00  6.06              
ATOM   2087 2HH1 ARG A 142     105.859  99.366  93.232  1.00  6.06              
ATOM   2088  NH2 ARG A 142     106.084  97.537  94.651  1.00  6.06              
ATOM   2089 1HH2 ARG A 142     105.905  96.848  95.361  1.00  6.06              
ATOM   2090 2HH2 ARG A 142     106.334  98.476  94.958  1.00  6.06              
ATOM   2091  C   ARG A 142     102.250  96.300  89.121  1.00  6.06              
ATOM   2092  O   ARG A 142     102.913  97.312  89.290  1.00  6.06              
ATOM   2093  N   HIS A 143     102.238  95.651  87.962  1.00  6.16              
ATOM   2094  H   HIS A 143     101.654  94.824  87.862  1.00  6.16              
ATOM   2095  CA  HIS A 143     103.052  96.078  86.828  1.00  6.16              
ATOM   2096  HA  HIS A 143     104.107  95.973  87.082  1.00  6.16              
ATOM   2097  CB  HIS A 143     102.771  95.188  85.615  1.00  6.16              
ATOM   2098  HB1 HIS A 143     103.328  95.586  84.767  1.00  6.16              
ATOM   2099  HB2 HIS A 143     101.712  95.239  85.359  1.00  6.16              
ATOM   2100  CG  HIS A 143     103.154  93.736  85.784  1.00  6.16              
ATOM   2101  ND1 HIS A 143     102.271  92.664  85.654  1.00  6.16              
ATOM   2102  CE1 HIS A 143     103.027  91.559  85.589  1.00  6.16              
ATOM   2103  HE1 HIS A 143     102.644  90.558  85.446  1.00  6.16              
ATOM   2104  NE2 HIS A 143     104.327  91.879  85.668  1.00  6.16              
ATOM   2105  HE2 HIS A 143     105.089  91.225  85.546  1.00  6.16              
ATOM   2106  CD2 HIS A 143     104.431  93.249  85.782  1.00  6.16              
ATOM   2107  HD2 HIS A 143     105.341  93.832  85.748  1.00  6.16              
ATOM   2108  C   HIS A 143     102.840  97.566  86.484  1.00  6.16              
ATOM   2109  O   HIS A 143     103.784  98.368  86.506  1.00  6.16              
ATOM   2110  N   ARG A 144     101.563  97.933  86.309  1.00  5.97              
ATOM   2111  H   ARG A 144     100.864  97.191  86.341  1.00  5.97              
ATOM   2112  CA  ARG A 144     101.081  99.304  86.064  1.00  5.97              
ATOM   2113  HA  ARG A 144     101.737  99.793  85.340  1.00  5.97              
ATOM   2114  CB  ARG A 144      99.656  99.212  85.477  1.00  5.97              
ATOM   2115  HB1 ARG A 144      99.261 100.221  85.349  1.00  5.97              
ATOM   2116  HB2 ARG A 144      99.017  98.681  86.184  1.00  5.97              
ATOM   2117  CG  ARG A 144      99.593  98.516  84.106  1.00  5.97              
ATOM   2118  HG1 ARG A 144      99.906  97.474  84.188  1.00  5.97              
ATOM   2119  HG2 ARG A 144     100.282  99.026  83.431  1.00  5.97              
ATOM   2120  CD  ARG A 144      98.185  98.577  83.489  1.00  5.97              
ATOM   2121  HD1 ARG A 144      98.279  98.337  82.428  1.00  5.97              
ATOM   2122  HD2 ARG A 144      97.791  99.592  83.559  1.00  5.97              
ATOM   2123  NE  ARG A 144      97.249  97.604  84.086  1.00  5.97              
ATOM   2124  HE  ARG A 144      97.261  96.662  83.692  1.00  5.97              
ATOM   2125  CZ  ARG A 144      96.361  97.773  85.046  1.00  5.97              
ATOM   2126  NH1 ARG A 144      96.215  98.901  85.683  1.00  5.97              
ATOM   2127 1HH1 ARG A 144      96.888  99.624  85.510  1.00  5.97              
ATOM   2128 2HH1 ARG A 144      95.493  99.007  86.369  1.00  5.97              
ATOM   2129  NH2 ARG A 144      95.612  96.776  85.406  1.00  5.97              
ATOM   2130 1HH2 ARG A 144      95.767  95.909  84.890  1.00  5.97              
ATOM   2131 2HH2 ARG A 144      95.085  96.786  86.257  1.00  5.97              
ATOM   2132  C   ARG A 144     101.081 100.242  87.288  1.00  5.97              
ATOM   2133  O   ARG A 144     100.507 101.328  87.234  1.00  5.97              
ATOM   2134  N   ARG A 145     101.707  99.840  88.391  1.00  5.91              
ATOM   2135  H   ARG A 145     101.995  98.875  88.424  1.00  5.91              
ATOM   2136  CA  ARG A 145     102.114 100.728  89.495  1.00  5.91              
ATOM   2137  HA  ARG A 145     102.036 101.754  89.134  1.00  5.91              
ATOM   2138  CB  ARG A 145     101.116 100.621  90.656  1.00  5.91              
ATOM   2139  HB1 ARG A 145     100.123 100.394  90.265  1.00  5.91              
ATOM   2140  HB2 ARG A 145     101.064 101.585  91.162  1.00  5.91              
ATOM   2141  CG  ARG A 145     101.538  99.568  91.674  1.00  5.91              
ATOM   2142  HG1 ARG A 145     102.357  99.978  92.263  1.00  5.91              
ATOM   2143  HG2 ARG A 145     101.899  98.686  91.161  1.00  5.91              
ATOM   2144  CD  ARG A 145     100.426  99.169  92.632  1.00  5.91              
ATOM   2145  HD1 ARG A 145      99.895  98.311  92.219  1.00  5.91              
ATOM   2146  HD2 ARG A 145      99.717  99.991  92.739  1.00  5.91              
ATOM   2147  NE  ARG A 145     101.057  98.876  93.927  1.00  5.91              
ATOM   2148  HE  ARG A 145     101.775  99.537  94.237  1.00  5.91              
ATOM   2149  CZ  ARG A 145     101.149  97.716  94.519  1.00  5.91              
ATOM   2150  NH1 ARG A 145     100.393  96.710  94.188  1.00  5.91              
ATOM   2151 1HH1 ARG A 145      99.701  96.812  93.470  1.00  5.91              
ATOM   2152 2HH1 ARG A 145     100.621  95.812  94.585  1.00  5.91              
ATOM   2153  NH2 ARG A 145     102.054  97.568  95.441  1.00  5.91              
ATOM   2154 1HH2 ARG A 145     102.750  98.314  95.547  1.00  5.91              
ATOM   2155 2HH2 ARG A 145     102.259  96.648  95.811  1.00  5.91              
ATOM   2156  C   ARG A 145     103.613 100.571  89.855  1.00  5.91              
ATOM   2157  O   ARG A 145     104.072 100.951  90.930  1.00  5.91              
ATOM   2158  N   THR A 146     104.374  99.923  88.973  1.00  5.96              
ATOM   2159  H   THR A 146     103.931  99.594  88.125  1.00  5.96              
ATOM   2160  CA  THR A 146     105.821  99.700  89.125  1.00  5.96              
ATOM   2161  HA  THR A 146     106.170 100.142  90.058  1.00  5.96              
ATOM   2162  CB  THR A 146     106.203  98.214  89.132  1.00  5.96              
ATOM   2163  HB  THR A 146     106.002  97.775  88.154  1.00  5.96              
ATOM   2164  CG2 THR A 146     107.654  97.941  89.523  1.00  5.96              
ATOM   2165 1HG2 THR A 146     107.816  96.866  89.607  1.00  5.96              
ATOM   2166 2HG2 THR A 146     108.326  98.333  88.761  1.00  5.96              
ATOM   2167 3HG2 THR A 146     107.879  98.417  90.477  1.00  5.96              
ATOM   2168  OG1 THR A 146     105.432  97.552  90.090  1.00  5.96              
ATOM   2169  HG1 THR A 146     104.535  97.573  89.733  1.00  5.96              
ATOM   2170  C   THR A 146     106.614 100.370  88.006  1.00  5.96              
ATOM   2171  O   THR A 146     107.710 100.864  88.243  1.00  5.96              
ATOM   2172  N   GLU A 147     106.026 100.469  86.816  1.00  5.98              
ATOM   2173  H   GLU A 147     105.158  99.967  86.667  1.00  5.98              
ATOM   2174  CA  GLU A 147     106.191 101.675  85.993  1.00  5.98              
ATOM   2175  HA  GLU A 147     106.922 102.362  86.428  1.00  5.98              
ATOM   2176  CB  GLU A 147     106.655 101.284  84.574  1.00  5.98              
ATOM   2177  HB1 GLU A 147     106.008 100.469  84.266  1.00  5.98              
ATOM   2178  HB2 GLU A 147     107.667 100.881  84.617  1.00  5.98              
ATOM   2179  CG  GLU A 147     106.558 102.352  83.458  1.00  5.98              
ATOM   2180  HG1 GLU A 147     105.673 102.971  83.607  1.00  5.98              
ATOM   2181  HG2 GLU A 147     106.398 101.811  82.523  1.00  5.98              
ATOM   2182  CD  GLU A 147     107.784 103.255  83.235  1.00  5.98              
ATOM   2183  OE1 GLU A 147     108.847 103.096  83.871  1.00  5.98              
ATOM   2184  OE2 GLU A 147     107.750 104.082  82.297  1.00  5.98              
ATOM   2185  C   GLU A 147     104.812 102.323  85.993  1.00  5.98              
ATOM   2186  O   GLU A 147     103.783 101.654  85.848  1.00  5.98              
ATOM   2187  N   GLN A 148     104.790 103.625  86.203  1.00  5.91              
ATOM   2188  H   GLN A 148     105.657 104.145  86.275  1.00  5.91              
ATOM   2189  CA  GLN A 148     103.578 104.414  86.161  1.00  5.91              
ATOM   2190  HA  GLN A 148     102.940 104.038  85.360  1.00  5.91              
ATOM   2191  CB  GLN A 148     102.798 104.309  87.486  1.00  5.91              
ATOM   2192  HB1 GLN A 148     102.448 103.284  87.589  1.00  5.91              
ATOM   2193  HB2 GLN A 148     101.914 104.944  87.413  1.00  5.91              
ATOM   2194  CG  GLN A 148     103.578 104.685  88.759  1.00  5.91              
ATOM   2195  HG1 GLN A 148     103.919 105.719  88.691  1.00  5.91              
ATOM   2196  HG2 GLN A 148     104.445 104.034  88.876  1.00  5.91              
ATOM   2197  CD  GLN A 148     102.688 104.538  89.989  1.00  5.91              
ATOM   2198  OE1 GLN A 148     102.777 103.615  90.783  1.00  5.91              
ATOM   2199  NE2 GLN A 148     101.733 105.407  90.179  1.00  5.91              
ATOM   2200 1HE2 GLN A 148     101.735 106.303  89.699  1.00  5.91              
ATOM   2201 2HE2 GLN A 148     101.201 105.327  91.021  1.00  5.91              
ATOM   2202  C   GLN A 148     103.945 105.853  85.814  1.00  5.91              
ATOM   2203  O   GLN A 148     105.083 106.280  85.998  1.00  5.91              
ATOM   2204  N   GLU A 149     102.952 106.574  85.313  1.00  5.88              
ATOM   2205  H   GLU A 149     102.047 106.142  85.223  1.00  5.88              
ATOM   2206  CA  GLU A 149     103.067 107.955  84.837  1.00  5.88              
ATOM   2207  HA  GLU A 149     104.069 108.334  85.054  1.00  5.88              
ATOM   2208  CB  GLU A 149     102.863 108.011  83.311  1.00  5.88              
ATOM   2209  HB1 GLU A 149     102.892 109.054  82.992  1.00  5.88              
ATOM   2210  HB2 GLU A 149     101.890 107.589  83.053  1.00  5.88              
ATOM   2211  CG  GLU A 149     103.968 107.243  82.572  1.00  5.88              
ATOM   2212  HG1 GLU A 149     103.918 106.184  82.838  1.00  5.88              
ATOM   2213  HG2 GLU A 149     104.930 107.627  82.903  1.00  5.88              
ATOM   2214  CD  GLU A 149     103.870 107.392  81.052  1.00  5.88              
ATOM   2215  OE1 GLU A 149     103.755 106.353  80.363  1.00  5.88              
ATOM   2216  OE2 GLU A 149     103.932 108.539  80.558  1.00  5.88              
ATOM   2217  C   GLU A 149     102.103 108.864  85.617  1.00  5.88              
ATOM   2218  O   GLU A 149     101.375 109.693  85.084  1.00  5.88              
ATOM   2219  N   GLU A 150     102.052 108.596  86.913  1.00  5.78              
ATOM   2220  H   GLU A 150     102.801 108.022  87.272  1.00  5.78              
ATOM   2221  CA  GLU A 150     101.035 109.012  87.866  1.00  5.78              
ATOM   2222  HA  GLU A 150     100.676 110.016  87.631  1.00  5.78              
ATOM   2223  CB  GLU A 150      99.866 108.002  87.775  1.00  5.78              
ATOM   2224  HB1 GLU A 150     100.252 107.013  88.027  1.00  5.78              
ATOM   2225  HB2 GLU A 150      99.514 107.950  86.743  1.00  5.78              
ATOM   2226  CG  GLU A 150      98.667 108.290  88.689  1.00  5.78              
ATOM   2227  HG1 GLU A 150      99.013 108.817  89.577  1.00  5.78              
ATOM   2228  HG2 GLU A 150      98.246 107.337  89.016  1.00  5.78              
ATOM   2229  CD  GLU A 150      97.551 109.103  88.023  1.00  5.78              
ATOM   2230  OE1 GLU A 150      96.793 108.530  87.205  1.00  5.78              
ATOM   2231  OE2 GLU A 150      97.356 110.269  88.446  1.00  5.78              
ATOM   2232  C   GLU A 150     101.750 109.023  89.220  1.00  5.78              
ATOM   2233  O   GLU A 150     101.550 108.154  90.061  1.00  5.78              
ATOM   2234  N   ASP A 151     102.739 109.902  89.340  1.00  5.71              
ATOM   2235  H   ASP A 151     102.988 110.465  88.532  1.00  5.71              
ATOM   2236  CA  ASP A 151     103.704 109.944  90.440  1.00  5.71              
ATOM   2237  HA  ASP A 151     103.350 109.282  91.231  1.00  5.71              
ATOM   2238  CB  ASP A 151     105.046 109.387  89.980  1.00  5.71              
ATOM   2239  HB1 ASP A 151     104.914 108.370  89.605  1.00  5.71              
ATOM   2240  HB2 ASP A 151     105.736 109.359  90.826  1.00  5.71              
ATOM   2241  CG  ASP A 151     105.589 110.278  88.885  1.00  5.71              
ATOM   2242  OD1 ASP A 151     105.121 110.122  87.736  1.00  5.71              
ATOM   2243  OD2 ASP A 151     106.388 111.158  89.251  1.00  5.71              
ATOM   2244  C   ASP A 151     103.770 111.345  91.064  1.00  5.71              
ATOM   2245  O   ASP A 151     103.465 112.340  90.408  1.00  5.71              
ATOM   2246  N   GLU A 152     104.074 111.447  92.365  1.00  5.60              
ATOM   2247  H   GLU A 152     104.286 110.617  92.898  1.00  5.60              
ATOM   2248  CA  GLU A 152     104.071 112.758  93.031  1.00  5.60              
ATOM   2249  HA  GLU A 152     103.174 113.293  92.717  1.00  5.60              
ATOM   2250  CB  GLU A 152     104.027 112.637  94.571  1.00  5.60              
ATOM   2251  HB1 GLU A 152     103.130 112.088  94.860  1.00  5.60              
ATOM   2252  HB2 GLU A 152     103.925 113.654  94.942  1.00  5.60              
ATOM   2253  CG  GLU A 152     105.243 112.025  95.298  1.00  5.60              
ATOM   2254  HG1 GLU A 152     106.166 112.384  94.841  1.00  5.60              
ATOM   2255  HG2 GLU A 152     105.214 110.939  95.189  1.00  5.60              
ATOM   2256  CD  GLU A 152     105.252 112.426  96.789  1.00  5.60              
ATOM   2257  OE1 GLU A 152     105.363 113.643  97.076  1.00  5.60              
ATOM   2258  OE2 GLU A 152     105.094 111.546  97.665  1.00  5.60              
ATOM   2259  C   GLU A 152     105.249 113.641  92.624  1.00  5.60              
ATOM   2260  O   GLU A 152     105.158 114.859  92.764  1.00  5.60              
ATOM   2261  N   GLU A 153     106.345 113.057  92.132  1.00  5.70              
ATOM   2262  H   GLU A 153     106.340 112.072  91.900  1.00  5.70              
ATOM   2263  CA  GLU A 153     107.502 113.864  91.770  1.00  5.70              
ATOM   2264  HA  GLU A 153     107.581 114.658  92.513  1.00  5.70              
ATOM   2265  CB  GLU A 153     108.840 113.097  91.883  1.00  5.70              
ATOM   2266  HB1 GLU A 153     108.932 112.741  92.910  1.00  5.70              
ATOM   2267  HB2 GLU A 153     109.635 113.825  91.719  1.00  5.70              
ATOM   2268  CG  GLU A 153     109.074 111.903  90.941  1.00  5.70              
ATOM   2269  HG1 GLU A 153     108.985 112.244  89.908  1.00  5.70              
ATOM   2270  HG2 GLU A 153     108.295 111.162  91.135  1.00  5.70              
ATOM   2271  CD  GLU A 153     110.460 111.243  91.138  1.00  5.70              
ATOM   2272  OE1 GLU A 153     111.418 111.944  91.550  1.00  5.70              
ATOM   2273  OE2 GLU A 153     110.578 110.020  90.879  1.00  5.70              
ATOM   2274  C   GLU A 153     107.316 114.615  90.435  1.00  5.70              
ATOM   2275  O   GLU A 153     107.776 115.749  90.295  1.00  5.70              
ATOM   2276  N   LEU A 154     106.557 114.045  89.495  1.00  5.69              
ATOM   2277  H   LEU A 154     106.299 113.069  89.644  1.00  5.69              
ATOM   2278  CA  LEU A 154     106.274 114.586  88.161  1.00  5.69              
ATOM   2279  HA  LEU A 154     107.199 115.014  87.773  1.00  5.69              
ATOM   2280  CB  LEU A 154     105.893 113.373  87.282  1.00  5.69              
ATOM   2281  HB1 LEU A 154     105.020 112.903  87.736  1.00  5.69              
ATOM   2282  HB2 LEU A 154     106.722 112.667  87.336  1.00  5.69              
ATOM   2283  CG  LEU A 154     105.584 113.565  85.787  1.00  5.69              
ATOM   2284  HG  LEU A 154     104.713 114.203  85.656  1.00  5.69              
ATOM   2285  CD1 LEU A 154     106.770 114.150  85.013  1.00  5.69              
ATOM   2286 1HD1 LEU A 154     106.542 114.177  83.948  1.00  5.69              
ATOM   2287 2HD1 LEU A 154     106.965 115.166  85.360  1.00  5.69              
ATOM   2288 3HD1 LEU A 154     107.655 113.537  85.178  1.00  5.69              
ATOM   2289  CD2 LEU A 154     105.227 112.208  85.184  1.00  5.69              
ATOM   2290 1HD2 LEU A 154     104.399 111.766  85.735  1.00  5.69              
ATOM   2291 2HD2 LEU A 154     104.933 112.330  84.143  1.00  5.69              
ATOM   2292 3HD2 LEU A 154     106.079 111.534  85.258  1.00  5.69              
ATOM   2293  C   LEU A 154     105.201 115.699  88.074  1.00  5.69              
ATOM   2294  O   LEU A 154     104.946 116.229  86.989  1.00  5.69              
ATOM   2295  N   LEU A 155     104.530 116.047  89.175  1.00  5.66              
ATOM   2296  H   LEU A 155     104.824 115.620  90.044  1.00  5.66              
ATOM   2297  CA  LEU A 155     103.407 117.004  89.180  1.00  5.66              
ATOM   2298  HA  LEU A 155     102.632 116.575  88.546  1.00  5.66              
ATOM   2299  CB  LEU A 155     102.820 117.095  90.604  1.00  5.66              
ATOM   2300  HB1 LEU A 155     102.521 116.083  90.878  1.00  5.66              
ATOM   2301  HB2 LEU A 155     101.914 117.700  90.578  1.00  5.66              
ATOM   2302  CG  LEU A 155     103.745 117.638  91.718  1.00  5.66              
ATOM   2303  HG  LEU A 155     104.732 117.188  91.636  1.00  5.66              
ATOM   2304  CD1 LEU A 155     103.894 119.164  91.758  1.00  5.66              
ATOM   2305 1HD1 LEU A 155     104.507 119.455  92.608  1.00  5.66              
ATOM   2306 2HD1 LEU A 155     104.417 119.516  90.875  1.00  5.66              
ATOM   2307 3HD1 LEU A 155     102.918 119.643  91.816  1.00  5.66              
ATOM   2308  CD2 LEU A 155     103.139 117.268  93.075  1.00  5.66              
ATOM   2309 1HD2 LEU A 155     103.835 117.539  93.864  1.00  5.66              
ATOM   2310 2HD2 LEU A 155     102.178 117.762  93.209  1.00  5.66              
ATOM   2311 3HD2 LEU A 155     102.992 116.189  93.123  1.00  5.66              
ATOM   2312  C   LEU A 155     103.715 118.395  88.579  1.00  5.66              
ATOM   2313  O   LEU A 155     104.851 118.868  88.566  1.00  5.66              
ATOM   2314  N   THR A 156     102.667 119.118  88.166  1.00  5.68              
ATOM   2315  H   THR A 156     101.744 118.707  88.238  1.00  5.68              
ATOM   2316  CA  THR A 156     102.783 120.558  87.891  1.00  5.68              
ATOM   2317  HA  THR A 156     103.780 120.739  87.488  1.00  5.68              
ATOM   2318  CB  THR A 156     101.798 121.114  86.839  1.00  5.68              
ATOM   2319  HB  THR A 156     102.177 122.099  86.564  1.00  5.68              
ATOM   2320  CG2 THR A 156     101.766 120.294  85.551  1.00  5.68              
ATOM   2321 1HG2 THR A 156     101.029 120.713  84.867  1.00  5.68              
ATOM   2322 2HG2 THR A 156     102.749 120.321  85.080  1.00  5.68              
ATOM   2323 3HG2 THR A 156     101.516 119.257  85.766  1.00  5.68              
ATOM   2324  OG1 THR A 156     100.477 121.336  87.291  1.00  5.68              
ATOM   2325  HG1 THR A 156     100.079 120.489  87.536  1.00  5.68              
ATOM   2326  C   THR A 156     102.651 121.364  89.185  1.00  5.68              
ATOM   2327  O   THR A 156     101.720 121.176  89.971  1.00  5.68              
ATOM   2328  N   GLU A 157     103.587 122.291  89.425  1.00  5.70              
ATOM   2329  H   GLU A 157     104.388 122.343  88.811  1.00  5.70              
ATOM   2330  CA  GLU A 157     103.645 122.998  90.715  1.00  5.70              
ATOM   2331  HA  GLU A 157     103.517 122.235  91.483  1.00  5.70              
ATOM   2332  CB  GLU A 157     105.024 123.652  90.945  1.00  5.70              
ATOM   2333  HB1 GLU A 157     104.908 124.588  91.495  1.00  5.70              
ATOM   2334  HB2 GLU A 157     105.466 123.899  89.979  1.00  5.70              
ATOM   2335  CG  GLU A 157     105.998 122.753  91.732  1.00  5.70              
ATOM   2336  HG1 GLU A 157     107.004 123.157  91.601  1.00  5.70              
ATOM   2337  HG2 GLU A 157     105.989 121.751  91.299  1.00  5.70              
ATOM   2338  CD  GLU A 157     105.675 122.676  93.239  1.00  5.70              
ATOM   2339  OE1 GLU A 157     104.591 122.161  93.598  1.00  5.70              
ATOM   2340  OE2 GLU A 157     106.496 123.128  94.061  1.00  5.70              
ATOM   2341  C   GLU A 157     102.503 123.987  90.993  1.00  5.70              
ATOM   2342  O   GLU A 157     102.296 124.381  92.139  1.00  5.70              
ATOM   2343  N   SER A 158     101.732 124.402  89.983  1.00  5.76              
ATOM   2344  H   SER A 158     101.883 123.928  89.103  1.00  5.76              
ATOM   2345  CA  SER A 158     100.636 125.399  90.028  1.00  5.76              
ATOM   2346  HA  SER A 158     100.364 125.574  88.988  1.00  5.76              
ATOM   2347  CB  SER A 158      99.376 124.792  90.665  1.00  5.76              
ATOM   2348  HB1 SER A 158      99.204 123.796  90.253  1.00  5.76              
ATOM   2349  HB2 SER A 158      98.515 125.419  90.426  1.00  5.76              
ATOM   2350  OG  SER A 158      99.498 124.707  92.070  1.00  5.76              
ATOM   2351  HG  SER A 158     100.365 124.320  92.268  1.00  5.76              
ATOM   2352  C   SER A 158     100.907 126.803  90.601  1.00  5.76              
ATOM   2353  O   SER A 158     100.171 127.730  90.274  1.00  5.76              
ATOM   2354  N   SER A 159     101.970 127.012  91.374  1.00  5.79              
ATOM   2355  H   SER A 159     102.505 126.179  91.590  1.00  5.79              
ATOM   2356  CA  SER A 159     102.092 128.102  92.349  1.00  5.79              
ATOM   2357  HA  SER A 159     101.444 127.821  93.180  1.00  5.79              
ATOM   2358  CB  SER A 159     103.521 128.115  92.897  1.00  5.79              
ATOM   2359  HB1 SER A 159     104.199 128.548  92.160  1.00  5.79              
ATOM   2360  HB2 SER A 159     103.834 127.090  93.108  1.00  5.79              
ATOM   2361  OG  SER A 159     103.565 128.858  94.097  1.00  5.79              
ATOM   2362  HG  SER A 159     104.058 128.331  94.739  1.00  5.79              
ATOM   2363  C   SER A 159     101.668 129.504  91.894  1.00  5.79              
ATOM   2364  O   SER A 159     102.019 129.971  90.803  1.00  5.79              
ATOM   2365  N   LYS A 160     100.925 130.171  92.789  1.00  5.85              
ATOM   2366  H   LYS A 160     100.718 129.662  93.637  1.00  5.85              
ATOM   2367  CA  LYS A 160     100.439 131.562  92.752  1.00  5.85              
ATOM   2368  HA  LYS A 160      99.788 131.695  93.617  1.00  5.85              
ATOM   2369  CB  LYS A 160     101.626 132.535  92.933  1.00  5.85              
ATOM   2370  HB1 LYS A 160     101.258 133.560  92.859  1.00  5.85              
ATOM   2371  HB2 LYS A 160     102.342 132.381  92.124  1.00  5.85              
ATOM   2372  CG  LYS A 160     102.340 132.395  94.286  1.00  5.85              
ATOM   2373  HG1 LYS A 160     102.760 131.395  94.381  1.00  5.85              
ATOM   2374  HG2 LYS A 160     101.621 132.557  95.091  1.00  5.85              
ATOM   2375  CD  LYS A 160     103.471 133.426  94.398  1.00  5.85              
ATOM   2376  HD1 LYS A 160     103.052 134.430  94.308  1.00  5.85              
ATOM   2377  HD2 LYS A 160     104.183 133.262  93.587  1.00  5.85              
ATOM   2378  CE  LYS A 160     104.186 133.285  95.747  1.00  5.85              
ATOM   2379  HE1 LYS A 160     104.573 132.264  95.831  1.00  5.85              
ATOM   2380  HE2 LYS A 160     103.453 133.432  96.547  1.00  5.85              
ATOM   2381  NZ  LYS A 160     105.293 134.266  95.877  1.00  5.85              
ATOM   2382  HZ1 LYS A 160     105.763 134.155  96.767  1.00  5.85              
ATOM   2383  HZ2 LYS A 160     105.970 134.135  95.136  1.00  5.85              
ATOM   2384  HZ3 LYS A 160     104.935 135.211  95.820  1.00  5.85              
ATOM   2385  C   LYS A 160      99.565 132.011  91.589  1.00  5.85              
ATOM   2386  O   LYS A 160      99.079 133.134  91.653  1.00  5.85              
ATOM   2387  N   ALA A 161      99.343 131.180  90.577  1.00  5.88              
ATOM   2388  H   ALA A 161      99.763 130.263  90.602  1.00  5.88              
ATOM   2389  CA  ALA A 161      98.283 131.427  89.615  1.00  5.88              
ATOM   2390  HA  ALA A 161      97.429 131.799  90.187  1.00  5.88              
ATOM   2391  CB  ALA A 161      98.665 132.581  88.681  1.00  5.88              
ATOM   2392  HB1 ALA A 161      97.922 132.681  87.891  1.00  5.88              
ATOM   2393  HB2 ALA A 161      98.657 133.522  89.231  1.00  5.88              
ATOM   2394  HB3 ALA A 161      99.668 132.444  88.289  1.00  5.88              
ATOM   2395  C   ALA A 161      97.788 130.128  88.971  1.00  5.88              
ATOM   2396  O   ALA A 161      98.583 129.330  88.485  1.00  5.88              
ATOM   2397  N   THR A 162      96.481 129.891  89.013  1.00  5.72              
ATOM   2398  H   THR A 162      95.870 130.566  89.453  1.00  5.72              
ATOM   2399  CA  THR A 162      95.883 128.576  88.754  1.00  5.72              
ATOM   2400  HA  THR A 162      96.658 127.814  88.690  1.00  5.72              
ATOM   2401  CB  THR A 162      94.883 128.198  89.873  1.00  5.72              
ATOM   2402  HB  THR A 162      93.867 128.382  89.526  1.00  5.72              
ATOM   2403  CG2 THR A 162      95.024 126.729  90.269  1.00  5.72              
ATOM   2404 1HG2 THR A 162      94.298 126.495  91.048  1.00  5.72              
ATOM   2405 2HG2 THR A 162      94.834 126.093  89.407  1.00  5.72              
ATOM   2406 3HG2 THR A 162      96.029 126.543  90.649  1.00  5.72              
ATOM   2407  OG1 THR A 162      95.054 128.954  91.050  1.00  5.72              
ATOM   2408  HG1 THR A 162      94.179 128.982  91.477  1.00  5.72              
ATOM   2409  C   THR A 162      95.082 128.586  87.449  1.00  5.72              
ATOM   2410  O   THR A 162      94.561 129.613  87.025  1.00  5.72              
ATOM   2411  N   ASN A 163      95.025 127.446  86.766  1.00  5.78              
ATOM   2412  H   ASN A 163      95.440 126.633  87.195  1.00  5.78              
ATOM   2413  CA  ASN A 163      94.852 127.410  85.319  1.00  5.78              
ATOM   2414  HA  ASN A 163      95.241 128.348  84.922  1.00  5.78              
ATOM   2415  CB  ASN A 163      95.778 126.296  84.775  1.00  5.78              
ATOM   2416  HB1 ASN A 163      95.614 126.191  83.703  1.00  5.78              
ATOM   2417  HB2 ASN A 163      95.530 125.345  85.243  1.00  5.78              
ATOM   2418  CG  ASN A 163      97.258 126.559  84.992  1.00  5.78              
ATOM   2419  OD1 ASN A 163      97.834 126.221  86.014  1.00  5.78              
ATOM   2420  ND2 ASN A 163      97.908 127.155  84.022  1.00  5.78              
ATOM   2421 1HD2 ASN A 163      97.391 127.516  83.230  1.00  5.78              
ATOM   2422 2HD2 ASN A 163      98.910 127.259  84.100  1.00  5.78              
ATOM   2423  C   ASN A 163      93.423 127.325  84.755  1.00  5.78              
ATOM   2424  O   ASN A 163      93.091 126.328  84.111  1.00  5.78              
ATOM   2425  N   VAL A 164      92.610 128.358  84.989  1.00  5.84              
ATOM   2426  H   VAL A 164      92.905 129.003  85.718  1.00  5.84              
ATOM   2427  CA  VAL A 164      91.253 128.581  84.438  1.00  5.84              
ATOM   2428  HA  VAL A 164      90.730 129.200  85.163  1.00  5.84              
ATOM   2429  CB  VAL A 164      91.288 129.405  83.118  1.00  5.84              
ATOM   2430  HB  VAL A 164      91.667 130.385  83.365  1.00  5.84              
ATOM   2431  CG1 VAL A 164      92.223 128.875  82.019  1.00  5.84              
ATOM   2432 1HG1 VAL A 164      92.176 129.529  81.149  1.00  5.84              
ATOM   2433 2HG1 VAL A 164      93.252 128.864  82.375  1.00  5.84              
ATOM   2434 3HG1 VAL A 164      91.940 127.868  81.717  1.00  5.84              
ATOM   2435  CG2 VAL A 164      89.898 129.672  82.522  1.00  5.84              
ATOM   2436 1HG2 VAL A 164      89.463 128.759  82.116  1.00  5.84              
ATOM   2437 2HG2 VAL A 164      89.244 130.077  83.294  1.00  5.84              
ATOM   2438 3HG2 VAL A 164      89.981 130.404  81.719  1.00  5.84              
ATOM   2439  C   VAL A 164      90.385 127.327  84.276  1.00  5.84              
ATOM   2440  O   VAL A 164      90.379 126.670  83.235  1.00  5.84              
ATOM   2441  N   CYS A 165      89.583 126.995  85.290  1.00  5.77              
ATOM   2442  H   CYS A 165      89.637 127.531  86.147  1.00  5.77              
ATOM   2443  CA  CYS A 165      88.639 125.882  85.156  1.00  5.77              
ATOM   2444  HA  CYS A 165      89.053 125.212  84.402  1.00  5.77              
ATOM   2445  CB  CYS A 165      88.568 124.989  86.402  1.00  5.77              
ATOM   2446  HB1 CYS A 165      87.882 125.407  87.142  1.00  5.77              
ATOM   2447  HB2 CYS A 165      89.564 124.890  86.831  1.00  5.77              
ATOM   2448  SG  CYS A 165      88.012 123.328  85.900  1.00  5.77              
ATOM   2449  HG  CYS A 165      86.766 123.640  85.488  1.00  5.77              
ATOM   2450  C   CYS A 165      87.244 126.267  84.646  1.00  5.77              
ATOM   2451  O   CYS A 165      86.369 126.724  85.389  1.00  5.77              
ATOM   2452  N   THR A 166      87.037 125.959  83.367  1.00  5.70              
ATOM   2453  H   THR A 166      87.850 125.758  82.800  1.00  5.70              
ATOM   2454  CA  THR A 166      85.742 125.675  82.735  1.00  5.70              
ATOM   2455  HA  THR A 166      85.260 126.625  82.511  1.00  5.70              
ATOM   2456  CB  THR A 166      86.029 124.974  81.397  1.00  5.70              
ATOM   2457  HB  THR A 166      86.662 124.109  81.579  1.00  5.70              
ATOM   2458  CG2 THR A 166      84.814 124.530  80.594  1.00  5.70              
ATOM   2459 1HG2 THR A 166      85.109 124.255  79.582  1.00  5.70              
ATOM   2460 2HG2 THR A 166      84.391 123.642  81.060  1.00  5.70              
ATOM   2461 3HG2 THR A 166      84.068 125.324  80.556  1.00  5.70              
ATOM   2462  OG1 THR A 166      86.742 125.863  80.572  1.00  5.70              
ATOM   2463  HG1 THR A 166      86.813 125.449  79.706  1.00  5.70              
ATOM   2464  C   THR A 166      84.803 124.861  83.622  1.00  5.70              
ATOM   2465  O   THR A 166      85.218 123.862  84.208  1.00  5.70              
ATOM   2466  N   ARG A 167      83.529 125.282  83.696  1.00  5.41              
ATOM   2467  H   ARG A 167      83.276 126.070  83.119  1.00  5.41              
ATOM   2468  CA  ARG A 167      82.447 124.376  84.110  1.00  5.41              
ATOM   2469  HA  ARG A 167      82.748 123.806  84.989  1.00  5.41              
ATOM   2470  CB  ARG A 167      81.110 125.099  84.369  1.00  5.41              
ATOM   2471  HB1 ARG A 167      80.349 124.328  84.509  1.00  5.41              
ATOM   2472  HB2 ARG A 167      80.818 125.679  83.491  1.00  5.41              
ATOM   2473  CG  ARG A 167      81.071 125.986  85.614  1.00  5.41              
ATOM   2474  HG1 ARG A 167      81.760 125.587  86.359  1.00  5.41              
ATOM   2475  HG2 ARG A 167      80.064 125.945  86.034  1.00  5.41              
ATOM   2476  CD  ARG A 167      81.393 127.456  85.305  1.00  5.41              
ATOM   2477  HD1 ARG A 167      80.630 127.855  84.633  1.00  5.41              
ATOM   2478  HD2 ARG A 167      82.358 127.526  84.801  1.00  5.41              
ATOM   2479  NE  ARG A 167      81.413 128.243  86.551  1.00  5.41              
ATOM   2480  HE  ARG A 167      80.591 128.764  86.799  1.00  5.41              
ATOM   2481  CZ  ARG A 167      82.366 128.170  87.463  1.00  5.41              
ATOM   2482  NH1 ARG A 167      83.502 127.578  87.231  1.00  5.41              
ATOM   2483 1HH1 ARG A 167      83.742 127.216  86.326  1.00  5.41              
ATOM   2484 2HH1 ARG A 167      84.100 127.389  88.028  1.00  5.41              
ATOM   2485  NH2 ARG A 167      82.215 128.647  88.660  1.00  5.41              
ATOM   2486 1HH2 ARG A 167      81.413 129.163  88.992  1.00  5.41              
ATOM   2487 2HH2 ARG A 167      83.019 128.602  89.275  1.00  5.41              
ATOM   2488  C   ARG A 167      82.191 123.406  82.955  1.00  5.41              
ATOM   2489  O   ARG A 167      82.019 123.855  81.822  1.00  5.41              
ATOM   2490  N   PHE A 168      82.100 122.119  83.243  1.00  5.40              
ATOM   2491  H   PHE A 168      82.174 121.845  84.215  1.00  5.40              
ATOM   2492  CA  PHE A 168      81.851 121.062  82.268  1.00  5.40              
ATOM   2493  HA  PHE A 168      81.746 121.476  81.265  1.00  5.40              
ATOM   2494  CB  PHE A 168      83.029 120.070  82.280  1.00  5.40              
ATOM   2495  HB1 PHE A 168      82.760 119.197  81.685  1.00  5.40              
ATOM   2496  HB2 PHE A 168      83.180 119.713  83.301  1.00  5.40              
ATOM   2497  CG  PHE A 168      84.343 120.593  81.744  1.00  5.40              
ATOM   2498  CD1 PHE A 168      84.652 120.455  80.378  1.00  5.40              
ATOM   2499  HD1 PHE A 168      83.943 119.982  79.712  1.00  5.40              
ATOM   2500  CE1 PHE A 168      85.895 120.892  79.887  1.00  5.40              
ATOM   2501  HE1 PHE A 168      86.132 120.770  78.840  1.00  5.40              
ATOM   2502  CZ  PHE A 168      86.838 121.454  80.764  1.00  5.40              
ATOM   2503  HZ  PHE A 168      87.800 121.774  80.392  1.00  5.40              
ATOM   2504  CE2 PHE A 168      86.533 121.585  82.130  1.00  5.40              
ATOM   2505  HE2 PHE A 168      87.256 122.012  82.808  1.00  5.40              
ATOM   2506  CD2 PHE A 168      85.287 121.158  82.619  1.00  5.40              
ATOM   2507  HD2 PHE A 168      85.055 121.256  83.671  1.00  5.40              
ATOM   2508  C   PHE A 168      80.577 120.287  82.608  1.00  5.40              
ATOM   2509  O   PHE A 168      80.092 120.306  83.738  1.00  5.40              
ATOM   2510  N   GLU A 169      80.074 119.557  81.617  1.00  5.52              
ATOM   2511  H   GLU A 169      80.562 119.562  80.736  1.00  5.52              
ATOM   2512  CA  GLU A 169      78.779 118.872  81.660  1.00  5.52              
ATOM   2513  HA  GLU A 169      78.405 118.833  82.683  1.00  5.52              
ATOM   2514  CB  GLU A 169      77.792 119.674  80.783  1.00  5.52              
ATOM   2515  HB1 GLU A 169      76.860 119.118  80.681  1.00  5.52              
ATOM   2516  HB2 GLU A 169      78.216 119.777  79.782  1.00  5.52              
ATOM   2517  CG  GLU A 169      77.467 121.081  81.322  1.00  5.52              
ATOM   2518  HG1 GLU A 169      76.797 121.574  80.614  1.00  5.52              
ATOM   2519  HG2 GLU A 169      78.381 121.677  81.376  1.00  5.52              
ATOM   2520  CD  GLU A 169      76.788 121.031  82.694  1.00  5.52              
ATOM   2521  OE1 GLU A 169      76.129 120.018  83.010  1.00  5.52              
ATOM   2522  OE2 GLU A 169      76.886 121.985  83.495  1.00  5.52              
ATOM   2523  C   GLU A 169      78.850 117.416  81.172  1.00  5.52              
ATOM   2524  O   GLU A 169      77.856 116.690  81.240  1.00  5.52              
ATOM   2525  N   ASP A 170      80.016 116.971  80.694  1.00  5.51              
ATOM   2526  H   ASP A 170      80.831 117.563  80.766  1.00  5.51              
ATOM   2527  CA  ASP A 170      80.286 115.562  80.432  1.00  5.51              
ATOM   2528  HA  ASP A 170      79.408 115.134  79.948  1.00  5.51              
ATOM   2529  CB  ASP A 170      81.457 115.444  79.438  1.00  5.51              
ATOM   2530  HB1 ASP A 170      81.300 116.136  78.607  1.00  5.51              
ATOM   2531  HB2 ASP A 170      81.459 114.436  79.018  1.00  5.51              
ATOM   2532  CG  ASP A 170      82.815 115.722  80.084  1.00  5.51              
ATOM   2533  OD1 ASP A 170      83.069 116.910  80.379  1.00  5.51              
ATOM   2534  OD2 ASP A 170      83.565 114.739  80.281  1.00  5.51              
ATOM   2535  C   ASP A 170      80.516 114.762  81.733  1.00  5.51              
ATOM   2536  O   ASP A 170      80.238 115.209  82.849  1.00  5.51              
ATOM   2537  N   SER A 171      81.039 113.548  81.587  1.00  5.40              
ATOM   2538  H   SER A 171      81.331 113.274  80.660  1.00  5.40              
ATOM   2539  CA  SER A 171      81.543 112.759  82.699  1.00  5.40              
ATOM   2540  HA  SER A 171      81.572 113.380  83.591  1.00  5.40              
ATOM   2541  CB  SER A 171      80.605 111.592  83.030  1.00  5.40              
ATOM   2542  HB1 SER A 171      79.635 111.990  83.331  1.00  5.40              
ATOM   2543  HB2 SER A 171      81.025 111.033  83.867  1.00  5.40              
ATOM   2544  OG  SER A 171      80.423 110.710  81.939  1.00  5.40              
ATOM   2545  HG  SER A 171      81.296 110.585  81.533  1.00  5.40              
ATOM   2546  C   SER A 171      82.960 112.296  82.356  1.00  5.40              
ATOM   2547  O   SER A 171      83.094 111.350  81.570  1.00  5.40              
ATOM   2548  N   PRO A 172      84.007 112.958  82.883  1.00  5.34              
ATOM   2549  CD  PRO A 172      83.949 114.042  83.850  1.00  5.34              
ATOM   2550  HD1 PRO A 172      83.326 113.787  84.707  1.00  5.34              
ATOM   2551  HD2 PRO A 172      83.575 114.943  83.358  1.00  5.34              
ATOM   2552  CG  PRO A 172      85.383 114.259  84.309  1.00  5.34              
ATOM   2553  HG1 PRO A 172      85.600 113.590  85.143  1.00  5.34              
ATOM   2554  HG2 PRO A 172      85.551 115.298  84.592  1.00  5.34              
ATOM   2555  CB  PRO A 172      86.224 113.856  83.100  1.00  5.34              
ATOM   2556  HB1 PRO A 172      87.144 113.370  83.419  1.00  5.34              
ATOM   2557  HB2 PRO A 172      86.451 114.739  82.501  1.00  5.34              
ATOM   2558  CA  PRO A 172      85.338 112.905  82.286  1.00  5.34              
ATOM   2559  HA  PRO A 172      85.260 113.312  81.278  1.00  5.34              
ATOM   2560  C   PRO A 172      85.916 111.503  82.164  1.00  5.34              
ATOM   2561  O   PRO A 172      85.822 110.691  83.077  1.00  5.34              
ATOM   2562  N   SER A 173      86.557 111.217  81.032  1.00  5.38              
ATOM   2563  H   SER A 173      86.689 111.970  80.374  1.00  5.38              
ATOM   2564  CA  SER A 173      86.893 109.860  80.579  1.00  5.38              
ATOM   2565  HA  SER A 173      85.964 109.289  80.581  1.00  5.38              
ATOM   2566  CB  SER A 173      87.383 109.924  79.126  1.00  5.38              
ATOM   2567  HB1 SER A 173      86.583 110.325  78.501  1.00  5.38              
ATOM   2568  HB2 SER A 173      87.629 108.921  78.774  1.00  5.38              
ATOM   2569  OG  SER A 173      88.518 110.761  79.017  1.00  5.38              
ATOM   2570  HG  SER A 173      88.773 110.827  78.092  1.00  5.38              
ATOM   2571  C   SER A 173      87.878 109.070  81.451  1.00  5.38              
ATOM   2572  O   SER A 173      88.080 107.886  81.169  1.00  5.38              
ATOM   2573  N   TYR A 174      88.459 109.647  82.510  1.00  5.25              
ATOM   2574  H   TYR A 174      88.266 110.624  82.676  1.00  5.25              
ATOM   2575  CA  TYR A 174      89.245 108.896  83.498  1.00  5.25              
ATOM   2576  HA  TYR A 174      89.627 108.008  82.999  1.00  5.25              
ATOM   2577  CB  TYR A 174      90.481 109.694  83.945  1.00  5.25              
ATOM   2578  HB1 TYR A 174      90.192 110.383  84.741  1.00  5.25              
ATOM   2579  HB2 TYR A 174      90.820 110.300  83.104  1.00  5.25              
ATOM   2580  CG  TYR A 174      91.683 108.860  84.387  1.00  5.25              
ATOM   2581  CD1 TYR A 174      92.255 107.909  83.512  1.00  5.25              
ATOM   2582  HD1 TYR A 174      91.803 107.713  82.553  1.00  5.25              
ATOM   2583  CE1 TYR A 174      93.457 107.254  83.853  1.00  5.25              
ATOM   2584  HE1 TYR A 174      93.916 106.551  83.175  1.00  5.25              
ATOM   2585  CZ  TYR A 174      94.133 107.591  85.046  1.00  5.25              
ATOM   2586  OH  TYR A 174      95.331 107.011  85.336  1.00  5.25              
ATOM   2587  HH  TYR A 174      95.860 107.540  85.968  1.00  5.25              
ATOM   2588  CE2 TYR A 174      93.542 108.507  85.940  1.00  5.25              
ATOM   2589  HE2 TYR A 174      94.063 108.761  86.853  1.00  5.25              
ATOM   2590  CD2 TYR A 174      92.307 109.113  85.625  1.00  5.25              
ATOM   2591  HD2 TYR A 174      91.884 109.834  86.309  1.00  5.25              
ATOM   2592  C   TYR A 174      88.422 108.357  84.683  1.00  5.25              
ATOM   2593  O   TYR A 174      88.912 107.490  85.401  1.00  5.25              
ATOM   2594  N   VAL A 175      87.150 108.755  84.858  1.00  5.21              
ATOM   2595  H   VAL A 175      86.760 109.457  84.235  1.00  5.21              
ATOM   2596  CA  VAL A 175      86.218 107.967  85.681  1.00  5.21              
ATOM   2597  HA  VAL A 175      86.726 107.775  86.627  1.00  5.21              
ATOM   2598  CB  VAL A 175      84.899 108.698  86.026  1.00  5.21              
ATOM   2599  HB  VAL A 175      85.145 109.737  86.251  1.00  5.21              
ATOM   2600  CG1 VAL A 175      83.825 108.689  84.930  1.00  5.21              
ATOM   2601 1HG1 VAL A 175      83.022 109.374  85.200  1.00  5.21              
ATOM   2602 2HG1 VAL A 175      84.250 109.008  83.982  1.00  5.21              
ATOM   2603 3HG1 VAL A 175      83.406 107.688  84.808  1.00  5.21              
ATOM   2604  CG2 VAL A 175      84.272 108.091  87.289  1.00  5.21              
ATOM   2605 1HG2 VAL A 175      83.407 108.684  87.589  1.00  5.21              
ATOM   2606 2HG2 VAL A 175      83.945 107.071  87.085  1.00  5.21              
ATOM   2607 3HG2 VAL A 175      84.994 108.091  88.105  1.00  5.21              
ATOM   2608  C   VAL A 175      85.988 106.616  85.005  1.00  5.21              
ATOM   2609  O   VAL A 175      85.725 106.554  83.801  1.00  5.21              
ATOM   2610  N   LYS A 176      86.137 105.515  85.741  1.00  5.41              
ATOM   2611  H   LYS A 176      86.491 105.619  86.690  1.00  5.41              
ATOM   2612  CA  LYS A 176      85.876 104.148  85.241  1.00  5.41              
ATOM   2613  HA  LYS A 176      85.421 104.189  84.254  1.00  5.41              
ATOM   2614  CB  LYS A 176      87.202 103.363  85.186  1.00  5.41              
ATOM   2615  HB1 LYS A 176      87.000 102.296  85.073  1.00  5.41              
ATOM   2616  HB2 LYS A 176      87.732 103.502  86.129  1.00  5.41              
ATOM   2617  CG  LYS A 176      88.105 103.819  84.030  1.00  5.41              
ATOM   2618  HG1 LYS A 176      89.112 103.433  84.196  1.00  5.41              
ATOM   2619  HG2 LYS A 176      88.170 104.907  84.032  1.00  5.41              
ATOM   2620  CD  LYS A 176      87.605 103.303  82.668  1.00  5.41              
ATOM   2621  HD1 LYS A 176      86.538 103.079  82.698  1.00  5.41              
ATOM   2622  HD2 LYS A 176      88.127 102.371  82.441  1.00  5.41              
ATOM   2623  CE  LYS A 176      87.877 104.315  81.551  1.00  5.41              
ATOM   2624  HE1 LYS A 176      87.793 103.812  80.584  1.00  5.41              
ATOM   2625  HE2 LYS A 176      88.903 104.681  81.655  1.00  5.41              
ATOM   2626  NZ  LYS A 176      86.926 105.450  81.615  1.00  5.41              
ATOM   2627  HZ1 LYS A 176      87.248 106.236  81.057  1.00  5.41              
ATOM   2628  HZ2 LYS A 176      85.987 105.195  81.350  1.00  5.41              
ATOM   2629  HZ3 LYS A 176      86.853 105.820  82.558  1.00  5.41              
ATOM   2630  C   LYS A 176      84.838 103.413  86.094  1.00  5.41              
ATOM   2631  O   LYS A 176      84.389 102.338  85.704  1.00  5.41              
ATOM   2632  N   TRP A 177      84.375 104.059  87.169  1.00  5.56              
ATOM   2633  H   TRP A 177      84.838 104.914  87.417  1.00  5.56              
ATOM   2634  CA  TRP A 177      82.996 103.891  87.612  1.00  5.56              
ATOM   2635  HA  TRP A 177      82.846 102.842  87.868  1.00  5.56              
ATOM   2636  CB  TRP A 177      82.686 104.735  88.865  1.00  5.56              
ATOM   2637  HB1 TRP A 177      83.219 105.682  88.795  1.00  5.56              
ATOM   2638  HB2 TRP A 177      83.065 104.191  89.727  1.00  5.56              
ATOM   2639  CG  TRP A 177      81.239 105.045  89.139  1.00  5.56              
ATOM   2640  CD1 TRP A 177      80.646 106.248  88.958  1.00  5.56              
ATOM   2641  HD1 TRP A 177      81.157 107.135  88.599  1.00  5.56              
ATOM   2642  NE1 TRP A 177      79.293 106.151  89.221  1.00  5.56              
ATOM   2643  HE1 TRP A 177      78.648 106.914  89.089  1.00  5.56              
ATOM   2644  CE2 TRP A 177      78.931 104.855  89.513  1.00  5.56              
ATOM   2645  CZ2 TRP A 177      77.694 104.241  89.747  1.00  5.56              
ATOM   2646  HZ2 TRP A 177      76.786 104.824  89.723  1.00  5.56              
ATOM   2647  CH2 TRP A 177      77.654 102.859  90.002  1.00  5.56              
ATOM   2648  HH2 TRP A 177      76.709 102.366  90.181  1.00  5.56              
ATOM   2649  CZ3 TRP A 177      78.850 102.117  90.022  1.00  5.56              
ATOM   2650  HZ3 TRP A 177      78.814 101.054  90.218  1.00  5.56              
ATOM   2651  CE3 TRP A 177      80.088 102.746  89.785  1.00  5.56              
ATOM   2652  HE3 TRP A 177      81.000 102.168  89.802  1.00  5.56              
ATOM   2653  CD2 TRP A 177      80.161 104.131  89.521  1.00  5.56              
ATOM   2654  C   TRP A 177      82.026 104.221  86.461  1.00  5.56              
ATOM   2655  O   TRP A 177      82.369 104.886  85.481  1.00  5.56              
ATOM   2656  N   GLY A 178      80.799 103.737  86.625  1.00  5.28              
ATOM   2657  H   GLY A 178      80.610 103.260  87.494  1.00  5.28              
ATOM   2658  CA  GLY A 178      79.667 104.005  85.769  1.00  5.28              
ATOM   2659  HA1 GLY A 178      78.900 103.263  85.991  1.00  5.28              
ATOM   2660  HA2 GLY A 178      79.974 103.856  84.733  1.00  5.28              
ATOM   2661  C   GLY A 178      79.028 105.393  85.859  1.00  5.28              
ATOM   2662  O   GLY A 178      79.674 106.404  86.136  1.00  5.28              
ATOM   2663  N   LYS A 179      77.728 105.460  85.538  1.00  5.16              
ATOM   2664  H   LYS A 179      77.229 104.603  85.355  1.00  5.16              
ATOM   2665  CA  LYS A 179      77.043 106.743  85.360  1.00  5.16              
ATOM   2666  HA  LYS A 179      77.674 107.313  84.673  1.00  5.16              
ATOM   2667  CB  LYS A 179      75.668 106.615  84.674  1.00  5.16              
ATOM   2668  HB1 LYS A 179      74.914 106.309  85.402  1.00  5.16              
ATOM   2669  HB2 LYS A 179      75.709 105.876  83.872  1.00  5.16              
ATOM   2670  CG  LYS A 179      75.319 107.992  84.069  1.00  5.16              
ATOM   2671  HG1 LYS A 179      75.890 108.124  83.148  1.00  5.16              
ATOM   2672  HG2 LYS A 179      75.635 108.768  84.757  1.00  5.16              
ATOM   2673  CD  LYS A 179      73.832 108.219  83.772  1.00  5.16              
ATOM   2674  HD1 LYS A 179      73.235 107.990  84.656  1.00  5.16              
ATOM   2675  HD2 LYS A 179      73.532 107.549  82.964  1.00  5.16              
ATOM   2676  CE  LYS A 179      73.588 109.678  83.338  1.00  5.16              
ATOM   2677  HE1 LYS A 179      72.584 109.748  82.910  1.00  5.16              
ATOM   2678  HE2 LYS A 179      74.304 109.929  82.549  1.00  5.16              
ATOM   2679  NZ  LYS A 179      73.713 110.644  84.465  1.00  5.16              
ATOM   2680  HZ1 LYS A 179      73.571 111.595  84.149  1.00  5.16              
ATOM   2681  HZ2 LYS A 179      73.029 110.441  85.180  1.00  5.16              
ATOM   2682  HZ3 LYS A 179      74.637 110.600  84.896  1.00  5.16              
ATOM   2683  C   LYS A 179      76.966 107.565  86.649  1.00  5.16              
ATOM   2684  O   LYS A 179      76.093 107.358  87.490  1.00  5.16              
ATOM   2685  N   LEU A 180      77.833 108.571  86.743  1.00  5.06              
ATOM   2686  H   LEU A 180      78.615 108.560  86.101  1.00  5.06              
ATOM   2687  CA  LEU A 180      77.664 109.717  87.630  1.00  5.06              
ATOM   2688  HA  LEU A 180      77.753 109.375  88.661  1.00  5.06              
ATOM   2689  CB  LEU A 180      78.765 110.764  87.352  1.00  5.06              
ATOM   2690  HB1 LEU A 180      78.493 111.687  87.865  1.00  5.06              
ATOM   2691  HB2 LEU A 180      78.778 110.978  86.281  1.00  5.06              
ATOM   2692  CG  LEU A 180      80.189 110.384  87.807  1.00  5.06              
ATOM   2693  HG  LEU A 180      80.463 109.414  87.393  1.00  5.06              
ATOM   2694  CD1 LEU A 180      81.186 111.434  87.311  1.00  5.06              
ATOM   2695 1HD1 LEU A 180      82.197 111.161  87.621  1.00  5.06              
ATOM   2696 2HD1 LEU A 180      81.163 111.476  86.222  1.00  5.06              
ATOM   2697 3HD1 LEU A 180      80.939 112.416  87.716  1.00  5.06              
ATOM   2698  CD2 LEU A 180      80.301 110.339  89.333  1.00  5.06              
ATOM   2699 1HD2 LEU A 180      81.335 110.143  89.618  1.00  5.06              
ATOM   2700 2HD2 LEU A 180      79.985 111.289  89.764  1.00  5.06              
ATOM   2701 3HD2 LEU A 180      79.681 109.538  89.732  1.00  5.06              
ATOM   2702  C   LEU A 180      76.277 110.354  87.483  1.00  5.06              
ATOM   2703  O   LEU A 180      75.809 110.624  86.368  1.00  5.06              
ATOM   2704  N   ARG A 181      75.604 110.610  88.604  1.00  5.17              
ATOM   2705  H   ARG A 181      76.046 110.380  89.490  1.00  5.17              
ATOM   2706  CA  ARG A 181      74.379 111.413  88.593  1.00  5.17              
ATOM   2707  HA  ARG A 181      73.744 111.079  87.773  1.00  5.17              
ATOM   2708  CB  ARG A 181      73.582 111.234  89.899  1.00  5.17              
ATOM   2709  HB1 ARG A 181      72.788 111.985  89.923  1.00  5.17              
ATOM   2710  HB2 ARG A 181      74.231 111.409  90.756  1.00  5.17              
ATOM   2711  CG  ARG A 181      72.925 109.844  90.021  1.00  5.17              
ATOM   2712  HG1 ARG A 181      73.692 109.078  90.141  1.00  5.17              
ATOM   2713  HG2 ARG A 181      72.342 109.638  89.123  1.00  5.17              
ATOM   2714  CD  ARG A 181      71.989 109.840  91.236  1.00  5.17              
ATOM   2715  HD1 ARG A 181      71.297 110.677  91.125  1.00  5.17              
ATOM   2716  HD2 ARG A 181      72.582 110.022  92.134  1.00  5.17              
ATOM   2717  NE  ARG A 181      71.235 108.575  91.418  1.00  5.17              
ATOM   2718  HE  ARG A 181      71.741 107.709  91.358  1.00  5.17              
ATOM   2719  CZ  ARG A 181      70.032 108.521  91.974  1.00  5.17              
ATOM   2720  NH1 ARG A 181      69.242 109.541  92.013  1.00  5.17              
ATOM   2721 1HH1 ARG A 181      69.492 110.409  91.585  1.00  5.17              
ATOM   2722 2HH1 ARG A 181      68.535 109.519  92.745  1.00  5.17              
ATOM   2723  NH2 ARG A 181      69.570 107.462  92.569  1.00  5.17              
ATOM   2724 1HH2 ARG A 181      70.110 106.631  92.673  1.00  5.17              
ATOM   2725 2HH2 ARG A 181      68.739 107.620  93.144  1.00  5.17              
ATOM   2726  C   ARG A 181      74.676 112.885  88.317  1.00  5.17              
ATOM   2727  O   ARG A 181      75.756 113.387  88.601  1.00  5.17              
ATOM   2728  N   ASP A 182      73.677 113.578  87.807  1.00  5.24              
ATOM   2729  H   ASP A 182      72.784 113.101  87.699  1.00  5.24              
ATOM   2730  CA  ASP A 182      73.640 115.027  87.581  1.00  5.24              
ATOM   2731  HA  ASP A 182      74.329 115.274  86.772  1.00  5.24              
ATOM   2732  CB  ASP A 182      72.215 115.385  87.114  1.00  5.24              
ATOM   2733  HB1 ASP A 182      72.090 115.054  86.081  1.00  5.24              
ATOM   2734  HB2 ASP A 182      72.078 116.468  87.142  1.00  5.24              
ATOM   2735  CG  ASP A 182      71.165 114.690  87.989  1.00  5.24              
ATOM   2736  OD1 ASP A 182      70.944 113.482  87.731  1.00  5.24              
ATOM   2737  OD2 ASP A 182      70.807 115.283  89.027  1.00  5.24              
ATOM   2738  C   ASP A 182      74.070 115.846  88.803  1.00  5.24              
ATOM   2739  O   ASP A 182      75.013 116.635  88.692  1.00  5.24              
ATOM   2740  N   TYR A 183      73.457 115.620  89.967  1.00  5.12              
ATOM   2741  H   TYR A 183      72.564 115.127  89.939  1.00  5.12              
ATOM   2742  CA  TYR A 183      73.820 116.303  91.204  1.00  5.12              
ATOM   2743  HA  TYR A 183      73.752 117.372  91.001  1.00  5.12              
ATOM   2744  CB  TYR A 183      72.745 116.011  92.259  1.00  5.12              
ATOM   2745  HB1 TYR A 183      71.790 116.347  91.849  1.00  5.12              
ATOM   2746  HB2 TYR A 183      72.938 116.655  93.105  1.00  5.12              
ATOM   2747  CG  TYR A 183      72.565 114.590  92.777  1.00  5.12              
ATOM   2748  CD1 TYR A 183      73.582 113.961  93.519  1.00  5.12              
ATOM   2749  HD1 TYR A 183      74.543 114.433  93.635  1.00  5.12              
ATOM   2750  CE1 TYR A 183      73.350 112.723  94.141  1.00  5.12              
ATOM   2751  HE1 TYR A 183      74.117 112.246  94.727  1.00  5.12              
ATOM   2752  CZ  TYR A 183      72.091 112.105  94.044  1.00  5.12              
ATOM   2753  OH  TYR A 183      71.886 110.936  94.703  1.00  5.12              
ATOM   2754  HH  TYR A 183      70.945 110.686  94.697  1.00  5.12              
ATOM   2755  CE2 TYR A 183      71.073 112.715  93.281  1.00  5.12              
ATOM   2756  HE2 TYR A 183      70.101 112.247  93.212  1.00  5.12              
ATOM   2757  CD2 TYR A 183      71.318 113.946  92.635  1.00  5.12              
ATOM   2758  HD2 TYR A 183      70.530 114.412  92.053  1.00  5.12              
ATOM   2759  C   TYR A 183      75.289 116.059  91.643  1.00  5.12              
ATOM   2760  O   TYR A 183      75.985 116.976  92.102  1.00  5.12              
ATOM   2761  N   GLN A 184      75.807 114.848  91.393  1.00  5.03              
ATOM   2762  H   GLN A 184      75.211 114.170  90.943  1.00  5.03              
ATOM   2763  CA  GLN A 184      77.210 114.494  91.648  1.00  5.03              
ATOM   2764  HA  GLN A 184      77.456 114.786  92.670  1.00  5.03              
ATOM   2765  CB  GLN A 184      77.436 112.972  91.500  1.00  5.03              
ATOM   2766  HB1 GLN A 184      78.492 112.758  91.668  1.00  5.03              
ATOM   2767  HB2 GLN A 184      77.206 112.678  90.479  1.00  5.03              
ATOM   2768  CG  GLN A 184      76.609 112.105  92.470  1.00  5.03              
ATOM   2769  HG1 GLN A 184      75.562 112.388  92.408  1.00  5.03              
ATOM   2770  HG2 GLN A 184      76.948 112.290  93.490  1.00  5.03              
ATOM   2771  CD  GLN A 184      76.689 110.602  92.178  1.00  5.03              
ATOM   2772  OE1 GLN A 184      77.037 110.157  91.095  1.00  5.03              
ATOM   2773  NE2 GLN A 184      76.320 109.759  93.118  1.00  5.03              
ATOM   2774 1HE2 GLN A 184      76.037 110.103  94.020  1.00  5.03              
ATOM   2775 2HE2 GLN A 184      76.413 108.777  92.921  1.00  5.03              
ATOM   2776  C   GLN A 184      78.172 115.269  90.710  1.00  5.03              
ATOM   2777  O   GLN A 184      79.179 115.842  91.151  1.00  5.03              
ATOM   2778  N   VAL A 185      77.838 115.329  89.410  1.00  5.12              
ATOM   2779  H   VAL A 185      77.009 114.828  89.101  1.00  5.12              
ATOM   2780  CA  VAL A 185      78.600 116.104  88.417  1.00  5.12              
ATOM   2781  HA  VAL A 185      79.631 115.748  88.432  1.00  5.12              
ATOM   2782  CB  VAL A 185      78.072 115.900  86.976  1.00  5.12              
ATOM   2783  HB  VAL A 185      77.008 116.136  86.944  1.00  5.12              
ATOM   2784  CG1 VAL A 185      78.794 116.787  85.954  1.00  5.12              
ATOM   2785 1HG1 VAL A 185      78.453 116.562  84.941  1.00  5.12              
ATOM   2786 2HG1 VAL A 185      78.604 117.843  86.143  1.00  5.12              
ATOM   2787 3HG1 VAL A 185      79.871 116.613  85.992  1.00  5.12              
ATOM   2788  CG2 VAL A 185      78.273 114.454  86.501  1.00  5.12              
ATOM   2789 1HG2 VAL A 185      77.870 114.337  85.495  1.00  5.12              
ATOM   2790 2HG2 VAL A 185      79.336 114.210  86.481  1.00  5.12              
ATOM   2791 3HG2 VAL A 185      77.758 113.764  87.161  1.00  5.12              
ATOM   2792  C   VAL A 185      78.655 117.592  88.803  1.00  5.12              
ATOM   2793  O   VAL A 185      79.707 118.250  88.728  1.00  5.12              
ATOM   2794  N   ARG A 186      77.528 118.110  89.310  1.00  5.14              
ATOM   2795  H   ARG A 186      76.709 117.510  89.356  1.00  5.14              
ATOM   2796  CA  ARG A 186      77.447 119.459  89.868  1.00  5.14              
ATOM   2797  HA  ARG A 186      77.765 120.154  89.090  1.00  5.14              
ATOM   2798  CB  ARG A 186      76.005 119.825  90.287  1.00  5.14              
ATOM   2799  HB1 ARG A 186      76.055 120.381  91.225  1.00  5.14              
ATOM   2800  HB2 ARG A 186      75.421 118.927  90.483  1.00  5.14              
ATOM   2801  CG  ARG A 186      75.255 120.727  89.286  1.00  5.14              
ATOM   2802  HG1 ARG A 186      75.956 121.376  88.759  1.00  5.14              
ATOM   2803  HG2 ARG A 186      74.592 121.373  89.863  1.00  5.14              
ATOM   2804  CD  ARG A 186      74.372 119.982  88.275  1.00  5.14              
ATOM   2805  HD1 ARG A 186      73.777 120.711  87.722  1.00  5.14              
ATOM   2806  HD2 ARG A 186      73.672 119.348  88.823  1.00  5.14              
ATOM   2807  NE  ARG A 186      75.133 119.144  87.335  1.00  5.14              
ATOM   2808  HE  ARG A 186      75.256 118.179  87.608  1.00  5.14              
ATOM   2809  CZ  ARG A 186      75.538 119.470  86.120  1.00  5.14              
ATOM   2810  NH1 ARG A 186      75.462 120.683  85.659  1.00  5.14              
ATOM   2811 1HH1 ARG A 186      75.084 121.435  86.188  1.00  5.14              
ATOM   2812 2HH1 ARG A 186      75.833 120.878  84.717  1.00  5.14              
ATOM   2813  NH2 ARG A 186      76.016 118.562  85.328  1.00  5.14              
ATOM   2814 1HH2 ARG A 186      76.096 117.604  85.584  1.00  5.14              
ATOM   2815 2HH2 ARG A 186      76.207 118.870  84.368  1.00  5.14              
ATOM   2816  C   ARG A 186      78.428 119.710  91.007  1.00  5.14              
ATOM   2817  O   ARG A 186      79.151 120.702  90.949  1.00  5.14              
ATOM   2818  N   GLY A 187      78.503 118.827  92.002  1.00  5.00              
ATOM   2819  H   GLY A 187      77.882 118.025  92.005  1.00  5.00              
ATOM   2820  CA  GLY A 187      79.494 119.002  93.085  1.00  5.00              
ATOM   2821  HA1 GLY A 187      79.316 118.217  93.820  1.00  5.00              
ATOM   2822  HA2 GLY A 187      79.328 119.953  93.585  1.00  5.00              
ATOM   2823  C   GLY A 187      80.958 118.883  92.671  1.00  5.00              
ATOM   2824  O   GLY A 187      81.812 119.537  93.272  1.00  5.00              
ATOM   2825  N   LEU A 188      81.245 118.107  91.617  1.00  4.99              
ATOM   2826  H   LEU A 188      80.508 117.546  91.203  1.00  4.99              
ATOM   2827  CA  LEU A 188      82.585 118.087  91.016  1.00  4.99              
ATOM   2828  HA  LEU A 188      83.296 117.844  91.804  1.00  4.99              
ATOM   2829  CB  LEU A 188      82.617 116.951  89.974  1.00  4.99              
ATOM   2830  HB1 LEU A 188      82.106 117.272  89.066  1.00  4.99              
ATOM   2831  HB2 LEU A 188      82.054 116.110  90.385  1.00  4.99              
ATOM   2832  CG  LEU A 188      84.014 116.421  89.603  1.00  4.99              
ATOM   2833  HG  LEU A 188      84.548 116.139  90.508  1.00  4.99              
ATOM   2834  CD1 LEU A 188      83.843 115.161  88.749  1.00  4.99              
ATOM   2835 1HD1 LEU A 188      84.821 114.732  88.530  1.00  4.99              
ATOM   2836 2HD1 LEU A 188      83.252 114.420  89.287  1.00  4.99              
ATOM   2837 3HD1 LEU A 188      83.346 115.408  87.809  1.00  4.99              
ATOM   2838  CD2 LEU A 188      84.871 117.420  88.818  1.00  4.99              
ATOM   2839 1HD2 LEU A 188      85.743 116.919  88.400  1.00  4.99              
ATOM   2840 2HD2 LEU A 188      84.290 117.851  88.002  1.00  4.99              
ATOM   2841 3HD2 LEU A 188      85.231 118.212  89.471  1.00  4.99              
ATOM   2842  C   LEU A 188      82.972 119.451  90.439  1.00  4.99              
ATOM   2843  O   LEU A 188      84.025 119.991  90.778  1.00  4.99              
ATOM   2844  N   ASN A 189      82.085 120.064  89.651  1.00  5.10              
ATOM   2845  H   ASN A 189      81.242 119.565  89.389  1.00  5.10              
ATOM   2846  CA  ASN A 189      82.320 121.430  89.151  1.00  5.10              
ATOM   2847  HA  ASN A 189      83.249 121.441  88.582  1.00  5.10              
ATOM   2848  CB  ASN A 189      81.176 121.755  88.182  1.00  5.10              
ATOM   2849  HB1 ASN A 189      81.122 122.835  88.043  1.00  5.10              
ATOM   2850  HB2 ASN A 189      80.217 121.416  88.572  1.00  5.10              
ATOM   2851  CG  ASN A 189      81.423 121.158  86.814  1.00  5.10              
ATOM   2852  OD1 ASN A 189      82.133 121.753  86.030  1.00  5.10              
ATOM   2853  ND2 ASN A 189      80.857 120.023  86.484  1.00  5.10              
ATOM   2854 1HD2 ASN A 189      80.340 119.481  87.155  1.00  5.10              
ATOM   2855 2HD2 ASN A 189      80.813 119.816  85.488  1.00  5.10              
ATOM   2856  C   ASN A 189      82.434 122.506  90.245  1.00  5.10              
ATOM   2857  O   ASN A 189      83.292 123.397  90.177  1.00  5.10              
ATOM   2858  N   TRP A 190      81.581 122.405  91.264  1.00  5.06              
ATOM   2859  H   TRP A 190      80.865 121.687  91.218  1.00  5.06              
ATOM   2860  CA  TRP A 190      81.665 123.213  92.480  1.00  5.06              
ATOM   2861  HA  TRP A 190      81.465 124.256  92.237  1.00  5.06              
ATOM   2862  CB  TRP A 190      80.573 122.739  93.446  1.00  5.06              
ATOM   2863  HB1 TRP A 190      80.479 121.665  93.363  1.00  5.06              
ATOM   2864  HB2 TRP A 190      79.618 123.173  93.148  1.00  5.06              
ATOM   2865  CG  TRP A 190      80.829 123.054  94.876  1.00  5.06              
ATOM   2866  CD1 TRP A 190      81.372 122.207  95.777  1.00  5.06              
ATOM   2867  HD1 TRP A 190      81.651 121.181  95.564  1.00  5.06              
ATOM   2868  NE1 TRP A 190      81.606 122.881  96.958  1.00  5.06              
ATOM   2869  HE1 TRP A 190      82.040 122.461  97.765  1.00  5.06              
ATOM   2870  CE2 TRP A 190      81.182 124.188  96.880  1.00  5.06              
ATOM   2871  CZ2 TRP A 190      81.173 125.242  97.796  1.00  5.06              
ATOM   2872  HZ2 TRP A 190      81.585 125.126  98.785  1.00  5.06              
ATOM   2873  CH2 TRP A 190      80.564 126.446  97.423  1.00  5.06              
ATOM   2874  HH2 TRP A 190      80.504 127.248  98.131  1.00  5.06              
ATOM   2875  CZ3 TRP A 190      79.992 126.597  96.153  1.00  5.06              
ATOM   2876  HZ3 TRP A 190      79.543 127.541  95.892  1.00  5.06              
ATOM   2877  CE3 TRP A 190      80.042 125.548  95.222  1.00  5.06              
ATOM   2878  HE3 TRP A 190      79.612 125.676  94.241  1.00  5.06              
ATOM   2879  CD2 TRP A 190      80.631 124.315  95.571  1.00  5.06              
ATOM   2880  C   TRP A 190      83.084 123.189  93.076  1.00  5.06              
ATOM   2881  O   TRP A 190      83.785 124.208  93.130  1.00  5.06              
ATOM   2882  N   LEU A 191      83.542 121.989  93.429  1.00  4.93              
ATOM   2883  H   LEU A 191      82.957 121.181  93.255  1.00  4.93              
ATOM   2884  CA  LEU A 191      84.807 121.809  94.126  1.00  4.93              
ATOM   2885  HA  LEU A 191      84.842 122.577  94.897  1.00  4.93              
ATOM   2886  CB  LEU A 191      84.835 120.436  94.831  1.00  4.93              
ATOM   2887  HB1 LEU A 191      85.819 119.982  94.711  1.00  4.93              
ATOM   2888  HB2 LEU A 191      84.105 119.785  94.360  1.00  4.93              
ATOM   2889  CG  LEU A 191      84.524 120.561  96.336  1.00  4.93              
ATOM   2890  HG  LEU A 191      83.872 121.415  96.491  1.00  4.93              
ATOM   2891  CD1 LEU A 191      83.804 119.354  96.941  1.00  4.93              
ATOM   2892 1HD1 LEU A 191      83.449 119.611  97.938  1.00  4.93              
ATOM   2893 2HD1 LEU A 191      82.948 119.081  96.324  1.00  4.93              
ATOM   2894 3HD1 LEU A 191      84.481 118.507  97.028  1.00  4.93              
ATOM   2895  CD2 LEU A 191      85.820 120.800  97.110  1.00  4.93              
ATOM   2896 1HD2 LEU A 191      85.590 121.037  98.145  1.00  4.93              
ATOM   2897 2HD2 LEU A 191      86.455 119.914  97.073  1.00  4.93              
ATOM   2898 3HD2 LEU A 191      86.365 121.638  96.674  1.00  4.93              
ATOM   2899  C   LEU A 191      86.041 122.106  93.276  1.00  4.93              
ATOM   2900  O   LEU A 191      87.048 122.575  93.813  1.00  4.93              
ATOM   2901  N   ILE A 192      85.954 121.965  91.949  1.00  4.99              
ATOM   2902  H   ILE A 192      85.133 121.518  91.548  1.00  4.99              
ATOM   2903  CA  ILE A 192      87.039 122.430  91.076  1.00  4.99              
ATOM   2904  HA  ILE A 192      87.953 122.209  91.625  1.00  4.99              
ATOM   2905  CB  ILE A 192      87.142 121.600  89.779  1.00  4.99              
ATOM   2906  HB  ILE A 192      86.910 120.561  90.023  1.00  4.99              
ATOM   2907  CG2 ILE A 192      86.135 122.062  88.724  1.00  4.99              
ATOM   2908 1HG2 ILE A 192      86.137 121.374  87.876  1.00  4.99              
ATOM   2909 2HG2 ILE A 192      85.150 122.068  89.168  1.00  4.99              
ATOM   2910 3HG2 ILE A 192      86.373 123.067  88.373  1.00  4.99              
ATOM   2911  CG1 ILE A 192      88.560 121.624  89.172  1.00  4.99              
ATOM   2912 1HG1 ILE A 192      88.872 122.649  88.974  1.00  4.99              
ATOM   2913 2HG1 ILE A 192      88.515 121.111  88.219  1.00  4.99              
ATOM   2914  CD1 ILE A 192      89.630 120.925  90.025  1.00  4.99              
ATOM   2915  HD1 ILE A 192      90.545 120.820  89.444  1.00  4.99              
ATOM   2916  HD2 ILE A 192      89.854 121.511  90.915  1.00  4.99              
ATOM   2917  HD3 ILE A 192      89.284 119.935  90.323  1.00  4.99              
ATOM   2918  C   ILE A 192      87.102 123.946  90.858  1.00  4.99              
ATOM   2919  O   ILE A 192      88.190 124.499  90.677  1.00  4.99              
ATOM   2920  N   SER A 193      85.965 124.636  90.937  1.00  5.10              
ATOM   2921  H   SER A 193      85.103 124.131  91.109  1.00  5.10              
ATOM   2922  CA  SER A 193      85.951 126.104  90.994  1.00  5.10              
ATOM   2923  HA  SER A 193      86.521 126.510  90.159  1.00  5.10              
ATOM   2924  CB  SER A 193      84.511 126.602  90.877  1.00  5.10              
ATOM   2925  HB1 SER A 193      84.507 127.687  90.915  1.00  5.10              
ATOM   2926  HB2 SER A 193      83.913 126.230  91.708  1.00  5.10              
ATOM   2927  OG  SER A 193      83.951 126.163  89.650  1.00  5.10              
ATOM   2928  HG  SER A 193      83.793 125.208  89.738  1.00  5.10              
ATOM   2929  C   SER A 193      86.588 126.623  92.293  1.00  5.10              
ATOM   2930  O   SER A 193      87.436 127.532  92.266  1.00  5.10              
ATOM   2931  N   LEU A 194      86.264 125.963  93.420  1.00  5.02              
ATOM   2932  H   LEU A 194      85.497 125.302  93.396  1.00  5.02              
ATOM   2933  CA  LEU A 194      86.879 126.292  94.709  1.00  5.02              
ATOM   2934  HA  LEU A 194      86.648 127.326  94.967  1.00  5.02              
ATOM   2935  CB  LEU A 194      86.389 125.364  95.838  1.00  5.02              
ATOM   2936  HB1 LEU A 194      87.047 125.524  96.692  1.00  5.02              
ATOM   2937  HB2 LEU A 194      86.531 124.334  95.520  1.00  5.02              
ATOM   2938  CG  LEU A 194      84.949 125.508  96.348  1.00  5.02              
ATOM   2939  HG  LEU A 194      84.240 125.347  95.537  1.00  5.02              
ATOM   2940  CD1 LEU A 194      84.759 124.438  97.421  1.00  5.02              
ATOM   2941 1HD1 LEU A 194      84.786 123.457  96.962  1.00  5.02              
ATOM   2942 2HD1 LEU A 194      85.551 124.517  98.165  1.00  5.02              
ATOM   2943 3HD1 LEU A 194      83.794 124.574  97.900  1.00  5.02              
ATOM   2944  CD2 LEU A 194      84.662 126.842  97.028  1.00  5.02              
ATOM   2945 1HD2 LEU A 194      84.869 127.651  96.336  1.00  5.02              
ATOM   2946 2HD2 LEU A 194      83.606 126.907  97.297  1.00  5.02              
ATOM   2947 3HD2 LEU A 194      85.270 126.965  97.923  1.00  5.02              
ATOM   2948  C   LEU A 194      88.400 126.157  94.633  1.00  5.02              
ATOM   2949  O   LEU A 194      89.154 127.041  95.051  1.00  5.02              
ATOM   2950  N   TYR A 195      88.848 125.027  94.077  1.00  4.94              
ATOM   2951  H   TYR A 195      88.181 124.303  93.837  1.00  4.94              
ATOM   2952  CA  TYR A 195      90.269 124.755  93.965  1.00  4.94              
ATOM   2953  HA  TYR A 195      90.691 124.849  94.968  1.00  4.94              
ATOM   2954  CB  TYR A 195      90.508 123.313  93.493  1.00  4.94              
ATOM   2955  HB1 TYR A 195      90.625 123.293  92.409  1.00  4.94              
ATOM   2956  HB2 TYR A 195      89.635 122.708  93.732  1.00  4.94              
ATOM   2957  CG  TYR A 195      91.716 122.661  94.142  1.00  4.94              
ATOM   2958  CD1 TYR A 195      91.534 121.569  95.011  1.00  4.94              
ATOM   2959  HD1 TYR A 195      90.542 121.178  95.190  1.00  4.94              
ATOM   2960  CE1 TYR A 195      92.646 120.953  95.616  1.00  4.94              
ATOM   2961  HE1 TYR A 195      92.518 120.080  96.234  1.00  4.94              
ATOM   2962  CZ  TYR A 195      93.943 121.443  95.375  1.00  4.94              
ATOM   2963  OH  TYR A 195      95.011 120.858  95.972  1.00  4.94              
ATOM   2964  HH  TYR A 195      95.803 121.342  95.739  1.00  4.94              
ATOM   2965  CE2 TYR A 195      94.128 122.553  94.524  1.00  4.94              
ATOM   2966  HE2 TYR A 195      95.117 122.948  94.353  1.00  4.94              
ATOM   2967  CD2 TYR A 195      93.016 123.149  93.903  1.00  4.94              
ATOM   2968  HD2 TYR A 195      93.166 124.003  93.259  1.00  4.94              
ATOM   2969  C   TYR A 195      91.006 125.761  93.083  1.00  4.94              
ATOM   2970  O   TYR A 195      92.064 126.264  93.456  1.00  4.94              
ATOM   2971  N   GLU A 196      90.406 126.102  91.945  1.00  5.07              
ATOM   2972  H   GLU A 196      89.523 125.653  91.719  1.00  5.07              
ATOM   2973  CA  GLU A 196      90.900 127.154  91.057  1.00  5.07              
ATOM   2974  HA  GLU A 196      91.841 126.841  90.612  1.00  5.07              
ATOM   2975  CB  GLU A 196      89.828 127.441  89.987  1.00  5.07              
ATOM   2976  HB1 GLU A 196      89.740 128.515  89.808  1.00  5.07              
ATOM   2977  HB2 GLU A 196      88.855 127.089  90.312  1.00  5.07              
ATOM   2978  CG  GLU A 196      90.138 126.786  88.663  1.00  5.07              
ATOM   2979  HG1 GLU A 196      89.309 127.002  87.990  1.00  5.07              
ATOM   2980  HG2 GLU A 196      90.231 125.707  88.799  1.00  5.07              
ATOM   2981  CD  GLU A 196      91.422 127.371  88.103  1.00  5.07              
ATOM   2982  OE1 GLU A 196      91.353 128.453  87.492  1.00  5.07              
ATOM   2983  OE2 GLU A 196      92.469 126.706  88.269  1.00  5.07              
ATOM   2984  C   GLU A 196      91.162 128.470  91.774  1.00  5.07              
ATOM   2985  O   GLU A 196      92.246 129.041  91.626  1.00  5.07              
ATOM   2986  N   ASN A 197      90.174 128.943  92.546  1.00  5.25              
ATOM   2987  H   ASN A 197      89.311 128.416  92.649  1.00  5.25              
ATOM   2988  CA  ASN A 197      90.340 130.212  93.251  1.00  5.25              
ATOM   2989  HA  ASN A 197      91.035 130.803  92.658  1.00  5.25              
ATOM   2990  CB  ASN A 197      89.024 131.022  93.212  1.00  5.25              
ATOM   2991  HB1 ASN A 197      88.545 130.892  92.242  1.00  5.25              
ATOM   2992  HB2 ASN A 197      89.290 132.075  93.294  1.00  5.25              
ATOM   2993  CG  ASN A 197      87.987 130.772  94.296  1.00  5.25              
ATOM   2994  OD1 ASN A 197      87.917 131.505  95.267  1.00  5.25              
ATOM   2995  ND2 ASN A 197      87.084 129.834  94.120  1.00  5.25              
ATOM   2996 1HD2 ASN A 197      87.109 129.187  93.345  1.00  5.25              
ATOM   2997 2HD2 ASN A 197      86.306 129.783  94.762  1.00  5.25              
ATOM   2998  C   ASN A 197      91.074 130.078  94.600  1.00  5.25              
ATOM   2999  O   ASN A 197      91.299 131.076  95.280  1.00  5.25              
ATOM   3000  N   GLY A 198      91.544 128.870  94.939  1.00  5.07              
ATOM   3001  H   GLY A 198      91.335 128.083  94.338  1.00  5.07              
ATOM   3002  CA  GLY A 198      92.466 128.643  96.049  1.00  5.07              
ATOM   3003  HA1 GLY A 198      93.208 129.442  96.070  1.00  5.07              
ATOM   3004  HA2 GLY A 198      92.979 127.697  95.877  1.00  5.07              
ATOM   3005  C   GLY A 198      91.803 128.572  97.414  1.00  5.07              
ATOM   3006  O   GLY A 198      92.445 128.872  98.420  1.00  5.07              
ATOM   3007  N   ILE A 199      90.537 128.163  97.456  1.00  5.05              
ATOM   3008  H   ILE A 199      90.091 127.876  96.588  1.00  5.05              
ATOM   3009  CA  ILE A 199      89.731 128.154  98.675  1.00  5.05              
ATOM   3010  HA  ILE A 199      90.374 128.406  99.518  1.00  5.05              
ATOM   3011  CB  ILE A 199      88.623 129.236  98.629  1.00  5.05              
ATOM   3012  HB  ILE A 199      88.069 129.181  99.566  1.00  5.05              
ATOM   3013  CG2 ILE A 199      89.243 130.643  98.553  1.00  5.05              
ATOM   3014 1HG2 ILE A 199      88.489 131.406  98.743  1.00  5.05              
ATOM   3015 2HG2 ILE A 199      90.032 130.747  99.297  1.00  5.05              
ATOM   3016 3HG2 ILE A 199      89.670 130.812  97.562  1.00  5.05              
ATOM   3017  CG1 ILE A 199      87.633 128.992  97.475  1.00  5.05              
ATOM   3018 1HG1 ILE A 199      87.322 127.950  97.477  1.00  5.05              
ATOM   3019 2HG1 ILE A 199      88.141 129.177  96.531  1.00  5.05              
ATOM   3020  CD1 ILE A 199      86.370 129.859  97.555  1.00  5.05              
ATOM   3021  HD1 ILE A 199      85.768 129.704  96.662  1.00  5.05              
ATOM   3022  HD2 ILE A 199      85.779 129.572  98.422  1.00  5.05              
ATOM   3023  HD3 ILE A 199      86.620 130.917  97.614  1.00  5.05              
ATOM   3024  C   ILE A 199      89.170 126.774  98.987  1.00  5.05              
ATOM   3025  O   ILE A 199      89.199 125.844  98.183  1.00  5.05              
ATOM   3026  N   ASN A 200      88.667 126.654 100.206  1.00  4.95              
ATOM   3027  H   ASN A 200      88.576 127.490 100.763  1.00  4.95              
ATOM   3028  CA  ASN A 200      88.404 125.383 100.855  1.00  4.95              
ATOM   3029  HA  ASN A 200      88.601 124.551 100.175  1.00  4.95              
ATOM   3030  CB  ASN A 200      89.389 125.310 102.042  1.00  4.95              
ATOM   3031  HB1 ASN A 200      89.106 124.496 102.698  1.00  4.95              
ATOM   3032  HB2 ASN A 200      89.305 126.224 102.630  1.00  4.95              
ATOM   3033  CG  ASN A 200      90.850 125.117 101.636  1.00  4.95              
ATOM   3034  OD1 ASN A 200      91.200 124.472 100.654  1.00  4.95              
ATOM   3035  ND2 ASN A 200      91.769 125.654 102.403  1.00  4.95              
ATOM   3036 1HD2 ASN A 200      91.489 126.176 103.224  1.00  4.95              
ATOM   3037 2HD2 ASN A 200      92.729 125.594 102.100  1.00  4.95              
ATOM   3038  C   ASN A 200      86.951 125.337 101.281  1.00  4.95              
ATOM   3039  O   ASN A 200      86.424 126.327 101.788  1.00  4.95              
ATOM   3040  N   GLY A 201      86.313 124.189 101.063  1.00  4.98              
ATOM   3041  H   GLY A 201      86.841 123.378 100.767  1.00  4.98              
ATOM   3042  CA  GLY A 201      84.837 124.125 101.050  1.00  4.98              
ATOM   3043  HA1 GLY A 201      84.467 124.002 100.038  1.00  4.98              
ATOM   3044  HA2 GLY A 201      84.399 125.035 101.465  1.00  4.98              
ATOM   3045  C   GLY A 201      84.364 122.922 101.889  1.00  4.98              
ATOM   3046  O   GLY A 201      85.107 122.036 102.369  1.00  4.98              
ATOM   3047  N   ILE A 202      83.053 122.927 102.075  1.00  4.56              
ATOM   3048  H   ILE A 202      82.516 123.705 101.695  1.00  4.56              
ATOM   3049  CA  ILE A 202      82.364 121.968 102.918  1.00  4.56              
ATOM   3050  HA  ILE A 202      83.063 121.198 103.246  1.00  4.56              
ATOM   3051  CB  ILE A 202      81.789 122.633 104.193  1.00  4.56              
ATOM   3052  HB  ILE A 202      81.023 123.349 103.898  1.00  4.56              
ATOM   3053  CG2 ILE A 202      81.152 121.540 105.072  1.00  4.56              
ATOM   3054 1HG2 ILE A 202      80.660 121.985 105.935  1.00  4.56              
ATOM   3055 2HG2 ILE A 202      80.403 120.991 104.509  1.00  4.56              
ATOM   3056 3HG2 ILE A 202      81.917 120.839 105.410  1.00  4.56              
ATOM   3057  CG1 ILE A 202      82.869 123.399 104.990  1.00  4.56              
ATOM   3058 1HG1 ILE A 202      83.322 124.151 104.344  1.00  4.56              
ATOM   3059 2HG1 ILE A 202      83.644 122.698 105.299  1.00  4.56              
ATOM   3060  CD1 ILE A 202      82.352 124.138 106.232  1.00  4.56              
ATOM   3061  HD1 ILE A 202      83.153 124.755 106.641  1.00  4.56              
ATOM   3062  HD2 ILE A 202      81.514 124.780 105.959  1.00  4.56              
ATOM   3063  HD3 ILE A 202      82.040 123.430 106.999  1.00  4.56              
ATOM   3064  C   ILE A 202      81.285 121.285 102.091  1.00  4.56              
ATOM   3065  O   ILE A 202      80.239 121.871 101.802  1.00  4.56              
ATOM   3066  N   LEU A 203      81.522 120.021 101.746  1.00  4.59              
ATOM   3067  H   LEU A 203      82.336 119.569 102.155  1.00  4.59              
ATOM   3068  CA  LEU A 203      80.482 119.175 101.188  1.00  4.59              
ATOM   3069  HA  LEU A 203      79.848 119.802 100.559  1.00  4.59              
ATOM   3070  CB  LEU A 203      81.114 118.095 100.292  1.00  4.59              
ATOM   3071  HB1 LEU A 203      81.651 117.412 100.938  1.00  4.59              
ATOM   3072  HB2 LEU A 203      81.833 118.568  99.622  1.00  4.59              
ATOM   3073  CG  LEU A 203      80.119 117.281  99.441  1.00  4.59              
ATOM   3074  HG  LEU A 203      79.395 116.799 100.100  1.00  4.59              
ATOM   3075  CD1 LEU A 203      79.364 118.141  98.426  1.00  4.59              
ATOM   3076 1HD1 LEU A 203      78.708 117.510  97.826  1.00  4.59              
ATOM   3077 2HD1 LEU A 203      78.736 118.875  98.929  1.00  4.59              
ATOM   3078 3HD1 LEU A 203      80.066 118.653  97.768  1.00  4.59              
ATOM   3079  CD2 LEU A 203      80.863 116.193  98.658  1.00  4.59              
ATOM   3080 1HD2 LEU A 203      81.588 116.649  97.984  1.00  4.59              
ATOM   3081 2HD2 LEU A 203      81.381 115.529  99.349  1.00  4.59              
ATOM   3082 3HD2 LEU A 203      80.151 115.606  98.079  1.00  4.59              
ATOM   3083  C   LEU A 203      79.647 118.617 102.336  1.00  4.59              
ATOM   3084  O   LEU A 203      80.166 117.963 103.256  1.00  4.59              
ATOM   3085  N   ALA A 204      78.362 118.981 102.269  1.00  4.84              
ATOM   3086  H   ALA A 204      78.093 119.570 101.483  1.00  4.84              
ATOM   3087  CA  ALA A 204      77.384 118.889 103.345  1.00  4.84              
ATOM   3088  HA  ALA A 204      77.722 118.147 104.067  1.00  4.84              
ATOM   3089  CB  ALA A 204      77.311 120.255 104.042  1.00  4.84              
ATOM   3090  HB1 ALA A 204      76.595 120.221 104.863  1.00  4.84              
ATOM   3091  HB2 ALA A 204      78.284 120.519 104.447  1.00  4.84              
ATOM   3092  HB3 ALA A 204      76.998 121.016 103.325  1.00  4.84              
ATOM   3093  C   ALA A 204      75.999 118.446 102.843  1.00  4.84              
ATOM   3094  O   ALA A 204      74.984 118.668 103.505  1.00  4.84              
ATOM   3095  N   ASP A 205      75.948 117.805 101.682  1.00  4.91              
ATOM   3096  H   ASP A 205      76.772 117.818 101.103  1.00  4.91              
ATOM   3097  CA  ASP A 205      74.891 116.824 101.364  1.00  4.91              
ATOM   3098  HA  ASP A 205      74.033 117.386 100.988  1.00  4.91              
ATOM   3099  CB  ASP A 205      75.383 115.912 100.242  1.00  4.91              
ATOM   3100  HB1 ASP A 205      74.736 115.041 100.155  1.00  4.91              
ATOM   3101  HB2 ASP A 205      76.377 115.556 100.492  1.00  4.91              
ATOM   3102  CG  ASP A 205      75.440 116.599  98.892  1.00  4.91              
ATOM   3103  OD1 ASP A 205      74.555 117.434  98.607  1.00  4.91              
ATOM   3104  OD2 ASP A 205      76.362 116.223  98.135  1.00  4.91              
ATOM   3105  C   ASP A 205      74.346 115.937 102.500  1.00  4.91              
ATOM   3106  O   ASP A 205      75.035 115.570 103.453  1.00  4.91              
ATOM   3107  N   GLU A 206      73.090 115.522 102.324  1.00  4.90              
ATOM   3108  H   GLU A 206      72.578 115.943 101.556  1.00  4.90              
ATOM   3109  CA  GLU A 206      72.414 114.432 103.037  1.00  4.90              
ATOM   3110  HA  GLU A 206      72.510 114.605 104.111  1.00  4.90              
ATOM   3111  CB  GLU A 206      70.922 114.460 102.674  1.00  4.90              
ATOM   3112  HB1 GLU A 206      70.474 113.514 102.976  1.00  4.90              
ATOM   3113  HB2 GLU A 206      70.794 114.547 101.595  1.00  4.90              
ATOM   3114  CG  GLU A 206      70.155 115.583 103.381  1.00  4.90              
ATOM   3115  HG1 GLU A 206      70.103 116.464 102.743  1.00  4.90              
ATOM   3116  HG2 GLU A 206      70.671 115.864 104.302  1.00  4.90              
ATOM   3117  CD  GLU A 206      68.764 115.053 103.726  1.00  4.90              
ATOM   3118  OE1 GLU A 206      67.907 114.948 102.821  1.00  4.90              
ATOM   3119  OE2 GLU A 206      68.609 114.551 104.856  1.00  4.90              
ATOM   3120  C   GLU A 206      72.992 113.019 102.777  1.00  4.90              
ATOM   3121  O   GLU A 206      73.933 112.809 102.012  1.00  4.90              
ATOM   3122  N   MET A 207      72.425 112.012 103.451  1.00  4.86              
ATOM   3123  H   MET A 207      71.604 112.226 103.999  1.00  4.86              
ATOM   3124  CA  MET A 207      73.139 110.783 103.810  1.00  4.86              
ATOM   3125  HA  MET A 207      74.204 111.017 103.802  1.00  4.86              
ATOM   3126  CB  MET A 207      72.781 110.395 105.259  1.00  4.86              
ATOM   3127  HB1 MET A 207      73.262 109.451 105.514  1.00  4.86              
ATOM   3128  HB2 MET A 207      71.703 110.249 105.340  1.00  4.86              
ATOM   3129  CG  MET A 207      73.224 111.447 106.290  1.00  4.86              
ATOM   3130  HG1 MET A 207      72.985 111.065 107.283  1.00  4.86              
ATOM   3131  HG2 MET A 207      72.633 112.351 106.142  1.00  4.86              
ATOM   3132  SD  MET A 207      74.984 111.922 106.270  1.00  4.86              
ATOM   3133  CE  MET A 207      75.779 110.310 106.527  1.00  4.86              
ATOM   3134  HE1 MET A 207      76.846 110.449 106.714  1.00  4.86              
ATOM   3135  HE2 MET A 207      75.331 109.811 107.387  1.00  4.86              
ATOM   3136  HE3 MET A 207      75.650 109.684 105.644  1.00  4.86              
ATOM   3137  C   MET A 207      73.031 109.578 102.870  1.00  4.86              
ATOM   3138  O   MET A 207      73.664 108.564 103.139  1.00  4.86              
ATOM   3139  N   GLY A 208      72.320 109.688 101.748  1.00  4.91              
ATOM   3140  H   GLY A 208      71.790 110.531 101.600  1.00  4.91              
ATOM   3141  CA  GLY A 208      72.370 108.682 100.672  1.00  4.91              
ATOM   3142  HA1 GLY A 208      71.355 108.348 100.470  1.00  4.91              
ATOM   3143  HA2 GLY A 208      72.948 107.808 100.975  1.00  4.91              
ATOM   3144  C   GLY A 208      72.960 109.199  99.360  1.00  4.91              
ATOM   3145  O   GLY A 208      73.237 108.415  98.459  1.00  4.91              
ATOM   3146  N   LEU A 209      73.218 110.507  99.256  1.00  4.96              
ATOM   3147  H   LEU A 209      73.093 111.077 100.077  1.00  4.96              
ATOM   3148  CA  LEU A 209      73.567 111.203  98.009  1.00  4.96              
ATOM   3149  HA  LEU A 209      72.888 110.856  97.228  1.00  4.96              
ATOM   3150  CB  LEU A 209      73.350 112.724  98.205  1.00  4.96              
ATOM   3151  HB1 LEU A 209      73.436 113.196  97.226  1.00  4.96              
ATOM   3152  HB2 LEU A 209      74.156 113.111  98.831  1.00  4.96              
ATOM   3153  CG  LEU A 209      72.012 113.172  98.829  1.00  4.96              
ATOM   3154  HG  LEU A 209      71.992 112.892  99.883  1.00  4.96              
ATOM   3155  CD1 LEU A 209      71.873 114.692  98.724  1.00  4.96              
ATOM   3156 1HD1 LEU A 209      70.972 115.021  99.241  1.00  4.96              
ATOM   3157 2HD1 LEU A 209      72.727 115.188  99.179  1.00  4.96              
ATOM   3158 3HD1 LEU A 209      71.801 114.994  97.680  1.00  4.96              
ATOM   3159  CD2 LEU A 209      70.804 112.539  98.137  1.00  4.96              
ATOM   3160 1HD2 LEU A 209      69.886 112.965  98.534  1.00  4.96              
ATOM   3161 2HD2 LEU A 209      70.851 112.727  97.063  1.00  4.96              
ATOM   3162 3HD2 LEU A 209      70.781 111.462  98.299  1.00  4.96              
ATOM   3163  C   LEU A 209      75.002 110.928  97.492  1.00  4.96              
ATOM   3164  O   LEU A 209      75.540 111.670  96.668  1.00  4.96              
ATOM   3165  N   GLY A 210      75.653 109.876  97.990  1.00  4.92              
ATOM   3166  H   GLY A 210      75.109 109.251  98.573  1.00  4.92              
ATOM   3167  CA  GLY A 210      76.926 109.389  97.466  1.00  4.92              
ATOM   3168  HA1 GLY A 210      76.796 109.112  96.420  1.00  4.92              
ATOM   3169  HA2 GLY A 210      77.202 108.492  98.020  1.00  4.92              
ATOM   3170  C   GLY A 210      78.109 110.382  97.555  1.00  4.92              
ATOM   3171  O   GLY A 210      78.919 110.539  96.626  1.00  4.92              
ATOM   3172  N   LYS A 211      78.206 111.077  98.695  1.00  4.90              
ATOM   3173  H   LYS A 211      77.478 110.943  99.383  1.00  4.90              
ATOM   3174  CA  LYS A 211      79.309 112.003  99.004  1.00  4.90              
ATOM   3175  HA  LYS A 211      79.220 112.890  98.374  1.00  4.90              
ATOM   3176  CB  LYS A 211      79.246 112.445 100.478  1.00  4.90              
ATOM   3177  HB1 LYS A 211      80.222 112.836 100.774  1.00  4.90              
ATOM   3178  HB2 LYS A 211      79.018 111.588 101.114  1.00  4.90              
ATOM   3179  CG  LYS A 211      78.213 113.559 100.689  1.00  4.90              
ATOM   3180  HG1 LYS A 211      77.234 113.228 100.339  1.00  4.90              
ATOM   3181  HG2 LYS A 211      78.514 114.421 100.092  1.00  4.90              
ATOM   3182  CD  LYS A 211      78.106 114.000 102.157  1.00  4.90              
ATOM   3183  HD1 LYS A 211      77.577 114.951 102.198  1.00  4.90              
ATOM   3184  HD2 LYS A 211      79.102 114.166 102.575  1.00  4.90              
ATOM   3185  CE  LYS A 211      77.348 112.969 103.001  1.00  4.90              
ATOM   3186  HE1 LYS A 211      78.019 112.138 103.236  1.00  4.90              
ATOM   3187  HE2 LYS A 211      76.497 112.588 102.427  1.00  4.90              
ATOM   3188  NZ  LYS A 211      76.850 113.595 104.243  1.00  4.90              
ATOM   3189  HZ1 LYS A 211      76.476 112.917 104.895  1.00  4.90              
ATOM   3190  HZ2 LYS A 211      77.586 114.132 104.690  1.00  4.90              
ATOM   3191  HZ3 LYS A 211      76.121 114.271 104.023  1.00  4.90              
ATOM   3192  C   LYS A 211      80.699 111.433  98.695  1.00  4.90              
ATOM   3193  O   LYS A 211      81.521 112.105  98.066  1.00  4.90              
ATOM   3194  N   THR A 212      80.944 110.188  99.095  1.00  4.72              
ATOM   3195  H   THR A 212      80.292 109.736  99.718  1.00  4.72              
ATOM   3196  CA  THR A 212      82.220 109.511  98.841  1.00  4.72              
ATOM   3197  HA  THR A 212      83.007 110.106  99.305  1.00  4.72              
ATOM   3198  CB  THR A 212      82.260 108.124  99.502  1.00  4.72              
ATOM   3199  HB  THR A 212      81.566 107.458  98.992  1.00  4.72              
ATOM   3200  CG2 THR A 212      83.649 107.492  99.511  1.00  4.72              
ATOM   3201 1HG2 THR A 212      83.622 106.558 100.074  1.00  4.72              
ATOM   3202 2HG2 THR A 212      83.965 107.265  98.493  1.00  4.72              
ATOM   3203 3HG2 THR A 212      84.369 108.173  99.963  1.00  4.72              
ATOM   3204  OG1 THR A 212      81.830 108.278 100.833  1.00  4.72              
ATOM   3205  HG1 THR A 212      82.601 108.194 101.413  1.00  4.72              
ATOM   3206  C   THR A 212      82.569 109.403  97.367  1.00  4.72              
ATOM   3207  O   THR A 212      83.695 109.682  96.966  1.00  4.72              
ATOM   3208  N   LEU A 213      81.582 109.089  96.536  1.00  4.84              
ATOM   3209  H   LEU A 213      80.667 108.927  96.928  1.00  4.84              
ATOM   3210  CA  LEU A 213      81.713 108.963  95.090  1.00  4.84              
ATOM   3211  HA  LEU A 213      82.506 108.249  94.855  1.00  4.84              
ATOM   3212  CB  LEU A 213      80.370 108.423  94.546  1.00  4.84              
ATOM   3213  HB1 LEU A 213      80.471 108.350  93.463  1.00  4.84              
ATOM   3214  HB2 LEU A 213      79.592 109.160  94.727  1.00  4.84              
ATOM   3215  CG  LEU A 213      79.870 107.044  95.054  1.00  4.84              
ATOM   3216  HG  LEU A 213      80.556 106.284  94.699  1.00  4.84              
ATOM   3217  CD1 LEU A 213      79.730 106.820  96.564  1.00  4.84              
ATOM   3218 1HD1 LEU A 213      79.220 105.872  96.752  1.00  4.84              
ATOM   3219 2HD1 LEU A 213      80.715 106.722  97.018  1.00  4.84              
ATOM   3220 3HD1 LEU A 213      79.172 107.627  97.028  1.00  4.84              
ATOM   3221  CD2 LEU A 213      78.466 106.796  94.487  1.00  4.84              
ATOM   3222 1HD2 LEU A 213      78.214 105.741  94.602  1.00  4.84              
ATOM   3223 2HD2 LEU A 213      77.734 107.404  95.016  1.00  4.84              
ATOM   3224 3HD2 LEU A 213      78.427 107.050  93.431  1.00  4.84              
ATOM   3225  C   LEU A 213      82.085 110.314  94.472  1.00  4.84              
ATOM   3226  O   LEU A 213      83.002 110.383  93.646  1.00  4.84              
ATOM   3227  N   GLN A 214      81.448 111.398  94.941  1.00  4.84              
ATOM   3228  H   GLN A 214      80.727 111.275  95.641  1.00  4.84              
ATOM   3229  CA  GLN A 214      81.873 112.750  94.538  1.00  4.84              
ATOM   3230  HA  GLN A 214      81.772 112.831  93.454  1.00  4.84              
ATOM   3231  CB  GLN A 214      80.955 113.825  95.177  1.00  4.84              
ATOM   3232  HB1 GLN A 214      81.303 114.807  94.853  1.00  4.84              
ATOM   3233  HB2 GLN A 214      81.051 113.788  96.260  1.00  4.84              
ATOM   3234  CG  GLN A 214      79.462 113.705  94.813  1.00  4.84              
ATOM   3235  HG1 GLN A 214      79.104 112.707  95.058  1.00  4.84              
ATOM   3236  HG2 GLN A 214      79.355 113.847  93.739  1.00  4.84              
ATOM   3237  CD  GLN A 214      78.582 114.737  95.531  1.00  4.84              
ATOM   3238  OE1 GLN A 214      78.605 115.925  95.255  1.00  4.84              
ATOM   3239  NE2 GLN A 214      77.706 114.323  96.425  1.00  4.84              
ATOM   3240 1HE2 GLN A 214      77.611 113.343  96.633  1.00  4.84              
ATOM   3241 2HE2 GLN A 214      77.161 115.030  96.924  1.00  4.84              
ATOM   3242  C   GLN A 214      83.337 113.055  94.867  1.00  4.84              
ATOM   3243  O   GLN A 214      84.069 113.506  93.988  1.00  4.84              
ATOM   3244  N   THR A 215      83.785 112.801  96.103  1.00  4.74              
ATOM   3245  H   THR A 215      83.146 112.410  96.788  1.00  4.74              
ATOM   3246  CA  THR A 215      85.169 113.155  96.487  1.00  4.74              
ATOM   3247  HA  THR A 215      85.332 114.179  96.158  1.00  4.74              
ATOM   3248  CB  THR A 215      85.347 113.164  98.023  1.00  4.74              
ATOM   3249  HB  THR A 215      84.383 113.401  98.477  1.00  4.74              
ATOM   3250  CG2 THR A 215      85.869 111.878  98.667  1.00  4.74              
ATOM   3251 1HG2 THR A 215      85.939 112.019  99.745  1.00  4.74              
ATOM   3252 2HG2 THR A 215      85.181 111.058  98.474  1.00  4.74              
ATOM   3253 3HG2 THR A 215      86.858 111.623  98.288  1.00  4.74              
ATOM   3254  OG1 THR A 215      86.236 114.193  98.383  1.00  4.74              
ATOM   3255  HG1 THR A 215      87.061 114.055  97.911  1.00  4.74              
ATOM   3256  C   THR A 215      86.226 112.301  95.786  1.00  4.74              
ATOM   3257  O   THR A 215      87.293 112.814  95.450  1.00  4.74              
ATOM   3258  N   ILE A 216      85.937 111.021  95.520  1.00  4.77              
ATOM   3259  H   ILE A 216      85.058 110.628  95.849  1.00  4.77              
ATOM   3260  CA  ILE A 216      86.815 110.171  94.712  1.00  4.77              
ATOM   3261  HA  ILE A 216      87.823 110.264  95.114  1.00  4.77              
ATOM   3262  CB  ILE A 216      86.414 108.682  94.821  1.00  4.77              
ATOM   3263  HB  ILE A 216      85.360 108.585  94.553  1.00  4.77              
ATOM   3264  CG2 ILE A 216      87.222 107.824  93.837  1.00  4.77              
ATOM   3265 1HG2 ILE A 216      87.069 106.766  94.048  1.00  4.77              
ATOM   3266 2HG2 ILE A 216      86.881 108.028  92.824  1.00  4.77              
ATOM   3267 3HG2 ILE A 216      88.287 108.048  93.911  1.00  4.77              
ATOM   3268  CG1 ILE A 216      86.592 108.113  96.251  1.00  4.77              
ATOM   3269 1HG1 ILE A 216      86.323 107.058  96.237  1.00  4.77              
ATOM   3270 2HG1 ILE A 216      85.900 108.606  96.929  1.00  4.77              
ATOM   3271  CD1 ILE A 216      87.992 108.235  96.867  1.00  4.77              
ATOM   3272  HD1 ILE A 216      88.024 107.661  97.794  1.00  4.77              
ATOM   3273  HD2 ILE A 216      88.746 107.846  96.184  1.00  4.77              
ATOM   3274  HD3 ILE A 216      88.205 109.276  97.101  1.00  4.77              
ATOM   3275  C   ILE A 216      86.915 110.678  93.273  1.00  4.77              
ATOM   3276  O   ILE A 216      88.013 110.772  92.720  1.00  4.77              
ATOM   3277  N   SER A 217      85.792 111.090  92.689  1.00  4.88              
ATOM   3278  H   SER A 217      84.919 111.021  93.200  1.00  4.88              
ATOM   3279  CA  SER A 217      85.796 111.646  91.329  1.00  4.88              
ATOM   3280  HA  SER A 217      86.317 110.946  90.674  1.00  4.88              
ATOM   3281  CB  SER A 217      84.355 111.757  90.820  1.00  4.88              
ATOM   3282  HB1 SER A 217      84.365 112.060  89.772  1.00  4.88              
ATOM   3283  HB2 SER A 217      83.810 112.502  91.402  1.00  4.88              
ATOM   3284  OG  SER A 217      83.714 110.495  90.941  1.00  4.88              
ATOM   3285  HG  SER A 217      83.510 110.340  91.876  1.00  4.88              
ATOM   3286  C   SER A 217      86.523 112.986  91.219  1.00  4.88              
ATOM   3287  O   SER A 217      87.189 113.243  90.220  1.00  4.88              
ATOM   3288  N   LEU A 218      86.462 113.798  92.273  1.00  4.84              
ATOM   3289  H   LEU A 218      85.851 113.528  93.035  1.00  4.84              
ATOM   3290  CA  LEU A 218      87.255 115.011  92.430  1.00  4.84              
ATOM   3291  HA  LEU A 218      87.112 115.641  91.550  1.00  4.84              
ATOM   3292  CB  LEU A 218      86.796 115.760  93.684  1.00  4.84              
ATOM   3293  HB1 LEU A 218      87.606 116.389  94.056  1.00  4.84              
ATOM   3294  HB2 LEU A 218      86.560 115.038  94.462  1.00  4.84              
ATOM   3295  CG  LEU A 218      85.576 116.642  93.405  1.00  4.84              
ATOM   3296  HG  LEU A 218      84.862 116.111  92.777  1.00  4.84              
ATOM   3297  CD1 LEU A 218      84.888 116.968  94.722  1.00  4.84              
ATOM   3298 1HD1 LEU A 218      84.004 117.573  94.528  1.00  4.84              
ATOM   3299 2HD1 LEU A 218      84.560 116.050  95.205  1.00  4.84              
ATOM   3300 3HD1 LEU A 218      85.583 117.495  95.374  1.00  4.84              
ATOM   3301  CD2 LEU A 218      86.021 117.935  92.712  1.00  4.84              
ATOM   3302 1HD2 LEU A 218      85.178 118.615  92.616  1.00  4.84              
ATOM   3303 2HD2 LEU A 218      86.801 118.429  93.292  1.00  4.84              
ATOM   3304 3HD2 LEU A 218      86.406 117.722  91.716  1.00  4.84              
ATOM   3305  C   LEU A 218      88.740 114.710  92.511  1.00  4.84              
ATOM   3306  O   LEU A 218      89.490 115.341  91.783  1.00  4.84              
ATOM   3307  N   LEU A 219      89.187 113.735  93.311  1.00  4.76              
ATOM   3308  H   LEU A 219      88.527 113.242  93.903  1.00  4.76              
ATOM   3309  CA  LEU A 219      90.597 113.330  93.308  1.00  4.76              
ATOM   3310  HA  LEU A 219      91.220 114.171  93.613  1.00  4.76              
ATOM   3311  CB  LEU A 219      90.818 112.144  94.270  1.00  4.76              
ATOM   3312  HB1 LEU A 219      91.812 111.733  94.083  1.00  4.76              
ATOM   3313  HB2 LEU A 219      90.102 111.361  94.029  1.00  4.76              
ATOM   3314  CG  LEU A 219      90.716 112.454  95.770  1.00  4.76              
ATOM   3315  HG  LEU A 219      89.782 112.963  95.991  1.00  4.76              
ATOM   3316  CD1 LEU A 219      90.768 111.145  96.555  1.00  4.76              
ATOM   3317 1HD1 LEU A 219      90.640 111.349  97.618  1.00  4.76              
ATOM   3318 2HD1 LEU A 219      89.968 110.485  96.226  1.00  4.76              
ATOM   3319 3HD1 LEU A 219      91.726 110.654  96.394  1.00  4.76              
ATOM   3320  CD2 LEU A 219      91.880 113.328  96.234  1.00  4.76              
ATOM   3321 1HD2 LEU A 219      92.833 112.888  95.935  1.00  4.76              
ATOM   3322 2HD2 LEU A 219      91.799 114.323  95.806  1.00  4.76              
ATOM   3323 3HD2 LEU A 219      91.859 113.412  97.320  1.00  4.76              
ATOM   3324  C   LEU A 219      91.066 112.909  91.913  1.00  4.76              
ATOM   3325  O   LEU A 219      92.092 113.387  91.432  1.00  4.76              
ATOM   3326  N   GLY A 220      90.269 112.074  91.242  1.00  4.87              
ATOM   3327  H   GLY A 220      89.444 111.719  91.714  1.00  4.87              
ATOM   3328  CA  GLY A 220      90.488 111.689  89.854  1.00  4.87              
ATOM   3329  HA1 GLY A 220      89.621 111.130  89.505  1.00  4.87              
ATOM   3330  HA2 GLY A 220      91.368 111.047  89.788  1.00  4.87              
ATOM   3331  C   GLY A 220      90.688 112.882  88.924  1.00  4.87              
ATOM   3332  O   GLY A 220      91.644 112.900  88.149  1.00  4.87              
ATOM   3333  N   TYR A 221      89.836 113.905  89.048  1.00  4.93              
ATOM   3334  H   TYR A 221      89.072 113.819  89.710  1.00  4.93              
ATOM   3335  CA  TYR A 221      89.899 115.114  88.232  1.00  4.93              
ATOM   3336  HA  TYR A 221      89.963 114.796  87.193  1.00  4.93              
ATOM   3337  CB  TYR A 221      88.602 115.919  88.387  1.00  4.93              
ATOM   3338  HB1 TYR A 221      88.593 116.429  89.352  1.00  4.93              
ATOM   3339  HB2 TYR A 221      87.752 115.236  88.364  1.00  4.93              
ATOM   3340  CG  TYR A 221      88.426 116.926  87.269  1.00  4.93              
ATOM   3341  CD1 TYR A 221      87.865 116.509  86.046  1.00  4.93              
ATOM   3342  HD1 TYR A 221      87.527 115.490  85.926  1.00  4.93              
ATOM   3343  CE1 TYR A 221      87.777 117.409  84.967  1.00  4.93              
ATOM   3344  HE1 TYR A 221      87.366 117.102  84.016  1.00  4.93              
ATOM   3345  CZ  TYR A 221      88.245 118.728  85.118  1.00  4.93              
ATOM   3346  OH  TYR A 221      88.179 119.602  84.087  1.00  4.93              
ATOM   3347  HH  TYR A 221      88.350 120.501  84.368  1.00  4.93              
ATOM   3348  CE2 TYR A 221      88.804 119.147  86.341  1.00  4.93              
ATOM   3349  HE2 TYR A 221      89.181 120.151  86.431  1.00  4.93              
ATOM   3350  CD2 TYR A 221      88.891 118.247  87.419  1.00  4.93              
ATOM   3351  HD2 TYR A 221      89.338 118.558  88.351  1.00  4.93              
ATOM   3352  C   TYR A 221      91.126 115.980  88.516  1.00  4.93              
ATOM   3353  O   TYR A 221      91.722 116.512  87.584  1.00  4.93              
ATOM   3354  N   MET A 222      91.504 116.093  89.792  1.00  4.84              
ATOM   3355  H   MET A 222      90.935 115.616  90.484  1.00  4.84              
ATOM   3356  CA  MET A 222      92.650 116.861  90.270  1.00  4.84              
ATOM   3357  HA  MET A 222      92.594 117.853  89.824  1.00  4.84              
ATOM   3358  CB  MET A 222      92.587 117.037  91.791  1.00  4.84              
ATOM   3359  HB1 MET A 222      93.521 117.473  92.144  1.00  4.84              
ATOM   3360  HB2 MET A 222      92.444 116.067  92.268  1.00  4.84              
ATOM   3361  CG  MET A 222      91.440 117.991  92.152  1.00  4.84              
ATOM   3362  HG1 MET A 222      90.493 117.554  91.846  1.00  4.84              
ATOM   3363  HG2 MET A 222      91.569 118.914  91.586  1.00  4.84              
ATOM   3364  SD  MET A 222      91.313 118.451  93.896  1.00  4.84              
ATOM   3365  CE  MET A 222      91.216 116.835  94.694  1.00  4.84              
ATOM   3366  HE1 MET A 222      91.035 116.978  95.756  1.00  4.84              
ATOM   3367  HE2 MET A 222      90.401 116.257  94.261  1.00  4.84              
ATOM   3368  HE3 MET A 222      92.161 116.307  94.565  1.00  4.84              
ATOM   3369  C   MET A 222      93.992 116.299  89.807  1.00  4.84              
ATOM   3370  O   MET A 222      94.894 117.080  89.473  1.00  4.84              
ATOM   3371  N   LYS A 223      94.064 114.960  89.750  1.00  4.85              
ATOM   3372  H   LYS A 223      93.251 114.441  90.067  1.00  4.85              
ATOM   3373  CA  LYS A 223      95.221 114.190  89.287  1.00  4.85              
ATOM   3374  HA  LYS A 223      96.127 114.677  89.639  1.00  4.85              
ATOM   3375  CB  LYS A 223      95.156 112.785  89.891  1.00  4.85              
ATOM   3376  HB1 LYS A 223      95.966 112.189  89.475  1.00  4.85              
ATOM   3377  HB2 LYS A 223      94.205 112.314  89.635  1.00  4.85              
ATOM   3378  CG  LYS A 223      95.302 112.871  91.422  1.00  4.85              
ATOM   3379  HG1 LYS A 223      94.546 113.535  91.833  1.00  4.85              
ATOM   3380  HG2 LYS A 223      96.266 113.301  91.672  1.00  4.85              
ATOM   3381  CD  LYS A 223      95.148 111.516  92.110  1.00  4.85              
ATOM   3382  HD1 LYS A 223      94.462 110.886  91.549  1.00  4.85              
ATOM   3383  HD2 LYS A 223      94.714 111.687  93.096  1.00  4.85              
ATOM   3384  CE  LYS A 223      96.489 110.816  92.319  1.00  4.85              
ATOM   3385  HE1 LYS A 223      96.323 109.922  92.925  1.00  4.85              
ATOM   3386  HE2 LYS A 223      97.155 111.466  92.897  1.00  4.85              
ATOM   3387  NZ  LYS A 223      97.185 110.407  91.075  1.00  4.85              
ATOM   3388  HZ1 LYS A 223      98.079 109.969  91.331  1.00  4.85              
ATOM   3389  HZ2 LYS A 223      96.692 109.703  90.541  1.00  4.85              
ATOM   3390  HZ3 LYS A 223      97.387 111.137  90.405  1.00  4.85              
ATOM   3391  C   LYS A 223      95.338 114.177  87.760  1.00  4.85              
ATOM   3392  O   LYS A 223      96.317 114.709  87.231  1.00  4.85              
ATOM   3393  N   HIS A 224      94.343 113.619  87.065  1.00  4.99              
ATOM   3394  H   HIS A 224      93.542 113.264  87.572  1.00  4.99              
ATOM   3395  CA  HIS A 224      94.429 113.357  85.622  1.00  4.99              
ATOM   3396  HA  HIS A 224      95.430 112.985  85.386  1.00  4.99              
ATOM   3397  CB  HIS A 224      93.426 112.264  85.262  1.00  4.99              
ATOM   3398  HB1 HIS A 224      92.405 112.623  85.396  1.00  4.99              
ATOM   3399  HB2 HIS A 224      93.596 111.419  85.927  1.00  4.99              
ATOM   3400  CG  HIS A 224      93.620 111.799  83.847  1.00  4.99              
ATOM   3401  ND1 HIS A 224      94.676 110.997  83.431  1.00  4.99              
ATOM   3402  CE1 HIS A 224      94.590 110.929  82.100  1.00  4.99              
ATOM   3403  HE1 HIS A 224      95.293 110.396  81.475  1.00  4.99              
ATOM   3404  NE2 HIS A 224      93.544 111.653  81.663  1.00  4.99              
ATOM   3405  HE2 HIS A 224      93.326 111.828  80.696  1.00  4.99              
ATOM   3406  CD2 HIS A 224      92.920 112.217  82.754  1.00  4.99              
ATOM   3407  HD2 HIS A 224      92.094 112.915  82.754  1.00  4.99              
ATOM   3408  C   HIS A 224      94.190 114.584  84.735  1.00  4.99              
ATOM   3409  O   HIS A 224      94.870 114.768  83.728  1.00  4.99              
ATOM   3410  N   TYR A 225      93.285 115.474  85.148  1.00  5.13              
ATOM   3411  H   TYR A 225      92.805 115.285  86.017  1.00  5.13              
ATOM   3412  CA  TYR A 225      93.404 116.893  84.801  1.00  5.13              
ATOM   3413  HA  TYR A 225      94.038 117.013  83.922  1.00  5.13              
ATOM   3414  CB  TYR A 225      92.011 117.477  84.472  1.00  5.13              
ATOM   3415  HB1 TYR A 225      92.142 118.447  83.993  1.00  5.13              
ATOM   3416  HB2 TYR A 225      91.456 117.647  85.393  1.00  5.13              
ATOM   3417  CG  TYR A 225      91.166 116.584  83.570  1.00  5.13              
ATOM   3418  CD1 TYR A 225      90.503 115.473  84.129  1.00  5.13              
ATOM   3419  HD1 TYR A 225      90.557 115.309  85.194  1.00  5.13              
ATOM   3420  CE1 TYR A 225      89.824 114.555  83.312  1.00  5.13              
ATOM   3421  HE1 TYR A 225      89.362 113.681  83.743  1.00  5.13              
ATOM   3422  CZ  TYR A 225      89.760 114.772  81.921  1.00  5.13              
ATOM   3423  OH  TYR A 225      89.112 113.876  81.130  1.00  5.13              
ATOM   3424  HH  TYR A 225      89.056 114.175  80.219  1.00  5.13              
ATOM   3425  CE2 TYR A 225      90.380 115.910  81.356  1.00  5.13              
ATOM   3426  HE2 TYR A 225      90.327 116.082  80.292  1.00  5.13              
ATOM   3427  CD2 TYR A 225      91.089 116.811  82.180  1.00  5.13              
ATOM   3428  HD2 TYR A 225      91.578 117.671  81.745  1.00  5.13              
ATOM   3429  C   TYR A 225      94.114 117.534  86.000  1.00  5.13              
ATOM   3430  O   TYR A 225      94.477 116.846  86.932  1.00  5.13              
ATOM   3431  N   ARG A 226      94.394 118.826  85.953  1.00  5.05              
ATOM   3432  H   ARG A 226      93.931 119.299  85.199  1.00  5.05              
ATOM   3433  CA  ARG A 226      95.415 119.614  86.667  1.00  5.05              
ATOM   3434  HA  ARG A 226      95.633 120.464  86.019  1.00  5.05              
ATOM   3435  CB  ARG A 226      94.871 120.237  87.972  1.00  5.05              
ATOM   3436  HB1 ARG A 226      95.419 121.164  88.151  1.00  5.05              
ATOM   3437  HB2 ARG A 226      95.127 119.566  88.789  1.00  5.05              
ATOM   3438  CG  ARG A 226      93.364 120.541  88.118  1.00  5.05              
ATOM   3439  HG1 ARG A 226      93.232 121.107  89.041  1.00  5.05              
ATOM   3440  HG2 ARG A 226      92.856 119.587  88.266  1.00  5.05              
ATOM   3441  CD  ARG A 226      92.608 121.273  86.990  1.00  5.05              
ATOM   3442  HD1 ARG A 226      91.585 121.443  87.330  1.00  5.05              
ATOM   3443  HD2 ARG A 226      92.536 120.607  86.130  1.00  5.05              
ATOM   3444  NE  ARG A 226      93.171 122.564  86.538  1.00  5.05              
ATOM   3445  HE  ARG A 226      93.467 122.614  85.579  1.00  5.05              
ATOM   3446  CZ  ARG A 226      93.030 123.746  87.111  1.00  5.05              
ATOM   3447  NH1 ARG A 226      92.742 123.930  88.365  1.00  5.05              
ATOM   3448 1HH1 ARG A 226      92.644 123.151  88.985  1.00  5.05              
ATOM   3449 2HH1 ARG A 226      92.646 124.893  88.691  1.00  5.05              
ATOM   3450  NH2 ARG A 226      93.116 124.823  86.407  1.00  5.05              
ATOM   3451 1HH2 ARG A 226      93.177 124.838  85.396  1.00  5.05              
ATOM   3452 2HH2 ARG A 226      92.927 125.701  86.886  1.00  5.05              
ATOM   3453  C   ARG A 226      96.807 119.010  86.878  1.00  5.05              
ATOM   3454  O   ARG A 226      97.697 119.820  87.125  1.00  5.05              
ATOM   3455  N   ASN A 227      97.043 117.696  86.750  1.00  4.96              
ATOM   3456  H   ASN A 227      96.257 117.066  86.649  1.00  4.96              
ATOM   3457  CA  ASN A 227      98.334 117.090  87.049  1.00  4.96              
ATOM   3458  HA  ASN A 227      98.194 116.018  87.135  1.00  4.96              
ATOM   3459  CB  ASN A 227      99.323 117.311  85.884  1.00  4.96              
ATOM   3460  HB1 ASN A 227     100.287 116.871  86.136  1.00  4.96              
ATOM   3461  HB2 ASN A 227      99.457 118.379  85.724  1.00  4.96              
ATOM   3462  CG  ASN A 227      98.851 116.694  84.584  1.00  4.96              
ATOM   3463  OD1 ASN A 227      98.597 117.370  83.601  1.00  4.96              
ATOM   3464  ND2 ASN A 227      98.644 115.397  84.553  1.00  4.96              
ATOM   3465 1HD2 ASN A 227      98.777 114.825  85.368  1.00  4.96              
ATOM   3466 2HD2 ASN A 227      98.260 115.025  83.703  1.00  4.96              
ATOM   3467  C   ASN A 227      98.837 117.534  88.422  1.00  4.96              
ATOM   3468  O   ASN A 227      99.999 117.902  88.580  1.00  4.96              
ATOM   3469  N   ILE A 228      97.945 117.459  89.418  1.00  4.87              
ATOM   3470  H   ILE A 228      96.982 117.237  89.180  1.00  4.87              
ATOM   3471  CA  ILE A 228      98.336 117.307  90.817  1.00  4.87              
ATOM   3472  HA  ILE A 228      99.426 117.330  90.859  1.00  4.87              
ATOM   3473  CB  ILE A 228      97.887 118.477  91.728  1.00  4.87              
ATOM   3474  HB  ILE A 228      98.180 118.215  92.747  1.00  4.87              
ATOM   3475  CG2 ILE A 228      98.670 119.748  91.345  1.00  4.87              
ATOM   3476 1HG2 ILE A 228      98.467 120.556  92.045  1.00  4.87              
ATOM   3477 2HG2 ILE A 228      99.743 119.542  91.364  1.00  4.87              
ATOM   3478 3HG2 ILE A 228      98.403 120.072  90.337  1.00  4.87              
ATOM   3479  CG1 ILE A 228      96.366 118.737  91.724  1.00  4.87              
ATOM   3480 1HG1 ILE A 228      95.840 117.790  91.818  1.00  4.87              
ATOM   3481 2HG1 ILE A 228      96.081 119.193  90.778  1.00  4.87              
ATOM   3482  CD1 ILE A 228      95.886 119.636  92.871  1.00  4.87              
ATOM   3483  HD1 ILE A 228      96.179 119.203  93.828  1.00  4.87              
ATOM   3484  HD2 ILE A 228      96.307 120.637  92.778  1.00  4.87              
ATOM   3485  HD3 ILE A 228      94.799 119.714  92.838  1.00  4.87              
ATOM   3486  C   ILE A 228      97.996 115.887  91.324  1.00  4.87              
ATOM   3487  O   ILE A 228      97.190 115.731  92.246  1.00  4.87              
ATOM   3488  N   PRO A 229      98.647 114.814  90.811  1.00  4.84              
ATOM   3489  CD  PRO A 229      99.469 114.751  89.600  1.00  4.84              
ATOM   3490  HD1 PRO A 229     100.087 115.638  89.497  1.00  4.84              
ATOM   3491  HD2 PRO A 229      98.828 114.610  88.730  1.00  4.84              
ATOM   3492  CG  PRO A 229     100.421 113.562  89.731  1.00  4.84              
ATOM   3493  HG1 PRO A 229     101.397 113.920  90.063  1.00  4.84              
ATOM   3494  HG2 PRO A 229     100.515 113.009  88.796  1.00  4.84              
ATOM   3495  CB  PRO A 229      99.782 112.720  90.824  1.00  4.84              
ATOM   3496  HB1 PRO A 229     100.519 112.113  91.354  1.00  4.84              
ATOM   3497  HB2 PRO A 229      99.024 112.088  90.370  1.00  4.84              
ATOM   3498  CA  PRO A 229      99.121 113.774  91.718  1.00  4.84              
ATOM   3499  HA  PRO A 229      98.318 113.320  92.293  1.00  4.84              
ATOM   3500  C   PRO A 229     100.128 114.421  92.678  1.00  4.84              
ATOM   3501  O   PRO A 229     100.460 115.605  92.577  1.00  4.84              
ATOM   3502  N   GLY A 230     100.536 113.691  93.690  1.00  4.76              
ATOM   3503  H   GLY A 230     100.268 112.712  93.740  1.00  4.76              
ATOM   3504  CA  GLY A 230     100.937 114.337  94.927  1.00  4.76              
ATOM   3505  HA1 GLY A 230     100.540 115.345  94.995  1.00  4.76              
ATOM   3506  HA2 GLY A 230     102.016 114.387  94.989  1.00  4.76              
ATOM   3507  C   GLY A 230     100.356 113.529  96.061  1.00  4.76              
ATOM   3508  O   GLY A 230      99.354 112.844  95.856  1.00  4.76              
ATOM   3509  N   PRO A 231     100.927 113.625  97.257  1.00  4.70              
ATOM   3510  CD  PRO A 231     102.152 114.322  97.607  1.00  4.70              
ATOM   3511  HD1 PRO A 231     102.139 115.361  97.279  1.00  4.70              
ATOM   3512  HD2 PRO A 231     102.984 113.796  97.153  1.00  4.70              
ATOM   3513  CG  PRO A 231     102.264 114.241  99.127  1.00  4.70              
ATOM   3514  HG1 PRO A 231     101.817 115.130  99.569  1.00  4.70              
ATOM   3515  HG2 PRO A 231     103.301 114.133  99.448  1.00  4.70              
ATOM   3516  CB  PRO A 231     101.430 113.007  99.477  1.00  4.70              
ATOM   3517  HB1 PRO A 231     101.006 113.070 100.480  1.00  4.70              
ATOM   3518  HB2 PRO A 231     102.059 112.123  99.391  1.00  4.70              
ATOM   3519  CA  PRO A 231     100.351 112.953  98.388  1.00  4.70              
ATOM   3520  HA  PRO A 231     100.140 111.907  98.150  1.00  4.70              
ATOM   3521  C   PRO A 231      99.059 113.655  98.795  1.00  4.70              
ATOM   3522  O   PRO A 231      99.079 114.789  99.289  1.00  4.70              
ATOM   3523  N   HIS A 232      97.934 112.980  98.583  1.00  4.26              
ATOM   3524  H   HIS A 232      97.988 112.092  98.085  1.00  4.26              
ATOM   3525  CA  HIS A 232      96.644 113.382  99.150  1.00  4.26              
ATOM   3526  HA  HIS A 232      96.702 114.387  99.564  1.00  4.26              
ATOM   3527  CB  HIS A 232      95.581 113.361  98.046  1.00  4.26              
ATOM   3528  HB1 HIS A 232      94.662 113.804  98.429  1.00  4.26              
ATOM   3529  HB2 HIS A 232      95.366 112.325  97.790  1.00  4.26              
ATOM   3530  CG  HIS A 232      95.980 114.080  96.781  1.00  4.26              
ATOM   3531  ND1 HIS A 232      95.956 115.461  96.582  1.00  4.26              
ATOM   3532  CE1 HIS A 232      96.360 115.654  95.318  1.00  4.26              
ATOM   3533  HE1 HIS A 232      96.440 116.617  94.831  1.00  4.26              
ATOM   3534  NE2 HIS A 232      96.658 114.485  94.736  1.00  4.26              
ATOM   3535  HE2 HIS A 232      97.009 114.402  93.788  1.00  4.26              
ATOM   3536  CD2 HIS A 232      96.428 113.477  95.643  1.00  4.26              
ATOM   3537  HD2 HIS A 232      96.627 112.419  95.520  1.00  4.26              
ATOM   3538  C   HIS A 232      96.297 112.409 100.256  1.00  4.26              
ATOM   3539  O   HIS A 232      96.669 111.246 100.177  1.00  4.26              
ATOM   3540  N   MET A 233      95.582 112.885 101.267  1.00  4.21              
ATOM   3541  H   MET A 233      95.265 113.845 101.187  1.00  4.21              
ATOM   3542  CA  MET A 233      95.442 112.282 102.589  1.00  4.21              
ATOM   3543  HA  MET A 233      95.750 111.237 102.550  1.00  4.21              
ATOM   3544  CB  MET A 233      96.348 113.021 103.578  1.00  4.21              
ATOM   3545  HB1 MET A 233      96.273 112.554 104.560  1.00  4.21              
ATOM   3546  HB2 MET A 233      96.014 114.056 103.668  1.00  4.21              
ATOM   3547  CG  MET A 233      97.813 113.023 103.115  1.00  4.21              
ATOM   3548  HG1 MET A 233      98.358 113.628 103.808  1.00  4.21              
ATOM   3549  HG2 MET A 233      97.892 113.524 102.151  1.00  4.21              
ATOM   3550  SD  MET A 233      98.699 111.449 103.015  1.00  4.21              
ATOM   3551  CE  MET A 233      98.703 110.944 104.755  1.00  4.21              
ATOM   3552  HE1 MET A 233      99.177 111.714 105.359  1.00  4.21              
ATOM   3553  HE2 MET A 233      97.682 110.784 105.100  1.00  4.21              
ATOM   3554  HE3 MET A 233      99.263 110.014 104.854  1.00  4.21              
ATOM   3555  C   MET A 233      93.974 112.368 102.957  1.00  4.21              
ATOM   3556  O   MET A 233      93.356 113.444 102.923  1.00  4.21              
ATOM   3557  N   VAL A 234      93.406 111.199 103.241  1.00  4.21              
ATOM   3558  H   VAL A 234      93.966 110.352 103.196  1.00  4.21              
ATOM   3559  CA  VAL A 234      91.973 111.089 103.493  1.00  4.21              
ATOM   3560  HA  VAL A 234      91.558 112.091 103.590  1.00  4.21              
ATOM   3561  CB  VAL A 234      91.224 110.471 102.296  1.00  4.21              
ATOM   3562  HB  VAL A 234      91.369 111.148 101.452  1.00  4.21              
ATOM   3563  CG1 VAL A 234      91.716 109.088 101.855  1.00  4.21              
ATOM   3564 1HG1 VAL A 234      91.214 108.798 100.933  1.00  4.21              
ATOM   3565 2HG1 VAL A 234      92.791 109.107 101.680  1.00  4.21              
ATOM   3566 3HG1 VAL A 234      91.488 108.352 102.624  1.00  4.21              
ATOM   3567  CG2 VAL A 234      89.718 110.404 102.567  1.00  4.21              
ATOM   3568 1HG2 VAL A 234      89.197 110.297 101.620  1.00  4.21              
ATOM   3569 2HG2 VAL A 234      89.486 109.566 103.227  1.00  4.21              
ATOM   3570 3HG2 VAL A 234      89.375 111.318 103.051  1.00  4.21              
ATOM   3571  C   VAL A 234      91.736 110.411 104.830  1.00  4.21              
ATOM   3572  O   VAL A 234      91.941 109.211 105.000  1.00  4.21              
ATOM   3573  N   LEU A 235      91.366 111.239 105.807  1.00  4.21              
ATOM   3574  H   LEU A 235      91.212 112.214 105.566  1.00  4.21              
ATOM   3575  CA  LEU A 235      90.864 110.780 107.094  1.00  4.21              
ATOM   3576  HA  LEU A 235      91.547 110.013 107.443  1.00  4.21              
ATOM   3577  CB  LEU A 235      90.871 111.994 108.052  1.00  4.21              
ATOM   3578  HB1 LEU A 235      89.973 112.584 107.874  1.00  4.21              
ATOM   3579  HB2 LEU A 235      91.728 112.624 107.805  1.00  4.21              
ATOM   3580  CG  LEU A 235      90.955 111.672 109.553  1.00  4.21              
ATOM   3581  HG  LEU A 235      90.073 111.114 109.871  1.00  4.21              
ATOM   3582  CD1 LEU A 235      92.213 110.865 109.872  1.00  4.21              
ATOM   3583 1HD1 LEU A 235      92.344 110.779 110.948  1.00  4.21              
ATOM   3584 2HD1 LEU A 235      92.144 109.872 109.446  1.00  4.21              
ATOM   3585 3HD1 LEU A 235      93.084 111.358 109.447  1.00  4.21              
ATOM   3586  CD2 LEU A 235      91.062 112.971 110.362  1.00  4.21              
ATOM   3587 1HD2 LEU A 235      91.173 112.748 111.422  1.00  4.21              
ATOM   3588 2HD2 LEU A 235      91.924 113.550 110.024  1.00  4.21              
ATOM   3589 3HD2 LEU A 235      90.164 113.569 110.228  1.00  4.21              
ATOM   3590  C   LEU A 235      89.480 110.172 106.909  1.00  4.21              
ATOM   3591  O   LEU A 235      88.720 110.703 106.112  1.00  4.21              
ATOM   3592  N   VAL A 236      89.148 109.124 107.660  1.00  4.33              
ATOM   3593  H   VAL A 236      89.901 108.636 108.128  1.00  4.33              
ATOM   3594  CA  VAL A 236      87.783 108.567 107.798  1.00  4.33              
ATOM   3595  HA  VAL A 236      87.046 109.344 107.615  1.00  4.33              
ATOM   3596  CB  VAL A 236      87.548 107.406 106.790  1.00  4.33              
ATOM   3597  HB  VAL A 236      86.585 106.949 107.010  1.00  4.33              
ATOM   3598  CG1 VAL A 236      87.506 107.852 105.328  1.00  4.33              
ATOM   3599 1HG1 VAL A 236      87.280 106.997 104.692  1.00  4.33              
ATOM   3600 2HG1 VAL A 236      86.725 108.600 105.195  1.00  4.33              
ATOM   3601 3HG1 VAL A 236      88.463 108.275 105.026  1.00  4.33              
ATOM   3602  CG2 VAL A 236      88.624 106.310 106.880  1.00  4.33              
ATOM   3603 1HG2 VAL A 236      88.353 105.489 106.219  1.00  4.33              
ATOM   3604 2HG2 VAL A 236      89.590 106.702 106.563  1.00  4.33              
ATOM   3605 3HG2 VAL A 236      88.699 105.926 107.894  1.00  4.33              
ATOM   3606  C   VAL A 236      87.603 108.001 109.224  1.00  4.33              
ATOM   3607  O   VAL A 236      88.582 107.747 109.946  1.00  4.33              
ATOM   3608  N   PRO A 237      86.367 107.743 109.675  1.00  4.55              
ATOM   3609  CD  PRO A 237      85.144 108.371 109.230  1.00  4.55              
ATOM   3610  HD1 PRO A 237      84.825 107.902 108.306  1.00  4.55              
ATOM   3611  HD2 PRO A 237      85.273 109.440 109.106  1.00  4.55              
ATOM   3612  CG  PRO A 237      84.121 108.114 110.328  1.00  4.55              
ATOM   3613  HG1 PRO A 237      83.104 108.088 109.934  1.00  4.55              
ATOM   3614  HG2 PRO A 237      84.220 108.877 111.101  1.00  4.55              
ATOM   3615  CB  PRO A 237      84.553 106.764 110.888  1.00  4.55              
ATOM   3616  HB1 PRO A 237      84.040 105.977 110.333  1.00  4.55              
ATOM   3617  HB2 PRO A 237      84.318 106.684 111.949  1.00  4.55              
ATOM   3618  CA  PRO A 237      86.070 106.697 110.637  1.00  4.55              
ATOM   3619  HA  PRO A 237      86.600 106.912 111.564  1.00  4.55              
ATOM   3620  C   PRO A 237      86.432 105.271 110.142  1.00  4.55              
ATOM   3621  O   PRO A 237      86.428 104.932 108.951  1.00  4.55              
ATOM   3622  N   LYS A 238      86.697 104.371 111.100  1.00  4.74              
ATOM   3623  H   LYS A 238      86.662 104.670 112.060  1.00  4.74              
ATOM   3624  CA  LYS A 238      87.042 102.975 110.793  1.00  4.74              
ATOM   3625  HA  LYS A 238      87.897 102.969 110.115  1.00  4.74              
ATOM   3626  CB  LYS A 238      87.392 102.198 112.079  1.00  4.74              
ATOM   3627  HB1 LYS A 238      87.271 101.129 111.888  1.00  4.74              
ATOM   3628  HB2 LYS A 238      86.681 102.462 112.864  1.00  4.74              
ATOM   3629  CG  LYS A 238      88.821 102.410 112.606  1.00  4.74              
ATOM   3630  HG1 LYS A 238      88.910 101.865 113.546  1.00  4.74              
ATOM   3631  HG2 LYS A 238      88.984 103.470 112.806  1.00  4.74              
ATOM   3632  CD  LYS A 238      89.897 101.894 111.631  1.00  4.74              
ATOM   3633  HD1 LYS A 238      90.025 102.611 110.818  1.00  4.74              
ATOM   3634  HD2 LYS A 238      89.564 100.948 111.197  1.00  4.74              
ATOM   3635  CE  LYS A 238      91.254 101.642 112.304  1.00  4.74              
ATOM   3636  HE1 LYS A 238      91.955 101.311 111.533  1.00  4.74              
ATOM   3637  HE2 LYS A 238      91.149 100.830 113.030  1.00  4.74              
ATOM   3638  NZ  LYS A 238      91.783 102.855 112.970  1.00  4.74              
ATOM   3639  HZ1 LYS A 238      91.270 103.058 113.815  1.00  4.74              
ATOM   3640  HZ2 LYS A 238      92.763 102.749 113.205  1.00  4.74              
ATOM   3641  HZ3 LYS A 238      91.719 103.656 112.346  1.00  4.74              
ATOM   3642  C   LYS A 238      85.947 102.212 110.011  1.00  4.74              
ATOM   3643  O   LYS A 238      86.226 101.632 108.959  1.00  4.74              
ATOM   3644  N   SER A 239      84.709 102.192 110.519  1.00  4.81              
ATOM   3645  H   SER A 239      84.539 102.625 111.412  1.00  4.81              
ATOM   3646  CA  SER A 239      83.619 101.390 109.923  1.00  4.81              
ATOM   3647  HA  SER A 239      83.861 100.331 110.019  1.00  4.81              
ATOM   3648  CB  SER A 239      82.290 101.654 110.639  1.00  4.81              
ATOM   3649  HB1 SER A 239      81.555 100.916 110.314  1.00  4.81              
ATOM   3650  HB2 SER A 239      81.927 102.649 110.375  1.00  4.81              
ATOM   3651  OG  SER A 239      82.443 101.591 112.048  1.00  4.81              
ATOM   3652  HG  SER A 239      81.578 101.723 112.452  1.00  4.81              
ATOM   3653  C   SER A 239      83.468 101.703 108.407  1.00  4.81              
ATOM   3654  O   SER A 239      83.390 100.844 107.517  1.00  4.81              
ATOM   3655  N   THR A 240      83.512 102.995 108.095  1.00  4.71              
ATOM   3656  H   THR A 240      83.638 103.689 108.816  1.00  4.71              
ATOM   3657  CA  THR A 240      83.402 103.489 106.727  1.00  4.71              
ATOM   3658  HA  THR A 240      82.606 102.939 106.225  1.00  4.71              
ATOM   3659  CB  THR A 240      83.008 104.977 106.711  1.00  4.71              
ATOM   3660  HB  THR A 240      83.097 105.370 105.698  1.00  4.71              
ATOM   3661  CG2 THR A 240      81.574 105.183 107.199  1.00  4.71              
ATOM   3662 1HG2 THR A 240      81.327 106.245 107.152  1.00  4.71              
ATOM   3663 2HG2 THR A 240      80.885 104.635 106.557  1.00  4.71              
ATOM   3664 3HG2 THR A 240      81.468 104.841 108.227  1.00  4.71              
ATOM   3665  OG1 THR A 240      83.826 105.716 107.578  1.00  4.71              
ATOM   3666  HG1 THR A 240      83.787 106.639 107.272  1.00  4.71              
ATOM   3667  C   THR A 240      84.651 103.303 105.843  1.00  4.71              
ATOM   3668  O   THR A 240      84.524 103.286 104.609  1.00  4.71              
ATOM   3669  N   LEU A 241      85.831 103.087 106.449  1.00  4.74              
ATOM   3670  H   LEU A 241      85.867 103.181 107.455  1.00  4.74              
ATOM   3671  CA  LEU A 241      87.073 102.732 105.739  1.00  4.74              
ATOM   3672  HA  LEU A 241      87.378 103.631 105.200  1.00  4.74              
ATOM   3673  CB  LEU A 241      88.172 102.455 106.788  1.00  4.74              
ATOM   3674  HB1 LEU A 241      87.898 101.569 107.349  1.00  4.74              
ATOM   3675  HB2 LEU A 241      88.173 103.300 107.477  1.00  4.74              
ATOM   3676  CG  LEU A 241      89.612 102.232 106.289  1.00  4.74              
ATOM   3677  HG  LEU A 241      89.827 102.893 105.449  1.00  4.74              
ATOM   3678  CD1 LEU A 241      90.599 102.545 107.423  1.00  4.74              
ATOM   3679 1HD1 LEU A 241      91.620 102.437 107.056  1.00  4.74              
ATOM   3680 2HD1 LEU A 241      90.462 103.575 107.753  1.00  4.74              
ATOM   3681 3HD1 LEU A 241      90.435 101.860 108.254  1.00  4.74              
ATOM   3682  CD2 LEU A 241      89.822 100.767 105.881  1.00  4.74              
ATOM   3683 1HD2 LEU A 241      90.875 100.506 105.908  1.00  4.74              
ATOM   3684 2HD2 LEU A 241      89.316 100.093 106.571  1.00  4.74              
ATOM   3685 3HD2 LEU A 241      89.447 100.598 104.874  1.00  4.74              
ATOM   3686  C   LEU A 241      86.962 101.650 104.659  1.00  4.74              
ATOM   3687  O   LEU A 241      87.497 101.817 103.554  1.00  4.74              
ATOM   3688  N   HIS A 242      86.237 100.566 104.950  1.00  4.84              
ATOM   3689  H   HIS A 242      85.817 100.498 105.868  1.00  4.84              
ATOM   3690  CA  HIS A 242      85.991  99.515 103.920  1.00  4.84              
ATOM   3691  HA  HIS A 242      86.951  99.121 103.579  1.00  4.84              
ATOM   3692  CB  HIS A 242      85.216  98.375 104.597  1.00  4.84              
ATOM   3693  HB1 HIS A 242      84.210  98.708 104.855  1.00  4.84              
ATOM   3694  HB2 HIS A 242      85.724  98.106 105.524  1.00  4.84              
ATOM   3695  CG  HIS A 242      85.123  97.132 103.755  1.00  4.84              
ATOM   3696  ND1 HIS A 242      86.042  96.086 103.792  1.00  4.84              
ATOM   3697  CE1 HIS A 242      85.609  95.187 102.897  1.00  4.84              
ATOM   3698  HE1 HIS A 242      86.110  94.254 102.676  1.00  4.84              
ATOM   3699  NE2 HIS A 242      84.479  95.614 102.307  1.00  4.84              
ATOM   3700  HE2 HIS A 242      83.974  95.117 101.588  1.00  4.84              
ATOM   3701  CD2 HIS A 242      84.155  96.846 102.836  1.00  4.84              
ATOM   3702  HD2 HIS A 242      83.311  97.471 102.578  1.00  4.84              
ATOM   3703  C   HIS A 242      85.252 100.023 102.674  1.00  4.84              
ATOM   3704  O   HIS A 242      85.706  99.809 101.530  1.00  4.84              
ATOM   3705  N   ASN A 243      84.139 100.744 102.914  1.00  4.82              
ATOM   3706  H   ASN A 243      83.870 100.948 103.866  1.00  4.82              
ATOM   3707  CA  ASN A 243      83.396 101.357 101.793  1.00  4.82              
ATOM   3708  HA  ASN A 243      83.047 100.546 101.149  1.00  4.82              
ATOM   3709  CB  ASN A 243      82.168 102.139 102.295  1.00  4.82              
ATOM   3710  HB1 ASN A 243      82.245 103.189 102.011  1.00  4.82              
ATOM   3711  HB2 ASN A 243      82.095 102.086 103.381  1.00  4.82              
ATOM   3712  CG  ASN A 243      80.890 101.579 101.704  1.00  4.82              
ATOM   3713  OD1 ASN A 243      80.192 100.802 102.333  1.00  4.82              
ATOM   3714  ND2 ASN A 243      80.549 101.899 100.479  1.00  4.82              
ATOM   3715 1HD2 ASN A 243      81.127 102.501  99.889  1.00  4.82              
ATOM   3716 2HD2 ASN A 243      79.685 101.534 100.133  1.00  4.82              
ATOM   3717  C   ASN A 243      84.327 102.223 100.923  1.00  4.82              
ATOM   3718  O   ASN A 243      84.446 102.005  99.709  1.00  4.82              
ATOM   3719  N   TRP A 244      85.077 103.106 101.598  1.00  4.75              
ATOM   3720  H   TRP A 244      84.949 103.167 102.604  1.00  4.75              
ATOM   3721  CA  TRP A 244      86.056 104.010 100.986  1.00  4.75              
ATOM   3722  HA  TRP A 244      85.509 104.733 100.379  1.00  4.75              
ATOM   3723  CB  TRP A 244      86.788 104.765 102.108  1.00  4.75              
ATOM   3724  HB1 TRP A 244      87.819 104.417 102.190  1.00  4.75              
ATOM   3725  HB2 TRP A 244      86.320 104.552 103.069  1.00  4.75              
ATOM   3726  CG  TRP A 244      86.793 106.247 101.957  1.00  4.75              
ATOM   3727  CD1 TRP A 244      87.819 106.994 101.495  1.00  4.75              
ATOM   3728  HD1 TRP A 244      88.770 106.598 101.163  1.00  4.75              
ATOM   3729  NE1 TRP A 244      87.481 108.331 101.576  1.00  4.75              
ATOM   3730  HE1 TRP A 244      88.138 109.085 101.425  1.00  4.75              
ATOM   3731  CE2 TRP A 244      86.220 108.506 102.102  1.00  4.75              
ATOM   3732  CZ2 TRP A 244      85.473 109.644 102.429  1.00  4.75              
ATOM   3733  HZ2 TRP A 244      85.879 110.631 102.268  1.00  4.75              
ATOM   3734  CH2 TRP A 244      84.218 109.481 103.037  1.00  4.75              
ATOM   3735  HH2 TRP A 244      83.650 110.342 103.360  1.00  4.75              
ATOM   3736  CZ3 TRP A 244      83.727 108.192 103.302  1.00  4.75              
ATOM   3737  HZ3 TRP A 244      82.793 108.088 103.841  1.00  4.75              
ATOM   3738  CE3 TRP A 244      84.479 107.052 102.958  1.00  4.75              
ATOM   3739  HE3 TRP A 244      84.115 106.066 103.210  1.00  4.75              
ATOM   3740  CD2 TRP A 244      85.748 107.184 102.354  1.00  4.75              
ATOM   3741  C   TRP A 244      87.071 103.335 100.052  1.00  4.75              
ATOM   3742  O   TRP A 244      87.284 103.767  98.907  1.00  4.75              
ATOM   3743  N   MET A 245      87.696 102.255 100.529  1.00  4.82              
ATOM   3744  H   MET A 245      87.521 101.979 101.491  1.00  4.82              
ATOM   3745  CA  MET A 245      88.662 101.506  99.720  1.00  4.82              
ATOM   3746  HA  MET A 245      89.427 102.197  99.365  1.00  4.82              
ATOM   3747  CB  MET A 245      89.317 100.422 100.591  1.00  4.82              
ATOM   3748  HB1 MET A 245      89.823  99.700  99.950  1.00  4.82              
ATOM   3749  HB2 MET A 245      88.549  99.886 101.151  1.00  4.82              
ATOM   3750  CG  MET A 245      90.340 101.009 101.569  1.00  4.82              
ATOM   3751  HG1 MET A 245      90.764 100.192 102.153  1.00  4.82              
ATOM   3752  HG2 MET A 245      89.820 101.673 102.261  1.00  4.82              
ATOM   3753  SD  MET A 245      91.703 101.939 100.809  1.00  4.82              
ATOM   3754  CE  MET A 245      92.438 100.691  99.724  1.00  4.82              
ATOM   3755  HE1 MET A 245      92.679  99.799 100.303  1.00  4.82              
ATOM   3756  HE2 MET A 245      91.739 100.440  98.927  1.00  4.82              
ATOM   3757  HE3 MET A 245      93.346 101.097  99.281  1.00  4.82              
ATOM   3758  C   MET A 245      88.043 100.874  98.475  1.00  4.82              
ATOM   3759  O   MET A 245      88.642 100.913  97.388  1.00  4.82              
ATOM   3760  N   SER A 246      86.844 100.291  98.611  1.00  4.92              
ATOM   3761  H   SER A 246      86.364 100.312  99.509  1.00  4.92              
ATOM   3762  CA  SER A 246      86.182  99.740  97.415  1.00  4.92              
ATOM   3763  HA  SER A 246      86.871  99.047  96.936  1.00  4.92              
ATOM   3764  CB  SER A 246      84.938  98.940  97.838  1.00  4.92              
ATOM   3765  HB1 SER A 246      85.140  98.413  98.772  1.00  4.92              
ATOM   3766  HB2 SER A 246      84.734  98.195  97.068  1.00  4.92              
ATOM   3767  OG  SER A 246      83.775  99.733  97.984  1.00  4.92              
ATOM   3768  HG  SER A 246      83.926 100.466  98.605  1.00  4.92              
ATOM   3769  C   SER A 246      85.812 100.818  96.393  1.00  4.92              
ATOM   3770  O   SER A 246      85.935 100.578  95.190  1.00  4.92              
ATOM   3771  N   GLU A 247      85.399 102.006  96.846  1.00  4.87              
ATOM   3772  H   GLU A 247      85.272 102.138  97.846  1.00  4.87              
ATOM   3773  CA  GLU A 247      85.110 103.138  95.964  1.00  4.87              
ATOM   3774  HA  GLU A 247      84.365 102.835  95.230  1.00  4.87              
ATOM   3775  CB  GLU A 247      84.537 104.321  96.775  1.00  4.87              
ATOM   3776  HB1 GLU A 247      84.966 105.246  96.392  1.00  4.87              
ATOM   3777  HB2 GLU A 247      84.826 104.240  97.824  1.00  4.87              
ATOM   3778  CG  GLU A 247      83.013 104.476  96.677  1.00  4.87              
ATOM   3779  HG1 GLU A 247      82.737 104.612  95.631  1.00  4.87              
ATOM   3780  HG2 GLU A 247      82.731 105.391  97.204  1.00  4.87              
ATOM   3781  CD  GLU A 247      82.244 103.292  97.272  1.00  4.87              
ATOM   3782  OE1 GLU A 247      81.865 103.376  98.459  1.00  4.87              
ATOM   3783  OE2 GLU A 247      82.025 102.294  96.543  1.00  4.87              
ATOM   3784  C   GLU A 247      86.346 103.568  95.191  1.00  4.87              
ATOM   3785  O   GLU A 247      86.260 103.749  93.982  1.00  4.87              
ATOM   3786  N   PHE A 248      87.517 103.625  95.825  1.00  4.85              
ATOM   3787  H   PHE A 248      87.532 103.499  96.834  1.00  4.85              
ATOM   3788  CA  PHE A 248      88.780 103.826  95.096  1.00  4.85              
ATOM   3789  HA  PHE A 248      88.770 104.815  94.633  1.00  4.85              
ATOM   3790  CB  PHE A 248      89.887 103.773  96.162  1.00  4.85              
ATOM   3791  HB1 PHE A 248      90.261 102.754  96.267  1.00  4.85              
ATOM   3792  HB2 PHE A 248      89.474 104.049  97.135  1.00  4.85              
ATOM   3793  CG  PHE A 248      91.042 104.697  95.897  1.00  4.85              
ATOM   3794  CD1 PHE A 248      91.057 105.976  96.481  1.00  4.85              
ATOM   3795  HD1 PHE A 248      90.236 106.292  97.109  1.00  4.85              
ATOM   3796  CE1 PHE A 248      92.140 106.839  96.250  1.00  4.85              
ATOM   3797  HE1 PHE A 248      92.141 107.828  96.685  1.00  4.85              
ATOM   3798  CZ  PHE A 248      93.228 106.398  95.478  1.00  4.85              
ATOM   3799  HZ  PHE A 248      94.081 107.039  95.308  1.00  4.85              
ATOM   3800  CE2 PHE A 248      93.218 105.110  94.924  1.00  4.85              
ATOM   3801  HE2 PHE A 248      94.063 104.769  94.353  1.00  4.85              
ATOM   3802  CD2 PHE A 248      92.112 104.269  95.098  1.00  4.85              
ATOM   3803  HD2 PHE A 248      92.096 103.291  94.638  1.00  4.85              
ATOM   3804  C   PHE A 248      88.971 102.771  93.990  1.00  4.85              
ATOM   3805  O   PHE A 248      89.195 103.083  92.814  1.00  4.85              
ATOM   3806  N   LYS A 249      88.780 101.500  94.379  1.00  4.98              
ATOM   3807  H   LYS A 249      88.543 101.356  95.359  1.00  4.98              
ATOM   3808  CA  LYS A 249      88.929 100.314  93.519  1.00  4.98              
ATOM   3809  HA  LYS A 249      89.878 100.420  92.994  1.00  4.98              
ATOM   3810  CB  LYS A 249      89.021  99.078  94.452  1.00  4.98              
ATOM   3811  HB1 LYS A 249      88.046  98.938  94.919  1.00  4.98              
ATOM   3812  HB2 LYS A 249      89.725  99.312  95.253  1.00  4.98              
ATOM   3813  CG  LYS A 249      89.449  97.714  93.860  1.00  4.98              
ATOM   3814  HG1 LYS A 249      88.701  97.380  93.143  1.00  4.98              
ATOM   3815  HG2 LYS A 249      89.456  96.992  94.677  1.00  4.98              
ATOM   3816  CD  LYS A 249      90.836  97.695  93.189  1.00  4.98              
ATOM   3817  HD1 LYS A 249      91.592  98.074  93.878  1.00  4.98              
ATOM   3818  HD2 LYS A 249      90.802  98.359  92.323  1.00  4.98              
ATOM   3819  CE  LYS A 249      91.233  96.289  92.690  1.00  4.98              
ATOM   3820  HE1 LYS A 249      92.010  96.409  91.927  1.00  4.98              
ATOM   3821  HE2 LYS A 249      90.363  95.846  92.194  1.00  4.98              
ATOM   3822  NZ  LYS A 249      91.734  95.383  93.767  1.00  4.98              
ATOM   3823  HZ1 LYS A 249      91.915  94.454  93.401  1.00  4.98              
ATOM   3824  HZ2 LYS A 249      92.610  95.714  94.155  1.00  4.98              
ATOM   3825  HZ3 LYS A 249      91.064  95.281  94.519  1.00  4.98              
ATOM   3826  C   LYS A 249      87.878 100.151  92.409  1.00  4.98              
ATOM   3827  O   LYS A 249      88.085  99.290  91.558  1.00  4.98              
ATOM   3828  N   ARG A 250      86.803 100.956  92.359  1.00  5.05              
ATOM   3829  H   ARG A 250      86.672 101.601  93.130  1.00  5.05              
ATOM   3830  CA  ARG A 250      85.782 100.893  91.285  1.00  5.05              
ATOM   3831  HA  ARG A 250      86.104 100.170  90.532  1.00  5.05              
ATOM   3832  CB  ARG A 250      84.419 100.415  91.823  1.00  5.05              
ATOM   3833  HB1 ARG A 250      83.717 100.375  90.988  1.00  5.05              
ATOM   3834  HB2 ARG A 250      84.042 101.135  92.550  1.00  5.05              
ATOM   3835  CG  ARG A 250      84.494  99.019  92.465  1.00  5.05              
ATOM   3836  HG1 ARG A 250      85.004  99.079  93.422  1.00  5.05              
ATOM   3837  HG2 ARG A 250      85.100  98.378  91.822  1.00  5.05              
ATOM   3838  CD  ARG A 250      83.140  98.311  92.658  1.00  5.05              
ATOM   3839  HD1 ARG A 250      83.315  97.393  93.223  1.00  5.05              
ATOM   3840  HD2 ARG A 250      82.784  98.016  91.668  1.00  5.05              
ATOM   3841  NE  ARG A 250      82.052  99.075  93.317  1.00  5.05              
ATOM   3842  HE  ARG A 250      81.135  98.919  92.942  1.00  5.05              
ATOM   3843  CZ  ARG A 250      82.065  99.846  94.394  1.00  5.05              
ATOM   3844  NH1 ARG A 250      83.123 100.253  95.008  1.00  5.05              
ATOM   3845 1HH1 ARG A 250      84.058 100.071  94.686  1.00  5.05              
ATOM   3846 2HH1 ARG A 250      82.970 100.847  95.826  1.00  5.05              
ATOM   3847  NH2 ARG A 250      80.963 100.283  94.921  1.00  5.05              
ATOM   3848 1HH2 ARG A 250      80.057  99.986  94.630  1.00  5.05              
ATOM   3849 2HH2 ARG A 250      81.083 100.951  95.690  1.00  5.05              
ATOM   3850  C   ARG A 250      85.626 102.193  90.493  1.00  5.05              
ATOM   3851  O   ARG A 250      85.280 102.133  89.319  1.00  5.05              
ATOM   3852  N   TRP A 251      85.914 103.343  91.097  1.00  5.00              
ATOM   3853  H   TRP A 251      86.150 103.322  92.081  1.00  5.00              
ATOM   3854  CA  TRP A 251      85.908 104.644  90.434  1.00  5.00              
ATOM   3855  HA  TRP A 251      85.143 104.664  89.668  1.00  5.00              
ATOM   3856  CB  TRP A 251      85.632 105.785  91.426  1.00  5.00              
ATOM   3857  HB1 TRP A 251      86.101 106.690  91.040  1.00  5.00              
ATOM   3858  HB2 TRP A 251      86.104 105.572  92.379  1.00  5.00              
ATOM   3859  CG  TRP A 251      84.200 106.130  91.645  1.00  5.00              
ATOM   3860  CD1 TRP A 251      83.618 107.268  91.209  1.00  5.00              
ATOM   3861  HD1 TRP A 251      84.134 108.056  90.672  1.00  5.00              
ATOM   3862  NE1 TRP A 251      82.268 107.230  91.479  1.00  5.00              
ATOM   3863  HE1 TRP A 251      81.627 107.943  91.171  1.00  5.00              
ATOM   3864  CE2 TRP A 251      81.902 106.024  92.035  1.00  5.00              
ATOM   3865  CZ2 TRP A 251      80.662 105.449  92.333  1.00  5.00              
ATOM   3866  HZ2 TRP A 251      79.751 105.967  92.090  1.00  5.00              
ATOM   3867  CH2 TRP A 251      80.617 104.180  92.932  1.00  5.00              
ATOM   3868  HH2 TRP A 251      79.667 103.731  93.183  1.00  5.00              
ATOM   3869  CZ3 TRP A 251      81.815 103.501  93.208  1.00  5.00              
ATOM   3870  HZ3 TRP A 251      81.782 102.541  93.695  1.00  5.00              
ATOM   3871  CE3 TRP A 251      83.054 104.062  92.849  1.00  5.00              
ATOM   3872  HE3 TRP A 251      83.959 103.512  93.029  1.00  5.00              
ATOM   3873  CD2 TRP A 251      83.131 105.331  92.238  1.00  5.00              
ATOM   3874  C   TRP A 251      87.213 104.958  89.726  1.00  5.00              
ATOM   3875  O   TRP A 251      87.163 105.380  88.565  1.00  5.00              
ATOM   3876  N   VAL A 252      88.347 104.770  90.420  1.00  5.04              
ATOM   3877  H   VAL A 252      88.315 104.363  91.349  1.00  5.04              
ATOM   3878  CA  VAL A 252      89.650 105.155  89.871  1.00  5.04              
ATOM   3879  HA  VAL A 252      89.523 105.171  88.789  1.00  5.04              
ATOM   3880  CB  VAL A 252      90.096 106.599  90.216  1.00  5.04              
ATOM   3881  HB  VAL A 252      90.698 106.598  91.123  1.00  5.04              
ATOM   3882  CG1 VAL A 252      90.911 107.159  89.038  1.00  5.04              
ATOM   3883 1HG1 VAL A 252      91.329 108.132  89.297  1.00  5.04              
ATOM   3884 2HG1 VAL A 252      91.730 106.484  88.787  1.00  5.04              
ATOM   3885 3HG1 VAL A 252      90.282 107.273  88.153  1.00  5.04              
ATOM   3886  CG2 VAL A 252      88.952 107.599  90.428  1.00  5.04              
ATOM   3887 1HG2 VAL A 252      89.358 108.588  90.634  1.00  5.04              
ATOM   3888 2HG2 VAL A 252      88.317 107.648  89.544  1.00  5.04              
ATOM   3889 3HG2 VAL A 252      88.367 107.290  91.287  1.00  5.04              
ATOM   3890  C   VAL A 252      90.739 104.097  90.080  1.00  5.04              
ATOM   3891  O   VAL A 252      91.766 104.365  90.708  1.00  5.04              
ATOM   3892  N   PRO A 253      90.547 102.874  89.543  1.00  5.13              
ATOM   3893  CD  PRO A 253      89.372 102.423  88.798  1.00  5.13              
ATOM   3894  HD1 PRO A 253      89.153 103.081  87.958  1.00  5.13              
ATOM   3895  HD2 PRO A 253      88.514 102.367  89.469  1.00  5.13              
ATOM   3896  CG  PRO A 253      89.687 101.014  88.301  1.00  5.13              
ATOM   3897  HG1 PRO A 253      90.188 101.065  87.333  1.00  5.13              
ATOM   3898  HG2 PRO A 253      88.791 100.395  88.245  1.00  5.13              
ATOM   3899  CB  PRO A 253      90.658 100.517  89.366  1.00  5.13              
ATOM   3900  HB1 PRO A 253      91.252  99.672  89.021  1.00  5.13              
ATOM   3901  HB2 PRO A 253      90.104 100.231  90.259  1.00  5.13              
ATOM   3902  CA  PRO A 253      91.489 101.769  89.672  1.00  5.13              
ATOM   3903  HA  PRO A 253      91.828 101.713  90.707  1.00  5.13              
ATOM   3904  C   PRO A 253      92.748 101.897  88.783  1.00  5.13              
ATOM   3905  O   PRO A 253      93.128 100.979  88.055  1.00  5.13              
ATOM   3906  N   THR A 254      93.404 103.046  88.857  1.00  5.10              
ATOM   3907  H   THR A 254      93.000 103.765  89.444  1.00  5.10              
ATOM   3908  CA  THR A 254      94.726 103.357  88.297  1.00  5.10              
ATOM   3909  HA  THR A 254      95.270 102.438  88.088  1.00  5.10              
ATOM   3910  CB  THR A 254      94.627 104.171  86.997  1.00  5.10              
ATOM   3911  HB  THR A 254      95.629 104.483  86.699  1.00  5.10              
ATOM   3912  CG2 THR A 254      94.003 103.373  85.854  1.00  5.10              
ATOM   3913 1HG2 THR A 254      94.043 103.967  84.941  1.00  5.10              
ATOM   3914 2HG2 THR A 254      94.562 102.451  85.704  1.00  5.10              
ATOM   3915 3HG2 THR A 254      92.965 103.138  86.085  1.00  5.10              
ATOM   3916  OG1 THR A 254      93.823 105.310  87.183  1.00  5.10              
ATOM   3917  HG1 THR A 254      94.235 106.011  86.653  1.00  5.10              
ATOM   3918  C   THR A 254      95.551 104.149  89.296  1.00  5.10              
ATOM   3919  O   THR A 254      96.775 104.068  89.286  1.00  5.10              
ATOM   3920  N   LEU A 255      94.868 104.826  90.223  1.00  4.92              
ATOM   3921  H   LEU A 255      93.858 104.793  90.177  1.00  4.92              
ATOM   3922  CA  LEU A 255      95.472 105.482  91.368  1.00  4.92              
ATOM   3923  HA  LEU A 255      96.292 106.113  91.016  1.00  4.92              
ATOM   3924  CB  LEU A 255      94.422 106.359  92.068  1.00  4.92              
ATOM   3925  HB1 LEU A 255      94.900 106.816  92.935  1.00  4.92              
ATOM   3926  HB2 LEU A 255      93.612 105.716  92.408  1.00  4.92              
ATOM   3927  CG  LEU A 255      93.776 107.463  91.221  1.00  4.92              
ATOM   3928  HG  LEU A 255      93.077 106.997  90.537  1.00  4.92              
ATOM   3929  CD1 LEU A 255      93.001 108.410  92.143  1.00  4.92              
ATOM   3930 1HD1 LEU A 255      92.493 109.170  91.550  1.00  4.92              
ATOM   3931 2HD1 LEU A 255      92.256 107.840  92.700  1.00  4.92              
ATOM   3932 3HD1 LEU A 255      93.686 108.886  92.842  1.00  4.92              
ATOM   3933  CD2 LEU A 255      94.784 108.250  90.395  1.00  4.92              
ATOM   3934 1HD2 LEU A 255      94.332 109.157  89.992  1.00  4.92              
ATOM   3935 2HD2 LEU A 255      95.644 108.467  91.015  1.00  4.92              
ATOM   3936 3HD2 LEU A 255      95.113 107.647  89.546  1.00  4.92              
ATOM   3937  C   LEU A 255      96.052 104.450  92.338  1.00  4.92              
ATOM   3938  O   LEU A 255      95.396 103.479  92.734  1.00  4.92              
ATOM   3939  N   ARG A 256      97.275 104.693  92.804  1.00  4.62              
ATOM   3940  H   ARG A 256      97.773 105.497  92.432  1.00  4.62              
ATOM   3941  CA  ARG A 256      97.777 104.061  94.027  1.00  4.62              
ATOM   3942  HA  ARG A 256      97.626 102.985  93.985  1.00  4.62              
ATOM   3943  CB  ARG A 256      99.272 104.429  94.168  1.00  4.62              
ATOM   3944  HB1 ARG A 256      99.532 104.516  95.224  1.00  4.62              
ATOM   3945  HB2 ARG A 256      99.453 105.403  93.719  1.00  4.62              
ATOM   3946  CG  ARG A 256     100.234 103.457  93.485  1.00  4.62              
ATOM   3947  HG1 ARG A 256     101.222 103.920  93.425  1.00  4.62              
ATOM   3948  HG2 ARG A 256      99.890 103.260  92.469  1.00  4.62              
ATOM   3949  CD  ARG A 256     100.357 102.142  94.252  1.00  4.62              
ATOM   3950  HD1 ARG A 256     101.052 101.521  93.691  1.00  4.62              
ATOM   3951  HD2 ARG A 256      99.384 101.654  94.306  1.00  4.62              
ATOM   3952  NE  ARG A 256     100.917 102.335  95.597  1.00  4.62              
ATOM   3953  HE  ARG A 256     101.457 103.181  95.751  1.00  4.62              
ATOM   3954  CZ  ARG A 256     101.116 101.423  96.520  1.00  4.62              
ATOM   3955  NH1 ARG A 256     100.450 100.309  96.555  1.00  4.62              
ATOM   3956 1HH1 ARG A 256      99.785 100.134  95.832  1.00  4.62              
ATOM   3957 2HH1 ARG A 256     100.652  99.641  97.268  1.00  4.62              
ATOM   3958  NH2 ARG A 256     101.998 101.609  97.444  1.00  4.62              
ATOM   3959 1HH2 ARG A 256     102.527 102.481  97.414  1.00  4.62              
ATOM   3960 2HH2 ARG A 256     102.339 100.862  98.013  1.00  4.62              
ATOM   3961  C   ARG A 256      97.001 104.647  95.219  1.00  4.62              
ATOM   3962  O   ARG A 256      97.020 105.854  95.474  1.00  4.62              
ATOM   3963  N   SER A 257      96.338 103.790  95.987  1.00  4.50              
ATOM   3964  H   SER A 257      96.306 102.825  95.715  1.00  4.50              
ATOM   3965  CA  SER A 257      95.742 104.223  97.253  1.00  4.50              
ATOM   3966  HA  SER A 257      95.338 105.227  97.122  1.00  4.50              
ATOM   3967  CB  SER A 257      94.538 103.326  97.594  1.00  4.50              
ATOM   3968  HB1 SER A 257      94.882 102.310  97.791  1.00  4.50              
ATOM   3969  HB2 SER A 257      93.858 103.290  96.746  1.00  4.50              
ATOM   3970  OG  SER A 257      93.835 103.809  98.724  1.00  4.50              
ATOM   3971  HG  SER A 257      93.590 104.735  98.589  1.00  4.50              
ATOM   3972  C   SER A 257      96.814 104.346  98.357  1.00  4.50              
ATOM   3973  O   SER A 257      97.798 105.081  98.185  1.00  4.50              
ATOM   3974  N   VAL A 258      96.540 103.610  99.451  1.00  4.48              
ATOM   3975  H   VAL A 258      95.542 103.462  99.539  1.00  4.48              
ATOM   3976  CA  VAL A 258      97.345 102.856 100.447  1.00  4.48              
ATOM   3977  HA  VAL A 258      97.353 101.804 100.168  1.00  4.48              
ATOM   3978  CB  VAL A 258      98.821 103.331 100.540  1.00  4.48              
ATOM   3979  HB  VAL A 258      98.859 104.420 100.519  1.00  4.48              
ATOM   3980  CG1 VAL A 258      99.542 102.857 101.813  1.00  4.48              
ATOM   3981 1HG1 VAL A 258     100.583 103.183 101.785  1.00  4.48              
ATOM   3982 2HG1 VAL A 258      99.088 103.300 102.701  1.00  4.48              
ATOM   3983 3HG1 VAL A 258      99.516 101.771 101.879  1.00  4.48              
ATOM   3984  CG2 VAL A 258      99.654 102.760  99.383  1.00  4.48              
ATOM   3985 1HG2 VAL A 258      99.727 101.677  99.465  1.00  4.48              
ATOM   3986 2HG2 VAL A 258      99.209 103.015  98.424  1.00  4.48              
ATOM   3987 3HG2 VAL A 258     100.655 103.196  99.409  1.00  4.48              
ATOM   3988  C   VAL A 258      96.643 102.969 101.810  1.00  4.48              
ATOM   3989  O   VAL A 258      96.505 104.067 102.338  1.00  4.48              
ATOM   3990  N   CYS A 259      96.165 101.864 102.399  1.00  4.40              
ATOM   3991  H   CYS A 259      96.344 100.966 101.981  1.00  4.40              
ATOM   3992  CA  CYS A 259      95.275 101.925 103.572  1.00  4.40              
ATOM   3993  HA  CYS A 259      94.819 102.912 103.572  1.00  4.40              
ATOM   3994  CB  CYS A 259      94.123 100.936 103.414  1.00  4.40              
ATOM   3995  HB1 CYS A 259      94.404  99.945 103.776  1.00  4.40              
ATOM   3996  HB2 CYS A 259      93.811 100.885 102.373  1.00  4.40              
ATOM   3997  SG  CYS A 259      92.769 101.613 104.398  1.00  4.40              
ATOM   3998  HG  CYS A 259      91.893 100.627 104.179  1.00  4.40              
ATOM   3999  C   CYS A 259      95.993 101.809 104.934  1.00  4.40              
ATOM   4000  O   CYS A 259      96.163 100.712 105.461  1.00  4.40              
ATOM   4001  N   LEU A 260      96.451 102.935 105.497  1.00  4.45              
ATOM   4002  H   LEU A 260      96.236 103.829 105.067  1.00  4.45              
ATOM   4003  CA  LEU A 260      97.387 102.942 106.628  1.00  4.45              
ATOM   4004  HA  LEU A 260      97.941 102.003 106.563  1.00  4.45              
ATOM   4005  CB  LEU A 260      98.442 104.044 106.429  1.00  4.45              
ATOM   4006  HB1 LEU A 260      97.954 105.018 106.467  1.00  4.45              
ATOM   4007  HB2 LEU A 260      98.855 103.919 105.427  1.00  4.45              
ATOM   4008  CG  LEU A 260      99.614 104.040 107.439  1.00  4.45              
ATOM   4009  HG  LEU A 260      99.295 104.537 108.354  1.00  4.45              
ATOM   4010  CD1 LEU A 260     100.143 102.650 107.807  1.00  4.45              
ATOM   4011 1HD1 LEU A 260     101.064 102.743 108.381  1.00  4.45              
ATOM   4012 2HD1 LEU A 260      99.415 102.121 108.420  1.00  4.45              
ATOM   4013 3HD1 LEU A 260     100.339 102.075 106.906  1.00  4.45              
ATOM   4014  CD2 LEU A 260     100.787 104.817 106.837  1.00  4.45              
ATOM   4015 1HD2 LEU A 260     101.563 104.954 107.589  1.00  4.45              
ATOM   4016 2HD2 LEU A 260     101.202 104.273 105.989  1.00  4.45              
ATOM   4017 3HD2 LEU A 260     100.446 105.794 106.505  1.00  4.45              
ATOM   4018  C   LEU A 260      96.708 102.926 108.000  1.00  4.45              
ATOM   4019  O   LEU A 260      96.492 103.960 108.642  1.00  4.45              
ATOM   4020  N   ILE A 261      96.404 101.702 108.439  1.00  4.54              
ATOM   4021  H   ILE A 261      96.570 100.935 107.792  1.00  4.54              
ATOM   4022  CA  ILE A 261      95.996 101.333 109.798  1.00  4.54              
ATOM   4023  HA  ILE A 261      96.438 102.057 110.483  1.00  4.54              
ATOM   4024  CB  ILE A 261      94.449 101.376 109.973  1.00  4.54              
ATOM   4025  HB  ILE A 261      94.273 101.263 111.044  1.00  4.54              
ATOM   4026  CG2 ILE A 261      93.827 102.737 109.601  1.00  4.54              
ATOM   4027 1HG2 ILE A 261      92.763 102.742 109.828  1.00  4.54              
ATOM   4028 2HG2 ILE A 261      94.328 103.535 110.150  1.00  4.54              
ATOM   4029 3HG2 ILE A 261      93.950 102.932 108.534  1.00  4.54              
ATOM   4030  CG1 ILE A 261      93.648 100.230 109.305  1.00  4.54              
ATOM   4031 1HG1 ILE A 261      92.589 100.380 109.520  1.00  4.54              
ATOM   4032 2HG1 ILE A 261      93.928  99.283 109.766  1.00  4.54              
ATOM   4033  CD1 ILE A 261      93.794 100.074 107.786  1.00  4.54              
ATOM   4034  HD1 ILE A 261      93.066  99.347 107.426  1.00  4.54              
ATOM   4035  HD2 ILE A 261      93.622 101.023 107.282  1.00  4.54              
ATOM   4036  HD3 ILE A 261      94.790  99.707 107.542  1.00  4.54              
ATOM   4037  C   ILE A 261      96.532  99.947 110.180  1.00  4.54              
ATOM   4038  O   ILE A 261      96.813  99.118 109.319  1.00  4.54              
ATOM   4039  N   GLY A 262      96.614  99.678 111.484  1.00  5.01              
ATOM   4040  H   GLY A 262      96.494 100.428 112.145  1.00  5.01              
ATOM   4041  CA  GLY A 262      96.946  98.356 112.019  1.00  5.01              
ATOM   4042  HA1 GLY A 262      97.568  97.817 111.302  1.00  5.01              
ATOM   4043  HA2 GLY A 262      96.033  97.780 112.168  1.00  5.01              
ATOM   4044  C   GLY A 262      97.702  98.420 113.343  1.00  5.01              
ATOM   4045  O   GLY A 262      97.714  99.459 114.014  1.00  5.01              
ATOM   4046  N   ASP A 263      98.329  97.309 113.724  1.00  5.12              
ATOM   4047  H   ASP A 263      98.311  96.507 113.110  1.00  5.12              
ATOM   4048  CA  ASP A 263      99.307  97.272 114.815  1.00  5.12              
ATOM   4049  HA  ASP A 263      98.890  97.832 115.653  1.00  5.12              
ATOM   4050  CB  ASP A 263      99.484  95.814 115.308  1.00  5.12              
ATOM   4051  HB1 ASP A 263      98.684  95.179 114.921  1.00  5.12              
ATOM   4052  HB2 ASP A 263      99.399  95.813 116.397  1.00  5.12              
ATOM   4053  CG  ASP A 263     100.838  95.220 114.926  1.00  5.12              
ATOM   4054  OD1 ASP A 263     101.748  95.296 115.779  1.00  5.12              
ATOM   4055  OD2 ASP A 263     101.026  94.940 113.727  1.00  5.12              
ATOM   4056  C   ASP A 263     100.641  97.972 114.431  1.00  5.12              
ATOM   4057  O   ASP A 263     100.796  98.520 113.332  1.00  5.12              
ATOM   4058  N   LYS A 264     101.597  98.014 115.367  1.00  5.05              
ATOM   4059  H   LYS A 264     101.472  97.378 116.149  1.00  5.05              
ATOM   4060  CA  LYS A 264     102.953  98.546 115.175  1.00  5.05              
ATOM   4061  HA  LYS A 264     102.887  99.603 114.932  1.00  5.05              
ATOM   4062  CB  LYS A 264     103.706  98.413 116.516  1.00  5.05              
ATOM   4063  HB1 LYS A 264     103.820  97.358 116.771  1.00  5.05              
ATOM   4064  HB2 LYS A 264     103.078  98.861 117.288  1.00  5.05              
ATOM   4065  CG  LYS A 264     105.070  99.132 116.577  1.00  5.05              
ATOM   4066  HG1 LYS A 264     105.234  99.451 117.607  1.00  5.05              
ATOM   4067  HG2 LYS A 264     105.021 100.035 115.967  1.00  5.05              
ATOM   4068  CD  LYS A 264     106.302  98.311 116.151  1.00  5.05              
ATOM   4069  HD1 LYS A 264     107.172  98.969 116.170  1.00  5.05              
ATOM   4070  HD2 LYS A 264     106.176  97.952 115.129  1.00  5.05              
ATOM   4071  CE  LYS A 264     106.561  97.119 117.083  1.00  5.05              
ATOM   4072  HE1 LYS A 264     105.712  96.432 117.002  1.00  5.05              
ATOM   4073  HE2 LYS A 264     106.630  97.459 118.120  1.00  5.05              
ATOM   4074  NZ  LYS A 264     107.788  96.385 116.697  1.00  5.05              
ATOM   4075  HZ1 LYS A 264     107.755  95.427 117.050  1.00  5.05              
ATOM   4076  HZ2 LYS A 264     107.740  96.174 115.695  1.00  5.05              
ATOM   4077  HZ3 LYS A 264     108.651  96.847 116.916  1.00  5.05              
ATOM   4078  C   LYS A 264     103.711  97.869 114.025  1.00  5.05              
ATOM   4079  O   LYS A 264     104.289  98.576 113.196  1.00  5.05              
ATOM   4080  N   GLU A 265     103.703  96.539 113.950  1.00  5.14              
ATOM   4081  H   GLU A 265     103.134  96.000 114.603  1.00  5.14              
ATOM   4082  CA  GLU A 265     104.413  95.821 112.882  1.00  5.14              
ATOM   4083  HA  GLU A 265     105.421  96.225 112.795  1.00  5.14              
ATOM   4084  CB  GLU A 265     104.517  94.310 113.174  1.00  5.14              
ATOM   4085  HB1 GLU A 265     105.173  93.863 112.425  1.00  5.14              
ATOM   4086  HB2 GLU A 265     103.530  93.864 113.045  1.00  5.14              
ATOM   4087  CG  GLU A 265     105.026  93.896 114.568  1.00  5.14              
ATOM   4088  HG1 GLU A 265     105.025  92.805 114.611  1.00  5.14              
ATOM   4089  HG2 GLU A 265     104.320  94.250 115.320  1.00  5.14              
ATOM   4090  CD  GLU A 265     106.428  94.398 114.943  1.00  5.14              
ATOM   4091  OE1 GLU A 265     106.962  95.341 114.311  1.00  5.14              
ATOM   4092  OE2 GLU A 265     106.955  93.974 115.998  1.00  5.14              
ATOM   4093  C   GLU A 265     103.758  96.025 111.515  1.00  5.14              
ATOM   4094  O   GLU A 265     104.454  96.277 110.529  1.00  5.14              
ATOM   4095  N   GLN A 266     102.422  95.998 111.454  1.00  5.05              
ATOM   4096  H   GLN A 266     101.908  95.726 112.292  1.00  5.05              
ATOM   4097  CA  GLN A 266     101.690  96.294 110.224  1.00  5.05              
ATOM   4098  HA  GLN A 266     102.012  95.586 109.460  1.00  5.05              
ATOM   4099  CB  GLN A 266     100.168  96.147 110.416  1.00  5.05              
ATOM   4100  HB1 GLN A 266      99.671  96.528 109.522  1.00  5.05              
ATOM   4101  HB2 GLN A 266      99.852  96.761 111.260  1.00  5.05              
ATOM   4102  CG  GLN A 266      99.685  94.703 110.640  1.00  5.05              
ATOM   4103  HG1 GLN A 266      98.597  94.700 110.699  1.00  5.05              
ATOM   4104  HG2 GLN A 266     100.065  94.328 111.586  1.00  5.05              
ATOM   4105  CD  GLN A 266     100.108  93.748 109.530  1.00  5.05              
ATOM   4106  OE1 GLN A 266      99.594  93.767 108.425  1.00  5.05              
ATOM   4107  NE2 GLN A 266     101.074  92.890 109.774  1.00  5.05              
ATOM   4108 1HE2 GLN A 266     101.526  92.887 110.673  1.00  5.05              
ATOM   4109 2HE2 GLN A 266     101.384  92.334 108.997  1.00  5.05              
ATOM   4110  C   GLN A 266     102.040  97.693 109.672  1.00  5.05              
ATOM   4111  O   GLN A 266     102.429  97.841 108.498  1.00  5.05              
ATOM   4112  N   ARG A 267     101.986  98.730 110.529  1.00  4.93              
ATOM   4113  H   ARG A 267     101.685  98.568 111.487  1.00  4.93              
ATOM   4114  CA  ARG A 267     102.375 100.076 110.073  1.00  4.93              
ATOM   4115  HA  ARG A 267     101.820 100.261 109.151  1.00  4.93              
ATOM   4116  CB  ARG A 267     101.958 101.195 111.037  1.00  4.93              
ATOM   4117  HB1 ARG A 267     100.883 101.118 111.208  1.00  4.93              
ATOM   4118  HB2 ARG A 267     102.153 102.153 110.552  1.00  4.93              
ATOM   4119  CG  ARG A 267     102.696 101.171 112.380  1.00  4.93              
ATOM   4120  HG1 ARG A 267     103.772 101.120 112.219  1.00  4.93              
ATOM   4121  HG2 ARG A 267     102.390 100.289 112.922  1.00  4.93              
ATOM   4122  CD  ARG A 267     102.425 102.400 113.249  1.00  4.93              
ATOM   4123  HD1 ARG A 267     102.981 103.240 112.828  1.00  4.93              
ATOM   4124  HD2 ARG A 267     102.804 102.218 114.256  1.00  4.93              
ATOM   4125  NE  ARG A 267     101.007 102.780 113.310  1.00  4.93              
ATOM   4126  HE  ARG A 267     100.737 103.624 112.803  1.00  4.93              
ATOM   4127  CZ  ARG A 267     100.014 102.229 113.970  1.00  4.93              
ATOM   4128  NH1 ARG A 267     100.044 101.044 114.499  1.00  4.93              
ATOM   4129 1HH1 ARG A 267     100.779 100.438 114.172  1.00  4.93              
ATOM   4130 2HH1 ARG A 267      99.148 100.607 114.667  1.00  4.93              
ATOM   4131  NH2 ARG A 267      98.916 102.886 114.111  1.00  4.93              
ATOM   4132 1HH2 ARG A 267      98.940 103.857 113.784  1.00  4.93              
ATOM   4133 2HH2 ARG A 267      98.232 102.582 114.762  1.00  4.93              
ATOM   4134  C   ARG A 267     103.851 100.190 109.650  1.00  4.93              
ATOM   4135  O   ARG A 267     104.154 100.903 108.687  1.00  4.93              
ATOM   4136  N   ALA A 268     104.761  99.484 110.328  1.00  5.00              
ATOM   4137  H   ALA A 268     104.465  98.928 111.122  1.00  5.00              
ATOM   4138  CA  ALA A 268     106.168  99.452 109.928  1.00  5.00              
ATOM   4139  HA  ALA A 268     106.544 100.473 109.908  1.00  5.00              
ATOM   4140  CB  ALA A 268     106.967  98.686 110.992  1.00  5.00              
ATOM   4141  HB1 ALA A 268     108.027  98.708 110.738  1.00  5.00              
ATOM   4142  HB2 ALA A 268     106.826  99.149 111.969  1.00  5.00              
ATOM   4143  HB3 ALA A 268     106.638  97.647 111.041  1.00  5.00              
ATOM   4144  C   ALA A 268     106.373  98.851 108.525  1.00  5.00              
ATOM   4145  O   ALA A 268     107.106  99.418 107.712  1.00  5.00              
ATOM   4146  N   ALA A 269     105.684  97.744 108.223  1.00  5.05              
ATOM   4147  H   ALA A 269     105.101  97.317 108.939  1.00  5.05              
ATOM   4148  CA  ALA A 269     105.718  97.125 106.898  1.00  5.05              
ATOM   4149  HA  ALA A 269     106.751  96.864 106.662  1.00  5.05              
ATOM   4150  CB  ALA A 269     104.890  95.835 106.930  1.00  5.05              
ATOM   4151  HB1 ALA A 269     104.950  95.342 105.958  1.00  5.05              
ATOM   4152  HB2 ALA A 269     105.282  95.162 107.694  1.00  5.05              
ATOM   4153  HB3 ALA A 269     103.847  96.056 107.152  1.00  5.05              
ATOM   4154  C   ALA A 269     105.228  98.087 105.806  1.00  5.05              
ATOM   4155  O   ALA A 269     105.871  98.217 104.759  1.00  5.05              
ATOM   4156  N   PHE A 270     104.142  98.824 106.078  1.00  4.96              
ATOM   4157  H   PHE A 270     103.636  98.659 106.942  1.00  4.96              
ATOM   4158  CA  PHE A 270     103.697  99.879 105.157  1.00  4.96              
ATOM   4159  HA  PHE A 270     103.493  99.415 104.195  1.00  4.96              
ATOM   4160  CB  PHE A 270     102.392 100.510 105.665  1.00  4.96              
ATOM   4161  HB1 PHE A 270     102.362 101.548 105.331  1.00  4.96              
ATOM   4162  HB2 PHE A 270     102.387 100.528 106.754  1.00  4.96              
ATOM   4163  CG  PHE A 270     101.124  99.829 105.181  1.00  4.96              
ATOM   4164  CD1 PHE A 270     100.882  98.469 105.457  1.00  4.96              
ATOM   4165  HD1 PHE A 270     101.601  97.890 106.016  1.00  4.96              
ATOM   4166  CE1 PHE A 270      99.691  97.859 105.025  1.00  4.96              
ATOM   4167  HE1 PHE A 270      99.504  96.818 105.254  1.00  4.96              
ATOM   4168  CZ  PHE A 270      98.730  98.607 104.327  1.00  4.96              
ATOM   4169  HZ  PHE A 270      97.800  98.146 104.025  1.00  4.96              
ATOM   4170  CE2 PHE A 270      98.970  99.962 104.049  1.00  4.96              
ATOM   4171  HE2 PHE A 270      98.224 100.544 103.536  1.00  4.96              
ATOM   4172  CD2 PHE A 270     100.165 100.571 104.469  1.00  4.96              
ATOM   4173  HD2 PHE A 270     100.337 101.616 104.257  1.00  4.96              
ATOM   4174  C   PHE A 270     104.761 100.958 104.915  1.00  4.96              
ATOM   4175  O   PHE A 270     105.109 101.213 103.762  1.00  4.96              
ATOM   4176  N   VAL A 271     105.309 101.605 105.952  1.00  4.87              
ATOM   4177  H   VAL A 271     105.048 101.345 106.899  1.00  4.87              
ATOM   4178  CA  VAL A 271     106.273 102.704 105.700  1.00  4.87              
ATOM   4179  HA  VAL A 271     105.829 103.349 104.956  1.00  4.87              
ATOM   4180  CB  VAL A 271     106.482 103.570 106.962  1.00  4.87              
ATOM   4181  HB  VAL A 271     105.493 103.832 107.340  1.00  4.87              
ATOM   4182  CG1 VAL A 271     107.219 102.827 108.080  1.00  4.87              
ATOM   4183 1HG1 VAL A 271     107.268 103.449 108.973  1.00  4.87              
ATOM   4184 2HG1 VAL A 271     106.670 101.923 108.322  1.00  4.87              
ATOM   4185 3HG1 VAL A 271     108.229 102.558 107.770  1.00  4.87              
ATOM   4186  CG2 VAL A 271     107.213 104.894 106.695  1.00  4.87              
ATOM   4187 1HG2 VAL A 271     107.170 105.518 107.587  1.00  4.87              
ATOM   4188 2HG2 VAL A 271     108.257 104.704 106.440  1.00  4.87              
ATOM   4189 3HG2 VAL A 271     106.735 105.413 105.867  1.00  4.87              
ATOM   4190  C   VAL A 271     107.598 102.240 105.093  1.00  4.87              
ATOM   4191  O   VAL A 271     108.271 103.041 104.448  1.00  4.87              
ATOM   4192  N   ARG A 272     107.968 100.963 105.263  1.00  5.00              
ATOM   4193  H   ARG A 272     107.413 100.367 105.870  1.00  5.00              
ATOM   4194  CA  ARG A 272     109.125 100.379 104.573  1.00  5.00              
ATOM   4195  HA  ARG A 272     109.954 101.087 104.616  1.00  5.00              
ATOM   4196  CB  ARG A 272     109.532  99.078 105.292  1.00  5.00              
ATOM   4197  HB1 ARG A 272     108.803  98.298 105.060  1.00  5.00              
ATOM   4198  HB2 ARG A 272     109.517  99.240 106.371  1.00  5.00              
ATOM   4199  CG  ARG A 272     110.947  98.613 104.902  1.00  5.00              
ATOM   4200  HG1 ARG A 272     111.671  99.285 105.364  1.00  5.00              
ATOM   4201  HG2 ARG A 272     111.079  98.664 103.820  1.00  5.00              
ATOM   4202  CD  ARG A 272     111.236  97.175 105.361  1.00  5.00              
ATOM   4203  HD1 ARG A 272     110.909  97.052 106.396  1.00  5.00              
ATOM   4204  HD2 ARG A 272     112.312  97.005 105.300  1.00  5.00              
ATOM   4205  NE  ARG A 272     110.546  96.213 104.490  1.00  5.00              
ATOM   4206  HE  ARG A 272     109.999  96.605 103.723  1.00  5.00              
ATOM   4207  CZ  ARG A 272     110.626  94.903 104.427  1.00  5.00              
ATOM   4208  NH1 ARG A 272     111.383  94.196 105.222  1.00  5.00              
ATOM   4209 1HH1 ARG A 272     111.888  94.680 105.938  1.00  5.00              
ATOM   4210 2HH1 ARG A 272     111.429  93.204 105.097  1.00  5.00              
ATOM   4211  NH2 ARG A 272     109.931  94.272 103.536  1.00  5.00              
ATOM   4212 1HH2 ARG A 272     109.288  94.843 102.968  1.00  5.00              
ATOM   4213 2HH2 ARG A 272     109.878  93.283 103.464  1.00  5.00              
ATOM   4214  C   ARG A 272     108.869 100.105 103.087  1.00  5.00              
ATOM   4215  O   ARG A 272     109.715 100.467 102.276  1.00  5.00              
ATOM   4216  N   ASP A 273     107.742  99.478 102.739  1.00  5.08              
ATOM   4217  H   ASP A 273     107.093  99.201 103.466  1.00  5.08              
ATOM   4218  CA  ASP A 273     107.574  98.879 101.407  1.00  5.08              
ATOM   4219  HA  ASP A 273     108.550  98.790 100.924  1.00  5.08              
ATOM   4220  CB  ASP A 273     106.995  97.455 101.532  1.00  5.08              
ATOM   4221  HB1 ASP A 273     106.726  97.116 100.534  1.00  5.08              
ATOM   4222  HB2 ASP A 273     106.084  97.483 102.131  1.00  5.08              
ATOM   4223  CG  ASP A 273     107.959  96.410 102.097  1.00  5.08              
ATOM   4224  OD1 ASP A 273     109.186  96.639 102.129  1.00  5.08              
ATOM   4225  OD2 ASP A 273     107.514  95.320 102.521  1.00  5.08              
ATOM   4226  C   ASP A 273     106.696  99.677 100.434  1.00  5.08              
ATOM   4227  O   ASP A 273     106.672  99.366  99.241  1.00  5.08              
ATOM   4228  N   VAL A 274     105.932 100.666 100.917  1.00  5.00              
ATOM   4229  H   VAL A 274     105.922 100.818 101.921  1.00  5.00              
ATOM   4230  CA  VAL A 274     104.899 101.312 100.090  1.00  5.00              
ATOM   4231  HA  VAL A 274     105.205 101.206  99.050  1.00  5.00              
ATOM   4232  CB  VAL A 274     103.525 100.594 100.218  1.00  5.00              
ATOM   4233  HB  VAL A 274     102.753 101.222  99.791  1.00  5.00              
ATOM   4234  CG1 VAL A 274     103.482  99.274  99.433  1.00  5.00              
ATOM   4235 1HG1 VAL A 274     102.473  98.864  99.440  1.00  5.00              
ATOM   4236 2HG1 VAL A 274     103.820  99.432  98.408  1.00  5.00              
ATOM   4237 3HG1 VAL A 274     104.152  98.557  99.905  1.00  5.00              
ATOM   4238  CG2 VAL A 274     103.066 100.307 101.644  1.00  5.00              
ATOM   4239 1HG2 VAL A 274     103.057 101.230 102.223  1.00  5.00              
ATOM   4240 2HG2 VAL A 274     102.061  99.886 101.645  1.00  5.00              
ATOM   4241 3HG2 VAL A 274     103.749  99.590 102.099  1.00  5.00              
ATOM   4242  C   VAL A 274     104.739 102.833 100.229  1.00  5.00              
ATOM   4243  O   VAL A 274     103.822 103.386  99.614  1.00  5.00              
ATOM   4244  N   LEU A 275     105.621 103.528 100.967  1.00  4.96              
ATOM   4245  H   LEU A 275     106.329 103.016 101.475  1.00  4.96              
ATOM   4246  CA  LEU A 275     105.675 105.002 100.961  1.00  4.96              
ATOM   4247  HA  LEU A 275     105.321 105.282  99.965  1.00  4.96              
ATOM   4248  CB  LEU A 275     104.617 105.654 101.881  1.00  4.96              
ATOM   4249  HB1 LEU A 275     103.628 105.410 101.490  1.00  4.96              
ATOM   4250  HB2 LEU A 275     104.713 106.735 101.771  1.00  4.96              
ATOM   4251  CG  LEU A 275     104.672 105.286 103.370  1.00  4.96              
ATOM   4252  HG  LEU A 275     105.652 104.871 103.590  1.00  4.96              
ATOM   4253  CD1 LEU A 275     104.477 106.523 104.248  1.00  4.96              
ATOM   4254 1HD1 LEU A 275     103.530 107.002 104.003  1.00  4.96              
ATOM   4255 2HD1 LEU A 275     104.475 106.235 105.298  1.00  4.96              
ATOM   4256 3HD1 LEU A 275     105.294 107.215 104.058  1.00  4.96              
ATOM   4257  CD2 LEU A 275     103.570 104.286 103.744  1.00  4.96              
ATOM   4258 1HD2 LEU A 275     103.643 104.014 104.796  1.00  4.96              
ATOM   4259 2HD2 LEU A 275     102.589 104.723 103.551  1.00  4.96              
ATOM   4260 3HD2 LEU A 275     103.683 103.391 103.135  1.00  4.96              
ATOM   4261  C   LEU A 275     107.056 105.670 100.964  1.00  4.96              
ATOM   4262  O   LEU A 275     107.347 106.596 101.724  1.00  4.96              
ATOM   4263  N   LEU A 276     107.857 105.203 100.004  1.00  5.15              
ATOM   4264  H   LEU A 276     107.483 104.398  99.518  1.00  5.15              
ATOM   4265  CA  LEU A 276     108.845 105.956  99.215  1.00  5.15              
ATOM   4266  HA  LEU A 276     108.429 106.937  99.009  1.00  5.15              
ATOM   4267  CB  LEU A 276     110.159 106.103 100.017  1.00  5.15              
ATOM   4268  HB1 LEU A 276     110.697 105.154  99.989  1.00  5.15              
ATOM   4269  HB2 LEU A 276     109.915 106.306 101.060  1.00  5.15              
ATOM   4270  CG  LEU A 276     111.071 107.239  99.515  1.00  5.15              
ATOM   4271  HG  LEU A 276     111.324 107.084  98.468  1.00  5.15              
ATOM   4272  CD1 LEU A 276     110.436 108.622  99.672  1.00  5.15              
ATOM   4273 1HD1 LEU A 276     111.175 109.394  99.458  1.00  5.15              
ATOM   4274 2HD1 LEU A 276     109.624 108.744  98.954  1.00  5.15              
ATOM   4275 3HD1 LEU A 276     110.052 108.750 100.684  1.00  5.15              
ATOM   4276  CD2 LEU A 276     112.371 107.233 100.321  1.00  5.15              
ATOM   4277 1HD2 LEU A 276     113.036 108.013  99.947  1.00  5.15              
ATOM   4278 2HD2 LEU A 276     112.160 107.408 101.376  1.00  5.15              
ATOM   4279 3HD2 LEU A 276     112.866 106.269 100.205  1.00  5.15              
ATOM   4280  C   LEU A 276     108.965 105.163  97.882  1.00  5.15              
ATOM   4281  O   LEU A 276     107.934 104.672  97.405  1.00  5.15              
ATOM   4282  N   PRO A 277     110.156 104.924  97.289  1.00  4.97              
ATOM   4283  CD  PRO A 277     110.512 103.519  97.100  1.00  4.97              
ATOM   4284  HD1 PRO A 277     109.875 102.852  97.684  1.00  4.97              
ATOM   4285  HD2 PRO A 277     111.554 103.368  97.385  1.00  4.97              
ATOM   4286  CG  PRO A 277     110.341 103.240  95.612  1.00  4.97              
ATOM   4287  HG1 PRO A 277     109.283 103.114  95.378  1.00  4.97              
ATOM   4288  HG2 PRO A 277     110.915 102.369  95.296  1.00  4.97              
ATOM   4289  CB  PRO A 277     110.861 104.530  94.984  1.00  4.97              
ATOM   4290  HB1 PRO A 277     110.366 104.744  94.036  1.00  4.97              
ATOM   4291  HB2 PRO A 277     111.936 104.440  94.824  1.00  4.97              
ATOM   4292  CA  PRO A 277     110.584 105.606  96.052  1.00  4.97              
ATOM   4293  HA  PRO A 277     111.530 106.106  96.242  1.00  4.97              
ATOM   4294  C   PRO A 277     109.603 106.695  95.604  1.00  4.97              
ATOM   4295  O   PRO A 277     109.864 107.855  95.883  1.00  4.97              
ATOM   4296  N   GLY A 278     108.439 106.328  95.070  1.00  6.33              
ATOM   4297  H   GLY A 278     108.277 105.350  94.882  1.00  6.33              
ATOM   4298  CA  GLY A 278     107.325 107.259  94.874  1.00  6.33              
ATOM   4299  HA1 GLY A 278     107.488 107.832  93.959  1.00  6.33              
ATOM   4300  HA2 GLY A 278     107.276 107.958  95.711  1.00  6.33              
ATOM   4301  C   GLY A 278     105.984 106.555  94.772  1.00  6.33              
ATOM   4302  O   GLY A 278     105.063 107.012  94.101  1.00  6.33              
ATOM   4303  N   GLU A 279     105.899 105.370  95.380  1.00  5.98              
ATOM   4304  H   GLU A 279     106.645 105.087  96.006  1.00  5.98              
ATOM   4305  CA  GLU A 279     104.772 104.475  95.200  1.00  5.98              
ATOM   4306  HA  GLU A 279     104.465 104.579  94.156  1.00  5.98              
ATOM   4307  CB  GLU A 279     105.194 103.018  95.402  1.00  5.98              
ATOM   4308  HB1 GLU A 279     105.102 102.738  96.453  1.00  5.98              
ATOM   4309  HB2 GLU A 279     106.232 102.882  95.092  1.00  5.98              
ATOM   4310  CG  GLU A 279     104.303 102.139  94.515  1.00  5.98              
ATOM   4311  HG1 GLU A 279     104.634 102.232  93.479  1.00  5.98              
ATOM   4312  HG2 GLU A 279     103.269 102.474  94.555  1.00  5.98              
ATOM   4313  CD  GLU A 279     104.386 100.686  94.943  1.00  5.98              
ATOM   4314  OE1 GLU A 279     103.333 100.050  95.214  1.00  5.98              
ATOM   4315  OE2 GLU A 279     105.517 100.165  94.957  1.00  5.98              
ATOM   4316  C   GLU A 279     103.545 104.884  96.020  1.00  5.98              
ATOM   4317  O   GLU A 279     102.878 104.025  96.589  1.00  5.98              
ATOM   4318  N   TRP A 280     103.194 106.165  96.098  1.00  6.00              
ATOM   4319  H   TRP A 280     103.713 106.862  95.570  1.00  6.00              
ATOM   4320  CA  TRP A 280     101.920 106.553  96.690  1.00  6.00              
ATOM   4321  HA  TRP A 280     101.225 105.738  96.499  1.00  6.00              
ATOM   4322  CB  TRP A 280     102.014 106.628  98.227  1.00  6.00              
ATOM   4323  HB1 TRP A 280     102.592 105.778  98.592  1.00  6.00              
ATOM   4324  HB2 TRP A 280     101.004 106.498  98.617  1.00  6.00              
ATOM   4325  CG  TRP A 280     102.565 107.860  98.870  1.00  6.00              
ATOM   4326  CD1 TRP A 280     103.314 108.817  98.280  1.00  6.00              
ATOM   4327  HD1 TRP A 280     103.633 108.829  97.242  1.00  6.00              
ATOM   4328  NE1 TRP A 280     103.572 109.827  99.180  1.00  6.00              
ATOM   4329  HE1 TRP A 280     104.097 110.662  98.893  1.00  6.00              
ATOM   4330  CE2 TRP A 280     102.997 109.577 100.407  1.00  6.00              
ATOM   4331  CZ2 TRP A 280     102.925 110.300 101.607  1.00  6.00              
ATOM   4332  HZ2 TRP A 280     103.379 111.275 101.668  1.00  6.00              
ATOM   4333  CH2 TRP A 280     102.240 109.745 102.702  1.00  6.00              
ATOM   4334  HH2 TRP A 280     102.149 110.298 103.624  1.00  6.00              
ATOM   4335  CZ3 TRP A 280     101.669 108.465 102.595  1.00  6.00              
ATOM   4336  HZ3 TRP A 280     101.155 108.032 103.440  1.00  6.00              
ATOM   4337  CE3 TRP A 280     101.735 107.752 101.382  1.00  6.00              
ATOM   4338  HE3 TRP A 280     101.273 106.779 101.301  1.00  6.00              
ATOM   4339  CD2 TRP A 280     102.382 108.300 100.252  1.00  6.00              
ATOM   4340  C   TRP A 280     101.256 107.763  96.041  1.00  6.00              
ATOM   4341  O   TRP A 280     101.885 108.567  95.359  1.00  6.00              
ATOM   4342  N   ASP A 281      99.942 107.819  96.242  1.00  5.92              
ATOM   4343  H   ASP A 281      99.528 107.117  96.835  1.00  5.92              
ATOM   4344  CA  ASP A 281      99.050 108.819  95.664  1.00  5.92              
ATOM   4345  HA  ASP A 281      99.625 109.716  95.423  1.00  5.92              
ATOM   4346  CB  ASP A 281      98.410 108.276  94.388  1.00  5.92              
ATOM   4347  HB1 ASP A 281      97.328 108.394  94.441  1.00  5.92              
ATOM   4348  HB2 ASP A 281      98.617 107.218  94.310  1.00  5.92              
ATOM   4349  CG  ASP A 281      98.867 108.911  93.090  1.00  5.92              
ATOM   4350  OD1 ASP A 281      99.166 110.127  93.046  1.00  5.92              
ATOM   4351  OD2 ASP A 281      98.584 108.265  92.061  1.00  5.92              
ATOM   4352  C   ASP A 281      97.978 109.241  96.683  1.00  5.92              
ATOM   4353  O   ASP A 281      97.754 110.442  96.889  1.00  5.92              
ATOM   4354  N   VAL A 282      97.335 108.280  97.379  1.00  5.33              
ATOM   4355  H   VAL A 282      97.510 107.302  97.199  1.00  5.33              
ATOM   4356  CA  VAL A 282      96.282 108.644  98.318  1.00  5.33              
ATOM   4357  HA  VAL A 282      96.509 109.632  98.675  1.00  5.33              
ATOM   4358  CB  VAL A 282      94.874 108.741  97.683  1.00  5.33              
ATOM   4359  HB  VAL A 282      94.506 107.732  97.510  1.00  5.33              
ATOM   4360  CG1 VAL A 282      93.905 109.450  98.644  1.00  5.33              
ATOM   4361 1HG1 VAL A 282      92.911 109.514  98.206  1.00  5.33              
ATOM   4362 2HG1 VAL A 282      93.834 108.888  99.574  1.00  5.33              
ATOM   4363 3HG1 VAL A 282      94.264 110.454  98.870  1.00  5.33              
ATOM   4364  CG2 VAL A 282      94.807 109.500  96.344  1.00  5.33              
ATOM   4365 1HG2 VAL A 282      93.784 109.532  95.977  1.00  5.33              
ATOM   4366 2HG2 VAL A 282      95.177 110.516  96.465  1.00  5.33              
ATOM   4367 3HG2 VAL A 282      95.415 108.989  95.600  1.00  5.33              
ATOM   4368  C   VAL A 282      96.272 107.720  99.533  1.00  5.33              
ATOM   4369  O   VAL A 282      95.719 106.610  99.522  1.00  5.33              
ATOM   4370  N   CYS A 283      96.891 108.210 100.605  1.00  4.66              
ATOM   4371  H   CYS A 283      97.046 109.212 100.639  1.00  4.66              
ATOM   4372  CA  CYS A 283      96.991 107.475 101.846  1.00  4.66              
ATOM   4373  HA  CYS A 283      97.134 106.418 101.616  1.00  4.66              
ATOM   4374  CB  CYS A 283      98.185 107.955 102.665  1.00  4.66              
ATOM   4375  HB1 CYS A 283      97.937 108.905 103.131  1.00  4.66              
ATOM   4376  HB2 CYS A 283      99.046 108.086 102.008  1.00  4.66              
ATOM   4377  SG  CYS A 283      98.570 106.719 103.943  1.00  4.66              
ATOM   4378  HG  CYS A 283      97.331 106.546 104.432  1.00  4.66              
ATOM   4379  C   CYS A 283      95.672 107.666 102.593  1.00  4.66              
ATOM   4380  O   CYS A 283      95.284 108.783 102.977  1.00  4.66              
ATOM   4381  N   VAL A 284      94.977 106.554 102.798  1.00  4.67              
ATOM   4382  H   VAL A 284      95.369 105.678 102.468  1.00  4.67              
ATOM   4383  CA  VAL A 284      93.900 106.514 103.770  1.00  4.67              
ATOM   4384  HA  VAL A 284      93.332 107.438 103.674  1.00  4.67              
ATOM   4385  CB  VAL A 284      92.902 105.360 103.532  1.00  4.67              
ATOM   4386  HB  VAL A 284      93.374 104.421 103.797  1.00  4.67              
ATOM   4387  CG1 VAL A 284      91.640 105.528 104.395  1.00  4.67              
ATOM   4388 1HG1 VAL A 284      90.924 104.743 104.154  1.00  4.67              
ATOM   4389 2HG1 VAL A 284      91.889 105.445 105.452  1.00  4.67              
ATOM   4390 3HG1 VAL A 284      91.175 106.498 104.209  1.00  4.67              
ATOM   4391  CG2 VAL A 284      92.465 105.285 102.059  1.00  4.67              
ATOM   4392 1HG2 VAL A 284      91.673 104.547 101.945  1.00  4.67              
ATOM   4393 2HG2 VAL A 284      92.097 106.252 101.722  1.00  4.67              
ATOM   4394 3HG2 VAL A 284      93.307 104.985 101.435  1.00  4.67              
ATOM   4395  C   VAL A 284      94.479 106.484 105.161  1.00  4.67              
ATOM   4396  O   VAL A 284      95.439 105.751 105.412  1.00  4.67              
ATOM   4397  N   THR A 285      93.870 107.242 106.076  1.00  4.60              
ATOM   4398  H   THR A 285      93.073 107.824 105.803  1.00  4.60              
ATOM   4399  CA  THR A 285      94.066 106.930 107.487  1.00  4.60              
ATOM   4400  HA  THR A 285      94.155 105.846 107.557  1.00  4.60              
ATOM   4401  CB  THR A 285      95.387 107.478 108.064  1.00  4.60              
ATOM   4402  HB  THR A 285      96.178 107.340 107.327  1.00  4.60              
ATOM   4403  CG2 THR A 285      95.352 108.956 108.452  1.00  4.60              
ATOM   4404 1HG2 THR A 285      94.700 109.121 109.308  1.00  4.60              
ATOM   4405 2HG2 THR A 285      96.362 109.274 108.711  1.00  4.60              
ATOM   4406 3HG2 THR A 285      95.004 109.547 107.606  1.00  4.60              
ATOM   4407  OG1 THR A 285      95.726 106.717 109.211  1.00  4.60              
ATOM   4408  HG1 THR A 285      96.142 105.885 108.914  1.00  4.60              
ATOM   4409  C   THR A 285      92.806 107.261 108.263  1.00  4.60              
ATOM   4410  O   THR A 285      91.757 107.594 107.711  1.00  4.60              
ATOM   4411  N   SER A 286      92.862 107.095 109.571  1.00  4.75              
ATOM   4412  H   SER A 286      93.779 106.971 109.993  1.00  4.75              
ATOM   4413  CA  SER A 286      91.694 107.287 110.415  1.00  4.75              
ATOM   4414  HA  SER A 286      90.996 107.964 109.925  1.00  4.75              
ATOM   4415  CB  SER A 286      90.974 105.948 110.618  1.00  4.75              
ATOM   4416  HB1 SER A 286      90.573 105.618 109.657  1.00  4.75              
ATOM   4417  HB2 SER A 286      90.145 106.070 111.316  1.00  4.75              
ATOM   4418  OG  SER A 286      91.874 104.970 111.104  1.00  4.75              
ATOM   4419  HG  SER A 286      92.674 105.051 110.559  1.00  4.75              
ATOM   4420  C   SER A 286      92.079 107.956 111.728  1.00  4.75              
ATOM   4421  O   SER A 286      93.253 107.960 112.110  1.00  4.75              
ATOM   4422  N   TYR A 287      91.090 108.534 112.409  1.00  4.66              
ATOM   4423  H   TYR A 287      90.173 108.534 111.985  1.00  4.66              
ATOM   4424  CA  TYR A 287      91.317 109.439 113.542  1.00  4.66              
ATOM   4425  HA  TYR A 287      91.702 110.379 113.145  1.00  4.66              
ATOM   4426  CB  TYR A 287      89.965 109.742 114.203  1.00  4.66              
ATOM   4427  HB1 TYR A 287      90.151 110.270 115.140  1.00  4.66              
ATOM   4428  HB2 TYR A 287      89.464 108.806 114.453  1.00  4.66              
ATOM   4429  CG  TYR A 287      89.041 110.604 113.356  1.00  4.66              
ATOM   4430  CD1 TYR A 287      89.206 112.001 113.375  1.00  4.66              
ATOM   4431  HD1 TYR A 287      89.999 112.452 113.954  1.00  4.66              
ATOM   4432  CE1 TYR A 287      88.344 112.825 112.628  1.00  4.66              
ATOM   4433  HE1 TYR A 287      88.450 113.897 112.643  1.00  4.66              
ATOM   4434  CZ  TYR A 287      87.318 112.264 111.843  1.00  4.66              
ATOM   4435  OH  TYR A 287      86.465 113.097 111.194  1.00  4.66              
ATOM   4436  HH  TYR A 287      85.794 112.648 110.674  1.00  4.66              
ATOM   4437  CE2 TYR A 287      87.171 110.860 111.793  1.00  4.66              
ATOM   4438  HE2 TYR A 287      86.393 110.428 111.180  1.00  4.66              
ATOM   4439  CD2 TYR A 287      88.028 110.033 112.553  1.00  4.66              
ATOM   4440  HD2 TYR A 287      87.901 108.961 112.507  1.00  4.66              
ATOM   4441  C   TYR A 287      92.376 108.973 114.571  1.00  4.66              
ATOM   4442  O   TYR A 287      93.283 109.718 114.956  1.00  4.66              
ATOM   4443  N   GLU A 288      92.296 107.693 114.933  1.00  4.75              
ATOM   4444  H   GLU A 288      91.537 107.159 114.550  1.00  4.75              
ATOM   4445  CA  GLU A 288      93.226 107.001 115.828  1.00  4.75              
ATOM   4446  HA  GLU A 288      93.151 107.453 116.816  1.00  4.75              
ATOM   4447  CB  GLU A 288      92.805 105.515 115.872  1.00  4.75              
ATOM   4448  HB1 GLU A 288      93.686 104.884 116.005  1.00  4.75              
ATOM   4449  HB2 GLU A 288      92.348 105.228 114.922  1.00  4.75              
ATOM   4450  CG  GLU A 288      91.828 105.222 117.010  1.00  4.75              
ATOM   4451  HG1 GLU A 288      91.458 104.199 116.907  1.00  4.75              
ATOM   4452  HG2 GLU A 288      90.980 105.908 116.958  1.00  4.75              
ATOM   4453  CD  GLU A 288      92.588 105.377 118.325  1.00  4.75              
ATOM   4454  OE1 GLU A 288      93.369 104.466 118.665  1.00  4.75              
ATOM   4455  OE2 GLU A 288      92.597 106.489 118.891  1.00  4.75              
ATOM   4456  C   GLU A 288      94.699 107.094 115.447  1.00  4.75              
ATOM   4457  O   GLU A 288      95.548 107.434 116.272  1.00  4.75              
ATOM   4458  N   MET A 289      94.990 106.780 114.192  1.00  4.73              
ATOM   4459  H   MET A 289      94.231 106.638 113.544  1.00  4.73              
ATOM   4460  CA  MET A 289      96.333 106.824 113.648  1.00  4.73              
ATOM   4461  HA  MET A 289      97.027 106.333 114.330  1.00  4.73              
ATOM   4462  CB  MET A 289      96.332 106.095 112.297  1.00  4.73              
ATOM   4463  HB1 MET A 289      97.233 106.370 111.752  1.00  4.73              
ATOM   4464  HB2 MET A 289      95.466 106.399 111.712  1.00  4.73              
ATOM   4465  CG  MET A 289      96.339 104.571 112.450  1.00  4.73              
ATOM   4466  HG1 MET A 289      97.135 104.334 113.148  1.00  4.73              
ATOM   4467  HG2 MET A 289      96.612 104.139 111.486  1.00  4.73              
ATOM   4468  SD  MET A 289      94.810 103.762 113.025  1.00  4.73              
ATOM   4469  CE  MET A 289      95.535 102.286 113.790  1.00  4.73              
ATOM   4470  HE1 MET A 289      94.754 101.569 114.041  1.00  4.73              
ATOM   4471  HE2 MET A 289      96.246 101.825 113.104  1.00  4.73              
ATOM   4472  HE3 MET A 289      96.056 102.574 114.703  1.00  4.73              
ATOM   4473  C   MET A 289      96.776 108.264 113.492  1.00  4.73              
ATOM   4474  O   MET A 289      97.934 108.542 113.772  1.00  4.73              
ATOM   4475  N   LEU A 290      95.888 109.205 113.142  1.00  4.68              
ATOM   4476  H   LEU A 290      94.931 108.957 112.926  1.00  4.68              
ATOM   4477  CA  LEU A 290      96.351 110.591 113.054  1.00  4.68              
ATOM   4478  HA  LEU A 290      97.296 110.524 112.521  1.00  4.68              
ATOM   4479  CB  LEU A 290      95.396 111.418 112.176  1.00  4.68              
ATOM   4480  HB1 LEU A 290      94.598 111.825 112.799  1.00  4.68              
ATOM   4481  HB2 LEU A 290      94.944 110.756 111.436  1.00  4.68              
ATOM   4482  CG  LEU A 290      96.097 112.562 111.409  1.00  4.68              
ATOM   4483  HG  LEU A 290      96.453 113.309 112.119  1.00  4.68              
ATOM   4484  CD1 LEU A 290      97.273 112.082 110.545  1.00  4.68              
ATOM   4485 1HD1 LEU A 290      97.000 111.180 109.999  1.00  4.68              
ATOM   4486 2HD1 LEU A 290      97.550 112.856 109.833  1.00  4.68              
ATOM   4487 3HD1 LEU A 290      98.140 111.879 111.171  1.00  4.68              
ATOM   4488  CD2 LEU A 290      95.098 113.225 110.463  1.00  4.68              
ATOM   4489 1HD2 LEU A 290      95.507 114.170 110.104  1.00  4.68              
ATOM   4490 2HD2 LEU A 290      94.909 112.579 109.609  1.00  4.68              
ATOM   4491 3HD2 LEU A 290      94.161 113.411 110.985  1.00  4.68              
ATOM   4492  C   LEU A 290      96.724 111.226 114.396  1.00  4.68              
ATOM   4493  O   LEU A 290      97.580 112.110 114.408  1.00  4.68              
ATOM   4494  N   ILE A 291      96.177 110.736 115.521  1.00  4.78              
ATOM   4495  H   ILE A 291      95.433 110.052 115.442  1.00  4.78              
ATOM   4496  CA  ILE A 291      96.726 111.091 116.850  1.00  4.78              
ATOM   4497  HA  ILE A 291      97.160 112.085 116.767  1.00  4.78              
ATOM   4498  CB  ILE A 291      95.625 111.202 117.929  1.00  4.78              
ATOM   4499  HB  ILE A 291      96.115 111.523 118.851  1.00  4.78              
ATOM   4500  CG2 ILE A 291      94.619 112.303 117.555  1.00  4.78              
ATOM   4501 1HG2 ILE A 291      93.983 112.520 118.411  1.00  4.78              
ATOM   4502 2HG2 ILE A 291      95.138 113.219 117.280  1.00  4.78              
ATOM   4503 3HG2 ILE A 291      94.009 111.975 116.713  1.00  4.78              
ATOM   4504  CG1 ILE A 291      94.915 109.863 118.222  1.00  4.78              
ATOM   4505 1HG1 ILE A 291      95.666 109.099 118.416  1.00  4.78              
ATOM   4506 2HG1 ILE A 291      94.335 109.561 117.353  1.00  4.78              
ATOM   4507  CD1 ILE A 291      93.981 109.908 119.438  1.00  4.78              
ATOM   4508  HD1 ILE A 291      93.596 108.908 119.636  1.00  4.78              
ATOM   4509  HD2 ILE A 291      94.528 110.257 120.315  1.00  4.78              
ATOM   4510  HD3 ILE A 291      93.136 110.567 119.245  1.00  4.78              
ATOM   4511  C   ILE A 291      97.883 110.221 117.350  1.00  4.78              
ATOM   4512  O   ILE A 291      98.625 110.711 118.202  1.00  4.78              
ATOM   4513  N   LYS A 292      98.071 108.976 116.879  1.00  4.85              
ATOM   4514  H   LYS A 292      97.412 108.592 116.210  1.00  4.85              
ATOM   4515  CA  LYS A 292      99.244 108.177 117.281  1.00  4.85              
ATOM   4516  HA  LYS A 292      99.489 108.413 118.317  1.00  4.85              
ATOM   4517  CB  LYS A 292      99.013 106.655 117.192  1.00  4.85              
ATOM   4518  HB1 LYS A 292      99.958 106.167 117.439  1.00  4.85              
ATOM   4519  HB2 LYS A 292      98.774 106.395 116.165  1.00  4.85              
ATOM   4520  CG  LYS A 292      97.933 106.023 118.081  1.00  4.85              
ATOM   4521  HG1 LYS A 292      98.185 104.970 118.218  1.00  4.85              
ATOM   4522  HG2 LYS A 292      97.003 106.035 117.527  1.00  4.85              
ATOM   4523  CD  LYS A 292      97.716 106.657 119.465  1.00  4.85              
ATOM   4524  HD1 LYS A 292      97.555 107.731 119.378  1.00  4.85              
ATOM   4525  HD2 LYS A 292      98.600 106.482 120.081  1.00  4.85              
ATOM   4526  CE  LYS A 292      96.490 106.023 120.133  1.00  4.85              
ATOM   4527  HE1 LYS A 292      96.430 106.343 121.176  1.00  4.85              
ATOM   4528  HE2 LYS A 292      96.608 104.936 120.117  1.00  4.85              
ATOM   4529  NZ  LYS A 292      95.249 106.396 119.419  1.00  4.85              
ATOM   4530  HZ1 LYS A 292      94.510 105.692 119.519  1.00  4.85              
ATOM   4531  HZ2 LYS A 292      94.834 107.254 119.749  1.00  4.85              
ATOM   4532  HZ3 LYS A 292      95.396 106.484 118.421  1.00  4.85              
ATOM   4533  C   LYS A 292     100.501 108.546 116.503  1.00  4.85              
ATOM   4534  O   LYS A 292     101.451 109.093 117.059  1.00  4.85              
ATOM   4535  N   GLU A 293     100.505 108.308 115.200  1.00  4.80              
ATOM   4536  H   GLU A 293      99.667 107.911 114.785  1.00  4.80              
ATOM   4537  CA  GLU A 293     101.673 108.473 114.338  1.00  4.80              
ATOM   4538  HA  GLU A 293     102.551 108.359 114.974  1.00  4.80              
ATOM   4539  CB  GLU A 293     101.770 107.306 113.339  1.00  4.80              
ATOM   4540  HB1 GLU A 293     101.959 106.390 113.901  1.00  4.80              
ATOM   4541  HB2 GLU A 293     102.644 107.455 112.725  1.00  4.80              
ATOM   4542  CG  GLU A 293     100.582 107.088 112.400  1.00  4.80              
ATOM   4543  HG1 GLU A 293     100.968 106.988 111.383  1.00  4.80              
ATOM   4544  HG2 GLU A 293      99.928 107.956 112.420  1.00  4.80              
ATOM   4545  CD  GLU A 293      99.814 105.814 112.767  1.00  4.80              
ATOM   4546  OE1 GLU A 293      99.737 104.877 111.945  1.00  4.80              
ATOM   4547  OE2 GLU A 293      99.355 105.657 113.919  1.00  4.80              
ATOM   4548  C   GLU A 293     101.824 109.884 113.750  1.00  4.80              
ATOM   4549  O   GLU A 293     102.445 110.092 112.700  1.00  4.80              
ATOM   4550  N   LYS A 294     101.305 110.887 114.476  1.00  4.77              
ATOM   4551  H   LYS A 294     100.834 110.634 115.337  1.00  4.77              
ATOM   4552  CA  LYS A 294     101.277 112.285 114.037  1.00  4.77              
ATOM   4553  HA  LYS A 294     100.638 112.300 113.152  1.00  4.77              
ATOM   4554  CB  LYS A 294     100.613 113.235 115.074  1.00  4.77              
ATOM   4555  HB1 LYS A 294      99.753 112.734 115.518  1.00  4.77              
ATOM   4556  HB2 LYS A 294     100.233 114.093 114.516  1.00  4.77              
ATOM   4557  CG  LYS A 294     101.508 113.765 116.221  1.00  4.77              
ATOM   4558  HG1 LYS A 294     102.438 114.158 115.815  1.00  4.77              
ATOM   4559  HG2 LYS A 294     101.760 112.926 116.871  1.00  4.77              
ATOM   4560  CD  LYS A 294     100.889 114.889 117.086  1.00  4.77              
ATOM   4561  HD1 LYS A 294     101.587 115.107 117.896  1.00  4.77              
ATOM   4562  HD2 LYS A 294      99.968 114.523 117.539  1.00  4.77              
ATOM   4563  CE  LYS A 294     100.631 116.191 116.293  1.00  4.77              
ATOM   4564  HE1 LYS A 294      99.859 116.014 115.538  1.00  4.77              
ATOM   4565  HE2 LYS A 294     101.543 116.450 115.755  1.00  4.77              
ATOM   4566  NZ  LYS A 294     100.251 117.364 117.133  1.00  4.77              
ATOM   4567  HZ1 LYS A 294     100.337 118.226 116.588  1.00  4.77              
ATOM   4568  HZ2 LYS A 294      99.303 117.374 117.509  1.00  4.77              
ATOM   4569  HZ3 LYS A 294     100.878 117.525 117.904  1.00  4.77              
ATOM   4570  C   LYS A 294     102.620 112.818 113.580  1.00  4.77              
ATOM   4571  O   LYS A 294     102.639 113.604 112.655  1.00  4.77              
ATOM   4572  N   SER A 295     103.745 112.421 114.173  1.00  4.81              
ATOM   4573  H   SER A 295     103.685 111.810 114.973  1.00  4.81              
ATOM   4574  CA  SER A 295     105.061 112.827 113.658  1.00  4.81              
ATOM   4575  HA  SER A 295     105.118 113.915 113.636  1.00  4.81              
ATOM   4576  CB  SER A 295     106.183 112.319 114.565  1.00  4.81              
ATOM   4577  HB1 SER A 295     107.150 112.630 114.164  1.00  4.81              
ATOM   4578  HB2 SER A 295     106.151 111.230 114.630  1.00  4.81              
ATOM   4579  OG  SER A 295     106.001 112.875 115.848  1.00  4.81              
ATOM   4580  HG  SER A 295     106.658 112.499 116.446  1.00  4.81              
ATOM   4581  C   SER A 295     105.252 112.326 112.220  1.00  4.81              
ATOM   4582  O   SER A 295     105.397 113.113 111.271  1.00  4.81              
ATOM   4583  N   VAL A 296     105.190 110.999 112.061  1.00  4.76              
ATOM   4584  H   VAL A 296     104.872 110.431 112.834  1.00  4.76              
ATOM   4585  CA  VAL A 296     105.524 110.336 110.801  1.00  4.76              
ATOM   4586  HA  VAL A 296     106.426 110.834 110.449  1.00  4.76              
ATOM   4587  CB  VAL A 296     105.931 108.858 110.931  1.00  4.76              
ATOM   4588  HB  VAL A 296     106.180 108.486 109.937  1.00  4.76              
ATOM   4589  CG1 VAL A 296     107.183 108.702 111.804  1.00  4.76              
ATOM   4590 1HG1 VAL A 296     107.494 107.656 111.819  1.00  4.76              
ATOM   4591 2HG1 VAL A 296     107.997 109.301 111.396  1.00  4.76              
ATOM   4592 3HG1 VAL A 296     106.981 109.021 112.826  1.00  4.76              
ATOM   4593  CG2 VAL A 296     104.839 107.970 111.504  1.00  4.76              
ATOM   4594 1HG2 VAL A 296     104.655 108.244 112.542  1.00  4.76              
ATOM   4595 2HG2 VAL A 296     103.925 108.084 110.920  1.00  4.76              
ATOM   4596 3HG2 VAL A 296     105.149 106.925 111.460  1.00  4.76              
ATOM   4597  C   VAL A 296     104.539 110.571 109.663  1.00  4.76              
ATOM   4598  O   VAL A 296     104.957 110.499 108.507  1.00  4.76              
ATOM   4599  N   PHE A 297     103.307 110.992 109.961  1.00  4.67              
ATOM   4600  H   PHE A 297     102.968 110.902 110.915  1.00  4.67              
ATOM   4601  CA  PHE A 297     102.472 111.647 108.958  1.00  4.67              
ATOM   4602  HA  PHE A 297     102.650 111.151 108.003  1.00  4.67              
ATOM   4603  CB  PHE A 297     100.982 111.449 109.261  1.00  4.67              
ATOM   4604  HB1 PHE A 297     100.443 112.101 108.582  1.00  4.67              
ATOM   4605  HB2 PHE A 297     100.772 111.751 110.288  1.00  4.67              
ATOM   4606  CG  PHE A 297     100.375 110.090 108.978  1.00  4.67              
ATOM   4607  CD1 PHE A 297     100.381 109.581 107.665  1.00  4.67              
ATOM   4608  HD1 PHE A 297     100.889 110.113 106.876  1.00  4.67              
ATOM   4609  CE1 PHE A 297      99.694 108.394 107.363  1.00  4.67              
ATOM   4610  HE1 PHE A 297      99.691 108.006 106.355  1.00  4.67              
ATOM   4611  CZ  PHE A 297      98.992 107.714 108.370  1.00  4.67              
ATOM   4612  HZ  PHE A 297      98.461 106.802 108.142  1.00  4.67              
ATOM   4613  CE2 PHE A 297      98.966 108.230 109.674  1.00  4.67              
ATOM   4614  HE2 PHE A 297      98.411 107.713 110.441  1.00  4.67              
ATOM   4615  CD2 PHE A 297      99.655 109.415 109.980  1.00  4.67              
ATOM   4616  HD2 PHE A 297      99.609 109.813 110.983  1.00  4.67              
ATOM   4617  C   PHE A 297     102.803 113.131 108.712  1.00  4.67              
ATOM   4618  O   PHE A 297     103.035 113.495 107.553  1.00  4.67              
ATOM   4619  N   LYS A 298     102.872 113.976 109.758  1.00  4.77              
ATOM   4620  H   LYS A 298     102.762 113.590 110.689  1.00  4.77              
ATOM   4621  CA  LYS A 298     103.024 115.447 109.649  1.00  4.77              
ATOM   4622  HA  LYS A 298     102.153 115.895 109.173  1.00  4.77              
ATOM   4623  CB  LYS A 298     103.284 116.118 111.011  1.00  4.77              
ATOM   4624  HB1 LYS A 298     103.822 117.055 110.846  1.00  4.77              
ATOM   4625  HB2 LYS A 298     103.950 115.472 111.579  1.00  4.77              
ATOM   4626  CG  LYS A 298     102.056 116.500 111.837  1.00  4.77              
ATOM   4627  HG1 LYS A 298     101.477 115.621 112.091  1.00  4.77              
ATOM   4628  HG2 LYS A 298     101.429 117.173 111.253  1.00  4.77              
ATOM   4629  CD  LYS A 298     102.471 117.215 113.127  1.00  4.77              
ATOM   4630  HD1 LYS A 298     101.571 117.394 113.712  1.00  4.77              
ATOM   4631  HD2 LYS A 298     102.906 118.180 112.856  1.00  4.77              
ATOM   4632  CE  LYS A 298     103.474 116.417 113.979  1.00  4.77              
ATOM   4633  HE1 LYS A 298     104.335 116.159 113.359  1.00  4.77              
ATOM   4634  HE2 LYS A 298     102.996 115.491 114.299  1.00  4.77              
ATOM   4635  NZ  LYS A 298     103.943 117.207 115.140  1.00  4.77              
ATOM   4636  HZ1 LYS A 298     104.588 116.730 115.750  1.00  4.77              
ATOM   4637  HZ2 LYS A 298     104.371 118.076 114.812  1.00  4.77              
ATOM   4638  HZ3 LYS A 298     103.169 117.635 115.653  1.00  4.77              
ATOM   4639  C   LYS A 298     104.233 115.843 108.824  1.00  4.77              
ATOM   4640  O   LYS A 298     104.233 116.910 108.207  1.00  4.77              
ATOM   4641  N   LYS A 299     105.283 115.011 108.866  1.00  4.84              
ATOM   4642  H   LYS A 299     105.221 114.212 109.491  1.00  4.84              
ATOM   4643  CA  LYS A 299     106.499 115.229 108.080  1.00  4.84              
ATOM   4644  HA  LYS A 299     107.021 116.087 108.505  1.00  4.84              
ATOM   4645  CB  LYS A 299     107.440 114.000 108.191  1.00  4.84              
ATOM   4646  HB1 LYS A 299     107.476 113.668 109.230  1.00  4.84              
ATOM   4647  HB2 LYS A 299     108.446 114.313 107.906  1.00  4.84              
ATOM   4648  CG  LYS A 299     107.033 112.817 107.285  1.00  4.84              
ATOM   4649  HG1 LYS A 299     107.114 113.129 106.244  1.00  4.84              
ATOM   4650  HG2 LYS A 299     105.992 112.568 107.486  1.00  4.84              
ATOM   4651  CD  LYS A 299     107.893 111.553 107.430  1.00  4.84              
ATOM   4652  HD1 LYS A 299     107.823 111.173 108.450  1.00  4.84              
ATOM   4653  HD2 LYS A 299     108.931 111.792 107.193  1.00  4.84              
ATOM   4654  CE  LYS A 299     107.347 110.513 106.437  1.00  4.84              
ATOM   4655  HE1 LYS A 299     107.287 110.976 105.446  1.00  4.84              
ATOM   4656  HE2 LYS A 299     106.322 110.265 106.732  1.00  4.84              
ATOM   4657  NZ  LYS A 299     108.157 109.270 106.359  1.00  4.84              
ATOM   4658  HZ1 LYS A 299     107.693 108.599 105.755  1.00  4.84              
ATOM   4659  HZ2 LYS A 299     109.069 109.463 105.964  1.00  4.84              
ATOM   4660  HZ3 LYS A 299     108.267 108.855 107.274  1.00  4.84              
ATOM   4661  C   LYS A 299     106.220 115.575 106.617  1.00  4.84              
ATOM   4662  O   LYS A 299     106.925 116.418 106.068  1.00  4.84              
ATOM   4663  N   PHE A 300     105.206 114.950 106.011  1.00  4.70              
ATOM   4664  H   PHE A 300     104.616 114.333 106.556  1.00  4.70              
ATOM   4665  CA  PHE A 300     104.917 115.100 104.589  1.00  4.70              
ATOM   4666  HA  PHE A 300     105.861 114.999 104.051  1.00  4.70              
ATOM   4667  CB  PHE A 300     104.008 113.957 104.121  1.00  4.70              
ATOM   4668  HB1 PHE A 300     103.574 114.219 103.157  1.00  4.70              
ATOM   4669  HB2 PHE A 300     103.191 113.833 104.830  1.00  4.70              
ATOM   4670  CG  PHE A 300     104.726 112.635 103.928  1.00  4.70              
ATOM   4671  CD1 PHE A 300     104.418 111.523 104.736  1.00  4.70              
ATOM   4672  HD1 PHE A 300     103.702 111.617 105.539  1.00  4.70              
ATOM   4673  CE1 PHE A 300     104.980 110.265 104.448  1.00  4.70              
ATOM   4674  HE1 PHE A 300     104.673 109.399 105.019  1.00  4.70              
ATOM   4675  CZ  PHE A 300     105.877 110.123 103.372  1.00  4.70              
ATOM   4676  HZ  PHE A 300     106.265 109.150 103.098  1.00  4.70              
ATOM   4677  CE2 PHE A 300     106.219 111.240 102.593  1.00  4.70              
ATOM   4678  HE2 PHE A 300     106.869 111.121 101.734  1.00  4.70              
ATOM   4679  CD2 PHE A 300     105.640 112.492 102.865  1.00  4.70              
ATOM   4680  HD2 PHE A 300     105.859 113.325 102.211  1.00  4.70              
ATOM   4681  C   PHE A 300     104.390 116.486 104.217  1.00  4.70              
ATOM   4682  O   PHE A 300     103.983 117.259 105.080  1.00  4.70              
ATOM   4683  N   ASN A 301     104.429 116.797 102.918  1.00  4.69              
ATOM   4684  H   ASN A 301     104.728 116.090 102.262  1.00  4.69              
ATOM   4685  CA  ASN A 301     103.993 118.077 102.360  1.00  4.69              
ATOM   4686  HA  ASN A 301     103.633 118.709 103.176  1.00  4.69              
ATOM   4687  CB  ASN A 301     105.174 118.834 101.736  1.00  4.69              
ATOM   4688  HB1 ASN A 301     104.818 119.760 101.287  1.00  4.69              
ATOM   4689  HB2 ASN A 301     105.623 118.226 100.950  1.00  4.69              
ATOM   4690  CG  ASN A 301     106.207 119.191 102.797  1.00  4.69              
ATOM   4691  OD1 ASN A 301     105.912 119.731 103.856  1.00  4.69              
ATOM   4692  ND2 ASN A 301     107.447 118.829 102.583  1.00  4.69              
ATOM   4693 1HD2 ASN A 301     107.688 118.400 101.705  1.00  4.69              
ATOM   4694 2HD2 ASN A 301     108.139 119.064 103.273  1.00  4.69              
ATOM   4695  C   ASN A 301     102.769 117.840 101.490  1.00  4.69              
ATOM   4696  O   ASN A 301     102.847 117.773 100.264  1.00  4.69              
ATOM   4697  N   TRP A 302     101.665 117.570 102.191  1.00  4.69              
ATOM   4698  H   TRP A 302     101.666 117.733 103.195  1.00  4.69              
ATOM   4699  CA  TRP A 302     100.415 117.135 101.595  1.00  4.69              
ATOM   4700  HA  TRP A 302     100.578 116.200 101.060  1.00  4.69              
ATOM   4701  CB  TRP A 302      99.359 116.883 102.688  1.00  4.69              
ATOM   4702  HB1 TRP A 302      98.462 116.504 102.196  1.00  4.69              
ATOM   4703  HB2 TRP A 302      99.089 117.833 103.133  1.00  4.69              
ATOM   4704  CG  TRP A 302      99.650 115.962 103.839  1.00  4.69              
ATOM   4705  CD1 TRP A 302     100.675 115.088 103.962  1.00  4.69              
ATOM   4706  HD1 TRP A 302     101.458 114.957 103.229  1.00  4.69              
ATOM   4707  NE1 TRP A 302     100.528 114.355 105.128  1.00  4.69              
ATOM   4708  HE1 TRP A 302     101.179 113.646 105.430  1.00  4.69              
ATOM   4709  CE2 TRP A 302      99.334 114.639 105.753  1.00  4.69              
ATOM   4710  CZ2 TRP A 302      98.626 114.036 106.805  1.00  4.69              
ATOM   4711  HZ2 TRP A 302      99.015 113.162 107.300  1.00  4.69              
ATOM   4712  CH2 TRP A 302      97.415 114.609 107.228  1.00  4.69              
ATOM   4713  HH2 TRP A 302      96.874 114.189 108.064  1.00  4.69              
ATOM   4714  CZ3 TRP A 302      96.924 115.756 106.585  1.00  4.69              
ATOM   4715  HZ3 TRP A 302      96.021 116.226 106.943  1.00  4.69              
ATOM   4716  CE3 TRP A 302      97.586 116.283 105.462  1.00  4.69              
ATOM   4717  HE3 TRP A 302      97.152 117.111 104.925  1.00  4.69              
ATOM   4718  CD2 TRP A 302      98.806 115.740 105.013  1.00  4.69              
ATOM   4719  C   TRP A 302      99.890 118.181 100.615  1.00  4.69              
ATOM   4720  O   TRP A 302      99.805 119.379 100.908  1.00  4.69              
ATOM   4721  N   ARG A 303      99.470 117.699  99.450  1.00  4.75              
ATOM   4722  H   ARG A 303      99.528 116.694  99.296  1.00  4.75              
ATOM   4723  CA  ARG A 303      98.649 118.496  98.560  1.00  4.75              
ATOM   4724  HA  ARG A 303      99.088 119.482  98.493  1.00  4.75              
ATOM   4725  CB  ARG A 303      98.620 117.881  97.146  1.00  4.75              
ATOM   4726  HB1 ARG A 303      97.932 118.453  96.521  1.00  4.75              
ATOM   4727  HB2 ARG A 303      98.245 116.859  97.214  1.00  4.75              
ATOM   4728  CG  ARG A 303      99.998 117.835  96.457  1.00  4.75              
ATOM   4729  HG1 ARG A 303      99.887 117.299  95.515  1.00  4.75              
ATOM   4730  HG2 ARG A 303     100.691 117.277  97.087  1.00  4.75              
ATOM   4731  CD  ARG A 303     100.594 119.214  96.135  1.00  4.75              
ATOM   4732  HD1 ARG A 303     100.457 119.884  96.984  1.00  4.75              
ATOM   4733  HD2 ARG A 303     100.063 119.626  95.275  1.00  4.75              
ATOM   4734  NE  ARG A 303     102.040 119.133  95.853  1.00  4.75              
ATOM   4735  HE  ARG A 303     102.539 118.332  96.203  1.00  4.75              
ATOM   4736  CZ  ARG A 303     102.781 120.044  95.243  1.00  4.75              
ATOM   4737  NH1 ARG A 303     102.281 121.084  94.646  1.00  4.75              
ATOM   4738 1HH1 ARG A 303     101.297 121.218  94.544  1.00  4.75              
ATOM   4739 2HH1 ARG A 303     102.954 121.699  94.181  1.00  4.75              
ATOM   4740  NH2 ARG A 303     104.075 119.942  95.236  1.00  4.75              
ATOM   4741 1HH2 ARG A 303     104.556 119.160  95.631  1.00  4.75              
ATOM   4742 2HH2 ARG A 303     104.591 120.671  94.741  1.00  4.75              
ATOM   4743  C   ARG A 303      97.264 118.681  99.161  1.00  4.75              
ATOM   4744  O   ARG A 303      96.925 119.806  99.559  1.00  4.75              
ATOM   4745  N   TYR A 304      96.524 117.575  99.322  1.00  4.29              
ATOM   4746  H   TYR A 304      96.882 116.673  99.034  1.00  4.29              
ATOM   4747  CA  TYR A 304      95.109 117.699  99.663  1.00  4.29              
ATOM   4748  HA  TYR A 304      94.858 118.742  99.848  1.00  4.29              
ATOM   4749  CB  TYR A 304      94.256 117.236  98.483  1.00  4.29              
ATOM   4750  HB1 TYR A 304      94.376 116.160  98.399  1.00  4.29              
ATOM   4751  HB2 TYR A 304      94.639 117.698  97.572  1.00  4.29              
ATOM   4752  CG  TYR A 304      92.771 117.532  98.544  1.00  4.29              
ATOM   4753  CD1 TYR A 304      92.307 118.860  98.560  1.00  4.29              
ATOM   4754  HD1 TYR A 304      93.013 119.673  98.627  1.00  4.29              
ATOM   4755  CE1 TYR A 304      90.933 119.132  98.409  1.00  4.29              
ATOM   4756  HE1 TYR A 304      90.570 120.149  98.379  1.00  4.29              
ATOM   4757  CZ  TYR A 304      90.025 118.065  98.245  1.00  4.29              
ATOM   4758  OH  TYR A 304      88.714 118.312  98.007  1.00  4.29              
ATOM   4759  HH  TYR A 304      88.207 117.500  97.978  1.00  4.29              
ATOM   4760  CE2 TYR A 304      90.482 116.733  98.294  1.00  4.29              
ATOM   4761  HE2 TYR A 304      89.788 115.918  98.167  1.00  4.29              
ATOM   4762  CD2 TYR A 304      91.854 116.470  98.446  1.00  4.29              
ATOM   4763  HD2 TYR A 304      92.210 115.452  98.444  1.00  4.29              
ATOM   4764  C   TYR A 304      94.777 116.919 100.919  1.00  4.29              
ATOM   4765  O   TYR A 304      95.201 115.777 101.081  1.00  4.29              
ATOM   4766  N   LEU A 305      93.969 117.524 101.777  1.00  4.21              
ATOM   4767  H   LEU A 305      93.689 118.482 101.580  1.00  4.21              
ATOM   4768  CA  LEU A 305      93.311 116.867 102.884  1.00  4.21              
ATOM   4769  HA  LEU A 305      93.660 115.838 102.969  1.00  4.21              
ATOM   4770  CB  LEU A 305      93.646 117.600 104.194  1.00  4.21              
ATOM   4771  HB1 LEU A 305      93.466 118.661 104.023  1.00  4.21              
ATOM   4772  HB2 LEU A 305      94.704 117.449 104.411  1.00  4.21              
ATOM   4773  CG  LEU A 305      92.825 117.198 105.436  1.00  4.21              
ATOM   4774  HG  LEU A 305      91.764 117.343 105.234  1.00  4.21              
ATOM   4775  CD1 LEU A 305      93.047 115.747 105.864  1.00  4.21              
ATOM   4776 1HD1 LEU A 305      92.455 115.523 106.751  1.00  4.21              
ATOM   4777 2HD1 LEU A 305      92.744 115.070 105.069  1.00  4.21              
ATOM   4778 3HD1 LEU A 305      94.098 115.570 106.076  1.00  4.21              
ATOM   4779  CD2 LEU A 305      93.198 118.119 106.599  1.00  4.21              
ATOM   4780 1HD2 LEU A 305      92.556 117.895 107.448  1.00  4.21              
ATOM   4781 2HD2 LEU A 305      94.245 117.972 106.871  1.00  4.21              
ATOM   4782 3HD2 LEU A 305      93.040 119.159 106.317  1.00  4.21              
ATOM   4783  C   LEU A 305      91.809 116.878 102.632  1.00  4.21              
ATOM   4784  O   LEU A 305      91.212 117.945 102.406  1.00  4.21              
ATOM   4785  N   VAL A 306      91.251 115.673 102.779  1.00  4.23              
ATOM   4786  H   VAL A 306      91.889 114.892 102.896  1.00  4.23              
ATOM   4787  CA  VAL A 306      89.832 115.395 103.045  1.00  4.23              
ATOM   4788  HA  VAL A 306      89.241 116.301 102.924  1.00  4.23              
ATOM   4789  CB  VAL A 306      89.291 114.306 102.096  1.00  4.23              
ATOM   4790  HB  VAL A 306      89.865 113.392 102.241  1.00  4.23              
ATOM   4791  CG1 VAL A 306      87.810 113.987 102.338  1.00  4.23              
ATOM   4792 1HG1 VAL A 306      87.423 113.347 101.546  1.00  4.23              
ATOM   4793 2HG1 VAL A 306      87.695 113.452 103.280  1.00  4.23              
ATOM   4794 3HG1 VAL A 306      87.223 114.901 102.390  1.00  4.23              
ATOM   4795  CG2 VAL A 306      89.456 114.704 100.631  1.00  4.23              
ATOM   4796 1HG2 VAL A 306      89.005 113.954  99.982  1.00  4.23              
ATOM   4797 2HG2 VAL A 306      88.988 115.671 100.461  1.00  4.23              
ATOM   4798 3HG2 VAL A 306      90.516 114.771 100.389  1.00  4.23              
ATOM   4799  C   VAL A 306      89.712 114.874 104.477  1.00  4.23              
ATOM   4800  O   VAL A 306      90.416 113.935 104.861  1.00  4.23              
ATOM   4801  N   ILE A 307      88.792 115.449 105.244  1.00  4.25              
ATOM   4802  H   ILE A 307      88.276 116.233 104.858  1.00  4.25              
ATOM   4803  CA  ILE A 307      88.182 114.756 106.377  1.00  4.25              
ATOM   4804  HA  ILE A 307      88.788 113.887 106.619  1.00  4.25              
ATOM   4805  CB  ILE A 307      88.133 115.634 107.647  1.00  4.25              
ATOM   4806  HB  ILE A 307      87.438 116.452 107.478  1.00  4.25              
ATOM   4807  CG2 ILE A 307      87.638 114.816 108.853  1.00  4.25              
ATOM   4808 1HG2 ILE A 307      87.529 115.448 109.732  1.00  4.25              
ATOM   4809 2HG2 ILE A 307      86.659 114.394 108.650  1.00  4.25              
ATOM   4810 3HG2 ILE A 307      88.319 113.996 109.066  1.00  4.25              
ATOM   4811  CG1 ILE A 307      89.548 116.197 107.935  1.00  4.25              
ATOM   4812 1HG1 ILE A 307      89.819 116.893 107.141  1.00  4.25              
ATOM   4813 2HG1 ILE A 307      90.265 115.375 107.919  1.00  4.25              
ATOM   4814  CD1 ILE A 307      89.721 116.942 109.263  1.00  4.25              
ATOM   4815  HD1 ILE A 307      90.720 117.371 109.293  1.00  4.25              
ATOM   4816  HD2 ILE A 307      88.983 117.739 109.347  1.00  4.25              
ATOM   4817  HD3 ILE A 307      89.625 116.256 110.104  1.00  4.25              
ATOM   4818  C   ILE A 307      86.838 114.228 105.900  1.00  4.25              
ATOM   4819  O   ILE A 307      86.111 114.955 105.217  1.00  4.25              
ATOM   4820  N   ASP A 308      86.526 112.975 106.246  1.00  4.34              
ATOM   4821  H   ASP A 308      87.243 112.356 106.592  1.00  4.34              
ATOM   4822  CA  ASP A 308      85.122 112.542 106.360  1.00  4.34              
ATOM   4823  HA  ASP A 308      84.670 112.648 105.383  1.00  4.34              
ATOM   4824  CB  ASP A 308      85.121 111.039 106.658  1.00  4.34              
ATOM   4825  HB1 ASP A 308      85.372 110.911 107.707  1.00  4.34              
ATOM   4826  HB2 ASP A 308      85.899 110.568 106.057  1.00  4.34              
ATOM   4827  CG  ASP A 308      83.803 110.327 106.328  1.00  4.34              
ATOM   4828  OD1 ASP A 308      82.882 110.982 105.790  1.00  4.34              
ATOM   4829  OD2 ASP A 308      83.722 109.115 106.624  1.00  4.34              
ATOM   4830  C   ASP A 308      84.278 113.404 107.333  1.00  4.34              
ATOM   4831  O   ASP A 308      84.571 114.598 107.465  1.00  4.34              
ATOM   4832  N   GLU A 309      83.229 112.794 107.930  1.00  4.75              
ATOM   4833  H   GLU A 309      82.875 112.025 107.368  1.00  4.75              
ATOM   4834  CA  GLU A 309      82.594 112.876 109.271  1.00  4.75              
ATOM   4835  HA  GLU A 309      81.523 112.931 109.081  1.00  4.75              
ATOM   4836  CB  GLU A 309      82.865 111.536 109.998  1.00  4.75              
ATOM   4837  HB1 GLU A 309      83.892 111.547 110.370  1.00  4.75              
ATOM   4838  HB2 GLU A 309      82.799 110.725 109.271  1.00  4.75              
ATOM   4839  CG  GLU A 309      81.923 111.171 111.164  1.00  4.75              
ATOM   4840  HG1 GLU A 309      81.911 111.967 111.907  1.00  4.75              
ATOM   4841  HG2 GLU A 309      82.335 110.290 111.663  1.00  4.75              
ATOM   4842  CD  GLU A 309      80.481 110.871 110.724  1.00  4.75              
ATOM   4843  OE1 GLU A 309      79.774 111.836 110.348  1.00  4.75              
ATOM   4844  OE2 GLU A 309      80.050 109.700 110.841  1.00  4.75              
ATOM   4845  C   GLU A 309      82.930 114.119 110.136  1.00  4.75              
ATOM   4846  O   GLU A 309      83.148 114.056 111.351  1.00  4.75              
ATOM   4847  N   ALA A 310      83.024 115.280 109.493  1.00  4.66              
ATOM   4848  H   ALA A 310      82.960 115.208 108.477  1.00  4.66              
ATOM   4849  CA  ALA A 310      83.785 116.423 109.974  1.00  4.66              
ATOM   4850  HA  ALA A 310      84.790 116.084 110.236  1.00  4.66              
ATOM   4851  CB  ALA A 310      83.905 117.438 108.840  1.00  4.66              
ATOM   4852  HB1 ALA A 310      84.420 118.323 109.208  1.00  4.66              
ATOM   4853  HB2 ALA A 310      84.480 117.012 108.019  1.00  4.66              
ATOM   4854  HB3 ALA A 310      82.918 117.722 108.481  1.00  4.66              
ATOM   4855  C   ALA A 310      83.203 117.110 111.207  1.00  4.66              
ATOM   4856  O   ALA A 310      83.882 117.914 111.843  1.00  4.66              
ATOM   4857  N   HIS A 311      81.969 116.782 111.593  1.00  4.71              
ATOM   4858  H   HIS A 311      81.510 116.037 111.092  1.00  4.71              
ATOM   4859  CA  HIS A 311      81.435 117.215 112.881  1.00  4.71              
ATOM   4860  HA  HIS A 311      81.584 118.294 112.922  1.00  4.71              
ATOM   4861  CB  HIS A 311      79.924 116.981 112.976  1.00  4.71              
ATOM   4862  HB1 HIS A 311      79.445 117.452 112.120  1.00  4.71              
ATOM   4863  HB2 HIS A 311      79.547 117.472 113.869  1.00  4.71              
ATOM   4864  CG  HIS A 311      79.516 115.538 113.017  1.00  4.71              
ATOM   4865  ND1 HIS A 311      79.162 114.815 114.158  1.00  4.71              
ATOM   4866  CE1 HIS A 311      78.889 113.571 113.727  1.00  4.71              
ATOM   4867  HE1 HIS A 311      78.619 112.738 114.362  1.00  4.71              
ATOM   4868  NE2 HIS A 311      79.037 113.498 112.395  1.00  4.71              
ATOM   4869  HE2 HIS A 311      79.011 112.650 111.821  1.00  4.71              
ATOM   4870  CD2 HIS A 311      79.430 114.726 111.931  1.00  4.71              
ATOM   4871  HD2 HIS A 311      79.650 114.981 110.904  1.00  4.71              
ATOM   4872  C   HIS A 311      82.217 116.672 114.083  1.00  4.71              
ATOM   4873  O   HIS A 311      82.181 117.242 115.165  1.00  4.71              
ATOM   4874  N   ARG A 312      83.058 115.663 113.877  1.00  4.80              
ATOM   4875  H   ARG A 312      83.038 115.211 112.965  1.00  4.80              
ATOM   4876  CA  ARG A 312      84.050 115.201 114.850  1.00  4.80              
ATOM   4877  HA  ARG A 312      83.552 115.094 115.814  1.00  4.80              
ATOM   4878  CB  ARG A 312      84.490 113.814 114.349  1.00  4.80              
ATOM   4879  HB1 ARG A 312      85.117 113.931 113.464  1.00  4.80              
ATOM   4880  HB2 ARG A 312      83.598 113.254 114.058  1.00  4.80              
ATOM   4881  CG  ARG A 312      85.237 112.986 115.395  1.00  4.80              
ATOM   4882  HG1 ARG A 312      84.687 113.014 116.336  1.00  4.80              
ATOM   4883  HG2 ARG A 312      86.230 113.403 115.547  1.00  4.80              
ATOM   4884  CD  ARG A 312      85.383 111.535 114.927  1.00  4.80              
ATOM   4885  HD1 ARG A 312      85.907 111.532 113.973  1.00  4.80              
ATOM   4886  HD2 ARG A 312      84.396 111.097 114.766  1.00  4.80              
ATOM   4887  NE  ARG A 312      86.153 110.744 115.904  1.00  4.80              
ATOM   4888  HE  ARG A 312      87.131 110.624 115.703  1.00  4.80              
ATOM   4889  CZ  ARG A 312      85.702 110.296 117.063  1.00  4.80              
ATOM   4890  NH1 ARG A 312      84.450 110.395 117.409  1.00  4.80              
ATOM   4891 1HH1 ARG A 312      83.798 110.833 116.782  1.00  4.80              
ATOM   4892 2HH1 ARG A 312      84.143 110.087 118.312  1.00  4.80              
ATOM   4893  NH2 ARG A 312      86.519 109.762 117.929  1.00  4.80              
ATOM   4894 1HH2 ARG A 312      87.506 109.700 117.746  1.00  4.80              
ATOM   4895 2HH2 ARG A 312      86.173 109.468 118.825  1.00  4.80              
ATOM   4896  C   ARG A 312      85.237 116.141 115.087  1.00  4.80              
ATOM   4897  O   ARG A 312      86.053 115.867 115.957  1.00  4.80              
ATOM   4898  N   ILE A 313      85.297 117.266 114.375  1.00  5.05              
ATOM   4899  H   ILE A 313      84.611 117.383 113.637  1.00  5.05              
ATOM   4900  CA  ILE A 313      86.238 118.379 114.570  1.00  5.05              
ATOM   4901  HA  ILE A 313      86.972 118.096 115.325  1.00  5.05              
ATOM   4902  CB  ILE A 313      86.998 118.650 113.235  1.00  5.05              
ATOM   4903  HB  ILE A 313      86.266 118.978 112.495  1.00  5.05              
ATOM   4904  CG2 ILE A 313      88.074 119.752 113.327  1.00  5.05              
ATOM   4905 1HG2 ILE A 313      88.704 119.739 112.435  1.00  5.05              
ATOM   4906 2HG2 ILE A 313      87.607 120.736 113.370  1.00  5.05              
ATOM   4907 3HG2 ILE A 313      88.691 119.600 114.210  1.00  5.05              
ATOM   4908  CG1 ILE A 313      87.684 117.380 112.667  1.00  5.05              
ATOM   4909 1HG1 ILE A 313      88.125 117.631 111.702  1.00  5.05              
ATOM   4910 2HG1 ILE A 313      86.936 116.611 112.469  1.00  5.05              
ATOM   4911  CD1 ILE A 313      88.788 116.775 113.552  1.00  5.05              
ATOM   4912  HD1 ILE A 313      89.252 115.943 113.026  1.00  5.05              
ATOM   4913  HD2 ILE A 313      89.564 117.510 113.761  1.00  5.05              
ATOM   4914  HD3 ILE A 313      88.367 116.413 114.489  1.00  5.05              
ATOM   4915  C   ILE A 313      85.499 119.608 115.134  1.00  5.05              
ATOM   4916  O   ILE A 313      86.085 120.679 115.261  1.00  5.05              
ATOM   4917  N   LYS A 314      84.227 119.446 115.544  1.00  5.04              
ATOM   4918  H   LYS A 314      83.810 118.531 115.412  1.00  5.04              
ATOM   4919  CA  LYS A 314      83.356 120.492 116.110  1.00  5.04              
ATOM   4920  HA  LYS A 314      83.127 121.217 115.328  1.00  5.04              
ATOM   4921  CB  LYS A 314      82.052 119.849 116.631  1.00  5.04              
ATOM   4922  HB1 LYS A 314      81.737 120.373 117.531  1.00  5.04              
ATOM   4923  HB2 LYS A 314      82.240 118.827 116.957  1.00  5.04              
ATOM   4924  CG  LYS A 314      80.872 119.917 115.651  1.00  5.04              
ATOM   4925  HG1 LYS A 314      81.152 119.493 114.691  1.00  5.04              
ATOM   4926  HG2 LYS A 314      80.648 120.961 115.472  1.00  5.04              
ATOM   4927  CD  LYS A 314      79.602 119.217 116.176  1.00  5.04              
ATOM   4928  HD1 LYS A 314      79.692 118.141 116.025  1.00  5.04              
ATOM   4929  HD2 LYS A 314      78.751 119.584 115.601  1.00  5.04
[truncated: 989,262 more chars]
