# Supplementary material for: The chromatin remodeler SMARCA5 binds to d-block metal supports: Characterization of affinities by IMAC chromatography and QM analysis
Source: PLoS One. 2024 Oct 7;19(10):e0309134. doi: 10.1371/journal.pone.0309134 (PMC11458017; doi:10.1371/journal.pone.0309134)
Supplement: S1 Data — (BZ2) [file pone.0309134.s003.bz2 › S751200_results/model2.pdb]

HEADER protein
METHOD
METHOD    The models are generated by I-TASSER which combines the
METHOD    methods of threading, ab initio modeling and structural
METHOD    refinement. The procedure is fully automated.
METHOD
METHOD    Please cite following articles when you use the I-TASSER server:
METHOD 1. Ambrish Roy, Alper Kucukural, Yang Zhang. I-TASSER: a unified
METHOD    platform for automated protein structure and function prediction.
METHOD    Nature Protocols, vol 5, 725-738 (2010). 
METHOD 2. Yang Zhang. I-TASSER server for protein 3D structure prediction. 
METHOD    BMC Bioinformatics, 9:40 (2008).
METHOD
MODEL  2
REMARK PARENT 7vdv 7tn2_W 5jxr_A 6vz4_K 5o9g_W 
ATOM      1  N   MET A   1      80.111  62.089  97.618  1.00  9.89              
ATOM      2  CA  MET A   1      79.838  61.540  96.289  1.00  9.89              
ATOM      3  HA  MET A   1      79.330  62.306  95.704  1.00  9.89              
ATOM      4  CB  MET A   1      81.194  61.240  95.624  1.00  9.89              
ATOM      5  HB1 MET A   1      81.771  60.575  96.265  1.00  9.89              
ATOM      6  HB2 MET A   1      81.739  62.182  95.553  1.00  9.89              
ATOM      7  CG  MET A   1      81.116  60.643  94.210  1.00  9.89              
ATOM      8  HG1 MET A   1      81.994  60.973  93.655  1.00  9.89              
ATOM      9  HG2 MET A   1      80.240  61.052  93.706  1.00  9.89              
ATOM     10  SD  MET A   1      81.057  58.827  94.105  1.00  9.89              
ATOM     11  CE  MET A   1      82.746  58.398  94.609  1.00  9.89              
ATOM     12  HE1 MET A   1      83.460  58.890  93.949  1.00  9.89              
ATOM     13  HE2 MET A   1      82.921  58.713  95.637  1.00  9.89              
ATOM     14  HE3 MET A   1      82.878  57.318  94.540  1.00  9.89              
ATOM     15  C   MET A   1      78.907  60.319  96.324  1.00  9.89              
ATOM     16  O   MET A   1      78.222  60.022  95.345  1.00  9.89              
ATOM     17  N   SER A   2      78.811  59.652  97.476  1.00  8.75              
ATOM     18  H   SER A   2      79.340  60.019  98.258  1.00  8.75              
ATOM     19  CA  SER A   2      77.708  58.735  97.776  1.00  8.75              
ATOM     20  HA  SER A   2      77.741  57.900  97.076  1.00  8.75              
ATOM     21  CB  SER A   2      77.858  58.192  99.202  1.00  8.75              
ATOM     22  HB1 SER A   2      78.716  57.520  99.243  1.00  8.75              
ATOM     23  HB2 SER A   2      76.961  57.633  99.475  1.00  8.75              
ATOM     24  OG  SER A   2      78.060  59.245 100.126  1.00  8.75              
ATOM     25  HG  SER A   2      77.417  59.944  99.931  1.00  8.75              
ATOM     26  C   SER A   2      76.374  59.467  97.627  1.00  8.75              
ATOM     27  O   SER A   2      76.182  60.507  98.256  1.00  8.75              
ATOM     28  N   SER A   3      75.481  58.934  96.786  1.00  7.91              
ATOM     29  H   SER A   3      75.758  58.102  96.293  1.00  7.91              
ATOM     30  CA  SER A   3      74.256  59.612  96.339  1.00  7.91              
ATOM     31  HA  SER A   3      74.553  60.372  95.616  1.00  7.91              
ATOM     32  CB  SER A   3      73.344  58.620  95.616  1.00  7.91              
ATOM     33  HB1 SER A   3      72.967  57.883  96.327  1.00  7.91              
ATOM     34  HB2 SER A   3      73.908  58.111  94.834  1.00  7.91              
ATOM     35  OG  SER A   3      72.263  59.316  95.029  1.00  7.91              
ATOM     36  HG  SER A   3      71.668  58.682  94.618  1.00  7.91              
ATOM     37  C   SER A   3      73.477  60.304  97.463  1.00  7.91              
ATOM     38  O   SER A   3      73.169  59.690  98.485  1.00  7.91              
ATOM     39  N   ALA A   4      73.144  61.578  97.234  1.00  7.80              
ATOM     40  H   ALA A   4      73.418  61.959  96.344  1.00  7.80              
ATOM     41  CA  ALA A   4      72.545  62.522  98.177  1.00  7.80              
ATOM     42  HA  ALA A   4      73.115  62.460  99.106  1.00  7.80              
ATOM     43  CB  ALA A   4      72.742  63.934  97.602  1.00  7.80              
ATOM     44  HB1 ALA A   4      72.398  64.674  98.326  1.00  7.80              
ATOM     45  HB2 ALA A   4      73.799  64.110  97.399  1.00  7.80              
ATOM     46  HB3 ALA A   4      72.168  64.046  96.681  1.00  7.80              
ATOM     47  C   ALA A   4      71.068  62.229  98.560  1.00  7.80              
ATOM     48  O   ALA A   4      70.220  63.123  98.559  1.00  7.80              
ATOM     49  N   ALA A   5      70.744  60.965  98.836  1.00  7.91              
ATOM     50  H   ALA A   5      71.507  60.301  98.859  1.00  7.91              
ATOM     51  CA  ALA A   5      69.493  60.537  99.447  1.00  7.91              
ATOM     52  HA  ALA A   5      68.669  61.083  98.985  1.00  7.91              
ATOM     53  CB  ALA A   5      69.314  59.041  99.153  1.00  7.91              
ATOM     54  HB1 ALA A   5      68.357  58.693  99.543  1.00  7.91              
ATOM     55  HB2 ALA A   5      69.339  58.870  98.076  1.00  7.91              
ATOM     56  HB3 ALA A   5      70.118  58.473  99.626  1.00  7.91              
ATOM     57  C   ALA A   5      69.461  60.820 100.957  1.00  7.91              
ATOM     58  O   ALA A   5      70.473  61.159 101.563  1.00  7.91              
ATOM     59  N   GLU A   6      68.265  60.688 101.532  1.00  7.85              
ATOM     60  H   GLU A   6      67.511  60.324 100.973  1.00  7.85              
ATOM     61  CA  GLU A   6      67.906  61.151 102.876  1.00  7.85              
ATOM     62  HA  GLU A   6      66.836  61.331 102.822  1.00  7.85              
ATOM     63  CB  GLU A   6      68.121  60.008 103.893  1.00  7.85              
ATOM     64  HB1 GLU A   6      69.157  60.009 104.233  1.00  7.85              
ATOM     65  HB2 GLU A   6      67.940  59.050 103.402  1.00  7.85              
ATOM     66  CG  GLU A   6      67.178  60.096 105.103  1.00  7.85              
ATOM     67  HG1 GLU A   6      67.266  61.075 105.575  1.00  7.85              
ATOM     68  HG2 GLU A   6      67.485  59.347 105.838  1.00  7.85              
ATOM     69  CD  GLU A   6      65.724  59.841 104.688  1.00  7.85              
ATOM     70  OE1 GLU A   6      65.300  58.666 104.737  1.00  7.85              
ATOM     71  OE2 GLU A   6      65.058  60.817 104.269  1.00  7.85              
ATOM     72  C   GLU A   6      68.517  62.511 103.303  1.00  7.85              
ATOM     73  O   GLU A   6      69.075  62.625 104.396  1.00  7.85              
ATOM     74  N   PRO A   7      68.376  63.586 102.494  1.00  7.72              
ATOM     75  CD  PRO A   7      67.862  63.635 101.128  1.00  7.72              
ATOM     76  HD1 PRO A   7      66.903  63.123 101.035  1.00  7.72              
ATOM     77  HD2 PRO A   7      68.590  63.190 100.455  1.00  7.72              
ATOM     78  CG  PRO A   7      67.721  65.112 100.767  1.00  7.72              
ATOM     79  HG1 PRO A   7      66.727  65.471 101.036  1.00  7.72              
ATOM     80  HG2 PRO A   7      67.923  65.288  99.710  1.00  7.72              
ATOM     81  CB  PRO A   7      68.769  65.768 101.661  1.00  7.72              
ATOM     82  HB1 PRO A   7      68.556  66.824 101.830  1.00  7.72              
ATOM     83  HB2 PRO A   7      69.756  65.649 101.209  1.00  7.72              
ATOM     84  CA  PRO A   7      68.694  64.936 102.945  1.00  7.72              
ATOM     85  HA  PRO A   7      69.680  64.932 103.412  1.00  7.72              
ATOM     86  C   PRO A   7      67.715  65.574 103.953  1.00  7.72              
ATOM     87  O   PRO A   7      68.115  66.596 104.516  1.00  7.72              
ATOM     88  N   PRO A   8      66.456  65.119 104.195  1.00  7.74              
ATOM     89  CD  PRO A   8      65.712  63.981 103.655  1.00  7.74              
ATOM     90  HD1 PRO A   8      66.195  63.047 103.912  1.00  7.74              
ATOM     91  HD2 PRO A   8      65.597  64.084 102.577  1.00  7.74              
ATOM     92  CG  PRO A   8      64.330  63.968 104.304  1.00  7.74              
ATOM     93  HG1 PRO A   8      64.331  63.316 105.177  1.00  7.74              
ATOM     94  HG2 PRO A   8      63.561  63.648 103.601  1.00  7.74              
ATOM     95  CB  PRO A   8      64.133  65.408 104.741  1.00  7.74              
ATOM     96  HB1 PRO A   8      63.486  65.477 105.618  1.00  7.74              
ATOM     97  HB2 PRO A   8      63.709  65.980 103.915  1.00  7.74              
ATOM     98  CA  PRO A   8      65.554  65.903 105.021  1.00  7.74              
ATOM     99  HA  PRO A   8      65.597  66.931 104.659  1.00  7.74              
ATOM    100  C   PRO A   8      65.845  66.002 106.535  1.00  7.74              
ATOM    101  O   PRO A   8      65.427  67.011 107.109  1.00  7.74              
ATOM    102  N   PRO A   9      66.492  65.047 107.238  1.00  7.67              
ATOM    103  CD  PRO A   9      66.937  63.727 106.804  1.00  7.67              
ATOM    104  HD1 PRO A   9      67.702  63.809 106.037  1.00  7.67              
ATOM    105  HD2 PRO A   9      66.091  63.144 106.443  1.00  7.67              
ATOM    106  CG  PRO A   9      67.539  63.035 108.026  1.00  7.67              
ATOM    107  HG1 PRO A   9      68.620  63.183 108.037  1.00  7.67              
ATOM    108  HG2 PRO A   9      67.300  61.971 108.044  1.00  7.67              
ATOM    109  CB  PRO A   9      66.898  63.780 109.196  1.00  7.67              
ATOM    110  HB1 PRO A   9      67.512  63.726 110.096  1.00  7.67              
ATOM    111  HB2 PRO A   9      65.905  63.370 109.387  1.00  7.67              
ATOM    112  CA  PRO A   9      66.765  65.210 108.663  1.00  7.67              
ATOM    113  HA  PRO A   9      65.920  65.696 109.149  1.00  7.67              
ATOM    114  C   PRO A   9      68.062  65.997 108.926  1.00  7.67              
ATOM    115  O   PRO A   9      69.029  65.896 108.170  1.00  7.67              
ATOM    116  N   PRO A  10      68.162  66.710 110.059  1.00  7.47              
ATOM    117  CD  PRO A  10      67.087  67.043 110.984  1.00  7.47              
ATOM    118  HD1 PRO A  10      66.569  66.148 111.330  1.00  7.47              
ATOM    119  HD2 PRO A  10      66.385  67.719 110.492  1.00  7.47              
ATOM    120  CG  PRO A  10      67.749  67.752 112.164  1.00  7.47              
ATOM    121  HG1 PRO A  10      67.972  67.028 112.948  1.00  7.47              
ATOM    122  HG2 PRO A  10      67.125  68.558 112.552  1.00  7.47              
ATOM    123  CB  PRO A  10      69.053  68.283 111.568  1.00  7.47              
ATOM    124  HB1 PRO A  10      69.812  68.413 112.333  1.00  7.47              
ATOM    125  HB2 PRO A  10      68.859  69.234 111.069  1.00  7.47              
ATOM    126  CA  PRO A  10      69.439  67.231 110.522  1.00  7.47              
ATOM    127  HA  PRO A  10      69.940  67.731 109.695  1.00  7.47              
ATOM    128  C   PRO A  10      70.328  66.112 111.096  1.00  7.47              
ATOM    129  O   PRO A  10      69.828  65.272 111.846  1.00  7.47              
ATOM    130  N   PRO A  11      71.635  66.070 110.768  1.00  7.48              
ATOM    131  CD  PRO A  11      72.324  66.978 109.858  1.00  7.48              
ATOM    132  HD1 PRO A  11      72.256  68.010 110.203  1.00  7.48              
ATOM    133  HD2 PRO A  11      71.893  66.883 108.860  1.00  7.48              
ATOM    134  CG  PRO A  11      73.783  66.526 109.827  1.00  7.48              
ATOM    135  HG1 PRO A  11      74.348  67.052 110.597  1.00  7.48              
ATOM    136  HG2 PRO A  11      74.233  66.687 108.847  1.00  7.48              
ATOM    137  CB  PRO A  11      73.690  65.038 110.171  1.00  7.48              
ATOM    138  HB1 PRO A  11      74.618  64.665 110.608  1.00  7.48              
ATOM    139  HB2 PRO A  11      73.447  64.475 109.268  1.00  7.48              
ATOM    140  CA  PRO A  11      72.510  64.960 111.147  1.00  7.48              
ATOM    141  HA  PRO A  11      71.992  64.017 110.978  1.00  7.48              
ATOM    142  C   PRO A  11      72.992  65.051 112.605  1.00  7.48              
ATOM    143  O   PRO A  11      73.652  66.035 112.952  1.00  7.48              
ATOM    144  N   PRO A  12      72.723  64.054 113.472  1.00  7.49              
ATOM    145  CD  PRO A  12      71.827  62.926 113.253  1.00  7.49              
ATOM    146  HD1 PRO A  12      72.144  62.328 112.398  1.00  7.49              
ATOM    147  HD2 PRO A  12      70.813  63.292 113.096  1.00  7.49              
ATOM    148  CG  PRO A  12      71.864  62.076 114.521  1.00  7.49              
ATOM    149  HG1 PRO A  12      72.518  61.224 114.364  1.00  7.49              
ATOM    150  HG2 PRO A  12      70.868  61.722 114.788  1.00  7.49              
ATOM    151  CB  PRO A  12      72.430  62.999 115.601  1.00  7.49              
ATOM    152  HB1 PRO A  12      73.049  62.466 116.318  1.00  7.49              
ATOM    153  HB2 PRO A  12      71.600  63.474 116.126  1.00  7.49              
ATOM    154  CA  PRO A  12      73.217  64.074 114.849  1.00  7.49              
ATOM    155  HA  PRO A  12      72.915  65.037 115.255  1.00  7.49              
ATOM    156  C   PRO A  12      74.746  63.981 114.977  1.00  7.49              
ATOM    157  O   PRO A  12      75.409  63.561 114.034  1.00  7.49              
ATOM    158  N   PRO A  13      75.354  64.412 116.101  1.00  7.33              
ATOM    159  CD  PRO A  13      74.702  65.044 117.242  1.00  7.33              
ATOM    160  HD1 PRO A  13      74.514  64.291 118.010  1.00  7.33              
ATOM    161  HD2 PRO A  13      73.775  65.553 116.987  1.00  7.33              
ATOM    162  CG  PRO A  13      75.706  66.069 117.751  1.00  7.33              
ATOM    163  HG1 PRO A  13      75.545  66.308 118.802  1.00  7.33              
ATOM    164  HG2 PRO A  13      75.659  66.968 117.134  1.00  7.33              
ATOM    165  CB  PRO A  13      77.032  65.353 117.525  1.00  7.33              
ATOM    166  HB1 PRO A  13      77.223  64.707 118.384  1.00  7.33              
ATOM    167  HB2 PRO A  13      77.854  66.060 117.399  1.00  7.33              
ATOM    168  CA  PRO A  13      76.815  64.508 116.256  1.00  7.33              
ATOM    169  HA  PRO A  13      77.210  65.049 115.399  1.00  7.33              
ATOM    170  C   PRO A  13      77.581  63.179 116.381  1.00  7.33              
ATOM    171  O   PRO A  13      78.705  63.180 116.871  1.00  7.33              
ATOM    172  N   GLU A  14      77.030  62.057 115.934  1.00  7.47              
ATOM    173  H   GLU A  14      76.069  62.087 115.605  1.00  7.47              
ATOM    174  CA  GLU A  14      77.781  60.843 115.571  1.00  7.47              
ATOM    175  HA  GLU A  14      78.814  60.925 115.911  1.00  7.47              
ATOM    176  CB  GLU A  14      77.172  59.565 116.203  1.00  7.47              
ATOM    177  HB1 GLU A  14      77.961  59.096 116.792  1.00  7.47              
ATOM    178  HB2 GLU A  14      76.916  58.855 115.415  1.00  7.47              
ATOM    179  CG  GLU A  14      75.944  59.715 117.125  1.00  7.47              
ATOM    180  HG1 GLU A  14      76.186  60.412 117.931  1.00  7.47              
ATOM    181  HG2 GLU A  14      75.762  58.743 117.587  1.00  7.47              
ATOM    182  CD  GLU A  14      74.651  60.170 116.422  1.00  7.47              
ATOM    183  OE1 GLU A  14      73.591  60.096 117.073  1.00  7.47              
ATOM    184  OE2 GLU A  14      74.712  60.653 115.264  1.00  7.47              
ATOM    185  C   GLU A  14      77.819  60.714 114.042  1.00  7.47              
ATOM    186  O   GLU A  14      78.858  60.440 113.446  1.00  7.47              
ATOM    187  N   SER A  15      76.694  61.041 113.411  1.00  7.50              
ATOM    188  H   SER A  15      75.882  61.206 114.000  1.00  7.50              
ATOM    189  CA  SER A  15      76.492  61.157 111.977  1.00  7.50              
ATOM    190  HA  SER A  15      76.764  60.205 111.521  1.00  7.50              
ATOM    191  CB  SER A  15      75.006  61.403 111.691  1.00  7.50              
ATOM    192  HB1 SER A  15      74.825  61.288 110.622  1.00  7.50              
ATOM    193  HB2 SER A  15      74.730  62.416 111.979  1.00  7.50              
ATOM    194  OG  SER A  15      74.199  60.480 112.402  1.00  7.50              
ATOM    195  HG  SER A  15      74.372  60.558 113.362  1.00  7.50              
ATOM    196  C   SER A  15      77.363  62.239 111.337  1.00  7.50              
ATOM    197  O   SER A  15      77.988  61.997 110.303  1.00  7.50              
ATOM    198  N   ALA A  16      77.470  63.413 111.967  1.00  7.33              
ATOM    199  H   ALA A  16      76.909  63.549 112.803  1.00  7.33              
ATOM    200  CA  ALA A  16      78.378  64.474 111.552  1.00  7.33              
ATOM    201  HA  ALA A  16      78.163  64.682 110.503  1.00  7.33              
ATOM    202  CB  ALA A  16      78.064  65.768 112.318  1.00  7.33              
ATOM    203  HB1 ALA A  16      78.811  66.527 112.083  1.00  7.33              
ATOM    204  HB2 ALA A  16      77.083  66.135 112.014  1.00  7.33              
ATOM    205  HB3 ALA A  16      78.035  65.598 113.390  1.00  7.33              
ATOM    206  C   ALA A  16      79.855  64.013 111.576  1.00  7.33              
ATOM    207  O   ALA A  16      80.539  64.165 110.564  1.00  7.33              
ATOM    208  N   PRO A  17      80.359  63.373 112.648  1.00  7.34              
ATOM    209  CD  PRO A  17      79.948  63.605 114.025  1.00  7.34              
ATOM    210  HD1 PRO A  17      79.108  62.962 114.259  1.00  7.34              
ATOM    211  HD2 PRO A  17      79.696  64.646 114.207  1.00  7.34              
ATOM    212  CG  PRO A  17      81.153  63.246 114.897  1.00  7.34              
ATOM    213  HG1 PRO A  17      80.885  62.906 115.893  1.00  7.34              
ATOM    214  HG2 PRO A  17      81.831  64.099 114.956  1.00  7.34              
ATOM    215  CB  PRO A  17      81.798  62.132 114.103  1.00  7.34              
ATOM    216  HB1 PRO A  17      81.260  61.198 114.275  1.00  7.34              
ATOM    217  HB2 PRO A  17      82.852  62.018 114.357  1.00  7.34              
ATOM    218  CA  PRO A  17      81.604  62.606 112.661  1.00  7.34              
ATOM    219  HA  PRO A  17      82.396  63.323 112.450  1.00  7.34              
ATOM    220  C   PRO A  17      81.837  61.429 111.697  1.00  7.34              
ATOM    221  O   PRO A  17      82.814  60.709 111.913  1.00  7.34              
ATOM    222  N   SER A  18      81.103  61.256 110.593  1.00  7.50              
ATOM    223  H   SER A  18      80.285  61.841 110.469  1.00  7.50              
ATOM    224  CA  SER A  18      81.475  60.349 109.472  1.00  7.50              
ATOM    225  HA  SER A  18      81.692  59.364 109.885  1.00  7.50              
ATOM    226  CB  SER A  18      80.291  60.197 108.508  1.00  7.50              
ATOM    227  HB1 SER A  18      80.570  59.522 107.697  1.00  7.50              
ATOM    228  HB2 SER A  18      80.025  61.167 108.085  1.00  7.50              
ATOM    229  OG  SER A  18      79.181  59.648 109.183  1.00  7.50              
ATOM    230  HG  SER A  18      78.730  60.363 109.658  1.00  7.50              
ATOM    231  C   SER A  18      82.734  60.814 108.696  1.00  7.50              
ATOM    232  O   SER A  18      82.822  60.725 107.475  1.00  7.50              
ATOM    233  N   LYS A  19      83.725  61.353 109.415  1.00  7.36              
ATOM    234  H   LYS A  19      83.587  61.299 110.417  1.00  7.36              
ATOM    235  CA  LYS A  19      84.952  62.005 108.941  1.00  7.36              
ATOM    236  HA  LYS A  19      85.151  61.662 107.923  1.00  7.36              
ATOM    237  CB  LYS A  19      84.736  63.534 108.876  1.00  7.36              
ATOM    238  HB1 LYS A  19      84.002  63.754 108.097  1.00  7.36              
ATOM    239  HB2 LYS A  19      85.675  63.994 108.570  1.00  7.36              
ATOM    240  CG  LYS A  19      84.234  64.151 110.202  1.00  7.36              
ATOM    241  HG1 LYS A  19      84.618  63.593 111.055  1.00  7.36              
ATOM    242  HG2 LYS A  19      83.150  64.056 110.228  1.00  7.36              
ATOM    243  CD  LYS A  19      84.596  65.635 110.388  1.00  7.36              
ATOM    244  HD1 LYS A  19      84.150  65.981 111.322  1.00  7.36              
ATOM    245  HD2 LYS A  19      84.138  66.207 109.579  1.00  7.36              
ATOM    246  CE  LYS A  19      86.107  65.940 110.409  1.00  7.36              
ATOM    247  HE1 LYS A  19      86.237  67.006 110.619  1.00  7.36              
ATOM    248  HE2 LYS A  19      86.513  65.752 109.411  1.00  7.36              
ATOM    249  NZ  LYS A  19      86.852  65.130 111.410  1.00  7.36              
ATOM    250  HZ1 LYS A  19      87.837  65.364 111.409  1.00  7.36              
ATOM    251  HZ2 LYS A  19      86.487  65.271 112.342  1.00  7.36              
ATOM    252  HZ3 LYS A  19      86.765  64.141 111.180  1.00  7.36              
ATOM    253  C   LYS A  19      86.172  61.595 109.800  1.00  7.36              
ATOM    254  O   LYS A  19      86.786  62.462 110.436  1.00  7.36              
ATOM    255  N   PRO A  20      86.513  60.293 109.896  1.00  7.41              
ATOM    256  CD  PRO A  20      85.992  59.211 109.068  1.00  7.41              
ATOM    257  HD1 PRO A  20      86.017  59.465 108.008  1.00  7.41              
ATOM    258  HD2 PRO A  20      84.973  58.971 109.374  1.00  7.41              
ATOM    259  CG  PRO A  20      86.893  58.011 109.347  1.00  7.41              
ATOM    260  HG1 PRO A  20      87.784  58.065 108.718  1.00  7.41              
ATOM    261  HG2 PRO A  20      86.369  57.067 109.193  1.00  7.41              
ATOM    262  CB  PRO A  20      87.281  58.216 110.810  1.00  7.41              
ATOM    263  HB1 PRO A  20      88.221  57.716 111.050  1.00  7.41              
ATOM    264  HB2 PRO A  20      86.482  57.837 111.450  1.00  7.41              
ATOM    265  CA  PRO A  20      87.369  59.741 110.959  1.00  7.41              
ATOM    266  HA  PRO A  20      86.933  60.007 111.924  1.00  7.41              
ATOM    267  C   PRO A  20      88.832  60.224 110.991  1.00  7.41              
ATOM    268  O   PRO A  20      89.509  60.080 112.010  1.00  7.41              
ATOM    269  N   ALA A  21      89.326  60.808 109.898  1.00  7.34              
ATOM    270  H   ALA A  21      88.699  60.923 109.120  1.00  7.34              
ATOM    271  CA  ALA A  21      90.739  61.088 109.631  1.00  7.34              
ATOM    272  HA  ALA A  21      91.311  60.215 109.952  1.00  7.34              
ATOM    273  CB  ALA A  21      90.880  61.190 108.103  1.00  7.34              
ATOM    274  HB1 ALA A  21      91.935  61.275 107.836  1.00  7.34              
ATOM    275  HB2 ALA A  21      90.478  60.295 107.626  1.00  7.34              
ATOM    276  HB3 ALA A  21      90.353  62.071 107.734  1.00  7.34              
ATOM    277  C   ALA A  21      91.377  62.299 110.361  1.00  7.34              
ATOM    278  O   ALA A  21      92.154  63.048 109.774  1.00  7.34              
ATOM    279  N   ALA A  22      91.034  62.517 111.629  1.00  7.31              
ATOM    280  H   ALA A  22      90.413  61.840 112.055  1.00  7.31              
ATOM    281  CA  ALA A  22      91.627  63.550 112.492  1.00  7.31              
ATOM    282  HA  ALA A  22      92.701  63.607 112.307  1.00  7.31              
ATOM    283  CB  ALA A  22      90.985  64.907 112.147  1.00  7.31              
ATOM    284  HB1 ALA A  22      91.417  65.684 112.780  1.00  7.31              
ATOM    285  HB2 ALA A  22      91.183  65.161 111.105  1.00  7.31              
ATOM    286  HB3 ALA A  22      89.910  64.865 112.319  1.00  7.31              
ATOM    287  C   ALA A  22      91.417  63.169 113.975  1.00  7.31              
ATOM    288  O   ALA A  22      90.841  63.927 114.754  1.00  7.31              
ATOM    289  N   SER A  23      91.709  61.907 114.300  1.00  7.37              
ATOM    290  H   SER A  23      92.208  61.344 113.623  1.00  7.37              
ATOM    291  CA  SER A  23      90.958  61.142 115.304  1.00  7.37              
ATOM    292  HA  SER A  23      89.902  61.193 115.038  1.00  7.37              
ATOM    293  CB  SER A  23      91.374  59.667 115.233  1.00  7.37              
ATOM    294  HB1 SER A  23      90.625  59.050 115.731  1.00  7.37              
ATOM    295  HB2 SER A  23      92.331  59.538 115.743  1.00  7.37              
ATOM    296  OG  SER A  23      91.528  59.254 113.882  1.00  7.37              
ATOM    297  HG  SER A  23      90.683  59.339 113.415  1.00  7.37              
ATOM    298  C   SER A  23      91.059  61.642 116.743  1.00  7.37              
ATOM    299  O   SER A  23      90.055  61.650 117.450  1.00  7.37              
ATOM    300  N   ILE A  24      92.250  62.066 117.172  1.00  7.38              
ATOM    301  H   ILE A  24      93.024  62.060 116.524  1.00  7.38              
ATOM    302  CA  ILE A  24      92.511  62.585 118.519  1.00  7.38              
ATOM    303  HA  ILE A  24      91.579  62.999 118.905  1.00  7.38              
ATOM    304  CB  ILE A  24      92.971  61.481 119.514  1.00  7.38              
ATOM    305  HB  ILE A  24      93.052  61.977 120.482  1.00  7.38              
ATOM    306  CG2 ILE A  24      91.896  60.395 119.697  1.00  7.38              
ATOM    307 1HG2 ILE A  24      92.184  59.716 120.499  1.00  7.38              
ATOM    308 2HG2 ILE A  24      90.943  60.856 119.961  1.00  7.38              
ATOM    309 3HG2 ILE A  24      91.762  59.818 118.783  1.00  7.38              
ATOM    310  CG1 ILE A  24      94.353  60.821 119.272  1.00  7.38              
ATOM    311 1HG1 ILE A  24      94.525  60.100 120.072  1.00  7.38              
ATOM    312 2HG1 ILE A  24      95.130  61.577 119.374  1.00  7.38              
ATOM    313  CD1 ILE A  24      94.566  60.090 117.939  1.00  7.38              
ATOM    314  HD1 ILE A  24      95.535  59.591 117.959  1.00  7.38              
ATOM    315  HD2 ILE A  24      93.792  59.339 117.784  1.00  7.38              
ATOM    316  HD3 ILE A  24      94.567  60.799 117.112  1.00  7.38              
ATOM    317  C   ILE A  24      93.531  63.728 118.453  1.00  7.38              
ATOM    318  O   ILE A  24      94.600  63.587 117.865  1.00  7.38              
ATOM    319  N   ALA A  25      93.186  64.870 119.049  1.00  7.09              
ATOM    320  H   ALA A  25      92.267  64.934 119.465  1.00  7.09              
ATOM    321  CA  ALA A  25      94.041  66.049 119.185  1.00  7.09              
ATOM    322  HA  ALA A  25      95.043  65.742 119.488  1.00  7.09              
ATOM    323  CB  ALA A  25      94.116  66.778 117.834  1.00  7.09              
ATOM    324  HB1 ALA A  25      94.721  67.680 117.930  1.00  7.09              
ATOM    325  HB2 ALA A  25      94.574  66.131 117.085  1.00  7.09              
ATOM    326  HB3 ALA A  25      93.114  67.052 117.500  1.00  7.09              
ATOM    327  C   ALA A  25      93.446  66.988 120.258  1.00  7.09              
ATOM    328  O   ALA A  25      92.233  67.005 120.484  1.00  7.09              
ATOM    329  N   SER A  26      94.289  67.796 120.907  1.00  6.87              
ATOM    330  H   SER A  26      95.255  67.822 120.618  1.00  6.87              
ATOM    331  CA  SER A  26      93.932  68.578 122.107  1.00  6.87              
ATOM    332  HA  SER A  26      93.619  67.875 122.880  1.00  6.87              
ATOM    333  CB  SER A  26      95.171  69.313 122.633  1.00  6.87              
ATOM    334  HB1 SER A  26      95.881  68.581 123.021  1.00  6.87              
ATOM    335  HB2 SER A  26      94.884  69.985 123.444  1.00  6.87              
ATOM    336  OG  SER A  26      95.788  70.045 121.589  1.00  6.87              
ATOM    337  HG  SER A  26      96.549  70.516 121.949  1.00  6.87              
ATOM    338  C   SER A  26      92.769  69.569 121.944  1.00  6.87              
ATOM    339  O   SER A  26      92.028  69.802 122.896  1.00  6.87              
ATOM    340  N   GLY A  27      92.558  70.117 120.746  1.00  6.87              
ATOM    341  H   GLY A  27      93.215  69.897 120.013  1.00  6.87              
ATOM    342  CA  GLY A  27      91.458  71.045 120.456  1.00  6.87              
ATOM    343  HA1 GLY A  27      91.799  71.777 119.724  1.00  6.87              
ATOM    344  HA2 GLY A  27      91.178  71.580 121.364  1.00  6.87              
ATOM    345  C   GLY A  27      90.207  70.365 119.894  1.00  6.87              
ATOM    346  O   GLY A  27      89.363  71.059 119.338  1.00  6.87              
ATOM    347  N   GLY A  28      90.053  69.038 120.002  1.00  7.04              
ATOM    348  H   GLY A  28      90.799  68.496 120.430  1.00  7.04              
ATOM    349  CA  GLY A  28      88.911  68.305 119.424  1.00  7.04              
ATOM    350  HA1 GLY A  28      89.004  67.255 119.700  1.00  7.04              
ATOM    351  HA2 GLY A  28      88.962  68.374 118.337  1.00  7.04              
ATOM    352  C   GLY A  28      87.520  68.782 119.866  1.00  7.04              
ATOM    353  O   GLY A  28      86.591  68.847 119.056  1.00  7.04              
ATOM    354  N   SER A  29      87.392  69.206 121.127  1.00  6.99              
ATOM    355  H   SER A  29      88.191  69.106 121.735  1.00  6.99              
ATOM    356  CA  SER A  29      86.161  69.814 121.659  1.00  6.99              
ATOM    357  HA  SER A  29      85.349  69.094 121.553  1.00  6.99              
ATOM    358  CB  SER A  29      86.346  70.095 123.156  1.00  6.99              
ATOM    359  HB1 SER A  29      86.991  70.965 123.294  1.00  6.99              
ATOM    360  HB2 SER A  29      86.810  69.229 123.631  1.00  6.99              
ATOM    361  OG  SER A  29      85.096  70.321 123.767  1.00  6.99              
ATOM    362  HG  SER A  29      85.212  70.505 124.704  1.00  6.99              
ATOM    363  C   SER A  29      85.747  71.087 120.922  1.00  6.99              
ATOM    364  O   SER A  29      84.560  71.358 120.794  1.00  6.99              
ATOM    365  N   ASN A  30      86.696  71.830 120.344  1.00  6.85              
ATOM    366  H   ASN A  30      87.659  71.523 120.386  1.00  6.85              
ATOM    367  CA  ASN A  30      86.379  72.936 119.449  1.00  6.85              
ATOM    368  HA  ASN A  30      85.652  73.570 119.959  1.00  6.85              
ATOM    369  CB  ASN A  30      87.636  73.783 119.195  1.00  6.85              
ATOM    370  HB1 ASN A  30      88.301  73.267 118.504  1.00  6.85              
ATOM    371  HB2 ASN A  30      88.163  73.940 120.136  1.00  6.85              
ATOM    372  CG  ASN A  30      87.307  75.151 118.622  1.00  6.85              
ATOM    373  OD1 ASN A  30      86.164  75.534 118.435  1.00  6.85              
ATOM    374  ND2 ASN A  30      88.310  75.953 118.348  1.00  6.85              
ATOM    375 1HD2 ASN A  30      89.260  75.681 118.527  1.00  6.85              
ATOM    376 2HD2 ASN A  30      88.061  76.866 118.010  1.00  6.85              
ATOM    377  C   ASN A  30      85.720  72.444 118.148  1.00  6.85              
ATOM    378  O   ASN A  30      84.695  72.980 117.747  1.00  6.85              
ATOM    379  N   SER A  31      86.215  71.367 117.524  1.00  6.94              
ATOM    380  H   SER A  31      86.990  70.876 117.949  1.00  6.94              
ATOM    381  CA  SER A  31      85.540  70.769 116.358  1.00  6.94              
ATOM    382  HA  SER A  31      85.468  71.538 115.587  1.00  6.94              
ATOM    383  CB  SER A  31      86.346  69.602 115.779  1.00  6.94              
ATOM    384  HB1 SER A  31      86.260  68.731 116.431  1.00  6.94              
ATOM    385  HB2 SER A  31      87.398  69.885 115.706  1.00  6.94              
ATOM    386  OG  SER A  31      85.870  69.282 114.483  1.00  6.94              
ATOM    387  HG  SER A  31      84.906  69.323 114.495  1.00  6.94              
ATOM    388  C   SER A  31      84.117  70.319 116.690  1.00  6.94              
ATOM    389  O   SER A  31      83.198  70.611 115.922  1.00  6.94              
ATOM    390  N   SER A  32      83.914  69.682 117.850  1.00  7.06              
ATOM    391  H   SER A  32      84.718  69.446 118.424  1.00  7.06              
ATOM    392  CA  SER A  32      82.561  69.362 118.338  1.00  7.06              
ATOM    393  HA  SER A  32      82.091  68.688 117.620  1.00  7.06              
ATOM    394  CB  SER A  32      82.664  68.623 119.676  1.00  7.06              
ATOM    395  HB1 SER A  32      82.892  69.319 120.484  1.00  7.06              
ATOM    396  HB2 SER A  32      83.465  67.884 119.614  1.00  7.06              
ATOM    397  OG  SER A  32      81.459  67.940 119.947  1.00  7.06              
ATOM    398  HG  SER A  32      80.806  68.559 120.289  1.00  7.06              
ATOM    399  C   SER A  32      81.668  70.598 118.457  1.00  7.06              
ATOM    400  O   SER A  32      80.540  70.602 117.940  1.00  7.06              
ATOM    401  N   ASN A  33      82.223  71.670 119.043  1.00  6.92              
ATOM    402  H   ASN A  33      83.163  71.600 119.414  1.00  6.92              
ATOM    403  CA  ASN A  33      81.567  72.964 119.115  1.00  6.92              
ATOM    404  HA  ASN A  33      80.652  72.862 119.703  1.00  6.92              
ATOM    405  CB  ASN A  33      82.459  74.005 119.823  1.00  6.92              
ATOM    406  HB1 ASN A  33      83.505  73.767 119.691  1.00  6.92              
ATOM    407  HB2 ASN A  33      82.260  73.971 120.893  1.00  6.92              
ATOM    408  CG  ASN A  33      82.216  75.427 119.343  1.00  6.92              
ATOM    409  OD1 ASN A  33      81.142  75.979 119.490  1.00  6.92              
ATOM    410  ND2 ASN A  33      83.194  76.064 118.738  1.00  6.92              
ATOM    411 1HD2 ASN A  33      84.109  75.647 118.603  1.00  6.92              
ATOM    412 2HD2 ASN A  33      82.990  77.001 118.444  1.00  6.92              
ATOM    413  C   ASN A  33      81.126  73.344 117.716  1.00  6.92              
ATOM    414  O   ASN A  33      79.935  73.495 117.558  1.00  6.92              
ATOM    415  N   LYS A  34      81.993  73.327 116.694  1.00  6.91              
ATOM    416  H   LYS A  34      82.957  73.087 116.892  1.00  6.91              
ATOM    417  CA  LYS A  34      81.624  73.733 115.336  1.00  6.91              
ATOM    418  HA  LYS A  34      81.184  74.728 115.428  1.00  6.91              
ATOM    419  CB  LYS A  34      82.863  73.863 114.429  1.00  6.91              
ATOM    420  HB1 LYS A  34      83.206  72.876 114.116  1.00  6.91              
ATOM    421  HB2 LYS A  34      83.662  74.356 114.987  1.00  6.91              
ATOM    422  CG  LYS A  34      82.521  74.726 113.199  1.00  6.91              
ATOM    423  HG1 LYS A  34      82.095  75.663 113.551  1.00  6.91              
ATOM    424  HG2 LYS A  34      81.772  74.210 112.597  1.00  6.91              
ATOM    425  CD  LYS A  34      83.721  75.045 112.295  1.00  6.91              
ATOM    426  HD1 LYS A  34      84.125  74.107 111.912  1.00  6.91              
ATOM    427  HD2 LYS A  34      84.499  75.553 112.867  1.00  6.91              
ATOM    428  CE  LYS A  34      83.281  75.916 111.104  1.00  6.91              
ATOM    429  HE1 LYS A  34      82.337  75.517 110.718  1.00  6.91              
ATOM    430  HE2 LYS A  34      84.023  75.841 110.306  1.00  6.91              
ATOM    431  NZ  LYS A  34      83.093  77.341 111.473  1.00  6.91              
ATOM    432  HZ1 LYS A  34      82.483  77.438 112.288  1.00  6.91              
ATOM    433  HZ2 LYS A  34      83.941  77.851 111.639  1.00  6.91              
ATOM    434  HZ3 LYS A  34      82.515  77.840 110.791  1.00  6.91              
ATOM    435  C   LYS A  34      80.511  72.878 114.719  1.00  6.91              
ATOM    436  O   LYS A  34      79.677  73.410 113.988  1.00  6.91              
ATOM    437  N   GLY A  35      80.452  71.589 115.062  1.00  7.09              
ATOM    438  H   GLY A  35      81.146  71.235 115.708  1.00  7.09              
ATOM    439  CA  GLY A  35      79.373  70.702 114.621  1.00  7.09              
ATOM    440  HA1 GLY A  35      79.602  69.689 114.951  1.00  7.09              
ATOM    441  HA2 GLY A  35      79.319  70.713 113.532  1.00  7.09              
ATOM    442  C   GLY A  35      77.993  71.074 115.173  1.00  7.09              
ATOM    443  O   GLY A  35      76.987  70.982 114.452  1.00  7.09              
ATOM    444  N   GLY A  36      77.964  71.519 116.438  1.00  7.09              
ATOM    445  H   GLY A  36      78.843  71.603 116.942  1.00  7.09              
ATOM    446  CA  GLY A  36      76.739  71.974 117.106  1.00  7.09              
ATOM    447  HA1 GLY A  36      77.006  72.356 118.091  1.00  7.09              
ATOM    448  HA2 GLY A  36      76.070  71.124 117.241  1.00  7.09              
ATOM    449  C   GLY A  36      75.967  73.082 116.359  1.00  7.09              
ATOM    450  O   GLY A  36      74.819  72.844 115.974  1.00  7.09              
ATOM    451  N   PRO A  37      76.535  74.285 116.126  1.00  6.88              
ATOM    452  CD  PRO A  37      77.789  74.806 116.599  1.00  6.88              
ATOM    453  HD1 PRO A  37      78.567  74.317 116.026  1.00  6.88              
ATOM    454  HD2 PRO A  37      77.872  74.649 117.675  1.00  6.88              
ATOM    455  CG  PRO A  37      77.873  76.298 116.286  1.00  6.88              
ATOM    456  HG1 PRO A  37      78.527  76.461 115.428  1.00  6.88              
ATOM    457  HG2 PRO A  37      78.226  76.868 117.146  1.00  6.88              
ATOM    458  CB  PRO A  37      76.440  76.656 115.930  1.00  6.88              
ATOM    459  HB1 PRO A  37      76.392  77.454 115.187  1.00  6.88              
ATOM    460  HB2 PRO A  37      75.904  76.946 116.835  1.00  6.88              
ATOM    461  CA  PRO A  37      75.874  75.336 115.406  1.00  6.88              
ATOM    462  HA  PRO A  37      74.814  75.323 115.645  1.00  6.88              
ATOM    463  C   PRO A  37      76.010  75.225 113.875  1.00  6.88              
ATOM    464  O   PRO A  37      74.998  75.248 113.176  1.00  6.88              
ATOM    465  N   GLU A  38      77.227  75.071 113.338  1.00  6.88              
ATOM    466  H   GLU A  38      78.016  74.888 113.946  1.00  6.88              
ATOM    467  CA  GLU A  38      77.526  75.246 111.900  1.00  6.88              
ATOM    468  HA  GLU A  38      76.749  75.865 111.449  1.00  6.88              
ATOM    469  CB  GLU A  38      78.870  75.993 111.734  1.00  6.88              
ATOM    470  HB1 GLU A  38      79.167  75.978 110.685  1.00  6.88              
ATOM    471  HB2 GLU A  38      79.638  75.468 112.303  1.00  6.88              
ATOM    472  CG  GLU A  38      78.838  77.468 112.172  1.00  6.88              
ATOM    473  HG1 GLU A  38      78.442  77.540 113.188  1.00  6.88              
ATOM    474  HG2 GLU A  38      78.177  78.029 111.508  1.00  6.88              
ATOM    475  CD  GLU A  38      80.255  78.061 112.137  1.00  6.88              
ATOM    476  OE1 GLU A  38      80.728  78.535 111.077  1.00  6.88              
ATOM    477  OE2 GLU A  38      80.991  77.909 113.141  1.00  6.88              
ATOM    478  C   GLU A  38      77.509  73.916 111.125  1.00  6.88              
ATOM    479  O   GLU A  38      78.104  73.767 110.059  1.00  6.88              
ATOM    480  N   GLY A  39      76.770  72.951 111.661  1.00  7.12              
ATOM    481  H   GLY A  39      76.404  73.160 112.578  1.00  7.12              
ATOM    482  CA  GLY A  39      76.033  71.982 110.860  1.00  7.12              
ATOM    483  HA1 GLY A  39      76.529  71.013 110.892  1.00  7.12              
ATOM    484  HA2 GLY A  39      75.947  72.319 109.826  1.00  7.12              
ATOM    485  C   GLY A  39      74.642  71.878 111.472  1.00  7.12              
ATOM    486  O   GLY A  39      73.685  72.463 110.956  1.00  7.12              
ATOM    487  N   VAL A  40      74.517  71.173 112.603  1.00  7.28              
ATOM    488  H   VAL A  40      75.346  70.833 113.083  1.00  7.28              
ATOM    489  CA  VAL A  40      73.192  70.634 112.954  1.00  7.28              
ATOM    490  HA  VAL A  40      72.814  70.170 112.043  1.00  7.28              
ATOM    491  CB  VAL A  40      73.319  69.477 113.971  1.00  7.28              
ATOM    492  HB  VAL A  40      74.129  68.832 113.628  1.00  7.28              
ATOM    493  CG1 VAL A  40      73.666  69.909 115.395  1.00  7.28              
ATOM    494 1HG1 VAL A  40      73.751  69.033 116.036  1.00  7.28              
ATOM    495 2HG1 VAL A  40      74.629  70.412 115.390  1.00  7.28              
ATOM    496 3HG1 VAL A  40      72.905  70.577 115.799  1.00  7.28              
ATOM    497  CG2 VAL A  40      72.062  68.608 114.014  1.00  7.28              
ATOM    498 1HG2 VAL A  40      71.886  68.198 113.022  1.00  7.28              
ATOM    499 2HG2 VAL A  40      72.214  67.772 114.697  1.00  7.28              
ATOM    500 3HG2 VAL A  40      71.199  69.188 114.341  1.00  7.28              
ATOM    501  C   VAL A  40      72.124  71.666 113.327  1.00  7.28              
ATOM    502  O   VAL A  40      70.976  71.487 112.919  1.00  7.28              
ATOM    503  N   ALA A  41      72.457  72.768 114.009  1.00  7.10              
ATOM    504  H   ALA A  41      73.405  72.876 114.355  1.00  7.10              
ATOM    505  CA  ALA A  41      71.485  73.844 114.228  1.00  7.10              
ATOM    506  HA  ALA A  41      70.553  73.404 114.588  1.00  7.10              
ATOM    507  CB  ALA A  41      72.008  74.795 115.309  1.00  7.10              
ATOM    508  HB1 ALA A  41      71.214  75.485 115.596  1.00  7.10              
ATOM    509  HB2 ALA A  41      72.330  74.233 116.187  1.00  7.10              
ATOM    510  HB3 ALA A  41      72.841  75.375 114.915  1.00  7.10              
ATOM    511  C   ALA A  41      71.176  74.608 112.937  1.00  7.10              
ATOM    512  O   ALA A  41      69.998  74.848 112.668  1.00  7.10              
ATOM    513  N   ALA A  42      72.192  74.927 112.118  1.00  7.05              
ATOM    514  H   ALA A  42      73.145  74.714 112.388  1.00  7.05              
ATOM    515  CA  ALA A  42      71.984  75.693 110.885  1.00  7.05              
ATOM    516  HA  ALA A  42      71.537  76.659 111.131  1.00  7.05              
ATOM    517  CB  ALA A  42      73.341  75.951 110.220  1.00  7.05              
ATOM    518  HB1 ALA A  42      73.191  76.533 109.309  1.00  7.05              
ATOM    519  HB2 ALA A  42      73.977  76.525 110.895  1.00  7.05              
ATOM    520  HB3 ALA A  42      73.835  75.011 109.971  1.00  7.05              
ATOM    521  C   ALA A  42      70.999  74.952 109.953  1.00  7.05              
ATOM    522  O   ALA A  42      69.991  75.486 109.490  1.00  7.05              
ATOM    523  N   GLN A  43      71.222  73.648 109.784  1.00  7.24              
ATOM    524  H   GLN A  43      72.047  73.247 110.219  1.00  7.24              
ATOM    525  CA  GLN A  43      70.339  72.768 109.036  1.00  7.24              
ATOM    526  HA  GLN A  43      70.228  73.182 108.033  1.00  7.24              
ATOM    527  CB  GLN A  43      71.019  71.386 108.940  1.00  7.24              
ATOM    528  HB1 GLN A  43      71.169  70.997 109.949  1.00  7.24              
ATOM    529  HB2 GLN A  43      72.002  71.512 108.483  1.00  7.24              
ATOM    530  CG  GLN A  43      70.242  70.333 108.131  1.00  7.24              
ATOM    531  HG1 GLN A  43      69.279  70.133 108.598  1.00  7.24              
ATOM    532  HG2 GLN A  43      70.810  69.403 108.138  1.00  7.24              
ATOM    533  CD  GLN A  43      70.031  70.747 106.679  1.00  7.24              
ATOM    534  OE1 GLN A  43      70.830  70.457 105.807  1.00  7.24              
ATOM    535  NE2 GLN A  43      68.975  71.469 106.374  1.00  7.24              
ATOM    536 1HE2 GLN A  43      68.330  71.758 107.100  1.00  7.24              
ATOM    537 2HE2 GLN A  43      68.856  71.703 105.406  1.00  7.24              
ATOM    538  C   GLN A  43      68.931  72.640 109.652  1.00  7.24              
ATOM    539  O   GLN A  43      67.960  72.495 108.907  1.00  7.24              
ATOM    540  N   ALA A  44      68.789  72.673 110.983  1.00  7.28              
ATOM    541  H   ALA A  44      69.606  72.817 111.562  1.00  7.28              
ATOM    542  CA  ALA A  44      67.484  72.577 111.641  1.00  7.28              
ATOM    543  HA  ALA A  44      66.945  71.732 111.209  1.00  7.28              
ATOM    544  CB  ALA A  44      67.686  72.285 113.132  1.00  7.28              
ATOM    545  HB1 ALA A  44      66.715  72.167 113.614  1.00  7.28              
ATOM    546  HB2 ALA A  44      68.255  71.363 113.253  1.00  7.28              
ATOM    547  HB3 ALA A  44      68.223  73.105 113.609  1.00  7.28              
ATOM    548  C   ALA A  44      66.622  73.833 111.417  1.00  7.28              
ATOM    549  O   ALA A  44      65.447  73.733 111.039  1.00  7.28              
ATOM    550  N   VAL A  45      67.225  75.018 111.552  1.00  7.19              
ATOM    551  H   VAL A  45      68.205  75.033 111.823  1.00  7.19              
ATOM    552  CA  VAL A  45      66.587  76.290 111.194  1.00  7.19              
ATOM    553  HA  VAL A  45      65.713  76.442 111.827  1.00  7.19              
ATOM    554  CB  VAL A  45      67.551  77.475 111.413  1.00  7.19              
ATOM    555  HB  VAL A  45      68.487  77.279 110.892  1.00  7.19              
ATOM    556  CG1 VAL A  45      66.973  78.802 110.901  1.00  7.19              
ATOM    557 1HG1 VAL A  45      67.663  79.615 111.134  1.00  7.19              
ATOM    558 2HG1 VAL A  45      66.873  78.775 109.816  1.00  7.19              
ATOM    559 3HG1 VAL A  45      66.002  79.001 111.355  1.00  7.19              
ATOM    560  CG2 VAL A  45      67.847  77.650 112.909  1.00  7.19              
ATOM    561 1HG2 VAL A  45      68.576  78.451 113.039  1.00  7.19              
ATOM    562 2HG2 VAL A  45      66.933  77.899 113.446  1.00  7.19              
ATOM    563 3HG2 VAL A  45      68.273  76.738 113.322  1.00  7.19              
ATOM    564  C   VAL A  45      66.085  76.235 109.749  1.00  7.19              
ATOM    565  O   VAL A  45      64.906  76.483 109.509  1.00  7.19              
ATOM    566  N   ALA A  46      66.922  75.797 108.803  1.00  7.27              
ATOM    567  H   ALA A  46      67.903  75.681 109.034  1.00  7.27              
ATOM    568  CA  ALA A  46      66.517  75.615 107.411  1.00  7.27              
ATOM    569  HA  ALA A  46      66.122  76.566 107.049  1.00  7.27              
ATOM    570  CB  ALA A  46      67.773  75.289 106.594  1.00  7.27              
ATOM    571  HB1 ALA A  46      67.520  75.246 105.534  1.00  7.27              
ATOM    572  HB2 ALA A  46      68.526  76.066 106.744  1.00  7.27              
ATOM    573  HB3 ALA A  46      68.187  74.331 106.907  1.00  7.27              
ATOM    574  C   ALA A  46      65.418  74.560 107.181  1.00  7.27              
ATOM    575  O   ALA A  46      64.657  74.676 106.221  1.00  7.27              
ATOM    576  N   SER A  47      65.295  73.542 108.042  1.00  7.46              
ATOM    577  H   SER A  47      65.984  73.437 108.776  1.00  7.46              
ATOM    578  CA  SER A  47      64.167  72.604 107.978  1.00  7.46              
ATOM    579  HA  SER A  47      63.994  72.369 106.927  1.00  7.46              
ATOM    580  CB  SER A  47      64.498  71.271 108.665  1.00  7.46              
ATOM    581  HB1 SER A  47      65.498  70.952 108.366  1.00  7.46              
ATOM    582  HB2 SER A  47      63.787  70.516 108.324  1.00  7.46              
ATOM    583  OG  SER A  47      64.429  71.337 110.075  1.00  7.46              
ATOM    584  HG  SER A  47      64.740  72.207 110.362  1.00  7.46              
ATOM    585  C   SER A  47      62.851  73.203 108.502  1.00  7.46              
ATOM    586  O   SER A  47      61.766  72.769 108.109  1.00  7.46              
ATOM    587  N   ALA A  48      62.908  74.235 109.354  1.00  7.36              
ATOM    588  H   ALA A  48      63.809  74.625 109.608  1.00  7.36              
ATOM    589  CA  ALA A  48      61.710  74.933 109.828  1.00  7.36              
ATOM    590  HA  ALA A  48      60.949  74.181 110.045  1.00  7.36              
ATOM    591  CB  ALA A  48      62.043  75.623 111.159  1.00  7.36              
ATOM    592  HB1 ALA A  48      61.144  76.076 111.576  1.00  7.36              
ATOM    593  HB2 ALA A  48      62.437  74.892 111.865  1.00  7.36              
ATOM    594  HB3 ALA A  48      62.791  76.402 111.003  1.00  7.36              
ATOM    595  C   ALA A  48      61.114  75.906 108.783  1.00  7.36              
ATOM    596  O   ALA A  48      61.427  77.094 108.763  1.00  7.36              
ATOM    597  N   ALA A  49      60.158  75.427 107.975  1.00  7.42              
ATOM    598  H   ALA A  49      60.039  74.421 107.987  1.00  7.42              
ATOM    599  CA  ALA A  49      59.388  76.173 106.952  1.00  7.42              
ATOM    600  HA  ALA A  49      60.096  76.473 106.178  1.00  7.42              
ATOM    601  CB  ALA A  49      58.403  75.183 106.316  1.00  7.42              
ATOM    602  HB1 ALA A  49      57.885  75.664 105.484  1.00  7.42              
ATOM    603  HB2 ALA A  49      58.941  74.314 105.935  1.00  7.42              
ATOM    604  HB3 ALA A  49      57.667  74.861 107.054  1.00  7.42              
ATOM    605  C   ALA A  49      58.678  77.478 107.393  1.00  7.42              
ATOM    606  O   ALA A  49      58.048  78.142 106.573  1.00  7.42              
ATOM    607  N   SER A  50      58.796  77.869 108.664  1.00  7.29              
ATOM    608  H   SER A  50      59.410  77.318 109.244  1.00  7.29              
ATOM    609  CA  SER A  50      58.296  79.130 109.218  1.00  7.29              
ATOM    610  HA  SER A  50      57.504  79.514 108.574  1.00  7.29              
ATOM    611  CB  SER A  50      57.683  78.846 110.596  1.00  7.29              
ATOM    612  HB1 SER A  50      58.477  78.604 111.304  1.00  7.29              
ATOM    613  HB2 SER A  50      57.005  77.993 110.522  1.00  7.29              
ATOM    614  OG  SER A  50      56.954  79.957 111.068  1.00  7.29              
ATOM    615  HG  SER A  50      57.485  80.754 110.900  1.00  7.29              
ATOM    616  C   SER A  50      59.361  80.232 109.337  1.00  7.29              
ATOM    617  O   SER A  50      59.028  81.305 109.829  1.00  7.29              
ATOM    618  N   ALA A  51      60.620  79.987 108.946  1.00  7.15              
ATOM    619  H   ALA A  51      60.873  79.052 108.645  1.00  7.15              
ATOM    620  CA  ALA A  51      61.690  80.985 109.049  1.00  7.15              
ATOM    621  HA  ALA A  51      61.779  81.285 110.095  1.00  7.15              
ATOM    622  CB  ALA A  51      63.014  80.325 108.635  1.00  7.15              
ATOM    623  HB1 ALA A  51      63.824  81.050 108.723  1.00  7.15              
ATOM    624  HB2 ALA A  51      63.229  79.479 109.289  1.00  7.15              
ATOM    625  HB3 ALA A  51      62.964  79.973 107.604  1.00  7.15              
ATOM    626  C   ALA A  51      61.393  82.271 108.255  1.00  7.15              
ATOM    627  O   ALA A  51      61.174  83.320 108.847  1.00  7.15              
ATOM    628  N   GLY A  52      61.329  82.149 106.927  1.00  7.12              
ATOM    629  H   GLY A  52      61.576  81.249 106.552  1.00  7.12              
ATOM    630  CA  GLY A  52      61.162  83.254 105.978  1.00  7.12              
ATOM    631  HA1 GLY A  52      61.187  84.214 106.495  1.00  7.12              
ATOM    632  HA2 GLY A  52      60.196  83.149 105.490  1.00  7.12              
ATOM    633  C   GLY A  52      62.304  83.225 104.947  1.00  7.12              
ATOM    634  O   GLY A  52      63.461  82.977 105.309  1.00  7.12              
ATOM    635  N   PRO A  53      62.016  83.426 103.644  1.00  7.18              
ATOM    636  CD  PRO A  53      60.739  83.810 103.065  1.00  7.18              
ATOM    637  HD1 PRO A  53      60.279  84.628 103.623  1.00  7.18              
ATOM    638  HD2 PRO A  53      60.076  82.944 103.045  1.00  7.18              
ATOM    639  CG  PRO A  53      61.051  84.257 101.635  1.00  7.18              
ATOM    640  HG1 PRO A  53      61.278  85.324 101.627  1.00  7.18              
ATOM    641  HG2 PRO A  53      60.226  84.040 100.956  1.00  7.18              
ATOM    642  CB  PRO A  53      62.308  83.463 101.272  1.00  7.18              
ATOM    643  HB1 PRO A  53      62.918  83.986 100.533  1.00  7.18              
ATOM    644  HB2 PRO A  53      62.020  82.481 100.895  1.00  7.18              
ATOM    645  CA  PRO A  53      63.039  83.294 102.608  1.00  7.18              
ATOM    646  HA  PRO A  53      63.491  82.302 102.650  1.00  7.18              
ATOM    647  C   PRO A  53      64.142  84.321 102.815  1.00  7.18              
ATOM    648  O   PRO A  53      65.301  83.931 102.846  1.00  7.18              
ATOM    649  N   ALA A  54      63.759  85.566 103.118  1.00  6.98              
ATOM    650  H   ALA A  54      62.778  85.779 103.117  1.00  6.98              
ATOM    651  CA  ALA A  54      64.670  86.640 103.478  1.00  6.98              
ATOM    652  HA  ALA A  54      65.237  86.925 102.595  1.00  6.98              
ATOM    653  CB  ALA A  54      63.831  87.852 103.897  1.00  6.98              
ATOM    654  HB1 ALA A  54      64.494  88.684 104.136  1.00  6.98              
ATOM    655  HB2 ALA A  54      63.172  88.150 103.081  1.00  6.98              
ATOM    656  HB3 ALA A  54      63.238  87.612 104.782  1.00  6.98              
ATOM    657  C   ALA A  54      65.670  86.257 104.578  1.00  6.98              
ATOM    658  O   ALA A  54      66.846  86.612 104.536  1.00  6.98              
ATOM    659  N   ASP A  55      65.210  85.483 105.551  1.00  6.93              
ATOM    660  H   ASP A  55      64.216  85.280 105.585  1.00  6.93              
ATOM    661  CA  ASP A  55      65.987  85.060 106.706  1.00  6.93              
ATOM    662  HA  ASP A  55      66.575  85.905 107.065  1.00  6.93              
ATOM    663  CB  ASP A  55      64.973  84.692 107.809  1.00  6.93              
ATOM    664  HB1 ASP A  55      65.509  84.555 108.750  1.00  6.93              
ATOM    665  HB2 ASP A  55      64.485  83.749 107.564  1.00  6.93              
ATOM    666  CG  ASP A  55      63.900  85.793 107.970  1.00  6.93              
ATOM    667  OD1 ASP A  55      62.964  85.836 107.129  1.00  6.93              
ATOM    668  OD2 ASP A  55      64.068  86.635 108.880  1.00  6.93              
ATOM    669  C   ASP A  55      66.964  83.938 106.320  1.00  6.93              
ATOM    670  O   ASP A  55      68.145  83.985 106.685  1.00  6.93              
ATOM    671  N   ALA A  56      66.513  83.006 105.468  1.00  6.96              
ATOM    672  H   ALA A  56      65.561  83.083 105.130  1.00  6.96              
ATOM    673  CA  ALA A  56      67.383  81.974 104.902  1.00  6.96              
ATOM    674  HA  ALA A  56      67.874  81.457 105.729  1.00  6.96              
ATOM    675  CB  ALA A  56      66.520  80.953 104.149  1.00  6.96              
ATOM    676  HB1 ALA A  56      67.155  80.144 103.786  1.00  6.96              
ATOM    677  HB2 ALA A  56      65.764  80.544 104.819  1.00  6.96              
ATOM    678  HB3 ALA A  56      66.031  81.430 103.299  1.00  6.96              
ATOM    679  C   ALA A  56      68.507  82.550 104.010  1.00  6.96              
ATOM    680  O   ALA A  56      69.669  82.162 104.137  1.00  6.96              
ATOM    681  N   GLU A  57      68.192  83.507 103.135  1.00  6.85              
ATOM    682  H   GLU A  57      67.216  83.784 103.061  1.00  6.85              
ATOM    683  CA  GLU A  57      69.172  84.166 102.265  1.00  6.85              
ATOM    684  HA  GLU A  57      69.817  83.383 101.862  1.00  6.85              
ATOM    685  CB  GLU A  57      68.488  84.810 101.039  1.00  6.85              
ATOM    686  HB1 GLU A  57      67.915  84.032 100.532  1.00  6.85              
ATOM    687  HB2 GLU A  57      69.255  85.162 100.348  1.00  6.85              
ATOM    688  CG  GLU A  57      67.548  85.973 101.367  1.00  6.85              
ATOM    689  HG1 GLU A  57      68.140  86.856 101.622  1.00  6.85              
ATOM    690  HG2 GLU A  57      66.979  85.696 102.243  1.00  6.85              
ATOM    691  CD  GLU A  57      66.568  86.296 100.226  1.00  6.85              
ATOM    692  OE1 GLU A  57      65.409  85.816 100.274  1.00  6.85              
ATOM    693  OE2 GLU A  57      66.977  87.056  99.321  1.00  6.85              
ATOM    694  C   GLU A  57      70.113  85.108 103.028  1.00  6.85              
ATOM    695  O   GLU A  57      71.277  85.229 102.655  1.00  6.85              
ATOM    696  N   MET A  58      69.683  85.684 104.157  1.00  6.67              
ATOM    697  H   MET A  58      68.701  85.601 104.402  1.00  6.67              
ATOM    698  CA  MET A  58      70.595  86.343 105.101  1.00  6.67              
ATOM    699  HA  MET A  58      71.212  87.039 104.538  1.00  6.67              
ATOM    700  CB  MET A  58      69.786  87.151 106.130  1.00  6.67              
ATOM    701  HB1 MET A  58      70.430  87.452 106.957  1.00  6.67              
ATOM    702  HB2 MET A  58      68.996  86.520 106.536  1.00  6.67              
ATOM    703  CG  MET A  58      69.155  88.409 105.507  1.00  6.67              
ATOM    704  HG1 MET A  58      68.153  88.512 105.922  1.00  6.67              
ATOM    705  HG2 MET A  58      69.038  88.262 104.432  1.00  6.67              
ATOM    706  SD  MET A  58      70.010  89.991 105.790  1.00  6.67              
ATOM    707  CE  MET A  58      71.712  89.627 105.269  1.00  6.67              
ATOM    708  HE1 MET A  58      72.329  90.517 105.396  1.00  6.67              
ATOM    709  HE2 MET A  58      72.129  88.832 105.889  1.00  6.67              
ATOM    710  HE3 MET A  58      71.725  89.323 104.223  1.00  6.67              
ATOM    711  C   MET A  58      71.559  85.379 105.799  1.00  6.67              
ATOM    712  O   MET A  58      72.712  85.747 106.024  1.00  6.67              
ATOM    713  N   GLU A  59      71.150  84.145 106.100  1.00  6.63              
ATOM    714  H   GLU A  59      70.172  83.899 105.968  1.00  6.63              
ATOM    715  CA  GLU A  59      72.091  83.114 106.578  1.00  6.63              
ATOM    716  HA  GLU A  59      72.681  83.541 107.389  1.00  6.63              
ATOM    717  CB  GLU A  59      71.276  81.953 107.177  1.00  6.63              
ATOM    718  HB1 GLU A  59      70.688  81.462 106.404  1.00  6.63              
ATOM    719  HB2 GLU A  59      70.588  82.378 107.910  1.00  6.63              
ATOM    720  CG  GLU A  59      72.144  80.905 107.885  1.00  6.63              
ATOM    721  HG1 GLU A  59      72.991  81.411 108.356  1.00  6.63              
ATOM    722  HG2 GLU A  59      72.541  80.203 107.148  1.00  6.63              
ATOM    723  CD  GLU A  59      71.347  80.154 108.961  1.00  6.63              
ATOM    724  OE1 GLU A  59      71.713  80.315 110.149  1.00  6.63              
ATOM    725  OE2 GLU A  59      70.383  79.430 108.616  1.00  6.63              
ATOM    726  C   GLU A  59      73.093  82.657 105.505  1.00  6.63              
ATOM    727  O   GLU A  59      74.283  82.547 105.807  1.00  6.63              
ATOM    728  N   GLU A  60      72.666  82.483 104.246  1.00  6.70              
ATOM    729  H   GLU A  60      71.668  82.519 104.054  1.00  6.70              
ATOM    730  CA  GLU A  60      73.616  82.236 103.145  1.00  6.70              
ATOM    731  HA  GLU A  60      74.240  81.387 103.433  1.00  6.70              
ATOM    732  CB  GLU A  60      72.909  81.850 101.837  1.00  6.70              
ATOM    733  HB1 GLU A  60      73.652  81.853 101.038  1.00  6.70              
ATOM    734  HB2 GLU A  60      72.138  82.584 101.596  1.00  6.70              
ATOM    735  CG  GLU A  60      72.299  80.441 101.919  1.00  6.70              
ATOM    736  HG1 GLU A  60      71.385  80.479 102.515  1.00  6.70              
ATOM    737  HG2 GLU A  60      73.004  79.781 102.433  1.00  6.70              
ATOM    738  CD  GLU A  60      71.992  79.855 100.533  1.00  6.70              
ATOM    739  OE1 GLU A  60      72.336  78.672 100.305  1.00  6.70              
ATOM    740  OE2 GLU A  60      71.390  80.577  99.708  1.00  6.70              
ATOM    741  C   GLU A  60      74.609  83.391 102.930  1.00  6.70              
ATOM    742  O   GLU A  60      75.802  83.151 102.727  1.00  6.70              
ATOM    743  N   ILE A  61      74.156  84.641 103.059  1.00  6.55              
ATOM    744  H   ILE A  61      73.154  84.769 103.168  1.00  6.55              
ATOM    745  CA  ILE A  61      75.022  85.827 103.079  1.00  6.55              
ATOM    746  HA  ILE A  61      75.645  85.802 102.185  1.00  6.55              
ATOM    747  CB  ILE A  61      74.162  87.114 103.041  1.00  6.55              
ATOM    748  HB  ILE A  61      73.330  86.974 103.729  1.00  6.55              
ATOM    749  CG2 ILE A  61      74.909  88.374 103.516  1.00  6.55              
ATOM    750 1HG2 ILE A  61      74.297  89.259 103.349  1.00  6.55              
ATOM    751 2HG2 ILE A  61      75.122  88.311 104.584  1.00  6.55              
ATOM    752 3HG2 ILE A  61      75.852  88.483 102.978  1.00  6.55              
ATOM    753  CG1 ILE A  61      73.557  87.349 101.635  1.00  6.55              
ATOM    754 1HG1 ILE A  61      72.781  88.111 101.718  1.00  6.55              
ATOM    755 2HG1 ILE A  61      73.073  86.434 101.296  1.00  6.55              
ATOM    756  CD1 ILE A  61      74.541  87.789 100.539  1.00  6.55              
ATOM    757  HD1 ILE A  61      74.006  87.874  99.593  1.00  6.55              
ATOM    758  HD2 ILE A  61      74.973  88.760 100.780  1.00  6.55              
ATOM    759  HD3 ILE A  61      75.338  87.055 100.421  1.00  6.55              
ATOM    760  C   ILE A  61      76.016  85.805 104.258  1.00  6.55              
ATOM    761  O   ILE A  61      77.169  86.214 104.113  1.00  6.55              
ATOM    762  N   PHE A  62      75.603  85.330 105.433  1.00  6.45              
ATOM    763  H   PHE A  62      74.644  85.017 105.522  1.00  6.45              
ATOM    764  CA  PHE A  62      76.468  85.279 106.612  1.00  6.45              
ATOM    765  HA  PHE A  62      76.967  86.243 106.710  1.00  6.45              
ATOM    766  CB  PHE A  62      75.592  85.069 107.856  1.00  6.45              
ATOM    767  HB1 PHE A  62      75.257  84.031 107.894  1.00  6.45              
ATOM    768  HB2 PHE A  62      74.702  85.693 107.769  1.00  6.45              
ATOM    769  CG  PHE A  62      76.274  85.429 109.161  1.00  6.45              
ATOM    770  CD1 PHE A  62      76.154  86.734 109.679  1.00  6.45              
ATOM    771  HD1 PHE A  62      75.581  87.479 109.143  1.00  6.45              
ATOM    772  CE1 PHE A  62      76.769  87.070 110.898  1.00  6.45              
ATOM    773  HE1 PHE A  62      76.666  88.071 111.294  1.00  6.45              
ATOM    774  CZ  PHE A  62      77.516  86.105 111.597  1.00  6.45              
ATOM    775  HZ  PHE A  62      77.988  86.367 112.534  1.00  6.45              
ATOM    776  CE2 PHE A  62      77.643  84.803 111.079  1.00  6.45              
ATOM    777  HE2 PHE A  62      78.215  84.058 111.612  1.00  6.45              
ATOM    778  CD2 PHE A  62      77.020  84.465 109.864  1.00  6.45              
ATOM    779  HD2 PHE A  62      77.111  83.461 109.469  1.00  6.45              
ATOM    780  C   PHE A  62      77.562  84.204 106.505  1.00  6.45              
ATOM    781  O   PHE A  62      78.703  84.450 106.919  1.00  6.45              
ATOM    782  N   ASP A  63      77.252  83.038 105.920  1.00  6.55              
ATOM    783  H   ASP A  63      76.299  82.865 105.612  1.00  6.55              
ATOM    784  CA  ASP A  63      78.296  82.058 105.597  1.00  6.55              
ATOM    785  HA  ASP A  63      78.907  81.942 106.492  1.00  6.55              
ATOM    786  CB  ASP A  63      77.760  80.660 105.255  1.00  6.55              
ATOM    787  HB1 ASP A  63      77.289  80.674 104.270  1.00  6.55              
ATOM    788  HB2 ASP A  63      77.011  80.372 105.995  1.00  6.55              
ATOM    789  CG  ASP A  63      78.912  79.635 105.292  1.00  6.55              
ATOM    790  OD1 ASP A  63      79.115  78.903 104.296  1.00  6.55              
ATOM    791  OD2 ASP A  63      79.620  79.600 106.327  1.00  6.55              
ATOM    792  C   ASP A  63      79.232  82.582 104.499  1.00  6.55              
ATOM    793  O   ASP A  63      80.439  82.561 104.686  1.00  6.55              
ATOM    794  N   ASP A  64      78.734  83.197 103.423  1.00  6.53              
ATOM    795  H   ASP A  64      77.728  83.213 103.278  1.00  6.53              
ATOM    796  CA  ASP A  64      79.619  83.843 102.433  1.00  6.53              
ATOM    797  HA  ASP A  64      80.226  83.072 101.955  1.00  6.53              
ATOM    798  CB  ASP A  64      78.747  84.488 101.343  1.00  6.53              
ATOM    799  HB1 ASP A  64      78.066  85.200 101.811  1.00  6.53              
ATOM    800  HB2 ASP A  64      78.140  83.711 100.874  1.00  6.53              
ATOM    801  CG  ASP A  64      79.546  85.205 100.248  1.00  6.53              
ATOM    802  OD1 ASP A  64      80.394  84.551  99.598  1.00  6.53              
ATOM    803  OD2 ASP A  64      79.259  86.406 100.031  1.00  6.53              
ATOM    804  C   ASP A  64      80.605  84.856 103.075  1.00  6.53              
ATOM    805  O   ASP A  64      81.815  84.841 102.817  1.00  6.53              
ATOM    806  N   ALA A  65      80.126  85.660 104.031  1.00  6.34              
ATOM    807  H   ALA A  65      79.124  85.665 104.191  1.00  6.34              
ATOM    808  CA  ALA A  65      80.979  86.544 104.823  1.00  6.34              
ATOM    809  HA  ALA A  65      81.534  87.172 104.125  1.00  6.34              
ATOM    810  CB  ALA A  65      80.082  87.462 105.665  1.00  6.34              
ATOM    811  HB1 ALA A  65      80.698  88.187 106.198  1.00  6.34              
ATOM    812  HB2 ALA A  65      79.386  87.994 105.013  1.00  6.34              
ATOM    813  HB3 ALA A  65      79.513  86.875 106.385  1.00  6.34              
ATOM    814  C   ALA A  65      82.030  85.815 105.700  1.00  6.34              
ATOM    815  O   ALA A  65      83.176  86.277 105.809  1.00  6.34              
ATOM    816  N   SER A  66      81.663  84.694 106.335  1.00  6.34              
ATOM    817  H   SER A  66      80.729  84.330 106.150  1.00  6.34              
ATOM    818  CA  SER A  66      82.532  83.956 107.268  1.00  6.34              
ATOM    819  HA  SER A  66      82.945  84.677 107.971  1.00  6.34              
ATOM    820  CB  SER A  66      81.661  82.996 108.091  1.00  6.34              
ATOM    821  HB1 SER A  66      81.030  82.396 107.438  1.00  6.34              
ATOM    822  HB2 SER A  66      80.996  83.583 108.727  1.00  6.34              
ATOM    823  OG  SER A  66      82.455  82.153 108.905  1.00  6.34              
ATOM    824  HG  SER A  66      81.871  81.454 109.231  1.00  6.34              
ATOM    825  C   SER A  66      83.764  83.300 106.558  1.00  6.34              
ATOM    826  O   SER A  66      84.923  83.711 106.786  1.00  6.34              
ATOM    827  N   PRO A  67      83.573  82.346 105.621  1.00  6.37              
ATOM    828  CD  PRO A  67      82.738  81.150 105.766  1.00  6.37              
ATOM    829  HD1 PRO A  67      81.717  81.356 106.046  1.00  6.37              
ATOM    830  HD2 PRO A  67      83.142  80.504 106.540  1.00  6.37              
ATOM    831  CG  PRO A  67      82.782  80.400 104.430  1.00  6.37              
ATOM    832  HG1 PRO A  67      81.783  80.280 104.009  1.00  6.37              
ATOM    833  HG2 PRO A  67      83.248  79.425 104.574  1.00  6.37              
ATOM    834  CB  PRO A  67      83.654  81.275 103.529  1.00  6.37              
ATOM    835  HB1 PRO A  67      83.021  81.966 102.968  1.00  6.37              
ATOM    836  HB2 PRO A  67      84.268  80.677 102.856  1.00  6.37              
ATOM    837  CA  PRO A  67      84.501  82.048 104.539  1.00  6.37              
ATOM    838  HA  PRO A  67      85.245  81.357 104.937  1.00  6.37              
ATOM    839  C   PRO A  67      85.284  83.202 103.900  1.00  6.37              
ATOM    840  O   PRO A  67      86.498  83.064 103.748  1.00  6.37              
ATOM    841  N   GLY A  68      84.666  84.340 103.564  1.00  6.28              
ATOM    842  H   GLY A  68      83.648  84.381 103.595  1.00  6.28              
ATOM    843  CA  GLY A  68      85.390  85.502 103.025  1.00  6.28              
ATOM    844  HA1 GLY A  68      84.680  86.314 102.871  1.00  6.28              
ATOM    845  HA2 GLY A  68      85.835  85.240 102.066  1.00  6.28              
ATOM    846  C   GLY A  68      86.509  86.001 103.973  1.00  6.28              
ATOM    847  O   GLY A  68      87.690  86.077 103.594  1.00  6.28              
ATOM    848  N   LYS A  69      86.178  86.221 105.259  1.00  6.10              
ATOM    849  H   LYS A  69      85.205  86.103 105.534  1.00  6.10              
ATOM    850  CA  LYS A  69      87.192  86.552 106.289  1.00  6.10              
ATOM    851  HA  LYS A  69      87.639  87.525 106.068  1.00  6.10              
ATOM    852  CB  LYS A  69      86.554  86.608 107.699  1.00  6.10              
ATOM    853  HB1 LYS A  69      87.356  86.688 108.436  1.00  6.10              
ATOM    854  HB2 LYS A  69      86.061  85.656 107.887  1.00  6.10              
ATOM    855  CG  LYS A  69      85.524  87.725 107.980  1.00  6.10              
ATOM    856  HG1 LYS A  69      84.828  87.352 108.733  1.00  6.10              
ATOM    857  HG2 LYS A  69      84.956  87.949 107.077  1.00  6.10              
ATOM    858  CD  LYS A  69      86.169  89.013 108.522  1.00  6.10              
ATOM    859  HD1 LYS A  69      86.796  89.432 107.733  1.00  6.10              
ATOM    860  HD2 LYS A  69      86.829  88.772 109.359  1.00  6.10              
ATOM    861  CE  LYS A  69      85.163  90.094 108.968  1.00  6.10              
ATOM    862  HE1 LYS A  69      84.460  90.279 108.151  1.00  6.10              
ATOM    863  HE2 LYS A  69      85.736  91.011 109.134  1.00  6.10              
ATOM    864  NZ  LYS A  69      84.424  89.754 110.217  1.00  6.10              
ATOM    865  HZ1 LYS A  69      83.837  90.516 110.572  1.00  6.10              
ATOM    866  HZ2 LYS A  69      83.772  88.994 110.091  1.00  6.10              
ATOM    867  HZ3 LYS A  69      85.048  89.514 110.972  1.00  6.10              
ATOM    868  C   LYS A  69      88.367  85.549 106.299  1.00  6.10              
ATOM    869  O   LYS A  69      89.561  85.898 106.231  1.00  6.10              
ATOM    870  N   GLN A  70      88.004  84.258 106.292  1.00  6.19              
ATOM    871  H   GLN A  70      87.018  84.027 106.300  1.00  6.19              
ATOM    872  CA  GLN A  70      89.022  83.199 106.220  1.00  6.19              
ATOM    873  HA  GLN A  70      89.656  83.289 107.104  1.00  6.19              
ATOM    874  CB  GLN A  70      88.357  81.808 106.268  1.00  6.19              
ATOM    875  HB1 GLN A  70      89.135  81.047 106.190  1.00  6.19              
ATOM    876  HB2 GLN A  70      87.697  81.691 105.413  1.00  6.19              
ATOM    877  CG  GLN A  70      87.556  81.552 107.560  1.00  6.19              
ATOM    878  HG1 GLN A  70      86.900  82.395 107.767  1.00  6.19              
ATOM    879  HG2 GLN A  70      88.248  81.458 108.397  1.00  6.19              
ATOM    880  CD  GLN A  70      86.709  80.283 107.478  1.00  6.19              
ATOM    881  OE1 GLN A  70      87.203  79.183 107.303  1.00  6.19              
ATOM    882  NE2 GLN A  70      85.405  80.366 107.613  1.00  6.19              
ATOM    883 1HE2 GLN A  70      84.955  81.265 107.700  1.00  6.19              
ATOM    884 2HE2 GLN A  70      84.885  79.517 107.483  1.00  6.19              
ATOM    885  C   GLN A  70      89.988  83.341 104.993  1.00  6.19              
ATOM    886  O   GLN A  70      91.225  83.190 105.098  1.00  6.19              
ATOM    887  N   LYS A  71      89.415  83.710 103.831  1.00  6.25              
ATOM    888  H   LYS A  71      88.407  83.839 103.821  1.00  6.25              
ATOM    889  CA  LYS A  71      90.154  83.990 102.587  1.00  6.25              
ATOM    890  HA  LYS A  71      90.753  83.102 102.396  1.00  6.25              
ATOM    891  CB  LYS A  71      89.232  84.162 101.352  1.00  6.25              
ATOM    892  HB1 LYS A  71      88.290  83.650 101.558  1.00  6.25              
ATOM    893  HB2 LYS A  71      89.694  83.618 100.528  1.00  6.25              
ATOM    894  CG  LYS A  71      88.899  85.591 100.847  1.00  6.25              
ATOM    895  HG1 LYS A  71      89.156  86.339 101.588  1.00  6.25              
ATOM    896  HG2 LYS A  71      87.817  85.639 100.724  1.00  6.25              
ATOM    897  CD  LYS A  71      89.515  85.996  99.491  1.00  6.25              
ATOM    898  HD1 LYS A  71      88.939  86.834  99.094  1.00  6.25              
ATOM    899  HD2 LYS A  71      89.390  85.164  98.796  1.00  6.25              
ATOM    900  CE  LYS A  71      91.001  86.396  99.509  1.00  6.25              
ATOM    901  HE1 LYS A  71      91.423  86.243  98.512  1.00  6.25              
ATOM    902  HE2 LYS A  71      91.556  85.747 100.186  1.00  6.25              
ATOM    903  NZ  LYS A  71      91.221  87.817  99.872  1.00  6.25              
ATOM    904  HZ1 LYS A  71      92.220  88.040  99.856  1.00  6.25              
ATOM    905  HZ2 LYS A  71      90.784  88.461  99.240  1.00  6.25              
ATOM    906  HZ3 LYS A  71      90.863  88.078 100.791  1.00  6.25              
ATOM    907  C   LYS A  71      91.177  85.111 102.720  1.00  6.25              
ATOM    908  O   LYS A  71      92.232  84.996 102.101  1.00  6.25              
ATOM    909  N   GLU A  72      90.913  86.144 103.525  1.00  6.09              
ATOM    910  H   GLU A  72      90.016  86.189 103.996  1.00  6.09              
ATOM    911  CA  GLU A  72      91.938  87.186 103.792  1.00  6.09              
ATOM    912  HA  GLU A  72      92.315  87.557 102.838  1.00  6.09              
ATOM    913  CB  GLU A  72      91.316  88.380 104.548  1.00  6.09              
ATOM    914  HB1 GLU A  72      92.066  89.169 104.611  1.00  6.09              
ATOM    915  HB2 GLU A  72      91.077  88.075 105.567  1.00  6.09              
ATOM    916  CG  GLU A  72      90.041  88.967 103.905  1.00  6.09              
ATOM    917  HG1 GLU A  72      89.797  89.906 104.407  1.00  6.09              
ATOM    918  HG2 GLU A  72      89.212  88.279 104.080  1.00  6.09              
ATOM    919  CD  GLU A  72      90.191  89.221 102.399  1.00  6.09              
ATOM    920  OE1 GLU A  72      89.284  88.866 101.611  1.00  6.09              
ATOM    921  OE2 GLU A  72      91.275  89.653 101.958  1.00  6.09              
ATOM    922  C   GLU A  72      93.168  86.659 104.539  1.00  6.09              
ATOM    923  O   GLU A  72      94.291  87.020 104.191  1.00  6.09              
ATOM    924  N   ILE A  73      92.998  85.769 105.526  1.00  6.08              
ATOM    925  H   ILE A  73      92.054  85.497 105.777  1.00  6.08              
ATOM    926  CA  ILE A  73      94.163  85.260 106.308  1.00  6.08              
ATOM    927  HA  ILE A  73      94.610  86.110 106.825  1.00  6.08              
ATOM    928  CB  ILE A  73      93.663  84.265 107.386  1.00  6.08              
ATOM    929  HB  ILE A  73      93.124  83.460 106.885  1.00  6.08              
ATOM    930  CG2 ILE A  73      94.842  83.630 108.150  1.00  6.08              
ATOM    931 1HG2 ILE A  73      94.479  82.962 108.929  1.00  6.08              
ATOM    932 2HG2 ILE A  73      95.459  83.032 107.479  1.00  6.08              
ATOM    933 3HG2 ILE A  73      95.459  84.407 108.601  1.00  6.08              
ATOM    934  CG1 ILE A  73      92.690  84.966 108.369  1.00  6.08              
ATOM    935 1HG1 ILE A  73      91.924  85.503 107.812  1.00  6.08              
ATOM    936 2HG1 ILE A  73      93.237  85.701 108.961  1.00  6.08              
ATOM    937  CD1 ILE A  73      91.948  84.011 109.313  1.00  6.08              
ATOM    938  HD1 ILE A  73      91.204  84.576 109.877  1.00  6.08              
ATOM    939  HD2 ILE A  73      91.441  83.238 108.735  1.00  6.08              
ATOM    940  HD3 ILE A  73      92.635  83.547 110.019  1.00  6.08              
ATOM    941  C   ILE A  73      95.271  84.650 105.445  1.00  6.08              
ATOM    942  O   ILE A  73      96.437  84.977 105.667  1.00  6.08              
ATOM    943  N   GLN A  74      94.963  83.795 104.460  1.00  6.18              
ATOM    944  H   GLN A  74      93.991  83.601 104.260  1.00  6.18              
ATOM    945  CA  GLN A  74      96.051  83.215 103.614  1.00  6.18              
ATOM    946  HA  GLN A  74      96.849  82.880 104.275  1.00  6.18              
ATOM    947  CB  GLN A  74      95.503  81.988 102.856  1.00  6.18              
ATOM    948  HB1 GLN A  74      96.250  81.642 102.144  1.00  6.18              
ATOM    949  HB2 GLN A  74      94.623  82.291 102.287  1.00  6.18              
ATOM    950  CG  GLN A  74      95.129  80.795 103.758  1.00  6.18              
ATOM    951  HG1 GLN A  74      94.715  80.005 103.132  1.00  6.18              
ATOM    952  HG2 GLN A  74      94.351  81.099 104.460  1.00  6.18              
ATOM    953  CD  GLN A  74      96.312  80.237 104.551  1.00  6.18              
ATOM    954  OE1 GLN A  74      96.750  80.820 105.531  1.00  6.18              
ATOM    955  NE2 GLN A  74      96.884  79.118 104.160  1.00  6.18              
ATOM    956 1HE2 GLN A  74      96.601  78.655 103.318  1.00  6.18              
ATOM    957 2HE2 GLN A  74      97.655  78.774 104.730  1.00  6.18              
ATOM    958  C   GLN A  74      96.741  84.206 102.656  1.00  6.18              
ATOM    959  O   GLN A  74      97.620  83.781 101.900  1.00  6.18              
ATOM    960  N   GLU A  75      96.430  85.504 102.707  1.00  6.20              
ATOM    961  H   GLU A  75      95.712  85.833 103.349  1.00  6.20              
ATOM    962  CA  GLU A  75      97.254  86.523 102.058  1.00  6.20              
ATOM    963  HA  GLU A  75      97.826  86.041 101.275  1.00  6.20              
ATOM    964  CB  GLU A  75      96.384  87.555 101.328  1.00  6.20              
ATOM    965  HB1 GLU A  75      97.034  88.347 100.954  1.00  6.20              
ATOM    966  HB2 GLU A  75      95.647  87.990 102.005  1.00  6.20              
ATOM    967  CG  GLU A  75      95.683  86.870 100.141  1.00  6.20              
ATOM    968  HG1 GLU A  75      94.916  86.189 100.518  1.00  6.20              
ATOM    969  HG2 GLU A  75      96.412  86.269  99.590  1.00  6.20              
ATOM    970  CD  GLU A  75      95.060  87.872  99.171  1.00  6.20              
ATOM    971  OE1 GLU A  75      95.835  88.601  98.512  1.00  6.20              
ATOM    972  OE2 GLU A  75      93.811  87.864  99.058  1.00  6.20              
ATOM    973  C   GLU A  75      98.204  87.146 103.084  1.00  6.20              
ATOM    974  O   GLU A  75      97.782  87.736 104.099  1.00  6.20              
ATOM    975  N   PRO A  76      99.520  87.001 102.843  1.00  6.12              
ATOM    976  CD  PRO A  76     100.167  86.379 101.687  1.00  6.12              
ATOM    977  HD1 PRO A  76      99.695  86.678 100.750  1.00  6.12              
ATOM    978  HD2 PRO A  76     100.139  85.295 101.800  1.00  6.12              
ATOM    979  CG  PRO A  76     101.611  86.867 101.681  1.00  6.12              
ATOM    980  HG1 PRO A  76     101.693  87.769 101.078  1.00  6.12              
ATOM    981  HG2 PRO A  76     102.300  86.100 101.324  1.00  6.12              
ATOM    982  CB  PRO A  76     101.853  87.216 103.139  1.00  6.12              
ATOM    983  HB1 PRO A  76     102.609  87.995 103.233  1.00  6.12              
ATOM    984  HB2 PRO A  76     102.146  86.312 103.668  1.00  6.12              
ATOM    985  CA  PRO A  76     100.495  87.672 103.665  1.00  6.12              
ATOM    986  HA  PRO A  76     100.385  87.375 104.706  1.00  6.12              
ATOM    987  C   PRO A  76     100.279  89.175 103.521  1.00  6.12              
ATOM    988  O   PRO A  76     100.130  89.678 102.405  1.00  6.12              
ATOM    989  N   ASP A  77     100.338  89.878 104.651  1.00  5.97              
ATOM    990  H   ASP A  77     100.456  89.387 105.521  1.00  5.97              
ATOM    991  CA  ASP A  77     100.902  91.213 104.624  1.00  5.97              
ATOM    992  HA  ASP A  77     100.956  91.472 103.566  1.00  5.97              
ATOM    993  CB  ASP A  77      99.977  92.346 105.095  1.00  5.97              
ATOM    994  HB1 ASP A  77      99.793  92.273 106.167  1.00  5.97              
ATOM    995  HB2 ASP A  77      99.011  92.217 104.607  1.00  5.97              
ATOM    996  CG  ASP A  77     100.498  93.743 104.686  1.00  5.97              
ATOM    997  OD1 ASP A  77     100.206  94.736 105.393  1.00  5.97              
ATOM    998  OD2 ASP A  77     101.169  93.916 103.639  1.00  5.97              
ATOM    999  C   ASP A  77     102.449  91.156 104.928  1.00  5.97              
ATOM   1000  O   ASP A  77     103.108  90.412 104.192  1.00  5.97              
ATOM   1001  N   PRO A  78     103.125  91.874 105.870  1.00  6.00              
ATOM   1002  CD  PRO A  78     102.611  92.804 106.871  1.00  6.00              
ATOM   1003  HD1 PRO A  78     102.856  92.441 107.861  1.00  6.00              
ATOM   1004  HD2 PRO A  78     101.550  92.983 106.850  1.00  6.00              
ATOM   1005  CG  PRO A  78     103.375  94.097 106.642  1.00  6.00              
ATOM   1006  HG1 PRO A  78     103.311  94.766 107.500  1.00  6.00              
ATOM   1007  HG2 PRO A  78     103.039  94.586 105.727  1.00  6.00              
ATOM   1008  CB  PRO A  78     104.773  93.527 106.460  1.00  6.00              
ATOM   1009  HB1 PRO A  78     105.195  93.328 107.447  1.00  6.00              
ATOM   1010  HB2 PRO A  78     105.413  94.217 105.908  1.00  6.00              
ATOM   1011  CA  PRO A  78     104.558  92.208 105.691  1.00  6.00              
ATOM   1012  HA  PRO A  78     104.677  92.441 104.632  1.00  6.00              
ATOM   1013  C   PRO A  78     105.720  91.189 106.042  1.00  6.00              
ATOM   1014  O   PRO A  78     105.517  89.981 106.101  1.00  6.00              
ATOM   1015  N   THR A  79     106.978  91.662 106.285  1.00  6.07              
ATOM   1016  H   THR A  79     107.016  92.658 106.452  1.00  6.07              
ATOM   1017  CA  THR A  79     108.221  91.233 105.554  1.00  6.07              
ATOM   1018  HA  THR A  79     107.969  90.423 104.884  1.00  6.07              
ATOM   1019  CB  THR A  79     108.567  92.452 104.666  1.00  6.07              
ATOM   1020  HB  THR A  79     109.505  92.261 104.178  1.00  6.07              
ATOM   1021  CG2 THR A  79     107.544  92.804 103.595  1.00  6.07              
ATOM   1022 1HG2 THR A  79     107.987  93.513 102.896  1.00  6.07              
ATOM   1023 2HG2 THR A  79     107.249  91.905 103.058  1.00  6.07              
ATOM   1024 3HG2 THR A  79     106.668  93.268 104.039  1.00  6.07              
ATOM   1025  OG1 THR A  79     108.713  93.617 105.457  1.00  6.07              
ATOM   1026  HG1 THR A  79     109.446  93.441 106.070  1.00  6.07              
ATOM   1027  C   THR A  79     109.578  90.867 106.286  1.00  6.07              
ATOM   1028  O   THR A  79     110.281  91.793 106.690  1.00  6.07              
ATOM   1029  N   TYR A  80     110.058  89.590 106.372  1.00  6.21              
ATOM   1030  H   TYR A  80     109.563  88.859 105.881  1.00  6.21              
ATOM   1031  CA  TYR A  80     111.274  89.152 107.172  1.00  6.21              
ATOM   1032  HA  TYR A  80     111.996  89.971 107.153  1.00  6.21              
ATOM   1033  CB  TYR A  80     110.827  88.990 108.645  1.00  6.21              
ATOM   1034  HB1 TYR A  80     111.646  88.577 109.236  1.00  6.21              
ATOM   1035  HB2 TYR A  80     109.995  88.291 108.671  1.00  6.21              
ATOM   1036  CG  TYR A  80     110.390  90.301 109.287  1.00  6.21              
ATOM   1037  CD1 TYR A  80     111.367  91.203 109.758  1.00  6.21              
ATOM   1038  HD1 TYR A  80     112.403  90.894 109.810  1.00  6.21              
ATOM   1039  CE1 TYR A  80     111.017  92.535 110.060  1.00  6.21              
ATOM   1040  HE1 TYR A  80     111.776  93.240 110.371  1.00  6.21              
ATOM   1041  CZ  TYR A  80     109.689  92.970 109.871  1.00  6.21              
ATOM   1042  OH  TYR A  80     109.359  94.277 110.043  1.00  6.21              
ATOM   1043  HH  TYR A  80     110.154  94.810 110.153  1.00  6.21              
ATOM   1044  CE2 TYR A  80     108.699  92.050 109.471  1.00  6.21              
ATOM   1045  HE2 TYR A  80     107.700  92.408 109.284  1.00  6.21              
ATOM   1046  CD2 TYR A  80     109.038  90.706 109.220  1.00  6.21              
ATOM   1047  HD2 TYR A  80     108.292  90.027 108.835  1.00  6.21              
ATOM   1048  C   TYR A  80     112.068  87.897 106.639  1.00  6.21              
ATOM   1049  O   TYR A  80     111.746  87.435 105.553  1.00  6.21              
ATOM   1050  N   GLU A  81     113.116  87.365 107.328  1.00  6.20              
ATOM   1051  H   GLU A  81     113.311  87.714 108.256  1.00  6.20              
ATOM   1052  CA  GLU A  81     114.148  86.375 106.818  1.00  6.20              
ATOM   1053  HA  GLU A  81     113.715  85.801 106.014  1.00  6.20              
ATOM   1054  CB  GLU A  81     115.331  87.142 106.192  1.00  6.20              
ATOM   1055  HB1 GLU A  81     116.037  86.418 105.783  1.00  6.20              
ATOM   1056  HB2 GLU A  81     115.840  87.728 106.960  1.00  6.20              
ATOM   1057  CG  GLU A  81     114.881  88.078 105.062  1.00  6.20              
ATOM   1058  HG1 GLU A  81     114.317  88.911 105.488  1.00  6.20              
ATOM   1059  HG2 GLU A  81     114.211  87.535 104.394  1.00  6.20              
ATOM   1060  CD  GLU A  81     116.038  88.641 104.242  1.00  6.20              
ATOM   1061  OE1 GLU A  81     116.663  87.888 103.464  1.00  6.20              
ATOM   1062  OE2 GLU A  81     116.187  89.882 104.207  1.00  6.20              
ATOM   1063  C   GLU A  81     114.713  85.416 107.918  1.00  6.20              
ATOM   1064  O   GLU A  81     114.513  85.764 109.079  1.00  6.20              
ATOM   1065  N   GLU A  82     115.431  84.299 107.582  1.00  6.15              
ATOM   1066  H   GLU A  82     115.412  84.075 106.597  1.00  6.15              
ATOM   1067  CA  GLU A  82     116.327  83.402 108.417  1.00  6.15              
ATOM   1068  HA  GLU A  82     117.335  83.770 108.222  1.00  6.15              
ATOM   1069  CB  GLU A  82     116.127  83.589 109.957  1.00  6.15              
ATOM   1070  HB1 GLU A  82     116.354  82.692 110.525  1.00  6.15              
ATOM   1071  HB2 GLU A  82     115.082  83.774 110.193  1.00  6.15              
ATOM   1072  CG  GLU A  82     117.043  84.678 110.540  1.00  6.15              
ATOM   1073  HG1 GLU A  82     116.612  85.032 111.479  1.00  6.15              
ATOM   1074  HG2 GLU A  82     117.118  85.525 109.856  1.00  6.15              
ATOM   1075  CD  GLU A  82     118.431  84.087 110.816  1.00  6.15              
ATOM   1076  OE1 GLU A  82     118.656  83.551 111.924  1.00  6.15              
ATOM   1077  OE2 GLU A  82     119.291  84.020 109.907  1.00  6.15              
ATOM   1078  C   GLU A  82     116.452  81.896 108.003  1.00  6.15              
ATOM   1079  O   GLU A  82     116.438  81.613 106.804  1.00  6.15              
ATOM   1080  N   LYS A  83     116.658  80.944 108.958  1.00  6.14              
ATOM   1081  H   LYS A  83     116.596  81.255 109.920  1.00  6.14              
ATOM   1082  CA  LYS A  83     116.955  79.497 108.764  1.00  6.14              
ATOM   1083  HA  LYS A  83     116.330  79.182 107.927  1.00  6.14              
ATOM   1084  CB  LYS A  83     118.423  79.321 108.323  1.00  6.14              
ATOM   1085  HB1 LYS A  83     118.628  80.047 107.537  1.00  6.14              
ATOM   1086  HB2 LYS A  83     118.519  78.329 107.879  1.00  6.14              
ATOM   1087  CG  LYS A  83     119.523  79.449 109.399  1.00  6.14              
ATOM   1088  HG1 LYS A  83     120.475  79.200 108.931  1.00  6.14              
ATOM   1089  HG2 LYS A  83     119.354  78.730 110.201  1.00  6.14              
ATOM   1090  CD  LYS A  83     119.634  80.859 109.988  1.00  6.14              
ATOM   1091  HD1 LYS A  83     118.783  81.044 110.647  1.00  6.14              
ATOM   1092  HD2 LYS A  83     119.610  81.578 109.169  1.00  6.14              
ATOM   1093  CE  LYS A  83     120.933  81.053 110.779  1.00  6.14              
ATOM   1094  HE1 LYS A  83     121.780  80.851 110.118  1.00  6.14              
ATOM   1095  HE2 LYS A  83     120.957  80.345 111.612  1.00  6.14              
ATOM   1096  NZ  LYS A  83     121.014  82.440 111.289  1.00  6.14              
ATOM   1097  HZ1 LYS A  83     120.218  82.643 111.900  1.00  6.14              
ATOM   1098  HZ2 LYS A  83     121.872  82.667 111.761  1.00  6.14              
ATOM   1099  HZ3 LYS A  83     120.817  83.114 110.547  1.00  6.14              
ATOM   1100  C   LYS A  83     116.653  78.537 109.930  1.00  6.14              
ATOM   1101  O   LYS A  83     116.713  78.922 111.090  1.00  6.14              
ATOM   1102  N   MET A  84     116.456  77.249 109.602  1.00  6.76              
ATOM   1103  H   MET A  84     116.433  77.032 108.618  1.00  6.76              
ATOM   1104  CA  MET A  84     116.446  76.110 110.548  1.00  6.76              
ATOM   1105  HA  MET A  84     117.268  76.248 111.254  1.00  6.76              
ATOM   1106  CB  MET A  84     115.122  76.107 111.339  1.00  6.76              
ATOM   1107  HB1 MET A  84     114.321  75.748 110.698  1.00  6.76              
ATOM   1108  HB2 MET A  84     114.878  77.124 111.649  1.00  6.76              
ATOM   1109  CG  MET A  84     115.164  75.228 112.594  1.00  6.76              
ATOM   1110  HG1 MET A  84     115.906  75.625 113.286  1.00  6.76              
ATOM   1111  HG2 MET A  84     115.463  74.219 112.316  1.00  6.76              
ATOM   1112  SD  MET A  84     113.575  75.086 113.454  1.00  6.76              
ATOM   1113  CE  MET A  84     113.407  76.762 114.131  1.00  6.76              
ATOM   1114  HE1 MET A  84     112.509  76.814 114.747  1.00  6.76              
ATOM   1115  HE2 MET A  84     114.275  76.999 114.747  1.00  6.76              
ATOM   1116  HE3 MET A  84     113.327  77.487 113.321  1.00  6.76              
ATOM   1117  C   MET A  84     116.634  74.762 109.833  1.00  6.76              
ATOM   1118  O   MET A  84     116.189  74.638 108.690  1.00  6.76              
ATOM   1119  N   GLN A  85     117.246  73.755 110.478  1.00  6.30              
ATOM   1120  H   GLN A  85     117.562  73.889 111.428  1.00  6.30              
ATOM   1121  CA  GLN A  85     117.565  72.463 109.845  1.00  6.30              
ATOM   1122  HA  GLN A  85     116.919  72.328 108.976  1.00  6.30              
ATOM   1123  CB  GLN A  85     119.022  72.456 109.338  1.00  6.30              
ATOM   1124  HB1 GLN A  85     119.212  71.471 108.910  1.00  6.30              
ATOM   1125  HB2 GLN A  85     119.707  72.603 110.175  1.00  6.30              
ATOM   1126  CG  GLN A  85     119.298  73.524 108.268  1.00  6.30              
ATOM   1127  HG1 GLN A  85     119.280  74.508 108.737  1.00  6.30              
ATOM   1128  HG2 GLN A  85     118.503  73.495 107.530  1.00  6.30              
ATOM   1129  CD  GLN A  85     120.639  73.374 107.549  1.00  6.30              
ATOM   1130  OE1 GLN A  85     121.264  74.352 107.183  1.00  6.30              
ATOM   1131  NE2 GLN A  85     121.135  72.187 107.269  1.00  6.30              
ATOM   1132 1HE2 GLN A  85     120.663  71.346 107.552  1.00  6.30              
ATOM   1133 2HE2 GLN A  85     122.057  72.160 106.867  1.00  6.30              
ATOM   1134  C   GLN A  85     117.371  71.237 110.745  1.00  6.30              
ATOM   1135  O   GLN A  85     117.971  71.130 111.809  1.00  6.30              
ATOM   1136  N   THR A  86     116.658  70.255 110.193  1.00  6.49              
ATOM   1137  H   THR A  86     116.076  70.481 109.403  1.00  6.49              
ATOM   1138  CA  THR A  86     116.953  68.821 110.320  1.00  6.49              
ATOM   1139  HA  THR A  86     117.783  68.656 111.008  1.00  6.49              
ATOM   1140  CB  THR A  86     115.728  68.032 110.806  1.00  6.49              
ATOM   1141  HB  THR A  86     114.948  68.053 110.044  1.00  6.49              
ATOM   1142  CG2 THR A  86     116.076  66.585 111.134  1.00  6.49              
ATOM   1143 1HG2 THR A  86     115.189  66.072 111.508  1.00  6.49              
ATOM   1144 2HG2 THR A  86     116.418  66.070 110.234  1.00  6.49              
ATOM   1145 3HG2 THR A  86     116.864  66.540 111.886  1.00  6.49              
ATOM   1146  OG1 THR A  86     115.216  68.620 111.982  1.00  6.49              
ATOM   1147  HG1 THR A  86     115.904  68.568 112.651  1.00  6.49              
ATOM   1148  C   THR A  86     117.364  68.403 108.908  1.00  6.49              
ATOM   1149  O   THR A  86     116.521  68.401 108.013  1.00  6.49              
ATOM   1150  N   ASP A  87     118.673  68.251 108.682  1.00  6.51              
ATOM   1151  H   ASP A  87     119.254  68.186 109.507  1.00  6.51              
ATOM   1152  CA  ASP A  87     119.384  67.880 107.435  1.00  6.51              
ATOM   1153  HA  ASP A  87     120.447  67.956 107.668  1.00  6.51              
ATOM   1154  CB  ASP A  87     119.147  66.389 107.156  1.00  6.51              
ATOM   1155  HB1 ASP A  87     119.784  66.070 106.329  1.00  6.51              
ATOM   1156  HB2 ASP A  87     118.105  66.232 106.871  1.00  6.51              
ATOM   1157  CG  ASP A  87     119.486  65.565 108.402  1.00  6.51              
ATOM   1158  OD1 ASP A  87     120.624  65.740 108.894  1.00  6.51              
ATOM   1159  OD2 ASP A  87     118.576  64.875 108.909  1.00  6.51              
ATOM   1160  C   ASP A  87     119.208  68.761 106.171  1.00  6.51              
ATOM   1161  O   ASP A  87     120.160  68.958 105.414  1.00  6.51              
ATOM   1162  N   ARG A  88     118.037  69.376 105.962  1.00  6.43              
ATOM   1163  H   ARG A  88     117.298  69.100 106.602  1.00  6.43              
ATOM   1164  CA  ARG A  88     117.683  70.303 104.868  1.00  6.43              
ATOM   1165  HA  ARG A  88     117.798  69.760 103.931  1.00  6.43              
ATOM   1166  CB  ARG A  88     116.188  70.688 105.017  1.00  6.43              
ATOM   1167  HB1 ARG A  88     116.061  71.243 105.949  1.00  6.43              
ATOM   1168  HB2 ARG A  88     115.600  69.772 105.099  1.00  6.43              
ATOM   1169  CG  ARG A  88     115.612  71.526 103.852  1.00  6.43              
ATOM   1170  HG1 ARG A  88     115.616  70.917 102.946  1.00  6.43              
ATOM   1171  HG2 ARG A  88     116.237  72.403 103.680  1.00  6.43              
ATOM   1172  CD  ARG A  88     114.175  72.006 104.140  1.00  6.43              
ATOM   1173  HD1 ARG A  88     114.189  72.602 105.055  1.00  6.43              
ATOM   1174  HD2 ARG A  88     113.540  71.132 104.302  1.00  6.43              
ATOM   1175  NE  ARG A  88     113.623  72.815 103.025  1.00  6.43              
ATOM   1176  HE  ARG A  88     114.129  72.766 102.155  1.00  6.43              
ATOM   1177  CZ  ARG A  88     112.516  73.552 103.022  1.00  6.43              
ATOM   1178  NH1 ARG A  88     111.777  73.702 104.087  1.00  6.43              
ATOM   1179 1HH1 ARG A  88     112.046  73.244 104.940  1.00  6.43              
ATOM   1180 2HH1 ARG A  88     110.947  74.273 104.057  1.00  6.43              
ATOM   1181  NH2 ARG A  88     112.141  74.188 101.942  1.00  6.43              
ATOM   1182 1HH2 ARG A  88     112.685  74.132 101.100  1.00  6.43              
ATOM   1183 2HH2 ARG A  88     111.312  74.767 101.944  1.00  6.43              
ATOM   1184  C   ARG A  88     118.591  71.534 104.777  1.00  6.43              
ATOM   1185  O   ARG A  88     118.235  72.586 105.302  1.00  6.43              
ATOM   1186  N   ALA A  89     119.718  71.399 104.080  1.00  6.40              
ATOM   1187  H   ALA A  89     119.977  70.453 103.841  1.00  6.40              
ATOM   1188  CA  ALA A  89     120.692  72.452 103.794  1.00  6.40              
ATOM   1189  HA  ALA A  89     121.369  72.512 104.645  1.00  6.40              
ATOM   1190  CB  ALA A  89     121.531  72.015 102.593  1.00  6.40              
ATOM   1191  HB1 ALA A  89     122.353  72.716 102.464  1.00  6.40              
ATOM   1192  HB2 ALA A  89     121.943  71.019 102.765  1.00  6.40              
ATOM   1193  HB3 ALA A  89     120.917  72.009 101.690  1.00  6.40              
ATOM   1194  C   ALA A  89     120.043  73.845 103.610  1.00  6.40              
ATOM   1195  O   ALA A  89     119.213  74.043 102.725  1.00  6.40              
ATOM   1196  N   ASN A  90     120.394  74.758 104.521  1.00  6.25              
ATOM   1197  H   ASN A  90     121.057  74.446 105.221  1.00  6.25              
ATOM   1198  CA  ASN A  90     119.882  76.105 104.781  1.00  6.25              
ATOM   1199  HA  ASN A  90     119.323  76.042 105.716  1.00  6.25              
ATOM   1200  CB  ASN A  90     121.112  77.010 105.060  1.00  6.25              
ATOM   1201  HB1 ASN A  90     121.600  77.234 104.123  1.00  6.25              
ATOM   1202  HB2 ASN A  90     121.824  76.465 105.678  1.00  6.25              
ATOM   1203  CG  ASN A  90     120.861  78.340 105.755  1.00  6.25              
ATOM   1204  OD1 ASN A  90     121.622  78.781 106.594  1.00  6.25              
ATOM   1205  ND2 ASN A  90     119.831  79.085 105.431  1.00  6.25              
ATOM   1206 1HD2 ASN A  90     119.106  78.757 104.800  1.00  6.25              
ATOM   1207 2HD2 ASN A  90     119.638  79.876 106.024  1.00  6.25              
ATOM   1208  C   ASN A  90     118.913  76.698 103.737  1.00  6.25              
ATOM   1209  O   ASN A  90     119.272  77.607 102.990  1.00  6.25              
ATOM   1210  N   ARG A  91     117.641  76.282 103.767  1.00  6.19              
ATOM   1211  H   ARG A  91     117.436  75.450 104.302  1.00  6.19              
ATOM   1212  CA  ARG A  91     116.539  77.070 103.176  1.00  6.19              
ATOM   1213  HA  ARG A  91     116.740  77.153 102.103  1.00  6.19              
ATOM   1214  CB  ARG A  91     115.192  76.342 103.341  1.00  6.19              
ATOM   1215  HB1 ARG A  91     115.158  75.535 102.607  1.00  6.19              
ATOM   1216  HB2 ARG A  91     114.388  77.033 103.086  1.00  6.19              
ATOM   1217  CG  ARG A  91     114.891  75.727 104.720  1.00  6.19              
ATOM   1218  HG1 ARG A  91     115.444  74.792 104.826  1.00  6.19              
ATOM   1219  HG2 ARG A  91     113.828  75.492 104.746  1.00  6.19              
ATOM   1220  CD  ARG A  91     115.226  76.620 105.917  1.00  6.19              
ATOM   1221  HD1 ARG A  91     114.988  77.655 105.689  1.00  6.19              
ATOM   1222  HD2 ARG A  91     116.296  76.564 106.124  1.00  6.19              
ATOM   1223  NE  ARG A  91     114.477  76.225 107.113  1.00  6.19              
ATOM   1224  HE  ARG A  91     114.924  75.569 107.741  1.00  6.19              
ATOM   1225  CZ  ARG A  91     113.320  76.733 107.490  1.00  6.19              
ATOM   1226  NH1 ARG A  91     112.608  77.518 106.728  1.00  6.19              
ATOM   1227 1HH1 ARG A  91     113.008  77.969 105.915  1.00  6.19              
ATOM   1228 2HH1 ARG A  91     111.761  77.950 107.107  1.00  6.19              
ATOM   1229  NH2 ARG A  91     112.857  76.430 108.660  1.00  6.19              
ATOM   1230 1HH2 ARG A  91     113.392  75.881 109.302  1.00  6.19              
ATOM   1231 2HH2 ARG A  91     112.214  77.122 109.050  1.00  6.19              
ATOM   1232  C   ARG A  91     116.514  78.516 103.686  1.00  6.19              
ATOM   1233  O   ARG A  91     116.977  78.788 104.793  1.00  6.19              
ATOM   1234  N   PHE A  92     115.897  79.390 102.903  1.00  6.07              
ATOM   1235  H   PHE A  92     115.651  79.091 101.970  1.00  6.07              
ATOM   1236  CA  PHE A  92     115.297  80.632 103.394  1.00  6.07              
ATOM   1237  HA  PHE A  92     116.072  81.260 103.838  1.00  6.07              
ATOM   1238  CB  PHE A  92     114.695  81.336 102.158  1.00  6.07              
ATOM   1239  HB1 PHE A  92     113.675  80.981 102.000  1.00  6.07              
ATOM   1240  HB2 PHE A  92     115.263  81.052 101.269  1.00  6.07              
ATOM   1241  CG  PHE A  92     114.700  82.847 102.205  1.00  6.07              
ATOM   1242  CD1 PHE A  92     115.830  83.548 101.743  1.00  6.07              
ATOM   1243  HD1 PHE A  92     116.690  83.017 101.357  1.00  6.07              
ATOM   1244  CE1 PHE A  92     115.845  84.952 101.776  1.00  6.07              
ATOM   1245  HE1 PHE A  92     116.722  85.486 101.443  1.00  6.07              
ATOM   1246  CZ  PHE A  92     114.735  85.658 102.263  1.00  6.07              
ATOM   1247  HZ  PHE A  92     114.761  86.736 102.303  1.00  6.07              
ATOM   1248  CE2 PHE A  92     113.611  84.963 102.736  1.00  6.07              
ATOM   1249  HE2 PHE A  92     112.789  85.509 103.178  1.00  6.07              
ATOM   1250  CD2 PHE A  92     113.584  83.557 102.688  1.00  6.07              
ATOM   1251  HD2 PHE A  92     112.715  83.028 103.054  1.00  6.07              
ATOM   1252  C   PHE A  92     114.215  80.339 104.454  1.00  6.07              
ATOM   1253  O   PHE A  92     113.653  79.239 104.535  1.00  6.07              
ATOM   1254  N   GLU A  93     113.882  81.360 105.220  1.00  5.96              
ATOM   1255  H   GLU A  93     114.426  82.207 105.114  1.00  5.96              
ATOM   1256  CA  GLU A  93     112.771  81.461 106.166  1.00  5.96              
ATOM   1257  HA  GLU A  93     111.982  80.747 105.928  1.00  5.96              
ATOM   1258  CB  GLU A  93     113.311  81.226 107.590  1.00  5.96              
ATOM   1259  HB1 GLU A  93     113.918  82.085 107.848  1.00  5.96              
ATOM   1260  HB2 GLU A  93     113.944  80.337 107.598  1.00  5.96              
ATOM   1261  CG  GLU A  93     112.278  81.095 108.710  1.00  5.96              
ATOM   1262  HG1 GLU A  93     111.503  81.849 108.589  1.00  5.96              
ATOM   1263  HG2 GLU A  93     112.776  81.276 109.665  1.00  5.96              
ATOM   1264  CD  GLU A  93     111.668  79.701 108.714  1.00  5.96              
ATOM   1265  OE1 GLU A  93     112.044  78.862 109.556  1.00  5.96              
ATOM   1266  OE2 GLU A  93     110.893  79.391 107.792  1.00  5.96              
ATOM   1267  C   GLU A  93     112.257  82.885 106.044  1.00  5.96              
ATOM   1268  O   GLU A  93     113.004  83.758 105.625  1.00  5.96              
ATOM   1269  N   TYR A  94     111.006  83.135 106.388  1.00  5.84              
ATOM   1270  H   TYR A  94     110.420  82.379 106.705  1.00  5.84              
ATOM   1271  CA  TYR A  94     110.413  84.447 106.210  1.00  5.84              
ATOM   1272  HA  TYR A  94     111.167  85.224 106.317  1.00  5.84              
ATOM   1273  CB  TYR A  94     109.819  84.483 104.784  1.00  5.84              
ATOM   1274  HB1 TYR A  94     108.931  83.852 104.758  1.00  5.84              
ATOM   1275  HB2 TYR A  94     110.540  84.024 104.106  1.00  5.84              
ATOM   1276  CG  TYR A  94     109.454  85.838 104.202  1.00  5.84              
ATOM   1277  CD1 TYR A  94     108.520  86.664 104.850  1.00  5.84              
ATOM   1278  HD1 TYR A  94     108.052  86.338 105.765  1.00  5.84              
ATOM   1279  CE1 TYR A  94     108.149  87.889 104.275  1.00  5.84              
ATOM   1280  HE1 TYR A  94     107.392  88.493 104.743  1.00  5.84              
ATOM   1281  CZ  TYR A  94     108.717  88.311 103.056  1.00  5.84              
ATOM   1282  OH  TYR A  94     108.359  89.514 102.532  1.00  5.84              
ATOM   1283  HH  TYR A  94     108.695  89.656 101.646  1.00  5.84              
ATOM   1284  CE2 TYR A  94     109.647  87.483 102.393  1.00  5.84              
ATOM   1285  HE2 TYR A  94     110.075  87.781 101.451  1.00  5.84              
ATOM   1286  CD2 TYR A  94     109.999  86.244 102.964  1.00  5.84              
ATOM   1287  HD2 TYR A  94     110.685  85.589 102.447  1.00  5.84              
ATOM   1288  C   TYR A  94     109.335  84.598 107.278  1.00  5.84              
ATOM   1289  O   TYR A  94     108.358  83.840 107.289  1.00  5.84              
ATOM   1290  N   LEU A  95     109.551  85.527 108.217  1.00  5.73              
ATOM   1291  H   LEU A  95     110.413  86.048 108.165  1.00  5.73              
ATOM   1292  CA  LEU A  95     108.694  85.729 109.392  1.00  5.73              
ATOM   1293  HA  LEU A  95     108.271  84.756 109.648  1.00  5.73              
ATOM   1294  CB  LEU A  95     109.499  86.162 110.643  1.00  5.73              
ATOM   1295  HB1 LEU A  95     108.797  86.604 111.352  1.00  5.73              
ATOM   1296  HB2 LEU A  95     110.234  86.921 110.392  1.00  5.73              
ATOM   1297  CG  LEU A  95     110.202  85.000 111.377  1.00  5.73              
ATOM   1298  HG  LEU A  95     109.478  84.209 111.551  1.00  5.73              
ATOM   1299  CD1 LEU A  95     111.377  84.414 110.596  1.00  5.73              
ATOM   1300 1HD1 LEU A  95     111.859  83.630 111.183  1.00  5.73              
ATOM   1301 2HD1 LEU A  95     111.040  83.971 109.663  1.00  5.73              
ATOM   1302 3HD1 LEU A  95     112.118  85.186 110.381  1.00  5.73              
ATOM   1303  CD2 LEU A  95     110.725  85.461 112.736  1.00  5.73              
ATOM   1304 1HD2 LEU A  95     111.193  84.623 113.254  1.00  5.73              
ATOM   1305 2HD2 LEU A  95     111.462  86.254 112.604  1.00  5.73              
ATOM   1306 3HD2 LEU A  95     109.905  85.837 113.349  1.00  5.73              
ATOM   1307  C   LEU A  95     107.467  86.602 109.085  1.00  5.73              
ATOM   1308  O   LEU A  95     107.338  87.748 109.533  1.00  5.73              
ATOM   1309  N   LEU A  96     106.600  86.022 108.257  1.00  5.70              
ATOM   1310  H   LEU A  96     106.854  85.098 107.923  1.00  5.70              
ATOM   1311  CA  LEU A  96     105.364  86.590 107.723  1.00  5.70              
ATOM   1312  HA  LEU A  96     105.637  87.444 107.107  1.00  5.70              
ATOM   1313  CB  LEU A  96     104.661  85.511 106.862  1.00  5.70              
ATOM   1314  HB1 LEU A  96     103.582  85.666 106.919  1.00  5.70              
ATOM   1315  HB2 LEU A  96     104.853  84.523 107.287  1.00  5.70              
ATOM   1316  CG  LEU A  96     105.031  85.496 105.369  1.00  5.70              
ATOM   1317  HG  LEU A  96     106.085  85.256 105.249  1.00  5.70              
ATOM   1318  CD1 LEU A  96     104.194  84.439 104.652  1.00  5.70              
ATOM   1319 1HD1 LEU A  96     104.398  84.463 103.582  1.00  5.70              
ATOM   1320 2HD1 LEU A  96     104.485  83.455 105.014  1.00  5.70              
ATOM   1321 3HD1 LEU A  96     103.131  84.584 104.835  1.00  5.70              
ATOM   1322  CD2 LEU A  96     104.738  86.851 104.727  1.00  5.70              
ATOM   1323 1HD2 LEU A  96     105.462  87.591 105.040  1.00  5.70              
ATOM   1324 2HD2 LEU A  96     104.797  86.775 103.641  1.00  5.70              
ATOM   1325 3HD2 LEU A  96     103.754  87.201 105.031  1.00  5.70              
ATOM   1326  C   LEU A  96     104.376  87.102 108.756  1.00  5.70              
ATOM   1327  O   LEU A  96     104.158  86.481 109.799  1.00  5.70              
ATOM   1328  N   LYS A  97     103.692  88.183 108.373  1.00  5.60              
ATOM   1329  H   LYS A  97     103.926  88.600 107.476  1.00  5.60              
ATOM   1330  CA  LYS A  97     102.673  88.849 109.175  1.00  5.60              
ATOM   1331  HA  LYS A  97     102.412  88.207 110.007  1.00  5.60              
ATOM   1332  CB  LYS A  97     103.234  90.197 109.717  1.00  5.60              
ATOM   1333  HB1 LYS A  97     102.646  90.471 110.591  1.00  5.60              
ATOM   1334  HB2 LYS A  97     103.037  90.966 108.982  1.00  5.60              
ATOM   1335  CG  LYS A  97     104.753  90.298 110.048  1.00  5.60              
ATOM   1336  HG1 LYS A  97     105.280  90.699 109.181  1.00  5.60              
ATOM   1337  HG2 LYS A  97     105.171  89.315 110.246  1.00  5.60              
ATOM   1338  CD  LYS A  97     105.021  91.203 111.269  1.00  5.60              
ATOM   1339  HD1 LYS A  97     104.410  90.867 112.103  1.00  5.60              
ATOM   1340  HD2 LYS A  97     104.686  92.213 111.024  1.00  5.60              
ATOM   1341  CE  LYS A  97     106.482  91.296 111.760  1.00  5.60              
ATOM   1342  HE1 LYS A  97     106.494  91.842 112.708  1.00  5.60              
ATOM   1343  HE2 LYS A  97     107.051  91.899 111.056  1.00  5.60              
ATOM   1344  NZ  LYS A  97     107.171  89.993 111.959  1.00  5.60              
ATOM   1345  HZ1 LYS A  97     108.083  90.164 112.401  1.00  5.60              
ATOM   1346  HZ2 LYS A  97     106.683  89.397 112.608  1.00  5.60              
ATOM   1347  HZ3 LYS A  97     107.332  89.493 111.093  1.00  5.60              
ATOM   1348  C   LYS A  97     101.409  89.023 108.329  1.00  5.60              
ATOM   1349  O   LYS A  97     101.398  89.825 107.410  1.00  5.60              
ATOM   1350  N   GLN A  98     100.398  88.186 108.541  1.00  5.65              
ATOM   1351  H   GLN A  98     100.447  87.566 109.332  1.00  5.65              
ATOM   1352  CA  GLN A  98      99.243  88.056 107.638  1.00  5.65              
ATOM   1353  HA  GLN A  98      99.601  88.046 106.610  1.00  5.65              
ATOM   1354  CB  GLN A  98      98.569  86.687 107.908  1.00  5.65              
ATOM   1355  HB1 GLN A  98      97.655  86.619 107.319  1.00  5.65              
ATOM   1356  HB2 GLN A  98      98.300  86.616 108.964  1.00  5.65              
ATOM   1357  CG  GLN A  98      99.487  85.502 107.529  1.00  5.65              
ATOM   1358  HG1 GLN A  98     100.423  85.572 108.082  1.00  5.65              
ATOM   1359  HG2 GLN A  98      99.723  85.571 106.467  1.00  5.65              
ATOM   1360  CD  GLN A  98      98.898  84.114 107.813  1.00  5.65              
ATOM   1361  OE1 GLN A  98      98.941  83.594 108.916  1.00  5.65              
ATOM   1362  NE2 GLN A  98      98.376  83.438 106.814  1.00  5.65              
ATOM   1363 1HE2 GLN A  98      98.086  83.954 105.991  1.00  5.65              
ATOM   1364 2HE2 GLN A  98      97.977  82.540 107.024  1.00  5.65              
ATOM   1365  C   GLN A  98      98.233  89.207 107.739  1.00  5.65              
ATOM   1366  O   GLN A  98      98.168  89.885 108.765  1.00  5.65              
ATOM   1367  N   THR A  99      97.456  89.411 106.666  1.00  5.63              
ATOM   1368  H   THR A  99      97.552  88.780 105.874  1.00  5.63              
ATOM   1369  CA  THR A  99      96.708  90.671 106.430  1.00  5.63              
ATOM   1370  HA  THR A  99      97.438  91.477 106.375  1.00  5.63              
ATOM   1371  CB  THR A  99      96.017  90.612 105.052  1.00  5.63              
ATOM   1372  HB  THR A  99      95.390  89.721 104.989  1.00  5.63              
ATOM   1373  CG2 THR A  99      95.181  91.836 104.677  1.00  5.63              
ATOM   1374 1HG2 THR A  99      94.867  91.752 103.636  1.00  5.63              
ATOM   1375 2HG2 THR A  99      94.288  91.882 105.299  1.00  5.63              
ATOM   1376 3HG2 THR A  99      95.771  92.742 104.809  1.00  5.63              
ATOM   1377  OG1 THR A  99      97.023  90.547 104.069  1.00  5.63              
ATOM   1378  HG1 THR A  99      97.172  89.614 103.865  1.00  5.63              
ATOM   1379  C   THR A  99      95.710  91.102 107.515  1.00  5.63              
ATOM   1380  O   THR A  99      95.479  92.298 107.686  1.00  5.63              
ATOM   1381  N   GLU A 100      95.130  90.171 108.278  1.00  5.58              
ATOM   1382  H   GLU A 100      95.359  89.206 108.100  1.00  5.58              
ATOM   1383  CA  GLU A 100      94.047  90.467 109.237  1.00  5.58              
ATOM   1384  HA  GLU A 100      93.750  91.510 109.129  1.00  5.58              
ATOM   1385  CB  GLU A 100      92.807  89.601 108.893  1.00  5.58              
ATOM   1386  HB1 GLU A 100      92.924  88.620 109.355  1.00  5.58              
ATOM   1387  HB2 GLU A 100      92.758  89.455 107.812  1.00  5.58              
ATOM   1388  CG  GLU A 100      91.470  90.234 109.334  1.00  5.58              
ATOM   1389  HG1 GLU A 100      91.277  91.103 108.699  1.00  5.58              
ATOM   1390  HG2 GLU A 100      91.549  90.603 110.356  1.00  5.58              
ATOM   1391  CD  GLU A 100      90.279  89.260 109.274  1.00  5.58              
ATOM   1392  OE1 GLU A 100      90.262  88.292 110.069  1.00  5.58              
ATOM   1393  OE2 GLU A 100      89.331  89.521 108.494  1.00  5.58              
ATOM   1394  C   GLU A 100      94.466  90.286 110.714  1.00  5.58              
ATOM   1395  O   GLU A 100      93.675  90.523 111.626  1.00  5.58              
ATOM   1396  N   LEU A 101      95.711  89.866 110.975  1.00  5.63              
ATOM   1397  H   LEU A 101      96.383  89.847 110.216  1.00  5.63              
ATOM   1398  CA  LEU A 101      96.083  89.251 112.251  1.00  5.63              
ATOM   1399  HA  LEU A 101      95.334  89.491 113.005  1.00  5.63              
ATOM   1400  CB  LEU A 101      96.114  87.715 112.090  1.00  5.63              
ATOM   1401  HB1 LEU A 101      96.477  87.289 113.023  1.00  5.63              
ATOM   1402  HB2 LEU A 101      96.839  87.468 111.313  1.00  5.63              
ATOM   1403  CG  LEU A 101      94.782  87.021 111.746  1.00  5.63              
ATOM   1404  HG  LEU A 101      94.403  87.407 110.801  1.00  5.63              
ATOM   1405  CD1 LEU A 101      95.019  85.518 111.588  1.00  5.63              
ATOM   1406 1HD1 LEU A 101      94.091  85.031 111.293  1.00  5.63              
ATOM   1407 2HD1 LEU A 101      95.770  85.343 110.818  1.00  5.63              
ATOM   1408 3HD1 LEU A 101      95.367  85.093 112.529  1.00  5.63              
ATOM   1409  CD2 LEU A 101      93.715  87.194 112.829  1.00  5.63              
ATOM   1410 1HD2 LEU A 101      92.813  86.655 112.537  1.00  5.63              
ATOM   1411 2HD2 LEU A 101      94.078  86.816 113.785  1.00  5.63              
ATOM   1412 3HD2 LEU A 101      93.448  88.246 112.920  1.00  5.63              
ATOM   1413  C   LEU A 101      97.441  89.725 112.784  1.00  5.63              
ATOM   1414  O   LEU A 101      98.497  89.487 112.195  1.00  5.63              
ATOM   1415  N   PHE A 102      97.385  90.382 113.941  1.00  5.49              
ATOM   1416  H   PHE A 102      96.468  90.553 114.321  1.00  5.49              
ATOM   1417  CA  PHE A 102      98.510  91.048 114.589  1.00  5.49              
ATOM   1418  HA  PHE A 102      98.885  91.795 113.888  1.00  5.49              
ATOM   1419  CB  PHE A 102      97.978  91.798 115.827  1.00  5.49              
ATOM   1420  HB1 PHE A 102      98.790  92.353 116.297  1.00  5.49              
ATOM   1421  HB2 PHE A 102      97.625  91.061 116.549  1.00  5.49              
ATOM   1422  CG  PHE A 102      96.849  92.772 115.529  1.00  5.49              
ATOM   1423  CD1 PHE A 102      97.132  94.081 115.092  1.00  5.49              
ATOM   1424  HD1 PHE A 102      98.156  94.419 115.011  1.00  5.49              
ATOM   1425  CE1 PHE A 102      96.082  94.950 114.735  1.00  5.49              
ATOM   1426  HE1 PHE A 102      96.304  95.943 114.368  1.00  5.49              
ATOM   1427  CZ  PHE A 102      94.749  94.515 114.826  1.00  5.49              
ATOM   1428  HZ  PHE A 102      93.944  95.170 114.522  1.00  5.49              
ATOM   1429  CE2 PHE A 102      94.463  93.216 115.285  1.00  5.49              
ATOM   1430  HE2 PHE A 102      93.441  92.868 115.333  1.00  5.49              
ATOM   1431  CD2 PHE A 102      95.510  92.348 115.639  1.00  5.49              
ATOM   1432  HD2 PHE A 102      95.283  91.345 115.972  1.00  5.49              
ATOM   1433  C   PHE A 102      99.694  90.154 114.966  1.00  5.49              
ATOM   1434  O   PHE A 102      99.588  88.936 114.988  1.00  5.49              
ATOM   1435  N   ALA A 103     100.819  90.784 115.322  1.00  5.50              
ATOM   1436  H   ALA A 103     100.784  91.789 115.365  1.00  5.50              
ATOM   1437  CA  ALA A 103     102.149  90.171 115.378  1.00  5.50              
ATOM   1438  HA  ALA A 103     102.454  90.004 114.358  1.00  5.50              
ATOM   1439  CB  ALA A 103     103.126  91.212 115.925  1.00  5.50              
ATOM   1440  HB1 ALA A 103     104.136  90.802 115.914  1.00  5.50              
ATOM   1441  HB2 ALA A 103     103.104  92.109 115.307  1.00  5.50              
ATOM   1442  HB3 ALA A 103     102.850  91.471 116.945  1.00  5.50              
ATOM   1443  C   ALA A 103     102.268  88.821 116.137  1.00  5.50              
ATOM   1444  O   ALA A 103     103.084  88.000 115.749  1.00  5.50              
ATOM   1445  N   HIS A 104     101.459  88.514 117.158  1.00  5.58              
ATOM   1446  H   HIS A 104     100.758  89.184 117.429  1.00  5.58              
ATOM   1447  CA  HIS A 104     101.443  87.181 117.800  1.00  5.58              
ATOM   1448  HA  HIS A 104     102.417  86.993 118.256  1.00  5.58              
ATOM   1449  CB  HIS A 104     100.383  87.144 118.917  1.00  5.58              
ATOM   1450  HB1 HIS A 104      99.518  87.712 118.577  1.00  5.58              
ATOM   1451  HB2 HIS A 104     100.805  87.612 119.806  1.00  5.58              
ATOM   1452  CG  HIS A 104      99.838  85.800 119.335  1.00  5.58              
ATOM   1453  ND1 HIS A 104      98.490  85.447 119.267  1.00  5.58              
ATOM   1454  CE1 HIS A 104      98.416  84.197 119.748  1.00  5.58              
ATOM   1455  HE1 HIS A 104      97.500  83.626 119.823  1.00  5.58              
ATOM   1456  NE2 HIS A 104      99.631  83.762 120.124  1.00  5.58              
ATOM   1457  HE2 HIS A 104      99.833  82.855 120.521  1.00  5.58              
ATOM   1458  CD2 HIS A 104     100.542  84.764 119.876  1.00  5.58              
ATOM   1459  HD2 HIS A 104     101.607  84.744 120.062  1.00  5.58              
ATOM   1460  C   HIS A 104     101.215  86.016 116.832  1.00  5.58              
ATOM   1461  O   HIS A 104     101.812  84.957 116.985  1.00  5.58              
ATOM   1462  N   PHE A 105     100.390  86.224 115.811  1.00  5.81              
ATOM   1463  H   PHE A 105      99.955  87.134 115.718  1.00  5.81              
ATOM   1464  CA  PHE A 105     100.071  85.236 114.792  1.00  5.81              
ATOM   1465  HA  PHE A 105      99.900  84.279 115.286  1.00  5.81              
ATOM   1466  CB  PHE A 105      98.763  85.652 114.093  1.00  5.81              
ATOM   1467  HB1 PHE A 105      98.593  84.999 113.235  1.00  5.81              
ATOM   1468  HB2 PHE A 105      98.868  86.665 113.701  1.00  5.81              
ATOM   1469  CG  PHE A 105      97.530  85.576 114.980  1.00  5.81              
ATOM   1470  CD1 PHE A 105      96.754  84.402 115.007  1.00  5.81              
ATOM   1471  HD1 PHE A 105      97.026  83.561 114.386  1.00  5.81              
ATOM   1472  CE1 PHE A 105      95.621  84.320 115.836  1.00  5.81              
ATOM   1473  HE1 PHE A 105      95.029  83.417 115.855  1.00  5.81              
ATOM   1474  CZ  PHE A 105      95.259  85.412 116.644  1.00  5.81              
ATOM   1475  HZ  PHE A 105      94.394  85.346 117.288  1.00  5.81              
ATOM   1476  CE2 PHE A 105      96.026  86.588 116.616  1.00  5.81              
ATOM   1477  HE2 PHE A 105      95.757  87.426 117.242  1.00  5.81              
ATOM   1478  CD2 PHE A 105      97.153  86.671 115.782  1.00  5.81              
ATOM   1479  HD2 PHE A 105      97.732  87.579 115.766  1.00  5.81              
ATOM   1480  C   PHE A 105     101.199  84.999 113.769  1.00  5.81              
ATOM   1481  O   PHE A 105     101.016  84.184 112.870  1.00  5.81              
ATOM   1482  N   ILE A 106     102.340  85.690 113.854  1.00  5.92              
ATOM   1483  H   ILE A 106     102.483  86.272 114.671  1.00  5.92              
ATOM   1484  CA  ILE A 106     103.381  85.744 112.804  1.00  5.92              
ATOM   1485  HA  ILE A 106     102.917  85.846 111.824  1.00  5.92              
ATOM   1486  CB  ILE A 106     104.264  86.963 113.114  1.00  5.92              
ATOM   1487  HB  ILE A 106     104.388  86.981 114.189  1.00  5.92              
ATOM   1488  CG2 ILE A 106     105.729  86.981 112.630  1.00  5.92              
ATOM   1489 1HG2 ILE A 106     106.235  87.833 113.074  1.00  5.92              
ATOM   1490 2HG2 ILE A 106     106.259  86.095 112.981  1.00  5.92              
ATOM   1491 3HG2 ILE A 106     105.791  87.030 111.547  1.00  5.92              
ATOM   1492  CG1 ILE A 106     103.562  88.247 112.635  1.00  5.92              
ATOM   1493 1HG1 ILE A 106     103.883  88.394 111.621  1.00  5.92              
ATOM   1494 2HG1 ILE A 106     103.952  89.065 113.234  1.00  5.92              
ATOM   1495  CD1 ILE A 106     102.017  88.327 112.592  1.00  5.92              
ATOM   1496  HD1 ILE A 106     101.705  89.324 112.287  1.00  5.92              
ATOM   1497  HD2 ILE A 106     101.601  87.610 111.887  1.00  5.92              
ATOM   1498  HD3 ILE A 106     101.589  88.124 113.567  1.00  5.92              
ATOM   1499  C   ILE A 106     104.258  84.477 112.774  1.00  5.92              
ATOM   1500  O   ILE A 106     104.476  83.831 113.800  1.00  5.92              
ATOM   1501  N   GLN A 107     104.743  84.091 111.582  1.00  6.06              
ATOM   1502  H   GLN A 107     104.596  84.725 110.803  1.00  6.06              
ATOM   1503  CA  GLN A 107     104.651  82.656 111.285  1.00  6.06              
ATOM   1504  HA  GLN A 107     104.789  82.088 112.204  1.00  6.06              
ATOM   1505  CB  GLN A 107     103.177  82.454 110.818  1.00  6.06              
ATOM   1506  HB1 GLN A 107     103.074  82.717 109.764  1.00  6.06              
ATOM   1507  HB2 GLN A 107     102.522  83.152 111.325  1.00  6.06              
ATOM   1508  CG  GLN A 107     102.595  81.052 111.045  1.00  6.06              
ATOM   1509  HG1 GLN A 107     103.202  80.316 110.520  1.00  6.06              
ATOM   1510  HG2 GLN A 107     101.588  81.028 110.628  1.00  6.06              
ATOM   1511  CD  GLN A 107     102.512  80.677 112.518  1.00  6.06              
ATOM   1512  OE1 GLN A 107     102.928  79.597 112.923  1.00  6.06              
ATOM   1513  NE2 GLN A 107     101.999  81.527 113.375  1.00  6.06              
ATOM   1514 1HE2 GLN A 107     101.660  82.429 113.045  1.00  6.06              
ATOM   1515 2HE2 GLN A 107     102.074  81.341 114.356  1.00  6.06              
ATOM   1516  C   GLN A 107     105.585  82.033 110.204  1.00  6.06              
ATOM   1517  O   GLN A 107     105.127  81.624 109.127  1.00  6.06              
ATOM   1518  N   PRO A 108     106.883  81.874 110.500  1.00  6.16              
ATOM   1519  CD  PRO A 108     107.461  82.064 111.821  1.00  6.16              
ATOM   1520  HD1 PRO A 108     106.810  81.692 112.612  1.00  6.16              
ATOM   1521  HD2 PRO A 108     107.665  83.121 111.981  1.00  6.16              
ATOM   1522  CG  PRO A 108     108.753  81.260 111.822  1.00  6.16              
ATOM   1523  HG1 PRO A 108     108.551  80.257 112.201  1.00  6.16              
ATOM   1524  HG2 PRO A 108     109.525  81.743 112.422  1.00  6.16              
ATOM   1525  CB  PRO A 108     109.152  81.169 110.351  1.00  6.16              
ATOM   1526  HB1 PRO A 108     109.496  80.158 110.134  1.00  6.16              
ATOM   1527  HB2 PRO A 108     109.939  81.892 110.153  1.00  6.16              
ATOM   1528  CA  PRO A 108     107.913  81.523 109.520  1.00  6.16              
ATOM   1529  HA  PRO A 108     108.145  82.429 108.989  1.00  6.16              
ATOM   1530  C   PRO A 108     107.564  80.409 108.486  1.00  6.16              
ATOM   1531  O   PRO A 108     107.007  79.330 108.815  1.00  6.16              
ATOM   1532  N   ALA A 109     107.950  80.731 107.234  1.00  6.33              
ATOM   1533  H   ALA A 109     108.292  81.669 107.088  1.00  6.33              
ATOM   1534  CA  ALA A 109     107.657  79.955 106.015  1.00  6.33              
ATOM   1535  HA  ALA A 109     107.763  80.623 105.160  1.00  6.33              
ATOM   1536  CB  ALA A 109     108.678  78.832 105.808  1.00  6.33              
ATOM   1537  HB1 ALA A 109     108.394  78.247 104.933  1.00  6.33              
ATOM   1538  HB2 ALA A 109     109.660  79.265 105.626  1.00  6.33              
ATOM   1539  HB3 ALA A 109     108.709  78.189 106.688  1.00  6.33              
ATOM   1540  C   ALA A 109     106.195  79.455 106.020  1.00  6.33              
ATOM   1541  O   ALA A 109     105.881  78.258 106.231  1.00  6.33              
ATOM   1542  N   ALA A 110     105.379  80.508 105.919  1.00  7.12              
ATOM   1543  H   ALA A 110     105.854  81.323 105.532  1.00  7.12              
ATOM   1544  CA  ALA A 110     103.975  80.777 106.226  1.00  7.12              
ATOM   1545  HA  ALA A 110     103.914  81.845 106.426  1.00  7.12              
ATOM   1546  CB  ALA A 110     103.179  80.521 104.939  1.00  7.12              
ATOM   1547  HB1 ALA A 110     102.141  80.823 105.077  1.00  7.12              
ATOM   1548  HB2 ALA A 110     103.606  81.103 104.119  1.00  7.12              
ATOM   1549  HB3 ALA A 110     103.216  79.463 104.677  1.00  7.12              
ATOM   1550  C   ALA A 110     103.297  80.126 107.443  1.00  7.12              
ATOM   1551  O   ALA A 110     102.249  80.615 107.869  1.00  7.12              
ATOM   1552  N   GLN A 111     103.795  78.994 107.948  1.00  7.61              
ATOM   1553  H   GLN A 111     104.734  78.778 107.633  1.00  7.61              
ATOM   1554  CA  GLN A 111     102.903  77.853 108.308  1.00  7.61              
ATOM   1555  HA  GLN A 111     102.499  78.113 109.284  1.00  7.61              
ATOM   1556  CB  GLN A 111     101.691  77.742 107.326  1.00  7.61              
ATOM   1557  HB1 GLN A 111     101.534  76.721 106.984  1.00  7.61              
ATOM   1558  HB2 GLN A 111     101.882  78.307 106.415  1.00  7.61              
ATOM   1559  CG  GLN A 111     100.381  78.232 107.974  1.00  7.61              
ATOM   1560  HG1 GLN A 111     100.586  78.981 108.739  1.00  7.61              
ATOM   1561  HG2 GLN A 111      99.890  77.394 108.469  1.00  7.61              
ATOM   1562  CD  GLN A 111      99.417  78.838 106.960  1.00  7.61              
ATOM   1563  OE1 GLN A 111      98.938  78.168 106.055  1.00  7.61              
ATOM   1564  NE2 GLN A 111      99.085  80.102 107.075  1.00  7.61              
ATOM   1565 1HE2 GLN A 111      99.562  80.698 107.733  1.00  7.61              
ATOM   1566 2HE2 GLN A 111      98.387  80.447 106.426  1.00  7.61              
ATOM   1567  C   GLN A 111     103.590  76.514 108.557  1.00  7.61              
ATOM   1568  O   GLN A 111     102.951  75.451 108.393  1.00  7.61              
ATOM   1569  N   LYS A 112     104.865  76.568 109.011  1.00  7.80              
ATOM   1570  H   LYS A 112     105.323  77.476 109.046  1.00  7.80              
ATOM   1571  CA  LYS A 112     105.662  75.335 109.177  1.00  7.80              
ATOM   1572  HA  LYS A 112     106.709  75.641 109.119  1.00  7.80              
ATOM   1573  CB  LYS A 112     105.528  74.657 110.561  1.00  7.80              
ATOM   1574  HB1 LYS A 112     106.065  75.266 111.287  1.00  7.80              
ATOM   1575  HB2 LYS A 112     106.075  73.715 110.501  1.00  7.80              
ATOM   1576  CG  LYS A 112     104.131  74.326 111.131  1.00  7.80              
ATOM   1577  HG1 LYS A 112     104.263  73.540 111.876  1.00  7.80              
ATOM   1578  HG2 LYS A 112     103.508  73.902 110.344  1.00  7.80              
ATOM   1579  CD  LYS A 112     103.372  75.478 111.824  1.00  7.80              
ATOM   1580  HD1 LYS A 112     102.408  75.087 112.155  1.00  7.80              
ATOM   1581  HD2 LYS A 112     103.178  76.282 111.119  1.00  7.80              
ATOM   1582  CE  LYS A 112     104.129  76.041 113.035  1.00  7.80              
ATOM   1583  HE1 LYS A 112     105.065  76.488 112.686  1.00  7.80              
ATOM   1584  HE2 LYS A 112     104.381  75.217 113.708  1.00  7.80              
ATOM   1585  NZ  LYS A 112     103.331  77.065 113.758  1.00  7.80              
ATOM   1586  HZ1 LYS A 112     103.848  77.459 114.531  1.00  7.80              
ATOM   1587  HZ2 LYS A 112     103.129  77.863 113.153  1.00  7.80              
ATOM   1588  HZ3 LYS A 112     102.448  76.704 114.088  1.00  7.80              
ATOM   1589  C   LYS A 112     105.457  74.444 107.953  1.00  7.80              
ATOM   1590  O   LYS A 112     104.740  73.427 107.934  1.00  7.80              
ATOM   1591  N   THR A 113     106.038  74.983 106.883  1.00  9.00              
ATOM   1592  H   THR A 113     106.370  75.938 106.956  1.00  9.00              
ATOM   1593  CA  THR A 113     106.108  74.336 105.579  1.00  9.00              
ATOM   1594  HA  THR A 113     105.940  75.179 104.904  1.00  9.00              
ATOM   1595  CB  THR A 113     107.519  73.877 105.174  1.00  9.00              
ATOM   1596  HB  THR A 113     107.460  73.248 104.285  1.00  9.00              
ATOM   1597  CG2 THR A 113     108.388  75.090 104.839  1.00  9.00              
ATOM   1598 1HG2 THR A 113     109.376  74.763 104.536  1.00  9.00              
ATOM   1599 2HG2 THR A 113     107.944  75.649 104.012  1.00  9.00              
ATOM   1600 3HG2 THR A 113     108.474  75.751 105.702  1.00  9.00              
ATOM   1601  OG1 THR A 113     108.203  73.191 106.199  1.00  9.00              
ATOM   1602  HG1 THR A 113     108.214  73.770 106.967  1.00  9.00              
ATOM   1603  C   THR A 113     104.920  73.484 105.192  1.00  9.00              
ATOM   1604  O   THR A 113     103.875  74.072 104.951  1.00  9.00              
ATOM   1605  N   PRO A 114     104.977  72.153 105.099  1.00  8.19              
ATOM   1606  CD  PRO A 114     105.928  71.223 105.686  1.00  8.19              
ATOM   1607  HD1 PRO A 114     106.103  71.439 106.741  1.00  8.19              
ATOM   1608  HD2 PRO A 114     106.864  71.244 105.129  1.00  8.19              
ATOM   1609  CG  PRO A 114     105.291  69.847 105.519  1.00  8.19              
ATOM   1610  HG1 PRO A 114     104.591  69.660 106.336  1.00  8.19              
ATOM   1611  HG2 PRO A 114     106.040  69.057 105.459  1.00  8.19              
ATOM   1612  CB  PRO A 114     104.529  70.017 104.206  1.00  8.19              
ATOM   1613  HB1 PRO A 114     103.727  69.284 104.110  1.00  8.19              
ATOM   1614  HB2 PRO A 114     105.228  69.916 103.377  1.00  8.19              
ATOM   1615  CA  PRO A 114     104.011  71.464 104.273  1.00  8.19              
ATOM   1616  HA  PRO A 114     104.025  71.891 103.269  1.00  8.19              
ATOM   1617  C   PRO A 114     102.583  71.480 104.757  1.00  8.19              
ATOM   1618  O   PRO A 114     101.746  71.113 103.941  1.00  8.19              
ATOM   1619  N   THR A 115     102.261  71.812 106.016  1.00  8.25              
ATOM   1620  H   THR A 115     102.948  72.225 106.639  1.00  8.25              
ATOM   1621  CA  THR A 115     100.922  71.402 106.494  1.00  8.25              
ATOM   1622  HA  THR A 115     100.804  70.326 106.371  1.00  8.25              
ATOM   1623  CB  THR A 115     100.750  71.749 107.988  1.00  8.25              
ATOM   1624  HB  THR A 115      99.767  71.399 108.304  1.00  8.25              
ATOM   1625  CG2 THR A 115     101.804  71.082 108.870  1.00  8.25              
ATOM   1626 1HG2 THR A 115     101.581  71.284 109.918  1.00  8.25              
ATOM   1627 2HG2 THR A 115     101.788  70.003 108.712  1.00  8.25              
ATOM   1628 3HG2 THR A 115     102.801  71.463 108.644  1.00  8.25              
ATOM   1629  OG1 THR A 115     100.817  73.144 108.226  1.00  8.25              
ATOM   1630  HG1 THR A 115     101.750  73.416 108.266  1.00  8.25              
ATOM   1631  C   THR A 115      99.836  72.081 105.685  1.00  8.25              
ATOM   1632  O   THR A 115      98.811  71.500 105.298  1.00  8.25              
ATOM   1633  N   SER A 116     100.096  73.345 105.388  1.00  8.62              
ATOM   1634  H   SER A 116     100.986  73.742 105.672  1.00  8.62              
ATOM   1635  CA  SER A 116      98.998  74.218 104.986  1.00  8.62              
ATOM   1636  HA  SER A 116      98.091  73.644 104.845  1.00  8.62              
ATOM   1637  CB  SER A 116      98.693  75.179 106.134  1.00  8.62              
ATOM   1638  HB1 SER A 116      97.825  75.790 105.882  1.00  8.62              
ATOM   1639  HB2 SER A 116      99.557  75.819 106.304  1.00  8.62              
ATOM   1640  OG  SER A 116      98.424  74.422 107.314  1.00  8.62              
ATOM   1641  HG  SER A 116      99.275  74.296 107.773  1.00  8.62              
ATOM   1642  C   SER A 116      99.186  74.905 103.655  1.00  8.62              
ATOM   1643  O   SER A 116      98.205  75.446 103.166  1.00  8.62              
ATOM   1644  N   PRO A 117     100.333  74.713 102.991  1.00  8.34              
ATOM   1645  CD  PRO A 117     101.562  75.347 103.426  1.00  8.34              
ATOM   1646  HD1 PRO A 117     101.837  75.043 104.430  1.00  8.34              
ATOM   1647  HD2 PRO A 117     101.433  76.431 103.404  1.00  8.34              
ATOM   1648  CG  PRO A 117     102.607  74.945 102.389  1.00  8.34              
ATOM   1649  HG1 PRO A 117     102.954  73.930 102.578  1.00  8.34              
ATOM   1650  HG2 PRO A 117     103.442  75.647 102.353  1.00  8.34              
ATOM   1651  CB  PRO A 117     101.794  74.957 101.103  1.00  8.34              
ATOM   1652  HB1 PRO A 117     102.209  74.268 100.366  1.00  8.34              
ATOM   1653  HB2 PRO A 117     101.779  75.969 100.693  1.00  8.34              
ATOM   1654  CA  PRO A 117     100.376  74.564 101.551  1.00  8.34              
ATOM   1655  HA  PRO A 117      99.717  75.316 101.125  1.00  8.34              
ATOM   1656  C   PRO A 117      99.967  73.235 100.937  1.00  8.34              
ATOM   1657  O   PRO A 117      99.285  73.268  99.916  1.00  8.34              
ATOM   1658  N   LEU A 118     100.256  72.075 101.540  1.00  7.96              
ATOM   1659  H   LEU A 118     100.825  72.052 102.379  1.00  7.96              
ATOM   1660  CA  LEU A 118      99.646  70.824 101.066  1.00  7.96              
ATOM   1661  HA  LEU A 118      99.863  70.727 100.001  1.00  7.96              
ATOM   1662  CB  LEU A 118     100.252  69.614 101.809  1.00  7.96              
ATOM   1663  HB1 LEU A 118     100.006  69.689 102.868  1.00  7.96              
ATOM   1664  HB2 LEU A 118     101.335  69.691 101.717  1.00  7.96              
ATOM   1665  CG  LEU A 118      99.867  68.195 101.338  1.00  7.96              
ATOM   1666  HG  LEU A 118     100.614  67.519 101.755  1.00  7.96              
ATOM   1667  CD1 LEU A 118      98.511  67.730 101.865  1.00  7.96              
ATOM   1668 1HD1 LEU A 118      97.697  68.261 101.374  1.00  7.96              
ATOM   1669 2HD1 LEU A 118      98.391  66.665 101.665  1.00  7.96              
ATOM   1670 3HD1 LEU A 118      98.452  67.885 102.942  1.00  7.96              
ATOM   1671  CD2 LEU A 118      99.911  68.038  99.816  1.00  7.96              
ATOM   1672 1HD2 LEU A 118      99.795  66.985  99.560  1.00  7.96              
ATOM   1673 2HD2 LEU A 118      99.091  68.593  99.357  1.00  7.96              
ATOM   1674 3HD2 LEU A 118     100.861  68.403  99.430  1.00  7.96              
ATOM   1675  C   LEU A 118      98.135  70.910 101.213  1.00  7.96              
ATOM   1676  O   LEU A 118      97.424  70.642 100.245  1.00  7.96              
ATOM   1677  N   LYS A 119      97.654  71.395 102.371  1.00  8.63              
ATOM   1678  H   LYS A 119      98.278  71.540 103.154  1.00  8.63              
ATOM   1679  CA  LYS A 119      96.231  71.734 102.472  1.00  8.63              
ATOM   1680  HA  LYS A 119      95.674  70.927 101.987  1.00  8.63              
ATOM   1681  CB  LYS A 119      95.762  71.763 103.934  1.00  8.63              
ATOM   1682  HB1 LYS A 119      94.728  72.111 103.964  1.00  8.63              
ATOM   1683  HB2 LYS A 119      96.369  72.478 104.474  1.00  8.63              
ATOM   1684  CG  LYS A 119      95.807  70.369 104.591  1.00  8.63              
ATOM   1685  HG1 LYS A 119      96.827  69.986 104.610  1.00  8.63              
ATOM   1686  HG2 LYS A 119      95.216  69.692 103.972  1.00  8.63              
ATOM   1687  CD  LYS A 119      95.217  70.325 106.014  1.00  8.63              
ATOM   1688  HD1 LYS A 119      94.977  69.283 106.233  1.00  8.63              
ATOM   1689  HD2 LYS A 119      94.276  70.878 106.036  1.00  8.63              
ATOM   1690  CE  LYS A 119      96.146  70.822 107.136  1.00  8.63              
ATOM   1691  HE1 LYS A 119      97.050  70.204 107.136  1.00  8.63              
ATOM   1692  HE2 LYS A 119      95.638  70.668 108.092  1.00  8.63              
ATOM   1693  NZ  LYS A 119      96.511  72.250 106.987  1.00  8.63              
ATOM   1694  HZ1 LYS A 119      97.006  72.617 107.791  1.00  8.63              
ATOM   1695  HZ2 LYS A 119      97.148  72.354 106.203  1.00  8.63              
ATOM   1696  HZ3 LYS A 119      95.696  72.824 106.821  1.00  8.63              
ATOM   1697  C   LYS A 119      95.757  72.979 101.711  1.00  8.63              
ATOM   1698  O   LYS A 119      94.551  73.155 101.592  1.00  8.63              
ATOM   1699  N   MET A 120      96.647  73.826 101.189  1.00  9.38              
ATOM   1700  H   MET A 120      97.629  73.647 101.309  1.00  9.38              
ATOM   1701  CA  MET A 120      96.241  74.905 100.285  1.00  9.38              
ATOM   1702  HA  MET A 120      95.375  75.410 100.717  1.00  9.38              
ATOM   1703  CB  MET A 120      97.345  75.968 100.074  1.00  9.38              
ATOM   1704  HB1 MET A 120      98.169  75.533  99.511  1.00  9.38              
ATOM   1705  HB2 MET A 120      97.726  76.303 101.028  1.00  9.38              
ATOM   1706  CG  MET A 120      96.872  77.218  99.319  1.00  9.38              
ATOM   1707  HG1 MET A 120      96.076  76.951  98.628  1.00  9.38              
ATOM   1708  HG2 MET A 120      97.705  77.594  98.724  1.00  9.38              
ATOM   1709  SD  MET A 120      96.288  78.578 100.369  1.00  9.38              
ATOM   1710  CE  MET A 120      97.893  79.231 100.926  1.00  9.38              
ATOM   1711  HE1 MET A 120      97.739  80.101 101.562  1.00  9.38              
ATOM   1712  HE2 MET A 120      98.433  78.472 101.491  1.00  9.38              
ATOM   1713  HE3 MET A 120      98.490  79.532 100.065  1.00  9.38              
ATOM   1714  C   MET A 120      95.831  74.361  98.944  1.00  9.38              
ATOM   1715  O   MET A 120      94.749  74.684  98.451  1.00  9.38              
ATOM   1716  N   LYS A 121      96.757  73.583  98.374  1.00  8.95              
ATOM   1717  H   LYS A 121      97.624  73.445  98.888  1.00  8.95              
ATOM   1718  CA  LYS A 121      96.607  72.824  97.155  1.00  8.95              
ATOM   1719  HA  LYS A 121      95.907  72.036  97.424  1.00  8.95              
ATOM   1720  CB  LYS A 121      95.917  73.636  96.029  1.00  8.95              
ATOM   1721  HB1 LYS A 121      94.869  73.759  96.285  1.00  8.95              
ATOM   1722  HB2 LYS A 121      95.882  73.041  95.120  1.00  8.95              
ATOM   1723  CG  LYS A 121      96.568  75.005  95.721  1.00  8.95              
ATOM   1724  HG1 LYS A 121      97.440  74.856  95.086  1.00  8.95              
ATOM   1725  HG2 LYS A 121      96.920  75.481  96.636  1.00  8.95              
ATOM   1726  CD  LYS A 121      95.602  75.976  95.031  1.00  8.95              
ATOM   1727  HD1 LYS A 121      95.186  75.504  94.139  1.00  8.95              
ATOM   1728  HD2 LYS A 121      96.165  76.862  94.734  1.00  8.95              
ATOM   1729  CE  LYS A 121      94.477  76.385  95.996  1.00  8.95              
ATOM   1730  HE1 LYS A 121      94.929  76.724  96.933  1.00  8.95              
ATOM   1731  HE2 LYS A 121      93.878  75.502  96.239  1.00  8.95              
ATOM   1732  NZ  LYS A 121      93.613  77.450  95.438  1.00  8.95              
ATOM   1733  HZ1 LYS A 121      92.895  77.692  96.111  1.00  8.95              
ATOM   1734  HZ2 LYS A 121      94.164  78.275  95.247  1.00  8.95              
ATOM   1735  HZ3 LYS A 121      93.173  77.131  94.585  1.00  8.95              
ATOM   1736  C   LYS A 121      97.867  72.158  96.617  1.00  8.95              
ATOM   1737  O   LYS A 121      98.969  72.713  96.645  1.00  8.95              
ATOM   1738  N   PRO A 122      97.685  71.012  95.953  1.00  8.85              
ATOM   1739  CD  PRO A 122      96.600  70.057  96.105  1.00  8.85              
ATOM   1740  HD1 PRO A 122      95.691  70.449  95.647  1.00  8.85              
ATOM   1741  HD2 PRO A 122      96.426  69.819  97.156  1.00  8.85              
ATOM   1742  CG  PRO A 122      97.058  68.815  95.349  1.00  8.85              
ATOM   1743  HG1 PRO A 122      96.215  68.224  94.993  1.00  8.85              
ATOM   1744  HG2 PRO A 122      97.702  68.212  95.991  1.00  8.85              
ATOM   1745  CB  PRO A 122      97.861  69.411  94.207  1.00  8.85              
ATOM   1746  HB1 PRO A 122      97.187  69.713  93.400  1.00  8.85              
ATOM   1747  HB2 PRO A 122      98.633  68.735  93.838  1.00  8.85              
ATOM   1748  CA  PRO A 122      98.509  70.686  94.802  1.00  8.85              
ATOM   1749  HA  PRO A 122      99.493  70.407  95.195  1.00  8.85              
ATOM   1750  C   PRO A 122      98.590  71.796  93.746  1.00  8.85              
ATOM   1751  O   PRO A 122      97.830  72.753  93.715  1.00  8.85              
ATOM   1752  N   GLY A 123      99.607  71.719  92.887  1.00  8.18              
ATOM   1753  H   GLY A 123     100.064  70.830  92.758  1.00  8.18              
ATOM   1754  CA  GLY A 123     100.475  72.894  92.640  1.00  8.18              
ATOM   1755  HA1 GLY A 123      99.962  73.812  92.933  1.00  8.18              
ATOM   1756  HA2 GLY A 123     100.721  72.952  91.587  1.00  8.18              
ATOM   1757  C   GLY A 123     101.760  72.766  93.453  1.00  8.18              
ATOM   1758  O   GLY A 123     102.811  73.269  93.080  1.00  8.18              
ATOM   1759  N   ARG A 124     101.640  71.983  94.536  1.00  7.55              
ATOM   1760  H   ARG A 124     100.688  71.736  94.763  1.00  7.55              
ATOM   1761  CA  ARG A 124     102.599  71.650  95.578  1.00  7.55              
ATOM   1762  HA  ARG A 124     102.128  70.885  96.196  1.00  7.55              
ATOM   1763  CB  ARG A 124     103.898  71.025  95.033  1.00  7.55              
ATOM   1764  HB1 ARG A 124     104.587  70.854  95.862  1.00  7.55              
ATOM   1765  HB2 ARG A 124     104.372  71.700  94.327  1.00  7.55              
ATOM   1766  CG  ARG A 124     103.606  69.679  94.345  1.00  7.55              
ATOM   1767  HG1 ARG A 124     102.836  69.814  93.584  1.00  7.55              
ATOM   1768  HG2 ARG A 124     103.239  68.974  95.092  1.00  7.55              
ATOM   1769  CD  ARG A 124     104.846  69.094  93.664  1.00  7.55              
ATOM   1770  HD1 ARG A 124     105.647  68.994  94.401  1.00  7.55              
ATOM   1771  HD2 ARG A 124     105.168  69.791  92.888  1.00  7.55              
ATOM   1772  NE  ARG A 124     104.552  67.770  93.073  1.00  7.55              
ATOM   1773  HE  ARG A 124     103.772  67.263  93.461  1.00  7.55              
ATOM   1774  CZ  ARG A 124     105.220  67.169  92.101  1.00  7.55              
ATOM   1775  NH1 ARG A 124     106.235  67.733  91.508  1.00  7.55              
ATOM   1776 1HH1 ARG A 124     106.518  68.653  91.786  1.00  7.55              
ATOM   1777 2HH1 ARG A 124     106.731  67.253  90.776  1.00  7.55              
ATOM   1778  NH2 ARG A 124     104.879  65.976  91.703  1.00  7.55              
ATOM   1779 1HH2 ARG A 124     104.088  65.514  92.115  1.00  7.55              
ATOM   1780 2HH2 ARG A 124     105.397  65.513  90.975  1.00  7.55              
ATOM   1781  C   ARG A 124     102.775  72.826  96.557  1.00  7.55              
ATOM   1782  O   ARG A 124     102.945  72.510  97.731  1.00  7.55              
ATOM   1783  N   PRO A 125     102.549  74.116  96.187  1.00  7.77              
ATOM   1784  CD  PRO A 125     101.319  74.751  96.657  1.00  7.77              
ATOM   1785  HD1 PRO A 125     101.006  74.364  97.629  1.00  7.77              
ATOM   1786  HD2 PRO A 125     100.528  74.584  95.926  1.00  7.77              
ATOM   1787  CG  PRO A 125     101.592  76.250  96.751  1.00  7.77              
ATOM   1788  HG1 PRO A 125     101.978  76.494  97.742  1.00  7.77              
ATOM   1789  HG2 PRO A 125     100.703  76.839  96.528  1.00  7.77              
ATOM   1790  CB  PRO A 125     102.681  76.452  95.705  1.00  7.77              
ATOM   1791  HB1 PRO A 125     103.237  77.372  95.886  1.00  7.77              
ATOM   1792  HB2 PRO A 125     102.238  76.466  94.710  1.00  7.77              
ATOM   1793  CA  PRO A 125     103.536  75.188  95.868  1.00  7.77              
ATOM   1794  HA  PRO A 125     104.016  74.987  94.922  1.00  7.77              
ATOM   1795  C   PRO A 125     104.628  75.397  96.948  1.00  7.77              
ATOM   1796  O   PRO A 125     105.444  76.281  96.745  1.00  7.77              
ATOM   1797  N   ARG A 126     104.757  74.495  97.946  1.00  8.43              
ATOM   1798  H   ARG A 126     103.928  73.961  98.166  1.00  8.43              
ATOM   1799  CA  ARG A 126     106.012  74.005  98.589  1.00  8.43              
ATOM   1800  HA  ARG A 126     106.453  74.888  99.060  1.00  8.43              
ATOM   1801  CB  ARG A 126     105.705  73.028  99.742  1.00  8.43              
ATOM   1802  HB1 ARG A 126     104.771  73.336 100.217  1.00  8.43              
ATOM   1803  HB2 ARG A 126     106.492  73.153 100.488  1.00  8.43              
ATOM   1804  CG  ARG A 126     105.635  71.532  99.377  1.00  8.43              
ATOM   1805  HG1 ARG A 126     106.613  71.193  99.041  1.00  8.43              
ATOM   1806  HG2 ARG A 126     104.921  71.360  98.577  1.00  8.43              
ATOM   1807  CD  ARG A 126     105.221  70.732 100.620  1.00  8.43              
ATOM   1808  HD1 ARG A 126     104.206  71.028 100.898  1.00  8.43              
ATOM   1809  HD2 ARG A 126     105.880  71.003 101.447  1.00  8.43              
ATOM   1810  NE  ARG A 126     105.257  69.262 100.428  1.00  8.43              
ATOM   1811  HE  ARG A 126     104.363  68.804 100.364  1.00  8.43              
ATOM   1812  CZ  ARG A 126     106.327  68.483 100.482  1.00  8.43              
ATOM   1813  NH1 ARG A 126     107.527  68.986 100.477  1.00  8.43              
ATOM   1814 1HH1 ARG A 126     107.635  69.974 100.321  1.00  8.43              
ATOM   1815 2HH1 ARG A 126     108.329  68.388 100.531  1.00  8.43              
ATOM   1816  NH2 ARG A 126     106.216  67.181 100.552  1.00  8.43              
ATOM   1817 1HH2 ARG A 126     105.306  66.759 100.627  1.00  8.43              
ATOM   1818 2HH2 ARG A 126     107.034  66.596 100.615  1.00  8.43              
ATOM   1819  C   ARG A 126     107.092  73.528  97.619  1.00  8.43              
ATOM   1820  O   ARG A 126     108.144  73.016  98.008  1.00  8.43              
ATOM   1821  N   ILE A 127     106.785  73.649  96.329  1.00  8.64              
ATOM   1822  H   ILE A 127     105.850  73.971  96.173  1.00  8.64              
ATOM   1823  CA  ILE A 127     107.739  74.119  95.341  1.00  8.64              
ATOM   1824  HA  ILE A 127     108.693  73.701  95.648  1.00  8.64              
ATOM   1825  CB  ILE A 127     107.461  73.451  93.961  1.00  8.64              
ATOM   1826  HB  ILE A 127     107.349  72.388  94.174  1.00  8.64              
ATOM   1827  CG2 ILE A 127     106.145  73.888  93.306  1.00  8.64              
ATOM   1828 1HG2 ILE A 127     105.978  73.326  92.386  1.00  8.64              
ATOM   1829 2HG2 ILE A 127     105.322  73.675  93.976  1.00  8.64              
ATOM   1830 3HG2 ILE A 127     106.145  74.946  93.076  1.00  8.64              
ATOM   1831  CG1 ILE A 127     108.591  73.526  92.905  1.00  8.64              
ATOM   1832 1HG1 ILE A 127     108.646  74.520  92.467  1.00  8.64              
ATOM   1833 2HG1 ILE A 127     108.342  72.838  92.095  1.00  8.64              
ATOM   1834  CD1 ILE A 127     109.982  73.139  93.421  1.00  8.64              
ATOM   1835  HD1 ILE A 127     110.678  73.087  92.583  1.00  8.64              
ATOM   1836  HD2 ILE A 127     110.347  73.889  94.124  1.00  8.64              
ATOM   1837  HD3 ILE A 127     109.941  72.165  93.909  1.00  8.64              
ATOM   1838  C   ILE A 127     107.996  75.625  95.443  1.00  8.64              
ATOM   1839  O   ILE A 127     108.163  76.161  96.539  1.00  8.64              
ATOM   1840  N   LYS A 128     108.144  76.263  94.280  1.00  8.08              
ATOM   1841  H   LYS A 128     108.052  75.678  93.467  1.00  8.08              
ATOM   1842  CA  LYS A 128     108.354  77.695  94.046  1.00  8.08              
ATOM   1843  HA  LYS A 128     108.522  77.835  92.981  1.00  8.08              
ATOM   1844  CB  LYS A 128     107.070  78.472  94.402  1.00  8.08              
ATOM   1845  HB1 LYS A 128     107.169  79.482  94.008  1.00  8.08              
ATOM   1846  HB2 LYS A 128     107.035  78.560  95.487  1.00  8.08              
ATOM   1847  CG  LYS A 128     105.701  77.876  93.991  1.00  8.08              
ATOM   1848  HG1 LYS A 128     104.963  78.333  94.648  1.00  8.08              
ATOM   1849  HG2 LYS A 128     105.667  76.816  94.221  1.00  8.08              
ATOM   1850  CD  LYS A 128     105.177  78.074  92.559  1.00  8.08              
ATOM   1851  HD1 LYS A 128     105.027  79.134  92.366  1.00  8.08              
ATOM   1852  HD2 LYS A 128     104.195  77.597  92.525  1.00  8.08              
ATOM   1853  CE  LYS A 128     106.030  77.496  91.433  1.00  8.08              
ATOM   1854  HE1 LYS A 128     106.300  76.470  91.689  1.00  8.08              
ATOM   1855  HE2 LYS A 128     106.947  78.087  91.349  1.00  8.08              
ATOM   1856  NZ  LYS A 128     105.268  77.519  90.156  1.00  8.08              
ATOM   1857  HZ1 LYS A 128     105.819  77.147  89.392  1.00  8.08              
ATOM   1858  HZ2 LYS A 128     104.423  76.964  90.246  1.00  8.08              
ATOM   1859  HZ3 LYS A 128     104.985  78.465  89.925  1.00  8.08              
ATOM   1860  C   LYS A 128     109.595  78.340  94.710  1.00  8.08              
ATOM   1861  O   LYS A 128     110.106  79.321  94.171  1.00  8.08              
ATOM   1862  N   LYS A 129     110.107  77.775  95.811  1.00  6.49              
ATOM   1863  H   LYS A 129     109.732  76.850  95.958  1.00  6.49              
ATOM   1864  CA  LYS A 129     110.191  78.469  97.109  1.00  6.49              
ATOM   1865  HA  LYS A 129     110.155  77.737  97.919  1.00  6.49              
ATOM   1866  CB  LYS A 129     111.482  79.305  97.237  1.00  6.49              
ATOM   1867  HB1 LYS A 129     111.396  79.904  98.146  1.00  6.49              
ATOM   1868  HB2 LYS A 129     111.545  80.005  96.401  1.00  6.49              
ATOM   1869  CG  LYS A 129     112.807  78.531  97.337  1.00  6.49              
ATOM   1870  HG1 LYS A 129     112.758  77.853  98.190  1.00  6.49              
ATOM   1871  HG2 LYS A 129     113.596  79.260  97.530  1.00  6.49              
ATOM   1872  CD  LYS A 129     113.175  77.740  96.070  1.00  6.49              
ATOM   1873  HD1 LYS A 129     112.966  78.354  95.192  1.00  6.49              
ATOM   1874  HD2 LYS A 129     112.569  76.836  96.015  1.00  6.49              
ATOM   1875  CE  LYS A 129     114.655  77.348  96.034  1.00  6.49              
ATOM   1876  HE1 LYS A 129     115.262  78.258  95.963  1.00  6.49              
ATOM   1877  HE2 LYS A 129     114.849  76.753  95.139  1.00  6.49              
ATOM   1878  NZ  LYS A 129     115.074  76.598  97.237  1.00  6.49              
ATOM   1879  HZ1 LYS A 129     115.037  77.199  98.062  1.00  6.49              
ATOM   1880  HZ2 LYS A 129     114.588  75.735  97.390  1.00  6.49              
ATOM   1881  HZ3 LYS A 129     116.084  76.456  97.188  1.00  6.49              
ATOM   1882  C   LYS A 129     108.949  79.405  97.260  1.00  6.49              
ATOM   1883  O   LYS A 129     108.787  80.474  96.636  1.00  6.49              
ATOM   1884  N   ASP A 130     108.048  78.916  98.086  1.00  6.29              
ATOM   1885  H   ASP A 130     108.234  78.007  98.504  1.00  6.29              
ATOM   1886  CA  ASP A 130     106.778  79.514  98.503  1.00  6.29              
ATOM   1887  HA  ASP A 130     106.011  79.050  97.879  1.00  6.29              
ATOM   1888  CB  ASP A 130     106.489  79.036  99.951  1.00  6.29              
ATOM   1889  HB1 ASP A 130     105.469  79.326 100.213  1.00  6.29              
ATOM   1890  HB2 ASP A 130     107.163  79.553 100.636  1.00  6.29              
ATOM   1891  CG  ASP A 130     106.657  77.525 100.188  1.00  6.29              
ATOM   1892  OD1 ASP A 130     107.833  77.080 100.270  1.00  6.29              
ATOM   1893  OD2 ASP A 130     105.629  76.813 100.265  1.00  6.29              
ATOM   1894  C   ASP A 130     106.528  81.032  98.397  1.00  6.29              
ATOM   1895  O   ASP A 130     105.830  81.460  97.489  1.00  6.29              
ATOM   1896  N   GLU A 131     107.026  81.867  99.312  1.00  6.14              
ATOM   1897  H   GLU A 131     107.497  81.427 100.093  1.00  6.14              
ATOM   1898  CA  GLU A 131     106.519  83.241  99.568  1.00  6.14              
ATOM   1899  HA  GLU A 131     105.457  83.168  99.805  1.00  6.14              
ATOM   1900  CB  GLU A 131     107.236  83.826 100.813  1.00  6.14              
ATOM   1901  HB1 GLU A 131     106.613  84.617 101.232  1.00  6.14              
ATOM   1902  HB2 GLU A 131     108.156  84.300 100.466  1.00  6.14              
ATOM   1903  CG  GLU A 131     107.659  82.868 101.953  1.00  6.14              
ATOM   1904  HG1 GLU A 131     108.307  83.441 102.615  1.00  6.14              
ATOM   1905  HG2 GLU A 131     108.278  82.062 101.554  1.00  6.14              
ATOM   1906  CD  GLU A 131     106.507  82.272 102.780  1.00  6.14              
ATOM   1907  OE1 GLU A 131     105.573  81.718 102.162  1.00  6.14              
ATOM   1908  OE2 GLU A 131     106.579  82.363 104.032  1.00  6.14              
ATOM   1909  C   GLU A 131     106.691  84.229  98.404  1.00  6.14              
ATOM   1910  O   GLU A 131     105.987  85.238  98.315  1.00  6.14              
ATOM   1911  N   LYS A 132     107.611  83.914  97.482  1.00  6.22              
ATOM   1912  H   LYS A 132     108.105  83.044  97.645  1.00  6.22              
ATOM   1913  CA  LYS A 132     107.856  84.647  96.232  1.00  6.22              
ATOM   1914  HA  LYS A 132     107.160  85.483  96.192  1.00  6.22              
ATOM   1915  CB  LYS A 132     109.304  85.167  96.187  1.00  6.22              
ATOM   1916  HB1 LYS A 132     109.959  84.371  95.834  1.00  6.22              
ATOM   1917  HB2 LYS A 132     109.627  85.431  97.196  1.00  6.22              
ATOM   1918  CG  LYS A 132     109.427  86.427  95.306  1.00  6.22              
ATOM   1919  HG1 LYS A 132     109.338  87.295  95.962  1.00  6.22              
ATOM   1920  HG2 LYS A 132     108.600  86.482  94.599  1.00  6.22              
ATOM   1921  CD  LYS A 132     110.745  86.552  94.524  1.00  6.22              
ATOM   1922  HD1 LYS A 132     111.574  86.166  95.117  1.00  6.22              
ATOM   1923  HD2 LYS A 132     110.933  87.615  94.364  1.00  6.22              
ATOM   1924  CE  LYS A 132     110.707  85.887  93.134  1.00  6.22              
ATOM   1925  HE1 LYS A 132     111.590  86.210  92.576  1.00  6.22              
ATOM   1926  HE2 LYS A 132     109.829  86.245  92.591  1.00  6.22              
ATOM   1927  NZ  LYS A 132     110.684  84.407  93.193  1.00  6.22              
ATOM   1928  HZ1 LYS A 132     110.753  84.018  92.264  1.00  6.22              
ATOM   1929  HZ2 LYS A 132     111.478  84.071  93.736  1.00  6.22              
ATOM   1930  HZ3 LYS A 132     109.809  84.082  93.601  1.00  6.22              
ATOM   1931  C   LYS A 132     107.493  83.749  95.002  1.00  6.22              
ATOM   1932  O   LYS A 132     107.921  84.085  93.895  1.00  6.22              
ATOM   1933  N   GLN A 133     106.732  82.637  95.143  1.00  6.32              
ATOM   1934  H   GLN A 133     106.720  82.222  96.068  1.00  6.32              
ATOM   1935  CA  GLN A 133     105.403  82.609  94.438  1.00  6.32              
ATOM   1936  HA  GLN A 133     105.558  82.891  93.400  1.00  6.32              
ATOM   1937  CB  GLN A 133     104.690  81.248  94.480  1.00  6.32              
ATOM   1938  HB1 GLN A 133     104.591  80.895  95.502  1.00  6.32              
ATOM   1939  HB2 GLN A 133     105.311  80.553  93.943  1.00  6.32              
ATOM   1940  CG  GLN A 133     103.285  81.260  93.829  1.00  6.32              
ATOM   1941  HG1 GLN A 133     103.392  81.228  92.745  1.00  6.32              
ATOM   1942  HG2 GLN A 133     102.739  82.169  94.071  1.00  6.32              
ATOM   1943  CD  GLN A 133     102.416  80.087  94.280  1.00  6.32              
ATOM   1944  OE1 GLN A 133     102.365  79.048  93.636  1.00  6.32              
ATOM   1945  NE2 GLN A 133     101.693  80.200  95.377  1.00  6.32              
ATOM   1946 1HE2 GLN A 133     101.633  81.056  95.917  1.00  6.32              
ATOM   1947 2HE2 GLN A 133     101.145  79.402  95.633  1.00  6.32              
ATOM   1948  C   GLN A 133     104.494  83.680  95.078  1.00  6.32              
ATOM   1949  O   GLN A 133     104.235  84.707  94.459  1.00  6.32              
ATOM   1950  N   ASN A 134     104.008  83.424  96.296  1.00  6.21              
ATOM   1951  H   ASN A 134     104.448  82.665  96.808  1.00  6.21              
ATOM   1952  CA  ASN A 134     102.663  83.805  96.732  1.00  6.21              
ATOM   1953  HA  ASN A 134     101.959  83.422  95.993  1.00  6.21              
ATOM   1954  CB  ASN A 134     102.382  83.113  98.077  1.00  6.21              
ATOM   1955  HB1 ASN A 134     102.794  83.704  98.895  1.00  6.21              
ATOM   1956  HB2 ASN A 134     102.850  82.128  98.109  1.00  6.21              
ATOM   1957  CG  ASN A 134     100.894  82.896  98.272  1.00  6.21              
ATOM   1958  OD1 ASN A 134     100.265  82.219  97.469  1.00  6.21              
ATOM   1959  ND2 ASN A 134     100.327  83.430  99.332  1.00  6.21              
ATOM   1960 1HD2 ASN A 134     100.874  83.957  99.987  1.00  6.21              
ATOM   1961 2HD2 ASN A 134      99.333  83.323  99.455  1.00  6.21              
ATOM   1962  C   ASN A 134     102.422  85.332  96.781  1.00  6.21              
ATOM   1963  O   ASN A 134     101.319  85.760  96.461  1.00  6.21              
ATOM   1964  N   LEU A 135     103.428  86.160  97.108  1.00  6.12              
ATOM   1965  H   LEU A 135     104.308  85.754  97.417  1.00  6.12              
ATOM   1966  CA  LEU A 135     103.318  87.630  97.035  1.00  6.12              
ATOM   1967  HA  LEU A 135     102.738  87.851  96.136  1.00  6.12              
ATOM   1968  CB  LEU A 135     102.507  88.163  98.240  1.00  6.12              
ATOM   1969  HB1 LEU A 135     103.179  88.450  99.050  1.00  6.12              
ATOM   1970  HB2 LEU A 135     101.867  87.366  98.623  1.00  6.12              
ATOM   1971  CG  LEU A 135     101.578  89.342  97.884  1.00  6.12              
ATOM   1972  HG  LEU A 135     100.817  88.987  97.189  1.00  6.12              
ATOM   1973  CD1 LEU A 135     100.876  89.855  99.139  1.00  6.12              
ATOM   1974 1HD1 LEU A 135     100.179  90.652  98.881  1.00  6.12              
ATOM   1975 2HD1 LEU A 135     100.298  89.050  99.594  1.00  6.12              
ATOM   1976 3HD1 LEU A 135     101.600  90.225  99.867  1.00  6.12              
ATOM   1977  CD2 LEU A 135     102.306  90.519  97.227  1.00  6.12              
ATOM   1978 1HD2 LEU A 135     101.609  91.350  97.108  1.00  6.12              
ATOM   1979 2HD2 LEU A 135     103.129  90.828  97.861  1.00  6.12              
ATOM   1980 3HD2 LEU A 135     102.664  90.235  96.241  1.00  6.12              
ATOM   1981  C   LEU A 135     104.696  88.347  96.875  1.00  6.12              
ATOM   1982  O   LEU A 135     105.257  89.075  97.723  1.00  6.12              
ATOM   1983  N   LEU A 136     105.218  88.145  95.668  1.00  6.11              
ATOM   1984  H   LEU A 136     104.722  87.485  95.082  1.00  6.11              
ATOM   1985  CA  LEU A 136     106.366  88.837  95.085  1.00  6.11              
ATOM   1986  HA  LEU A 136     107.275  88.330  95.401  1.00  6.11              
ATOM   1987  CB  LEU A 136     106.207  88.670  93.549  1.00  6.11              
ATOM   1988  HB1 LEU A 136     105.201  88.996  93.276  1.00  6.11              
ATOM   1989  HB2 LEU A 136     106.250  87.601  93.334  1.00  6.11              
ATOM   1990  CG  LEU A 136     107.172  89.363  92.556  1.00  6.11              
ATOM   1991  HG  LEU A 136     106.913  88.986  91.567  1.00  6.11              
ATOM   1992  CD1 LEU A 136     107.053  90.885  92.482  1.00  6.11              
ATOM   1993 1HD1 LEU A 136     107.533  91.235  91.568  1.00  6.11              
ATOM   1994 2HD1 LEU A 136     106.005  91.183  92.455  1.00  6.11              
ATOM   1995 3HD1 LEU A 136     107.558  91.368  93.318  1.00  6.11              
ATOM   1996  CD2 LEU A 136     108.632  89.004  92.802  1.00  6.11              
ATOM   1997 1HD2 LEU A 136     109.254  89.490  92.049  1.00  6.11              
ATOM   1998 2HD2 LEU A 136     108.942  89.343  93.790  1.00  6.11              
ATOM   1999 3HD2 LEU A 136     108.742  87.930  92.714  1.00  6.11              
ATOM   2000  C   LEU A 136     106.523  90.316  95.483  1.00  6.11              
ATOM   2001  O   LEU A 136     107.621  90.722  95.862  1.00  6.11              
ATOM   2002  N   SER A 137     105.448  91.108  95.429  1.00  6.01              
ATOM   2003  H   SER A 137     104.563  90.736  95.111  1.00  6.01              
ATOM   2004  CA  SER A 137     105.542  92.552  95.676  1.00  6.01              
ATOM   2005  HA  SER A 137     106.329  92.963  95.041  1.00  6.01              
ATOM   2006  CB  SER A 137     104.231  93.251  95.317  1.00  6.01              
ATOM   2007  HB1 SER A 137     104.357  94.332  95.408  1.00  6.01              
ATOM   2008  HB2 SER A 137     103.444  92.929  96.000  1.00  6.01              
ATOM   2009  OG  SER A 137     103.861  92.921  93.993  1.00  6.01              
ATOM   2010  HG  SER A 137     104.529  93.260  93.386  1.00  6.01              
ATOM   2011  C   SER A 137     105.911  92.890  97.119  1.00  6.01              
ATOM   2012  O   SER A 137     106.655  93.838  97.370  1.00  6.01              
ATOM   2013  N   VAL A 138     105.446  92.089  98.079  1.00  5.86              
ATOM   2014  H   VAL A 138     104.913  91.268  97.815  1.00  5.86              
ATOM   2015  CA  VAL A 138     105.849  92.244  99.478  1.00  5.86              
ATOM   2016  HA  VAL A 138     105.899  93.312  99.679  1.00  5.86              
ATOM   2017  CB  VAL A 138     104.780  91.653 100.430  1.00  5.86              
ATOM   2018  HB  VAL A 138     103.869  91.480  99.859  1.00  5.86              
ATOM   2019  CG1 VAL A 138     105.143  90.319 101.087  1.00  5.86              
ATOM   2020 1HG1 VAL A 138     104.287  89.959 101.662  1.00  5.86              
ATOM   2021 2HG1 VAL A 138     105.378  89.575 100.327  1.00  5.86              
ATOM   2022 3HG1 VAL A 138     105.980  90.437 101.771  1.00  5.86              
ATOM   2023  CG2 VAL A 138     104.406  92.681 101.500  1.00  5.86              
ATOM   2024 1HG2 VAL A 138     103.643  92.262 102.160  1.00  5.86              
ATOM   2025 2HG2 VAL A 138     105.279  92.954 102.085  1.00  5.86              
ATOM   2026 3HG2 VAL A 138     103.990  93.570 101.027  1.00  5.86              
ATOM   2027  C   VAL A 138     107.263  91.709  99.697  1.00  5.86              
ATOM   2028  O   VAL A 138     108.005  92.272 100.499  1.00  5.86              
ATOM   2029  N   GLY A 139     107.726  90.722  98.917  1.00  5.93              
ATOM   2030  H   GLY A 139     107.101  90.264  98.263  1.00  5.93              
ATOM   2031  CA  GLY A 139     109.181  90.449  98.883  1.00  5.93              
ATOM   2032  HA1 GLY A 139     109.346  89.598  98.223  1.00  5.93              
ATOM   2033  HA2 GLY A 139     109.516  90.172  99.881  1.00  5.93              
ATOM   2034  C   GLY A 139     110.071  91.590  98.383  1.00  5.93              
ATOM   2035  O   GLY A 139     111.178  91.796  98.891  1.00  5.93              
ATOM   2036  N   ASP A 140     109.598  92.341  97.399  1.00  5.96              
ATOM   2037  H   ASP A 140     108.720  92.069  96.966  1.00  5.96              
ATOM   2038  CA  ASP A 140     110.333  93.460  96.820  1.00  5.96              
ATOM   2039  HA  ASP A 140     111.357  93.130  96.636  1.00  5.96              
ATOM   2040  CB  ASP A 140     109.654  93.778  95.485  1.00  5.96              
ATOM   2041  HB1 ASP A 140     108.862  94.513  95.639  1.00  5.96              
ATOM   2042  HB2 ASP A 140     109.192  92.874  95.081  1.00  5.96              
ATOM   2043  CG  ASP A 140     110.620  94.281  94.427  1.00  5.96              
ATOM   2044  OD1 ASP A 140     111.848  94.364  94.663  1.00  5.96              
ATOM   2045  OD2 ASP A 140     110.127  94.666  93.351  1.00  5.96              
ATOM   2046  C   ASP A 140     110.383  94.659  97.787  1.00  5.96              
ATOM   2047  O   ASP A 140     111.448  95.223  98.065  1.00  5.96              
ATOM   2048  N   TYR A 141     109.242  94.966  98.417  1.00  5.88              
ATOM   2049  H   TYR A 141     108.386  94.500  98.125  1.00  5.88              
ATOM   2050  CA  TYR A 141     109.187  95.930  99.517  1.00  5.88              
ATOM   2051  HA  TYR A 141     109.618  96.860  99.150  1.00  5.88              
ATOM   2052  CB  TYR A 141     107.736  96.208  99.935  1.00  5.88              
ATOM   2053  HB1 TYR A 141     107.738  96.702 100.908  1.00  5.88              
ATOM   2054  HB2 TYR A 141     107.197  95.266 100.042  1.00  5.88              
ATOM   2055  CG  TYR A 141     107.025  97.124  98.961  1.00  5.88              
ATOM   2056  CD1 TYR A 141     105.859  96.705  98.287  1.00  5.88              
ATOM   2057  HD1 TYR A 141     105.431  95.735  98.493  1.00  5.88              
ATOM   2058  CE1 TYR A 141     105.257  97.548  97.332  1.00  5.88              
ATOM   2059  HE1 TYR A 141     104.369  97.240  96.802  1.00  5.88              
ATOM   2060  CZ  TYR A 141     105.823  98.808  97.053  1.00  5.88              
ATOM   2061  OH  TYR A 141     105.260  99.639  96.144  1.00  5.88              
ATOM   2062  HH  TYR A 141     105.729 100.477  96.146  1.00  5.88              
ATOM   2063  CE2 TYR A 141     106.981  99.229  97.737  1.00  5.88              
ATOM   2064  HE2 TYR A 141     107.424 100.185  97.515  1.00  5.88              
ATOM   2065  CD2 TYR A 141     107.567  98.398  98.704  1.00  5.88              
ATOM   2066  HD2 TYR A 141     108.444  98.739  99.240  1.00  5.88              
ATOM   2067  C   TYR A 141     110.056  95.541 100.716  1.00  5.88              
ATOM   2068  O   TYR A 141     110.708  96.419 101.282  1.00  5.88              
ATOM   2069  N   ARG A 142     110.162  94.247 101.056  1.00  5.87              
ATOM   2070  H   ARG A 142     109.548  93.576 100.602  1.00  5.87              
ATOM   2071  CA  ARG A 142     111.153  93.754 102.025  1.00  5.87              
ATOM   2072  HA  ARG A 142     110.963  94.194 103.004  1.00  5.87              
ATOM   2073  CB  ARG A 142     111.087  92.213 102.129  1.00  5.87              
ATOM   2074  HB1 ARG A 142     111.439  91.799 101.197  1.00  5.87              
ATOM   2075  HB2 ARG A 142     110.058  91.876 102.234  1.00  5.87              
ATOM   2076  CG  ARG A 142     111.961  91.601 103.246  1.00  5.87              
ATOM   2077  HG1 ARG A 142     111.374  91.457 104.146  1.00  5.87              
ATOM   2078  HG2 ARG A 142     112.776  92.274 103.515  1.00  5.87              
ATOM   2079  CD  ARG A 142     112.543  90.239 102.836  1.00  5.87              
ATOM   2080  HD1 ARG A 142     112.015  89.823 101.978  1.00  5.87              
ATOM   2081  HD2 ARG A 142     112.401  89.546 103.669  1.00  5.87              
ATOM   2082  NE  ARG A 142     113.986  90.341 102.575  1.00  5.87              
ATOM   2083  HE  ARG A 142     114.589  90.275 103.395  1.00  5.87              
ATOM   2084  CZ  ARG A 142     114.657  90.527 101.456  1.00  5.87              
ATOM   2085  NH1 ARG A 142     114.131  90.696 100.278  1.00  5.87              
ATOM   2086 1HH1 ARG A 142     113.140  90.809 100.155  1.00  5.87              
ATOM   2087 2HH1 ARG A 142     114.767  90.889  99.515  1.00  5.87              
ATOM   2088  NH2 ARG A 142     115.950  90.565 101.497  1.00  5.87              
ATOM   2089 1HH2 ARG A 142     116.381  90.389 102.412  1.00  5.87              
ATOM   2090 2HH2 ARG A 142     116.484  90.920 100.719  1.00  5.87              
ATOM   2091  C   ARG A 142     112.573  94.117 101.611  1.00  5.87              
ATOM   2092  O   ARG A 142     113.328  94.637 102.426  1.00  5.87              
ATOM   2093  N   HIS A 143     112.943  93.806 100.362  1.00  6.03              
ATOM   2094  H   HIS A 143     112.260  93.385  99.742  1.00  6.03              
ATOM   2095  CA  HIS A 143     114.314  94.006  99.882  1.00  6.03              
ATOM   2096  HA  HIS A 143     114.986  93.435 100.522  1.00  6.03              
ATOM   2097  CB  HIS A 143     114.457  93.472  98.447  1.00  6.03              
ATOM   2098  HB1 HIS A 143     114.204  94.247  97.721  1.00  6.03              
ATOM   2099  HB2 HIS A 143     113.771  92.639  98.288  1.00  6.03              
ATOM   2100  CG  HIS A 143     115.852  92.968  98.197  1.00  6.03              
ATOM   2101  ND1 HIS A 143     116.387  91.810  98.770  1.00  6.03              
ATOM   2102  CE1 HIS A 143     117.678  91.787  98.399  1.00  6.03              
ATOM   2103  HE1 HIS A 143     118.396  91.029  98.690  1.00  6.03              
ATOM   2104  NE2 HIS A 143     117.964  92.848  97.626  1.00  6.03              
ATOM   2105  HE2 HIS A 143     118.879  93.062  97.250  1.00  6.03              
ATOM   2106  CD2 HIS A 143     116.826  93.611  97.494  1.00  6.03              
ATOM   2107  HD2 HIS A 143     116.727  94.556  96.979  1.00  6.03              
ATOM   2108  C   HIS A 143     114.754  95.460  99.998  1.00  6.03              
ATOM   2109  O   HIS A 143     115.804  95.785 100.557  1.00  6.03              
ATOM   2110  N   ARG A 144     113.850  96.324  99.538  1.00  5.91              
ATOM   2111  H   ARG A 144     112.999  95.938  99.137  1.00  5.91              
ATOM   2112  CA  ARG A 144     113.995  97.772  99.585  1.00  5.91              
ATOM   2113  HA  ARG A 144     114.945  98.044  99.122  1.00  5.91              
ATOM   2114  CB  ARG A 144     112.852  98.379  98.735  1.00  5.91              
ATOM   2115  HB1 ARG A 144     112.868  99.467  98.819  1.00  5.91              
ATOM   2116  HB2 ARG A 144     111.895  98.017  99.116  1.00  5.91              
ATOM   2117  CG  ARG A 144     113.016  97.971  97.239  1.00  5.91              
ATOM   2118  HG1 ARG A 144     113.424  96.963  97.175  1.00  5.91              
ATOM   2119  HG2 ARG A 144     113.749  98.632  96.774  1.00  5.91              
ATOM   2120  CD  ARG A 144     111.733  97.968  96.385  1.00  5.91              
ATOM   2121  HD1 ARG A 144     111.465  98.998  96.150  1.00  5.91              
ATOM   2122  HD2 ARG A 144     110.922  97.533  96.972  1.00  5.91              
ATOM   2123  NE  ARG A 144     111.902  97.150  95.152  1.00  5.91              
ATOM   2124  HE  ARG A 144     112.160  96.170  95.280  1.00  5.91              
ATOM   2125  CZ  ARG A 144     111.697  97.475  93.883  1.00  5.91              
ATOM   2126  NH1 ARG A 144     111.221  98.635  93.532  1.00  5.91              
ATOM   2127 1HH1 ARG A 144     110.948  99.254  94.266  1.00  5.91              
ATOM   2128 2HH1 ARG A 144     111.035  98.819  92.567  1.00  5.91              
ATOM   2129  NH2 ARG A 144     111.959  96.639  92.924  1.00  5.91              
ATOM   2130 1HH2 ARG A 144     111.953  95.659  93.226  1.00  5.91              
ATOM   2131 2HH2 ARG A 144     111.562  96.774  92.018  1.00  5.91              
ATOM   2132  C   ARG A 144     114.142  98.240 101.041  1.00  5.91              
ATOM   2133  O   ARG A 144     115.176  98.819 101.363  1.00  5.91              
ATOM   2134  N   ARG A 145     113.234  97.839 101.942  1.00  5.78              
ATOM   2135  H   ARG A 145     112.410  97.356 101.604  1.00  5.78              
ATOM   2136  CA  ARG A 145     113.307  98.180 103.374  1.00  5.78              
ATOM   2137  HA  ARG A 145     113.555  99.242 103.405  1.00  5.78              
ATOM   2138  CB  ARG A 145     111.928  98.096 104.069  1.00  5.78              
ATOM   2139  HB1 ARG A 145     111.172  98.536 103.417  1.00  5.78              
ATOM   2140  HB2 ARG A 145     111.983  98.741 104.948  1.00  5.78              
ATOM   2141  CG  ARG A 145     111.452  96.695 104.510  1.00  5.78              
ATOM   2142  HG1 ARG A 145     112.278  95.990 104.427  1.00  5.78              
ATOM   2143  HG2 ARG A 145     110.644  96.352 103.866  1.00  5.78              
ATOM   2144  CD  ARG A 145     110.982  96.680 105.972  1.00  5.78              
ATOM   2145  HD1 ARG A 145     111.731  97.231 106.530  1.00  5.78              
ATOM   2146  HD2 ARG A 145     110.982  95.653 106.339  1.00  5.78              
ATOM   2147  NE  ARG A 145     109.644  97.278 106.200  1.00  5.78              
ATOM   2148  HE  ARG A 145     108.995  97.244 105.436  1.00  5.78              
ATOM   2149  CZ  ARG A 145     109.244  97.868 107.322  1.00  5.78              
ATOM   2150  NH1 ARG A 145     110.005  97.997 108.369  1.00  5.78              
ATOM   2151 1HH1 ARG A 145     110.975  97.677 108.294  1.00  5.78              
ATOM   2152 2HH1 ARG A 145     109.798  98.605 109.145  1.00  5.78              
ATOM   2153  NH2 ARG A 145     108.032  98.350 107.416  1.00  5.78              
ATOM   2154 1HH2 ARG A 145     107.419  98.313 106.626  1.00  5.78              
ATOM   2155 2HH2 ARG A 145     107.759  98.843 108.257  1.00  5.78              
ATOM   2156  C   ARG A 145     114.456  97.569 104.190  1.00  5.78              
ATOM   2157  O   ARG A 145     114.682  98.018 105.308  1.00  5.78              
ATOM   2158  N   THR A 146     115.217  96.616 103.644  1.00  5.86              
ATOM   2159  H   THR A 146     114.947  96.246 102.745  1.00  5.86              
ATOM   2160  CA  THR A 146     116.431  96.079 104.281  1.00  5.86              
ATOM   2161  HA  THR A 146     116.513  96.528 105.271  1.00  5.86              
ATOM   2162  CB  THR A 146     116.349  94.566 104.540  1.00  5.86              
ATOM   2163  HB  THR A 146     115.385  94.340 104.997  1.00  5.86              
ATOM   2164  CG2 THR A 146     116.529  93.679 103.309  1.00  5.86              
ATOM   2165 1HG2 THR A 146     116.418  92.636 103.608  1.00  5.86              
ATOM   2166 2HG2 THR A 146     115.770  93.922 102.574  1.00  5.86              
ATOM   2167 3HG2 THR A 146     117.515  93.825 102.869  1.00  5.86              
ATOM   2168  OG1 THR A 146     117.365  94.204 105.446  1.00  5.86              
ATOM   2169  HG1 THR A 146     118.191  94.566 105.090  1.00  5.86              
ATOM   2170  C   THR A 146     117.743  96.469 103.573  1.00  5.86              
ATOM   2171  O   THR A 146     118.820  96.102 104.043  1.00  5.86              
ATOM   2172  N   GLU A 147     117.693  97.279 102.511  1.00  6.06              
ATOM   2173  H   GLU A 147     116.791  97.478 102.094  1.00  6.06              
ATOM   2174  CA  GLU A 147     118.784  98.240 102.245  1.00  6.06              
ATOM   2175  HA  GLU A 147     119.276  98.465 103.194  1.00  6.06              
ATOM   2176  CB  GLU A 147     119.872  97.625 101.310  1.00  6.06              
ATOM   2177  HB1 GLU A 147     119.610  97.797 100.266  1.00  6.06              
ATOM   2178  HB2 GLU A 147     119.913  96.546 101.460  1.00  6.06              
ATOM   2179  CG  GLU A 147     121.287  98.184 101.593  1.00  6.06              
ATOM   2180  HG1 GLU A 147     121.639  97.779 102.544  1.00  6.06              
ATOM   2181  HG2 GLU A 147     121.206  99.266 101.717  1.00  6.06              
ATOM   2182  CD  GLU A 147     122.330  97.898 100.485  1.00  6.06              
ATOM   2183  OE1 GLU A 147     123.126  96.925 100.577  1.00  6.06              
ATOM   2184  OE2 GLU A 147     122.385  98.719  99.540  1.00  6.06              
ATOM   2185  C   GLU A 147     118.178  99.544 101.722  1.00  6.06              
ATOM   2186  O   GLU A 147     118.023  99.751 100.513  1.00  6.06              
ATOM   2187  N   GLN A 148     117.802 100.405 102.665  1.00  6.01              
ATOM   2188  H   GLN A 148     117.992 100.182 103.631  1.00  6.01              
ATOM   2189  CA  GLN A 148     117.136 101.680 102.422  1.00  6.01              
ATOM   2190  HA  GLN A 148     116.742 101.689 101.406  1.00  6.01              
ATOM   2191  CB  GLN A 148     115.944 101.786 103.403  1.00  6.01              
ATOM   2192  HB1 GLN A 148     116.315 102.159 104.359  1.00  6.01              
ATOM   2193  HB2 GLN A 148     115.536 100.790 103.583  1.00  6.01              
ATOM   2194  CG  GLN A 148     114.774 102.679 102.947  1.00  6.01              
ATOM   2195  HG1 GLN A 148     115.149 103.652 102.650  1.00  6.01              
ATOM   2196  HG2 GLN A 148     114.105 102.828 103.795  1.00  6.01              
ATOM   2197  CD  GLN A 148     113.943 102.096 101.803  1.00  6.01              
ATOM   2198  OE1 GLN A 148     113.257 101.096 101.922  1.00  6.01              
ATOM   2199  NE2 GLN A 148     113.968 102.682 100.633  1.00  6.01              
ATOM   2200 1HE2 GLN A 148     113.376 102.332  99.914  1.00  6.01              
ATOM   2201 2HE2 GLN A 148     114.527 103.524 100.488  1.00  6.01              
ATOM   2202  C   GLN A 148     118.152 102.827 102.565  1.00  6.01              
ATOM   2203  O   GLN A 148     119.206 102.694 103.186  1.00  6.01              
ATOM   2204  N   GLU A 149     117.822 103.966 101.970  1.00  6.06              
ATOM   2205  H   GLU A 149     116.989 103.967 101.393  1.00  6.06              
ATOM   2206  CA  GLU A 149     118.431 105.275 102.234  1.00  6.06              
ATOM   2207  HA  GLU A 149     119.394 105.129 102.728  1.00  6.06              
ATOM   2208  CB  GLU A 149     118.702 106.049 100.930  1.00  6.06              
ATOM   2209  HB1 GLU A 149     119.392 105.471 100.314  1.00  6.06              
ATOM   2210  HB2 GLU A 149     119.205 106.976 101.189  1.00  6.06              
ATOM   2211  CG  GLU A 149     117.459 106.406 100.097  1.00  6.06              
ATOM   2212  HG1 GLU A 149     117.762 107.045  99.266  1.00  6.06              
ATOM   2213  HG2 GLU A 149     116.743 106.960 100.707  1.00  6.06              
ATOM   2214  CD  GLU A 149     116.826 105.133  99.547  1.00  6.06              
ATOM   2215  OE1 GLU A 149     115.806 104.675 100.115  1.00  6.06              
ATOM   2216  OE2 GLU A 149     117.476 104.474  98.704  1.00  6.06              
ATOM   2217  C   GLU A 149     117.598 106.123 103.200  1.00  6.06              
ATOM   2218  O   GLU A 149     118.110 107.033 103.839  1.00  6.06              
ATOM   2219  N   GLU A 150     116.309 105.821 103.357  1.00  5.93              
ATOM   2220  H   GLU A 150     115.905 105.114 102.763  1.00  5.93              
ATOM   2221  CA  GLU A 150     115.418 106.686 104.122  1.00  5.93              
ATOM   2222  HA  GLU A 150     115.660 107.683 103.780  1.00  5.93              
ATOM   2223  CB  GLU A 150     113.926 106.444 103.742  1.00  5.93              
ATOM   2224  HB1 GLU A 150     113.314 107.153 104.300  1.00  5.93              
ATOM   2225  HB2 GLU A 150     113.630 105.440 104.049  1.00  5.93              
ATOM   2226  CG  GLU A 150     113.616 106.630 102.235  1.00  5.93              
ATOM   2227  HG1 GLU A 150     113.682 105.657 101.743  1.00  5.93              
ATOM   2228  HG2 GLU A 150     114.390 107.265 101.799  1.00  5.93              
ATOM   2229  CD  GLU A 150     112.248 107.288 101.928  1.00  5.93              
ATOM   2230  OE1 GLU A 150     112.154 108.532 102.055  1.00  5.93              
ATOM   2231  OE2 GLU A 150     111.297 106.607 101.465  1.00  5.93              
ATOM   2232  C   GLU A 150     115.634 106.752 105.648  1.00  5.93              
ATOM   2233  O   GLU A 150     114.929 107.506 106.310  1.00  5.93              
ATOM   2234  N   ASP A 151     116.592 106.002 106.196  1.00  5.90              
ATOM   2235  H   ASP A 151     117.242 105.561 105.559  1.00  5.90              
ATOM   2236  CA  ASP A 151     116.834 105.801 107.627  1.00  5.90              
ATOM   2237  HA  ASP A 151     115.959 105.277 108.012  1.00  5.90              
ATOM   2238  CB  ASP A 151     118.037 104.860 107.817  1.00  5.90              
ATOM   2239  HB1 ASP A 151     118.466 105.017 108.809  1.00  5.90              
ATOM   2240  HB2 ASP A 151     118.813 105.083 107.082  1.00  5.90              
ATOM   2241  CG  ASP A 151     117.609 103.394 107.718  1.00  5.90              
ATOM   2242  OD1 ASP A 151     117.078 102.878 108.723  1.00  5.90              
ATOM   2243  OD2 ASP A 151     117.747 102.781 106.642  1.00  5.90              
ATOM   2244  C   ASP A 151     116.964 107.050 108.500  1.00  5.90              
ATOM   2245  O   ASP A 151     117.525 108.070 108.101  1.00  5.90              
ATOM   2246  N   GLU A 152     116.489 106.939 109.749  1.00  5.76              
ATOM   2247  H   GLU A 152     116.068 106.065 110.036  1.00  5.76              
ATOM   2248  CA  GLU A 152     116.499 108.046 110.713  1.00  5.76              
ATOM   2249  HA  GLU A 152     115.955 108.874 110.265  1.00  5.76              
ATOM   2250  CB  GLU A 152     115.767 107.662 112.015  1.00  5.76              
ATOM   2251  HB1 GLU A 152     114.780 107.295 111.734  1.00  5.76              
ATOM   2252  HB2 GLU A 152     115.643 108.595 112.564  1.00  5.76              
ATOM   2253  CG  GLU A 152     116.399 106.638 112.988  1.00  5.76              
ATOM   2254  HG1 GLU A 152     117.457 106.859 113.123  1.00  5.76              
ATOM   2255  HG2 GLU A 152     116.317 105.638 112.556  1.00  5.76              
ATOM   2256  CD  GLU A 152     115.740 106.697 114.385  1.00  5.76              
ATOM   2257  OE1 GLU A 152     115.136 105.691 114.823  1.00  5.76              
ATOM   2258  OE2 GLU A 152     115.793 107.794 114.995  1.00  5.76              
ATOM   2259  C   GLU A 152     117.899 108.565 111.027  1.00  5.76              
ATOM   2260  O   GLU A 152     118.112 109.773 111.106  1.00  5.76              
ATOM   2261  N   GLU A 153     118.847 107.636 111.109  1.00  5.98              
ATOM   2262  H   GLU A 153     118.547 106.679 111.010  1.00  5.98              
ATOM   2263  CA  GLU A 153     120.263 107.842 111.384  1.00  5.98              
ATOM   2264  HA  GLU A 153     120.409 108.205 112.403  1.00  5.98              
ATOM   2265  CB  GLU A 153     120.963 106.479 111.214  1.00  5.98              
ATOM   2266  HB1 GLU A 153     122.040 106.628 111.117  1.00  5.98              
ATOM   2267  HB2 GLU A 153     120.619 106.026 110.282  1.00  5.98              
ATOM   2268  CG  GLU A 153     120.702 105.494 112.361  1.00  5.98              
ATOM   2269  HG1 GLU A 153     120.751 104.479 111.961  1.00  5.98              
ATOM   2270  HG2 GLU A 153     119.702 105.640 112.775  1.00  5.98              
ATOM   2271  CD  GLU A 153     121.770 105.666 113.441  1.00  5.98              
ATOM   2272  OE1 GLU A 153     121.723 106.671 114.184  1.00  5.98              
ATOM   2273  OE2 GLU A 153     122.725 104.859 113.463  1.00  5.98              
ATOM   2274  C   GLU A 153     120.923 108.820 110.423  1.00  5.98              
ATOM   2275  O   GLU A 153     121.870 109.505 110.808  1.00  5.98              
ATOM   2276  N   LEU A 154     120.407 108.906 109.190  1.00  5.97              
ATOM   2277  H   LEU A 154     119.566 108.380 108.980  1.00  5.97              
ATOM   2278  CA  LEU A 154     120.959 109.763 108.154  1.00  5.97              
ATOM   2279  HA  LEU A 154     121.705 110.372 108.663  1.00  5.97              
ATOM   2280  CB  LEU A 154     121.726 108.971 107.088  1.00  5.97              
ATOM   2281  HB1 LEU A 154     121.191 108.969 106.136  1.00  5.97              
ATOM   2282  HB2 LEU A 154     121.834 107.938 107.420  1.00  5.97              
ATOM   2283  CG  LEU A 154     123.129 109.590 106.932  1.00  5.97              
ATOM   2284  HG  LEU A 154     123.582 109.739 107.913  1.00  5.97              
ATOM   2285  CD1 LEU A 154     124.024 108.623 106.192  1.00  5.97              
ATOM   2286 1HD1 LEU A 154     125.018 109.050 106.072  1.00  5.97              
ATOM   2287 2HD1 LEU A 154     124.074 107.706 106.773  1.00  5.97              
ATOM   2288 3HD1 LEU A 154     123.584 108.407 105.220  1.00  5.97              
ATOM   2289  CD2 LEU A 154     123.141 110.925 106.185  1.00  5.97              
ATOM   2290 1HD2 LEU A 154     122.609 111.680 106.764  1.00  5.97              
ATOM   2291 2HD2 LEU A 154     124.165 111.263 106.035  1.00  5.97              
ATOM   2292 3HD2 LEU A 154     122.649 110.815 105.218  1.00  5.97              
ATOM   2293  C   LEU A 154     120.004 110.856 107.668  1.00  5.97              
ATOM   2294  O   LEU A 154     119.945 111.260 106.510  1.00  5.97              
ATOM   2295  N   LEU A 155     119.308 111.413 108.652  1.00  5.98              
ATOM   2296  H   LEU A 155     119.338 110.935 109.546  1.00  5.98              
ATOM   2297  CA  LEU A 155     118.721 112.741 108.595  1.00  5.98              
ATOM   2298  HA  LEU A 155     118.009 112.738 107.769  1.00  5.98              
ATOM   2299  CB  LEU A 155     117.940 112.970 109.913  1.00  5.98              
ATOM   2300  HB1 LEU A 155     117.160 112.210 109.931  1.00  5.98              
ATOM   2301  HB2 LEU A 155     117.442 113.938 109.865  1.00  5.98              
ATOM   2302  CG  LEU A 155     118.701 112.863 111.264  1.00  5.98              
ATOM   2303  HG  LEU A 155     119.319 111.969 111.278  1.00  5.98              
ATOM   2304  CD1 LEU A 155     119.588 114.056 111.630  1.00  5.98              
ATOM   2305 1HD1 LEU A 155     119.006 114.968 111.676  1.00  5.98              
ATOM   2306 2HD1 LEU A 155     120.049 113.874 112.601  1.00  5.98              
ATOM   2307 3HD1 LEU A 155     120.398 114.160 110.914  1.00  5.98              
ATOM   2308  CD2 LEU A 155     117.651 112.767 112.380  1.00  5.98              
ATOM   2309 1HD2 LEU A 155     117.042 113.665 112.416  1.00  5.98              
ATOM   2310 2HD2 LEU A 155     117.022 111.892 112.215  1.00  5.98              
ATOM   2311 3HD2 LEU A 155     118.157 112.624 113.337  1.00  5.98              
ATOM   2312  C   LEU A 155     119.704 113.893 108.302  1.00  5.98              
ATOM   2313  O   LEU A 155     120.903 113.809 108.556  1.00  5.98              
ATOM   2314  N   THR A 156     119.159 115.036 107.877  1.00  6.04              
ATOM   2315  H   THR A 156     118.176 115.014 107.636  1.00  6.04              
ATOM   2316  CA  THR A 156     119.743 116.353 108.159  1.00  6.04              
ATOM   2317  HA  THR A 156     120.824 116.239 108.247  1.00  6.04              
ATOM   2318  CB  THR A 156     119.498 117.363 107.029  1.00  6.04              
ATOM   2319  HB  THR A 156     119.782 116.903 106.081  1.00  6.04              
ATOM   2320  CG2 THR A 156     118.072 117.900 106.925  1.00  6.04              
ATOM   2321 1HG2 THR A 156     117.962 118.477 106.007  1.00  6.04              
ATOM   2322 2HG2 THR A 156     117.371 117.073 106.899  1.00  6.04              
ATOM   2323 3HG2 THR A 156     117.837 118.535 107.779  1.00  6.04              
ATOM   2324  OG1 THR A 156     120.312 118.495 107.250  1.00  6.04              
ATOM   2325  HG1 THR A 156     120.479 118.904 106.397  1.00  6.04              
ATOM   2326  C   THR A 156     119.218 116.887 109.490  1.00  6.04              
ATOM   2327  O   THR A 156     118.102 116.565 109.907  1.00  6.04              
ATOM   2328  N   GLU A 157     120.020 117.697 110.181  1.00  6.11              
ATOM   2329  H   GLU A 157     120.899 117.954 109.751  1.00  6.11              
ATOM   2330  CA  GLU A 157     119.827 118.043 111.597  1.00  6.11              
ATOM   2331  HA  GLU A 157     119.366 117.193 112.096  1.00  6.11              
ATOM   2332  CB  GLU A 157     121.227 118.180 112.224  1.00  6.11              
ATOM   2333  HB1 GLU A 157     121.811 118.926 111.683  1.00  6.11              
ATOM   2334  HB2 GLU A 157     121.734 117.224 112.079  1.00  6.11              
ATOM   2335  CG  GLU A 157     121.248 118.469 113.735  1.00  6.11              
ATOM   2336  HG1 GLU A 157     122.208 118.130 114.129  1.00  6.11              
ATOM   2337  HG2 GLU A 157     120.465 117.882 114.222  1.00  6.11              
ATOM   2338  CD  GLU A 157     121.089 119.954 114.084  1.00  6.11              
ATOM   2339  OE1 GLU A 157     121.042 120.784 113.146  1.00  6.11              
ATOM   2340  OE2 GLU A 157     120.999 120.271 115.295  1.00  6.11              
ATOM   2341  C   GLU A 157     118.884 119.243 111.824  1.00  6.11              
ATOM   2342  O   GLU A 157     118.013 119.168 112.696  1.00  6.11              
ATOM   2343  N   SER A 158     118.954 120.274 110.981  1.00  6.10              
ATOM   2344  H   SER A 158     119.735 120.273 110.340  1.00  6.10              
ATOM   2345  CA  SER A 158     118.134 121.496 111.047  1.00  6.10              
ATOM   2346  HA  SER A 158     118.761 122.267 110.600  1.00  6.10              
ATOM   2347  CB  SER A 158     116.908 121.429 110.121  1.00  6.10              
ATOM   2348  HB1 SER A 158     117.208 121.035 109.149  1.00  6.10              
ATOM   2349  HB2 SER A 158     116.541 122.446 109.978  1.00  6.10              
ATOM   2350  OG  SER A 158     115.854 120.642 110.643  1.00  6.10              
ATOM   2351  HG  SER A 158     115.880 120.805 111.604  1.00  6.10              
ATOM   2352  C   SER A 158     117.835 122.048 112.451  1.00  6.10              
ATOM   2353  O   SER A 158     116.683 122.044 112.884  1.00  6.10              
ATOM   2354  N   SER A 159     118.878 122.487 113.163  1.00  6.19              
ATOM   2355  H   SER A 159     119.797 122.175 112.850  1.00  6.19              
ATOM   2356  CA  SER A 159     118.817 123.106 114.494  1.00  6.19              
ATOM   2357  HA  SER A 159     118.212 122.436 115.103  1.00  6.19              
ATOM   2358  CB  SER A 159     120.226 123.167 115.132  1.00  6.19              
ATOM   2359  HB1 SER A 159     120.671 124.159 115.119  1.00  6.19              
ATOM   2360  HB2 SER A 159     120.932 122.561 114.583  1.00  6.19              
ATOM   2361  OG  SER A 159     120.145 122.700 116.459  1.00  6.19              
ATOM   2362  HG  SER A 159     120.523 121.792 116.376  1.00  6.19              
ATOM   2363  C   SER A 159     118.105 124.471 114.507  1.00  6.19              
ATOM   2364  O   SER A 159     116.915 124.601 114.257  1.00  6.19              
ATOM   2365  N   LYS A 160     118.802 125.544 114.887  1.00  6.21              
ATOM   2366  H   LYS A 160     119.793 125.421 115.043  1.00  6.21              
ATOM   2367  CA  LYS A 160     118.263 126.904 115.031  1.00  6.21              
ATOM   2368  HA  LYS A 160     117.216 126.854 115.328  1.00  6.21              
ATOM   2369  CB  LYS A 160     119.046 127.629 116.142  1.00  6.21              
ATOM   2370  HB1 LYS A 160     118.546 128.576 116.359  1.00  6.21              
ATOM   2371  HB2 LYS A 160     120.043 127.867 115.767  1.00  6.21              
ATOM   2372  CG  LYS A 160     119.212 126.846 117.467  1.00  6.21              
ATOM   2373  HG1 LYS A 160     119.770 127.493 118.144  1.00  6.21              
ATOM   2374  HG2 LYS A 160     119.831 125.963 117.303  1.00  6.21              
ATOM   2375  CD  LYS A 160     117.914 126.436 118.195  1.00  6.21              
ATOM   2376  HD1 LYS A 160     117.228 127.284 118.170  1.00  6.21              
ATOM   2377  HD2 LYS A 160     118.157 126.257 119.244  1.00  6.21              
ATOM   2378  CE  LYS A 160     117.176 125.193 117.658  1.00  6.21              
ATOM   2379  HE1 LYS A 160     116.943 125.337 116.600  1.00  6.21              
ATOM   2380  HE2 LYS A 160     116.215 125.127 118.177  1.00  6.21              
ATOM   2381  NZ  LYS A 160     117.928 123.922 117.856  1.00  6.21              
ATOM   2382  HZ1 LYS A 160     117.401 123.141 117.483  1.00  6.21              
ATOM   2383  HZ2 LYS A 160     118.827 123.912 117.376  1.00  6.21              
ATOM   2384  HZ3 LYS A 160     118.106 123.751 118.836  1.00  6.21              
ATOM   2385  C   LYS A 160     118.248 127.654 113.690  1.00  6.21              
ATOM   2386  O   LYS A 160     118.410 128.867 113.632  1.00  6.21              
ATOM   2387  N   ALA A 161     118.103 126.891 112.612  1.00  6.19              
ATOM   2388  H   ALA A 161     117.847 125.924 112.758  1.00  6.19              
ATOM   2389  CA  ALA A 161     118.123 127.346 111.232  1.00  6.19              
ATOM   2390  HA  ALA A 161     117.668 128.336 111.163  1.00  6.19              
ATOM   2391  CB  ALA A 161     119.572 127.415 110.734  1.00  6.19              
ATOM   2392  HB1 ALA A 161     119.586 127.745 109.695  1.00  6.19              
ATOM   2393  HB2 ALA A 161     120.136 128.130 111.336  1.00  6.19              
ATOM   2394  HB3 ALA A 161     120.042 126.433 110.805  1.00  6.19              
ATOM   2395  C   ALA A 161     117.291 126.345 110.421  1.00  6.19              
ATOM   2396  O   ALA A 161     117.287 125.137 110.672  1.00  6.19              
ATOM   2397  N   THR A 162     116.615 126.867 109.415  1.00  5.95              
ATOM   2398  H   THR A 162     116.742 127.852 109.218  1.00  5.95              
ATOM   2399  CA  THR A 162     115.831 126.119 108.441  1.00  5.95              
ATOM   2400  HA  THR A 162     115.934 125.049 108.608  1.00  5.95              
ATOM   2401  CB  THR A 162     114.344 126.495 108.576  1.00  5.95              
ATOM   2402  HB  THR A 162     114.038 126.307 109.606  1.00  5.95              
ATOM   2403  CG2 THR A 162     114.065 127.964 108.249  1.00  5.95              
ATOM   2404 1HG2 THR A 162     113.033 128.203 108.490  1.00  5.95              
ATOM   2405 2HG2 THR A 162     114.691 128.618 108.854  1.00  5.95              
ATOM   2406 3HG2 THR A 162     114.244 128.182 107.196  1.00  5.95              
ATOM   2407  OG1 THR A 162     113.572 125.660 107.733  1.00  5.95              
ATOM   2408  HG1 THR A 162     113.310 126.221 106.976  1.00  5.95              
ATOM   2409  C   THR A 162     116.378 126.456 107.056  1.00  5.95              
ATOM   2410  O   THR A 162     117.043 127.475 106.886  1.00  5.95              
ATOM   2411  N   ASN A 163     116.059 125.647 106.052  1.00  5.98              
ATOM   2412  H   ASN A 163     115.462 124.864 106.254  1.00  5.98              
ATOM   2413  CA  ASN A 163     116.001 126.186 104.699  1.00  5.98              
ATOM   2414  HA  ASN A 163     116.840 126.865 104.524  1.00  5.98              
ATOM   2415  CB  ASN A 163     116.058 125.046 103.670  1.00  5.98              
ATOM   2416  HB1 ASN A 163     115.926 125.467 102.673  1.00  5.98              
ATOM   2417  HB2 ASN A 163     115.232 124.359 103.849  1.00  5.98              
ATOM   2418  CG  ASN A 163     117.357 124.262 103.669  1.00  5.98              
ATOM   2419  OD1 ASN A 163     118.343 124.588 104.300  1.00  5.98              
ATOM   2420  ND2 ASN A 163     117.364 123.146 102.978  1.00  5.98              
ATOM   2421 1HD2 ASN A 163     116.547 122.870 102.461  1.00  5.98              
ATOM   2422 2HD2 ASN A 163     118.227 122.630 102.936  1.00  5.98              
ATOM   2423  C   ASN A 163     114.696 126.951 104.568  1.00  5.98              
ATOM   2424  O   ASN A 163     113.660 126.466 105.041  1.00  5.98              
ATOM   2425  N   VAL A 164     114.763 128.078 103.871  1.00  5.97              
ATOM   2426  H   VAL A 164     115.671 128.439 103.623  1.00  5.97              
ATOM   2427  CA  VAL A 164     113.614 128.679 103.193  1.00  5.97              
ATOM   2428  HA  VAL A 164     112.982 129.150 103.942  1.00  5.97              
ATOM   2429  CB  VAL A 164     114.073 129.751 102.200  1.00  5.97              
ATOM   2430  HB  VAL A 164     113.222 130.059 101.591  1.00  5.97              
ATOM   2431  CG1 VAL A 164     114.551 130.951 103.011  1.00  5.97              
ATOM   2432 1HG1 VAL A 164     114.751 131.788 102.357  1.00  5.97              
ATOM   2433 2HG1 VAL A 164     113.771 131.249 103.714  1.00  5.97              
ATOM   2434 3HG1 VAL A 164     115.449 130.694 103.570  1.00  5.97              
ATOM   2435  CG2 VAL A 164     115.199 129.245 101.275  1.00  5.97              
ATOM   2436 1HG2 VAL A 164     115.371 129.945 100.467  1.00  5.97              
ATOM   2437 2HG2 VAL A 164     116.130 129.123 101.828  1.00  5.97              
ATOM   2438 3HG2 VAL A 164     114.923 128.294 100.823  1.00  5.97              
ATOM   2439  C   VAL A 164     112.775 127.618 102.481  1.00  5.97              
ATOM   2440  O   VAL A 164     113.314 126.654 101.924  1.00  5.97              
ATOM   2441  N   CYS A 165     111.461 127.792 102.459  1.00  5.83              
ATOM   2442  H   CYS A 165     111.020 128.503 103.046  1.00  5.83              
ATOM   2443  CA  CYS A 165     110.586 126.865 101.772  1.00  5.83              
ATOM   2444  HA  CYS A 165     111.180 126.169 101.181  1.00  5.83              
ATOM   2445  CB  CYS A 165     109.812 126.008 102.777  1.00  5.83              
ATOM   2446  HB1 CYS A 165     109.053 126.614 103.279  1.00  5.83              
ATOM   2447  HB2 CYS A 165     110.499 125.613 103.524  1.00  5.83              
ATOM   2448  SG  CYS A 165     109.051 124.641 101.851  1.00  5.83              
ATOM   2449  HG  CYS A 165     108.125 125.381 101.214  1.00  5.83              
ATOM   2450  C   CYS A 165     109.680 127.596 100.792  1.00  5.83              
ATOM   2451  O   CYS A 165     108.652 128.163 101.148  1.00  5.83              
ATOM   2452  N   THR A 166     110.066 127.536  99.519  1.00  5.71              
ATOM   2453  H   THR A 166     110.916 127.043  99.286  1.00  5.71              
ATOM   2454  CA  THR A 166     109.218 127.927  98.392  1.00  5.71              
ATOM   2455  HA  THR A 166     109.120 129.011  98.428  1.00  5.71              
ATOM   2456  CB  THR A 166     109.853 127.563  97.038  1.00  5.71              
ATOM   2457  HB  THR A 166     109.081 127.270  96.325  1.00  5.71              
ATOM   2458  CG2 THR A 166     110.627 128.741  96.453  1.00  5.71              
ATOM   2459 1HG2 THR A 166     111.085 128.439  95.512  1.00  5.71              
ATOM   2460 2HG2 THR A 166     109.946 129.571  96.261  1.00  5.71              
ATOM   2461 3HG2 THR A 166     111.403 129.058  97.150  1.00  5.71              
ATOM   2462  OG1 THR A 166     110.788 126.519  97.183  1.00  5.71              
ATOM   2463  HG1 THR A 166     110.283 125.707  97.047  1.00  5.71              
ATOM   2464  C   THR A 166     107.813 127.353  98.494  1.00  5.71              
ATOM   2465  O   THR A 166     107.631 126.133  98.496  1.00  5.71              
ATOM   2466  N   ARG A 167     106.814 128.249  98.504  1.00  5.36              
ATOM   2467  H   ARG A 167     107.051 129.225  98.575  1.00  5.36              
ATOM   2468  CA  ARG A 167     105.463 127.879  98.087  1.00  5.36              
ATOM   2469  HA  ARG A 167     105.106 127.103  98.766  1.00  5.36              
ATOM   2470  CB  ARG A 167     104.495 129.072  98.106  1.00  5.36              
ATOM   2471  HB1 ARG A 167     104.689 129.713  97.244  1.00  5.36              
ATOM   2472  HB2 ARG A 167     104.640 129.652  99.019  1.00  5.36              
ATOM   2473  CG  ARG A 167     103.043 128.559  98.072  1.00  5.36              
ATOM   2474  HG1 ARG A 167     102.809 128.157  99.057  1.00  5.36              
ATOM   2475  HG2 ARG A 167     102.932 127.760  97.339  1.00  5.36              
ATOM   2476  CD  ARG A 167     102.023 129.645  97.738  1.00  5.36              
ATOM   2477  HD1 ARG A 167     102.274 130.548  98.298  1.00  5.36              
ATOM   2478  HD2 ARG A 167     101.037 129.296  98.050  1.00  5.36              
ATOM   2479  NE  ARG A 167     101.981 129.908  96.290  1.00  5.36              
ATOM   2480  HE  ARG A 167     102.115 129.113  95.656  1.00  5.36              
ATOM   2481  CZ  ARG A 167     101.611 131.017  95.688  1.00  5.36              
ATOM   2482  NH1 ARG A 167     101.195 132.058  96.355  1.00  5.36              
ATOM   2483 1HH1 ARG A 167     101.153 132.000  97.354  1.00  5.36              
ATOM   2484 2HH1 ARG A 167     100.925 132.884  95.860  1.00  5.36              
ATOM   2485  NH2 ARG A 167     101.624 131.106  94.397  1.00  5.36              
ATOM   2486 1HH2 ARG A 167     101.978 130.292  93.882  1.00  5.36              
ATOM   2487 2HH2 ARG A 167     101.389 131.933  93.896  1.00  5.36              
ATOM   2488  C   ARG A 167     105.571 127.283  96.687  1.00  5.36              
ATOM   2489  O   ARG A 167     106.211 127.879  95.820  1.00  5.36              
ATOM   2490  N   PHE A 168     104.946 126.139  96.468  1.00  5.34              
ATOM   2491  H   PHE A 168     104.419 125.718  97.225  1.00  5.34              
ATOM   2492  CA  PHE A 168     104.972 125.456  95.190  1.00  5.34              
ATOM   2493  HA  PHE A 168     105.348 126.122  94.414  1.00  5.34              
ATOM   2494  CB  PHE A 168     105.878 124.211  95.268  1.00  5.34              
ATOM   2495  HB1 PHE A 168     105.640 123.567  94.420  1.00  5.34              
ATOM   2496  HB2 PHE A 168     105.619 123.648  96.167  1.00  5.34              
ATOM   2497  CG  PHE A 168     107.383 124.433  95.224  1.00  5.34              
ATOM   2498  CD1 PHE A 168     107.963 125.170  94.174  1.00  5.34              
ATOM   2499  HD1 PHE A 168     107.336 125.653  93.439  1.00  5.34              
ATOM   2500  CE1 PHE A 168     109.361 125.258  94.054  1.00  5.34              
ATOM   2501  HE1 PHE A 168     109.796 125.820  93.240  1.00  5.34              
ATOM   2502  CZ  PHE A 168     110.191 124.589  94.969  1.00  5.34              
ATOM   2503  HZ  PHE A 168     111.266 124.639  94.861  1.00  5.34              
ATOM   2504  CE2 PHE A 168     109.622 123.863  96.030  1.00  5.34              
ATOM   2505  HE2 PHE A 168     110.260 123.346  96.734  1.00  5.34              
ATOM   2506  CD2 PHE A 168     108.221 123.791  96.159  1.00  5.34              
ATOM   2507  HD2 PHE A 168     107.787 123.213  96.962  1.00  5.34              
ATOM   2508  C   PHE A 168     103.563 125.033  94.781  1.00  5.34              
ATOM   2509  O   PHE A 168     102.809 124.514  95.601  1.00  5.34              
ATOM   2510  N   GLU A 169     103.239 125.186  93.496  1.00  5.44              
ATOM   2511  H   GLU A 169     103.890 125.652  92.883  1.00  5.44              
ATOM   2512  CA  GLU A 169     101.956 124.750  92.915  1.00  5.44              
ATOM   2513  HA  GLU A 169     101.318 124.409  93.731  1.00  5.44              
ATOM   2514  CB  GLU A 169     101.169 125.905  92.248  1.00  5.44              
ATOM   2515  HB1 GLU A 169     100.310 126.145  92.875  1.00  5.44              
ATOM   2516  HB2 GLU A 169     100.756 125.551  91.303  1.00  5.44              
ATOM   2517  CG  GLU A 169     101.930 127.203  91.939  1.00  5.44              
ATOM   2518  HG1 GLU A 169     101.339 127.768  91.214  1.00  5.44              
ATOM   2519  HG2 GLU A 169     102.879 126.956  91.456  1.00  5.44              
ATOM   2520  CD  GLU A 169     102.179 128.117  93.150  1.00  5.44              
ATOM   2521  OE1 GLU A 169     101.583 127.963  94.239  1.00  5.44              
ATOM   2522  OE2 GLU A 169     102.943 129.091  92.990  1.00  5.44              
ATOM   2523  C   GLU A 169     102.081 123.490  92.025  1.00  5.44              
ATOM   2524  O   GLU A 169     101.129 123.064  91.375  1.00  5.44              
ATOM   2525  N   ASP A 170     103.256 122.862  92.042  1.00  5.44              
ATOM   2526  H   ASP A 170     103.959 123.260  92.638  1.00  5.44              
ATOM   2527  CA  ASP A 170     103.495 121.481  91.604  1.00  5.44              
ATOM   2528  HA  ASP A 170     103.142 121.353  90.579  1.00  5.44              
ATOM   2529  CB  ASP A 170     105.028 121.302  91.638  1.00  5.44              
ATOM   2530  HB1 ASP A 170     105.381 121.472  92.658  1.00  5.44              
ATOM   2531  HB2 ASP A 170     105.488 122.052  90.992  1.00  5.44              
ATOM   2532  CG  ASP A 170     105.482 119.922  91.174  1.00  5.44              
ATOM   2533  OD1 ASP A 170     106.331 119.318  91.864  1.00  5.44              
ATOM   2534  OD2 ASP A 170     104.897 119.448  90.176  1.00  5.44              
ATOM   2535  C   ASP A 170     102.787 120.429  92.498  1.00  5.44              
ATOM   2536  O   ASP A 170     102.244 120.735  93.559  1.00  5.44              
ATOM   2537  N   SER A 171     102.828 119.153  92.109  1.00  5.31              
ATOM   2538  H   SER A 171     103.349 118.952  91.254  1.00  5.31              
ATOM   2539  CA  SER A 171     102.418 118.010  92.931  1.00  5.31              
ATOM   2540  HA  SER A 171     102.215 118.340  93.947  1.00  5.31              
ATOM   2541  CB  SER A 171     101.117 117.403  92.404  1.00  5.31              
ATOM   2542  HB1 SER A 171     100.969 116.416  92.843  1.00  5.31              
ATOM   2543  HB2 SER A 171     101.164 117.309  91.317  1.00  5.31              
ATOM   2544  OG  SER A 171     100.036 118.235  92.777  1.00  5.31              
ATOM   2545  HG  SER A 171     100.340 119.147  92.667  1.00  5.31              
ATOM   2546  C   SER A 171     103.549 116.968  92.954  1.00  5.31              
ATOM   2547  O   SER A 171     103.677 116.181  92.016  1.00  5.31              
ATOM   2548  N   PRO A 172     104.404 116.972  93.996  1.00  5.30              
ATOM   2549  CD  PRO A 172     104.220 117.692  95.246  1.00  5.30              
ATOM   2550  HD1 PRO A 172     103.271 117.435  95.718  1.00  5.30              
ATOM   2551  HD2 PRO A 172     104.273 118.767  95.057  1.00  5.30              
ATOM   2552  CG  PRO A 172     105.381 117.269  96.135  1.00  5.30              
ATOM   2553  HG1 PRO A 172     105.138 116.328  96.632  1.00  5.30              
ATOM   2554  HG2 PRO A 172     105.624 118.043  96.862  1.00  5.30              
ATOM   2555  CB  PRO A 172     106.509 117.049  95.131  1.00  5.30              
ATOM   2556  HB1 PRO A 172     107.247 116.339  95.507  1.00  5.30              
ATOM   2557  HB2 PRO A 172     106.987 118.006  94.912  1.00  5.30              
ATOM   2558  CA  PRO A 172     105.797 116.545  93.867  1.00  5.30              
ATOM   2559  HA  PRO A 172     106.223 117.079  93.016  1.00  5.30              
ATOM   2560  C   PRO A 172     106.025 115.053  93.631  1.00  5.30              
ATOM   2561  O   PRO A 172     105.562 114.220  94.402  1.00  5.30              
ATOM   2562  N   SER A 173     106.867 114.740  92.637  1.00  5.35              
ATOM   2563  H   SER A 173     107.175 115.539  92.100  1.00  5.35              
ATOM   2564  CA  SER A 173     107.196 113.411  92.062  1.00  5.35              
ATOM   2565  HA  SER A 173     106.294 113.069  91.553  1.00  5.35              
ATOM   2566  CB  SER A 173     108.267 113.626  90.980  1.00  5.35              
ATOM   2567  HB1 SER A 173     109.255 113.674  91.441  1.00  5.35              
ATOM   2568  HB2 SER A 173     108.073 114.571  90.469  1.00  5.35              
ATOM   2569  OG  SER A 173     108.232 112.599  90.013  1.00  5.35              
ATOM   2570  HG  SER A 173     108.786 112.854  89.268  1.00  5.35              
ATOM   2571  C   SER A 173     107.598 112.263  93.025  1.00  5.35              
ATOM   2572  O   SER A 173     107.806 111.127  92.599  1.00  5.35              
ATOM   2573  N   TYR A 174     107.681 112.493  94.338  1.00  5.21              
ATOM   2574  H   TYR A 174     107.433 113.423  94.644  1.00  5.21              
ATOM   2575  CA  TYR A 174     107.714 111.429  95.356  1.00  5.21              
ATOM   2576  HA  TYR A 174     108.387 110.638  95.025  1.00  5.21              
ATOM   2577  CB  TYR A 174     108.294 112.007  96.658  1.00  5.21              
ATOM   2578  HB1 TYR A 174     107.660 112.834  96.981  1.00  5.21              
ATOM   2579  HB2 TYR A 174     109.271 112.432  96.429  1.00  5.21              
ATOM   2580  CG  TYR A 174     108.482 111.049  97.832  1.00  5.21              
ATOM   2581  CD1 TYR A 174     109.563 110.140  97.861  1.00  5.21              
ATOM   2582  HD1 TYR A 174     110.221 110.046  97.009  1.00  5.21              
ATOM   2583  CE1 TYR A 174     109.882 109.434  99.046  1.00  5.21              
ATOM   2584  HE1 TYR A 174     110.758 108.801  99.098  1.00  5.21              
ATOM   2585  CZ  TYR A 174     109.098 109.611 100.205  1.00  5.21              
ATOM   2586  OH  TYR A 174     109.439 109.061 101.403  1.00  5.21              
ATOM   2587  HH  TYR A 174     110.297 108.591 101.421  1.00  5.21              
ATOM   2588  CE2 TYR A 174     107.967 110.450 100.140  1.00  5.21              
ATOM   2589  HE2 TYR A 174     107.374 110.552 101.029  1.00  5.21              
ATOM   2590  CD2 TYR A 174     107.661 111.174  98.971  1.00  5.21              
ATOM   2591  HD2 TYR A 174     106.827 111.859  98.971  1.00  5.21              
ATOM   2592  C   TYR A 174     106.344 110.802  95.594  1.00  5.21              
ATOM   2593  O   TYR A 174     106.263 109.579  95.695  1.00  5.21              
ATOM   2594  N   VAL A 175     105.266 111.599  95.571  1.00  5.11              
ATOM   2595  H   VAL A 175     105.396 112.586  95.364  1.00  5.11              
ATOM   2596  CA  VAL A 175     103.888 111.098  95.678  1.00  5.11              
ATOM   2597  HA  VAL A 175     103.789 110.656  96.671  1.00  5.11              
ATOM   2598  CB  VAL A 175     102.864 112.242  95.556  1.00  5.11              
ATOM   2599  HB  VAL A 175     103.218 113.076  96.164  1.00  5.11              
ATOM   2600  CG1 VAL A 175     102.620 112.751  94.128  1.00  5.11              
ATOM   2601 1HG1 VAL A 175     102.048 112.024  93.551  1.00  5.11              
ATOM   2602 2HG1 VAL A 175     102.065 113.688  94.163  1.00  5.11              
ATOM   2603 3HG1 VAL A 175     103.566 112.928  93.619  1.00  5.11              
ATOM   2604  CG2 VAL A 175     101.533 111.778  96.138  1.00  5.11              
ATOM   2605 1HG2 VAL A 175     100.853 112.625  96.232  1.00  5.11              
ATOM   2606 2HG2 VAL A 175     101.081 111.032  95.495  1.00  5.11              
ATOM   2607 3HG2 VAL A 175     101.698 111.326  97.109  1.00  5.11              
ATOM   2608  C   VAL A 175     103.650 109.986  94.647  1.00  5.11              
ATOM   2609  O   VAL A 175     104.101 110.080  93.500  1.00  5.11              
ATOM   2610  N   LYS A 176     102.983 108.901  95.042  1.00  5.29              
ATOM   2611  H   LYS A 176     102.735 108.807  96.024  1.00  5.29              
ATOM   2612  CA  LYS A 176     102.599 107.831  94.100  1.00  5.29              
ATOM   2613  HA  LYS A 176     102.803 108.128  93.074  1.00  5.29              
ATOM   2614  CB  LYS A 176     103.339 106.515  94.425  1.00  5.29              
ATOM   2615  HB1 LYS A 176     102.922 105.709  93.817  1.00  5.29              
ATOM   2616  HB2 LYS A 176     103.152 106.266  95.470  1.00  5.29              
ATOM   2617  CG  LYS A 176     104.856 106.554  94.192  1.00  5.29              
ATOM   2618  HG1 LYS A 176     105.298 105.639  94.591  1.00  5.29              
ATOM   2619  HG2 LYS A 176     105.266 107.383  94.763  1.00  5.29              
ATOM   2620  CD  LYS A 176     105.224 106.663  92.697  1.00  5.29              
ATOM   2621  HD1 LYS A 176     104.449 107.194  92.146  1.00  5.29              
ATOM   2622  HD2 LYS A 176     105.282 105.658  92.277  1.00  5.29              
ATOM   2623  CE  LYS A 176     106.550 107.390  92.454  1.00  5.29              
ATOM   2624  HE1 LYS A 176     106.739 107.410  91.377  1.00  5.29              
ATOM   2625  HE2 LYS A 176     107.364 106.841  92.939  1.00  5.29              
ATOM   2626  NZ  LYS A 176     106.488 108.775  92.969  1.00  5.29              
ATOM   2627  HZ1 LYS A 176     107.264 109.356  92.665  1.00  5.29              
ATOM   2628  HZ2 LYS A 176     105.636 109.249  92.683  1.00  5.29              
ATOM   2629  HZ3 LYS A 176     106.465 108.787  93.986  1.00  5.29              
ATOM   2630  C   LYS A 176     101.098 107.563  94.124  1.00  5.29              
ATOM   2631  O   LYS A 176     100.584 107.007  93.154  1.00  5.29              
ATOM   2632  N   TRP A 177     100.373 108.026  95.152  1.00  5.39              
ATOM   2633  H   TRP A 177     100.846 108.477  95.915  1.00  5.39              
ATOM   2634  CA  TRP A 177      98.936 108.215  94.980  1.00  5.39              
ATOM   2635  HA  TRP A 177      98.570 107.328  94.462  1.00  5.39              
ATOM   2636  CB  TRP A 177      98.107 108.301  96.259  1.00  5.39              
ATOM   2637  HB1 TRP A 177      98.321 109.242  96.760  1.00  5.39              
ATOM   2638  HB2 TRP A 177      98.386 107.476  96.897  1.00  5.39              
ATOM   2639  CG  TRP A 177      96.629 108.141  96.044  1.00  5.39              
ATOM   2640  CD1 TRP A 177      95.701 109.116  96.141  1.00  5.39              
ATOM   2641  HD1 TRP A 177      95.921 110.147  96.388  1.00  5.39              
ATOM   2642  NE1 TRP A 177      94.450 108.603  95.862  1.00  5.39              
ATOM   2643  HE1 TRP A 177      93.603 109.150  95.928  1.00  5.39              
ATOM   2644  CE2 TRP A 177      94.516 107.272  95.505  1.00  5.39              
ATOM   2645  CZ2 TRP A 177      93.555 106.340  95.083  1.00  5.39              
ATOM   2646  HZ2 TRP A 177      92.518 106.631  94.991  1.00  5.39              
ATOM   2647  CH2 TRP A 177      93.967 105.038  94.746  1.00  5.39              
ATOM   2648  HH2 TRP A 177      93.251 104.318  94.372  1.00  5.39              
ATOM   2649  CZ3 TRP A 177      95.323 104.684  94.856  1.00  5.39              
ATOM   2650  HZ3 TRP A 177      95.647 103.689  94.573  1.00  5.39              
ATOM   2651  CE3 TRP A 177      96.278 105.628  95.286  1.00  5.39              
ATOM   2652  HE3 TRP A 177      97.324 105.353  95.333  1.00  5.39              
ATOM   2653  CD2 TRP A 177      95.900 106.947  95.619  1.00  5.39              
ATOM   2654  C   TRP A 177      98.648 109.391  94.054  1.00  5.39              
ATOM   2655  O   TRP A 177      99.471 110.282  93.865  1.00  5.39              
ATOM   2656  N   GLY A 178      97.477 109.377  93.428  1.00  5.13              
ATOM   2657  H   GLY A 178      96.800 108.673  93.683  1.00  5.13              
ATOM   2658  CA  GLY A 178      97.294 110.126  92.203  1.00  5.13              
ATOM   2659  HA1 GLY A 178      97.010 109.424  91.421  1.00  5.13              
ATOM   2660  HA2 GLY A 178      98.238 110.570  91.880  1.00  5.13              
ATOM   2661  C   GLY A 178      96.232 111.203  92.244  1.00  5.13              
ATOM   2662  O   GLY A 178      95.058 110.916  92.488  1.00  5.13              
ATOM   2663  N   LYS A 179      96.647 112.409  91.843  1.00  5.02              
ATOM   2664  H   LYS A 179      97.640 112.502  91.671  1.00  5.02              
ATOM   2665  CA  LYS A 179      95.830 113.620  91.704  1.00  5.02              
ATOM   2666  HA  LYS A 179      96.441 114.383  91.215  1.00  5.02              
ATOM   2667  CB  LYS A 179      94.589 113.415  90.806  1.00  5.02              
ATOM   2668  HB1 LYS A 179      94.118 114.388  90.649  1.00  5.02              
ATOM   2669  HB2 LYS A 179      93.864 112.809  91.341  1.00  5.02              
ATOM   2670  CG  LYS A 179      94.874 112.795  89.426  1.00  5.02              
ATOM   2671  HG1 LYS A 179      95.628 112.011  89.491  1.00  5.02              
ATOM   2672  HG2 LYS A 179      95.267 113.580  88.778  1.00  5.02              
ATOM   2673  CD  LYS A 179      93.608 112.200  88.782  1.00  5.02              
ATOM   2674  HD1 LYS A 179      93.733 112.256  87.699  1.00  5.02              
ATOM   2675  HD2 LYS A 179      92.734 112.802  89.039  1.00  5.02              
ATOM   2676  CE  LYS A 179      93.371 110.718  89.138  1.00  5.02              
ATOM   2677  HE1 LYS A 179      94.263 110.152  88.856  1.00  5.02              
ATOM   2678  HE2 LYS A 179      92.544 110.351  88.521  1.00  5.02              
ATOM   2679  NZ  LYS A 179      93.058 110.485  90.573  1.00  5.02              
ATOM   2680  HZ1 LYS A 179      92.931 109.500  90.761  1.00  5.02              
ATOM   2681  HZ2 LYS A 179      93.816 110.805  91.176  1.00  5.02              
ATOM   2682  HZ3 LYS A 179      92.224 110.980  90.852  1.00  5.02              
ATOM   2683  C   LYS A 179      95.456 114.201  93.067  1.00  5.02              
ATOM   2684  O   LYS A 179      94.322 114.059  93.526  1.00  5.02              
ATOM   2685  N   LEU A 180      96.428 114.883  93.674  1.00  4.90              
ATOM   2686  H   LEU A 180      97.343 114.868  93.255  1.00  4.90              
ATOM   2687  CA  LEU A 180      96.173 115.964  94.630  1.00  4.90              
ATOM   2688  HA  LEU A 180      95.976 115.557  95.621  1.00  4.90              
ATOM   2689  CB  LEU A 180      97.397 116.911  94.659  1.00  4.90              
ATOM   2690  HB1 LEU A 180      97.056 117.908  94.944  1.00  4.90              
ATOM   2691  HB2 LEU A 180      97.785 117.014  93.645  1.00  4.90              
ATOM   2692  CG  LEU A 180      98.566 116.569  95.592  1.00  4.90              
ATOM   2693  HG  LEU A 180      99.365 117.281  95.391  1.00  4.90              
ATOM   2694  CD1 LEU A 180      98.155 116.757  97.054  1.00  4.90              
ATOM   2695 1HD1 LEU A 180      99.022 116.602  97.696  1.00  4.90              
ATOM   2696 2HD1 LEU A 180      97.798 117.775  97.202  1.00  4.90              
ATOM   2697 3HD1 LEU A 180      97.368 116.061  97.333  1.00  4.90              
ATOM   2698  CD2 LEU A 180      99.138 115.174  95.352  1.00  4.90              
ATOM   2699 1HD2 LEU A 180     100.025 115.039  95.970  1.00  4.90              
ATOM   2700 2HD2 LEU A 180      98.406 114.410  95.607  1.00  4.90              
ATOM   2701 3HD2 LEU A 180      99.429 115.073  94.307  1.00  4.90              
ATOM   2702  C   LEU A 180      94.965 116.802  94.178  1.00  4.90              
ATOM   2703  O   LEU A 180      94.861 117.159  93.001  1.00  4.90              
ATOM   2704  N   ARG A 181      94.079 117.170  95.100  1.00  4.99              
ATOM   2705  H   ARG A 181      94.178 116.785  96.034  1.00  4.99              
ATOM   2706  CA  ARG A 181      93.190 118.316  94.871  1.00  4.99              
ATOM   2707  HA  ARG A 181      92.797 118.264  93.857  1.00  4.99              
ATOM   2708  CB  ARG A 181      92.027 118.318  95.879  1.00  4.99              
ATOM   2709  HB1 ARG A 181      91.297 119.069  95.575  1.00  4.99              
ATOM   2710  HB2 ARG A 181      92.405 118.629  96.849  1.00  4.99              
ATOM   2711  CG  ARG A 181      91.314 116.964  96.049  1.00  4.99              
ATOM   2712  HG1 ARG A 181      90.515 117.087  96.778  1.00  4.99              
ATOM   2713  HG2 ARG A 181      92.005 116.235  96.466  1.00  4.99              
ATOM   2714  CD  ARG A 181      90.747 116.385  94.742  1.00  4.99              
ATOM   2715  HD1 ARG A 181      90.225 115.453  94.968  1.00  4.99              
ATOM   2716  HD2 ARG A 181      91.578 116.144  94.076  1.00  4.99              
ATOM   2717  NE  ARG A 181      89.825 117.309  94.053  1.00  4.99              
ATOM   2718  HE  ARG A 181      90.109 117.656  93.154  1.00  4.99              
ATOM   2719  CZ  ARG A 181      88.647 117.720  94.495  1.00  4.99              
ATOM   2720  NH1 ARG A 181      88.159 117.361  95.644  1.00  4.99              
ATOM   2721 1HH1 ARG A 181      88.667 116.799  96.294  1.00  4.99              
ATOM   2722 2HH1 ARG A 181      87.248 117.733  95.931  1.00  4.99              
ATOM   2723  NH2 ARG A 181      87.918 118.530  93.791  1.00  4.99              
ATOM   2724 1HH2 ARG A 181      88.200 118.897  92.908  1.00  4.99              
ATOM   2725 2HH2 ARG A 181      87.044 118.844  94.220  1.00  4.99              
ATOM   2726  C   ARG A 181      93.975 119.616  94.992  1.00  4.99              
ATOM   2727  O   ARG A 181      94.933 119.684  95.759  1.00  4.99              
ATOM   2728  N   ASP A 182      93.496 120.665  94.333  1.00  5.07              
ATOM   2729  H   ASP A 182      92.751 120.522  93.674  1.00  5.07              
ATOM   2730  CA  ASP A 182      93.975 122.038  94.541  1.00  5.07              
ATOM   2731  HA  ASP A 182      95.005 122.114  94.187  1.00  5.07              
ATOM   2732  CB  ASP A 182      93.107 122.983  93.679  1.00  5.07              
ATOM   2733  HB1 ASP A 182      92.177 122.481  93.403  1.00  5.07              
ATOM   2734  HB2 ASP A 182      93.641 123.206  92.754  1.00  5.07              
ATOM   2735  CG  ASP A 182      92.733 124.284  94.385  1.00  5.07              
ATOM   2736  OD1 ASP A 182      93.403 125.314  94.197  1.00  5.07              
ATOM   2737  OD2 ASP A 182      91.795 124.250  95.210  1.00  5.07              
ATOM   2738  C   ASP A 182      94.001 122.392  96.042  1.00  5.07              
ATOM   2739  O   ASP A 182      95.045 122.734  96.602  1.00  5.07              
ATOM   2740  N   TYR A 183      92.875 122.197  96.737  1.00  4.92              
ATOM   2741  H   TYR A 183      92.013 122.112  96.217  1.00  4.92              
ATOM   2742  CA  TYR A 183      92.805 122.509  98.154  1.00  4.92              
ATOM   2743  HA  TYR A 183      93.158 123.534  98.267  1.00  4.92              
ATOM   2744  CB  TYR A 183      91.355 122.508  98.658  1.00  4.92              
ATOM   2745  HB1 TYR A 183      90.806 123.258  98.087  1.00  4.92              
ATOM   2746  HB2 TYR A 183      91.357 122.849  99.694  1.00  4.92              
ATOM   2747  CG  TYR A 183      90.591 121.196  98.603  1.00  4.92              
ATOM   2748  CD1 TYR A 183      90.866 120.178  99.538  1.00  4.92              
ATOM   2749  HD1 TYR A 183      91.646 120.306 100.275  1.00  4.92              
ATOM   2750  CE1 TYR A 183      90.100 118.999  99.540  1.00  4.92              
ATOM   2751  HE1 TYR A 183      90.289 118.221 100.261  1.00  4.92              
ATOM   2752  CZ  TYR A 183      89.024 118.849  98.642  1.00  4.92              
ATOM   2753  OH  TYR A 183      88.273 117.718  98.706  1.00  4.92              
ATOM   2754  HH  TYR A 183      87.419 117.791  98.242  1.00  4.92              
ATOM   2755  CE2 TYR A 183      88.736 119.873  97.716  1.00  4.92              
ATOM   2756  HE2 TYR A 183      87.894 119.767  97.045  1.00  4.92              
ATOM   2757  CD2 TYR A 183      89.532 121.036  97.685  1.00  4.92              
ATOM   2758  HD2 TYR A 183      89.295 121.826  96.983  1.00  4.92              
ATOM   2759  C   TYR A 183      93.750 121.637  99.009  1.00  4.92              
ATOM   2760  O   TYR A 183      94.313 122.125  99.997  1.00  4.92              
ATOM   2761  N   GLN A 184      93.999 120.386  98.598  1.00  4.83              
ATOM   2762  H   GLN A 184      93.607 120.074  97.723  1.00  4.83              
ATOM   2763  CA  GLN A 184      94.969 119.530  99.276  1.00  4.83              
ATOM   2764  HA  GLN A 184      94.719 119.517 100.334  1.00  4.83              
ATOM   2765  CB  GLN A 184      94.944 118.087  98.753  1.00  4.83              
ATOM   2766  HB1 GLN A 184      95.816 117.565  99.151  1.00  4.83              
ATOM   2767  HB2 GLN A 184      95.034 118.091  97.670  1.00  4.83              
ATOM   2768  CG  GLN A 184      93.702 117.286  99.164  1.00  4.83              
ATOM   2769  HG1 GLN A 184      92.797 117.757  98.789  1.00  4.83              
ATOM   2770  HG2 GLN A 184      93.629 117.265 100.248  1.00  4.83              
ATOM   2771  CD  GLN A 184      93.778 115.857  98.637  1.00  4.83              
ATOM   2772  OE1 GLN A 184      94.293 115.589  97.563  1.00  4.83              
ATOM   2773  NE2 GLN A 184      93.285 114.886  99.370  1.00  4.83              
ATOM   2774 1HE2 GLN A 184      92.901 115.071 100.280  1.00  4.83              
ATOM   2775 2HE2 GLN A 184      93.354 113.953  98.992  1.00  4.83              
ATOM   2776  C   GLN A 184      96.403 120.087  99.167  1.00  4.83              
ATOM   2777  O   GLN A 184      97.108 120.249 100.177  1.00  4.83              
ATOM   2778  N   VAL A 185      96.821 120.414  97.937  1.00  4.96              
ATOM   2779  H   VAL A 185      96.191 120.287  97.147  1.00  4.96              
ATOM   2780  CA  VAL A 185      98.153 120.962  97.666  1.00  4.96              
ATOM   2781  HA  VAL A 185      98.865 120.253  98.089  1.00  4.96              
ATOM   2782  CB  VAL A 185      98.426 121.048  96.142  1.00  4.96              
ATOM   2783  HB  VAL A 185      97.695 120.424  95.626  1.00  4.96              
ATOM   2784  CG1 VAL A 185      98.363 122.449  95.518  1.00  4.96              
ATOM   2785 1HG1 VAL A 185      98.516 122.370  94.440  1.00  4.96              
ATOM   2786 2HG1 VAL A 185      97.388 122.898  95.687  1.00  4.96              
ATOM   2787 3HG1 VAL A 185      99.146 123.090  95.923  1.00  4.96              
ATOM   2788  CG2 VAL A 185      99.802 120.457  95.839  1.00  4.96              
ATOM   2789 1HG2 VAL A 185      99.951 120.423  94.759  1.00  4.96              
ATOM   2790 2HG2 VAL A 185     100.589 121.073  96.278  1.00  4.96              
ATOM   2791 3HG2 VAL A 185      99.874 119.442  96.226  1.00  4.96              
ATOM   2792  C   VAL A 185      98.376 122.290  98.425  1.00  4.96              
ATOM   2793  O   VAL A 185      99.445 122.571  98.991  1.00  4.96              
ATOM   2794  N   ARG A 186      97.311 123.091  98.541  1.00  4.97              
ATOM   2795  H   ARG A 186      96.482 122.832  98.010  1.00  4.97              
ATOM   2796  CA  ARG A 186      97.289 124.328  99.330  1.00  4.97              
ATOM   2797  HA  ARG A 186      98.155 124.929  99.043  1.00  4.97              
ATOM   2798  CB  ARG A 186      96.015 125.132  98.952  1.00  4.97              
ATOM   2799  HB1 ARG A 186      95.877 125.953  99.657  1.00  4.97              
ATOM   2800  HB2 ARG A 186      95.149 124.476  99.020  1.00  4.97              
ATOM   2801  CG  ARG A 186      96.105 125.723  97.521  1.00  4.97              
ATOM   2802  HG1 ARG A 186      96.638 125.013  96.888  1.00  4.97              
ATOM   2803  HG2 ARG A 186      96.707 126.632  97.545  1.00  4.97              
ATOM   2804  CD  ARG A 186      94.771 126.009  96.795  1.00  4.97              
ATOM   2805  HD1 ARG A 186      94.109 125.149  96.899  1.00  4.97              
ATOM   2806  HD2 ARG A 186      95.018 126.114  95.737  1.00  4.97              
ATOM   2807  NE  ARG A 186      94.072 127.244  97.216  1.00  4.97              
ATOM   2808  HE  ARG A 186      94.623 127.924  97.704  1.00  4.97              
ATOM   2809  CZ  ARG A 186      92.827 127.588  96.886  1.00  4.97              
ATOM   2810  NH1 ARG A 186      92.030 126.872  96.150  1.00  4.97              
ATOM   2811 1HH1 ARG A 186      92.402 126.051  95.656  1.00  4.97              
ATOM   2812 2HH1 ARG A 186      91.124 127.181  95.864  1.00  4.97              
ATOM   2813  NH2 ARG A 186      92.312 128.696  97.337  1.00  4.97              
ATOM   2814 1HH2 ARG A 186      92.864 129.335  97.878  1.00  4.97              
ATOM   2815 2HH2 ARG A 186      91.356 128.904  97.111  1.00  4.97              
ATOM   2816  C   ARG A 186      97.455 124.114 100.850  1.00  4.97              
ATOM   2817  O   ARG A 186      98.178 124.876 101.507  1.00  4.97              
ATOM   2818  N   GLY A 187      96.866 123.047 101.401  1.00  4.81              
ATOM   2819  H   GLY A 187      96.356 122.407 100.798  1.00  4.81              
ATOM   2820  CA  GLY A 187      97.160 122.648 102.790  1.00  4.81              
ATOM   2821  HA1 GLY A 187      96.540 121.793 103.056  1.00  4.81              
ATOM   2822  HA2 GLY A 187      96.927 123.474 103.457  1.00  4.81              
ATOM   2823  C   GLY A 187      98.613 122.263 103.033  1.00  4.81              
ATOM   2824  O   GLY A 187      99.217 122.757 103.982  1.00  4.81              
ATOM   2825  N   LEU A 188      99.191 121.467 102.131  1.00  4.85              
ATOM   2826  H   LEU A 188      98.618 121.066 101.396  1.00  4.85              
ATOM   2827  CA  LEU A 188     100.626 121.155 102.158  1.00  4.85              
ATOM   2828  HA  LEU A 188     100.837 120.596 103.068  1.00  4.85              
ATOM   2829  CB  LEU A 188     100.875 120.216 100.957  1.00  4.85              
ATOM   2830  HB1 LEU A 188     100.264 120.557 100.125  1.00  4.85              
ATOM   2831  HB2 LEU A 188     100.508 119.223 101.221  1.00  4.85              
ATOM   2832  CG  LEU A 188     102.312 120.085 100.424  1.00  4.85              
ATOM   2833  HG  LEU A 188     102.718 121.069 100.192  1.00  4.85              
ATOM   2834  CD1 LEU A 188     103.238 119.373 101.408  1.00  4.85              
ATOM   2835 1HD1 LEU A 188     104.215 119.234 100.947  1.00  4.85              
ATOM   2836 2HD1 LEU A 188     103.368 119.988 102.296  1.00  4.85              
ATOM   2837 3HD1 LEU A 188     102.827 118.401 101.680  1.00  4.85              
ATOM   2838  CD2 LEU A 188     102.271 119.269  99.132  1.00  4.85              
ATOM   2839 1HD2 LEU A 188     103.271 119.220  98.703  1.00  4.85              
ATOM   2840 2HD2 LEU A 188     101.912 118.259  99.327  1.00  4.85              
ATOM   2841 3HD2 LEU A 188     101.617 119.753  98.405  1.00  4.85              
ATOM   2842  C   LEU A 188     101.533 122.389 102.188  1.00  4.85              
ATOM   2843  O   LEU A 188     102.424 122.448 103.026  1.00  4.85              
ATOM   2844  N   ASN A 189     101.285 123.392 101.344  1.00  5.00              
ATOM   2845  H   ASN A 189     100.591 123.258 100.619  1.00  5.00              
ATOM   2846  CA  ASN A 189     102.007 124.672 101.454  1.00  5.00              
ATOM   2847  HA  ASN A 189     103.072 124.503 101.297  1.00  5.00              
ATOM   2848  CB  ASN A 189     101.496 125.569 100.313  1.00  5.00              
ATOM   2849  HB1 ASN A 189     101.815 126.591 100.514  1.00  5.00              
ATOM   2850  HB2 ASN A 189     100.409 125.558 100.262  1.00  5.00              
ATOM   2851  CG  ASN A 189     102.089 125.182  98.972  1.00  5.00              
ATOM   2852  OD1 ASN A 189     103.232 125.494  98.701  1.00  5.00              
ATOM   2853  ND2 ASN A 189     101.371 124.529  98.090  1.00  5.00              
ATOM   2854 1HD2 ASN A 189     100.489 124.103  98.319  1.00  5.00              
ATOM   2855 2HD2 ASN A 189     101.833 124.341  97.199  1.00  5.00              
ATOM   2856  C   ASN A 189     101.843 125.360 102.806  1.00  5.00              
ATOM   2857  O   ASN A 189     102.841 125.831 103.357  1.00  5.00              
ATOM   2858  N   TRP A 190     100.622 125.407 103.366  1.00  4.92              
ATOM   2859  H   TRP A 190      99.827 124.978 102.911  1.00  4.92              
ATOM   2860  CA  TRP A 190     100.471 126.010 104.699  1.00  4.92              
ATOM   2861  HA  TRP A 190     100.857 127.029 104.646  1.00  4.92              
ATOM   2862  CB  TRP A 190      99.001 126.111 105.105  1.00  4.92              
ATOM   2863  HB1 TRP A 190      98.586 125.107 105.181  1.00  4.92              
ATOM   2864  HB2 TRP A 190      98.453 126.640 104.324  1.00  4.92              
ATOM   2865  CG  TRP A 190      98.778 126.828 106.404  1.00  4.92              
ATOM   2866  CD1 TRP A 190      98.993 128.145 106.636  1.00  4.92              
ATOM   2867  HD1 TRP A 190      99.356 128.852 105.901  1.00  4.92              
ATOM   2868  NE1 TRP A 190      98.688 128.444 107.951  1.00  4.92              
ATOM   2869  HE1 TRP A 190      98.814 129.356 108.372  1.00  4.92              
ATOM   2870  CE2 TRP A 190      98.251 127.331 108.632  1.00  4.92              
ATOM   2871  CZ2 TRP A 190      97.825 127.118 109.947  1.00  4.92              
ATOM   2872  HZ2 TRP A 190      97.810 127.941 110.638  1.00  4.92              
ATOM   2873  CH2 TRP A 190      97.436 125.828 110.344  1.00  4.92              
ATOM   2874  HH2 TRP A 190      97.094 125.638 111.345  1.00  4.92              
ATOM   2875  CZ3 TRP A 190      97.472 124.773 109.425  1.00  4.92              
ATOM   2876  HZ3 TRP A 190      97.139 123.790 109.726  1.00  4.92              
ATOM   2877  CE3 TRP A 190      97.907 125.003 108.109  1.00  4.92              
ATOM   2878  HE3 TRP A 190      97.880 124.206 107.398  1.00  4.92              
ATOM   2879  CD2 TRP A 190      98.315 126.279 107.675  1.00  4.92              
ATOM   2880  C   TRP A 190     101.322 125.309 105.760  1.00  4.92              
ATOM   2881  O   TRP A 190     102.168 125.953 106.387  1.00  4.92              
ATOM   2882  N   LEU A 191     101.178 123.987 105.885  1.00  4.83              
ATOM   2883  H   LEU A 191     100.501 123.511 105.298  1.00  4.83              
ATOM   2884  CA  LEU A 191     101.960 123.212 106.847  1.00  4.83              
ATOM   2885  HA  LEU A 191     101.837 123.689 107.808  1.00  4.83              
ATOM   2886  CB  LEU A 191     101.394 121.787 106.994  1.00  4.83              
ATOM   2887  HB1 LEU A 191     102.154 121.195 107.505  1.00  4.83              
ATOM   2888  HB2 LEU A 191     101.258 121.387 105.997  1.00  4.83              
ATOM   2889  CG  LEU A 191     100.078 121.575 107.784  1.00  4.83              
ATOM   2890  HG  LEU A 191     100.071 120.545 108.135  1.00  4.83              
ATOM   2891  CD1 LEU A 191      99.967 122.463 109.013  1.00  4.83              
ATOM   2892 1HD1 LEU A 191      99.061 122.221 109.566  1.00  4.83              
ATOM   2893 2HD1 LEU A 191     100.835 122.277 109.634  1.00  4.83              
ATOM   2894 3HD1 LEU A 191      99.942 123.512 108.731  1.00  4.83              
ATOM   2895  CD2 LEU A 191      98.814 121.757 106.945  1.00  4.83              
ATOM   2896 1HD2 LEU A 191      97.931 121.728 107.582  1.00  4.83              
ATOM   2897 2HD2 LEU A 191      98.866 122.700 106.418  1.00  4.83              
ATOM   2898 3HD2 LEU A 191      98.725 120.958 106.216  1.00  4.83              
ATOM   2899  C   LEU A 191     103.477 123.260 106.627  1.00  4.83              
ATOM   2900  O   LEU A 191     104.209 123.353 107.610  1.00  4.83              
ATOM   2901  N   ILE A 192     103.987 123.285 105.391  1.00  4.95              
ATOM   2902  H   ILE A 192     103.371 123.175 104.590  1.00  4.95              
ATOM   2903  CA  ILE A 192     105.439 123.398 105.189  1.00  4.95              
ATOM   2904  HA  ILE A 192     105.878 122.774 105.964  1.00  4.95              
ATOM   2905  CB  ILE A 192     105.898 122.765 103.858  1.00  4.95              
ATOM   2906  HB  ILE A 192     105.302 121.865 103.689  1.00  4.95              
ATOM   2907  CG2 ILE A 192     105.662 123.694 102.664  1.00  4.95              
ATOM   2908 1HG2 ILE A 192     105.883 123.172 101.732  1.00  4.95              
ATOM   2909 2HG2 ILE A 192     104.623 124.001 102.652  1.00  4.95              
ATOM   2910 3HG2 ILE A 192     106.289 124.582 102.736  1.00  4.95              
ATOM   2911  CG1 ILE A 192     107.380 122.331 103.892  1.00  4.95              
ATOM   2912 1HG1 ILE A 192     108.004 123.170 104.201  1.00  4.95              
ATOM   2913 2HG1 ILE A 192     107.681 122.053 102.884  1.00  4.95              
ATOM   2914  CD1 ILE A 192     107.670 121.134 104.810  1.00  4.95              
ATOM   2915  HD1 ILE A 192     108.702 120.813 104.664  1.00  4.95              
ATOM   2916  HD2 ILE A 192     107.541 121.408 105.855  1.00  4.95              
ATOM   2917  HD3 ILE A 192     107.003 120.306 104.568  1.00  4.95              
ATOM   2918  C   ILE A 192     105.999 124.798 105.473  1.00  4.95              
ATOM   2919  O   ILE A 192     107.102 124.908 106.018  1.00  4.95              
ATOM   2920  N   SER A 193     105.217 125.857 105.213  1.00  5.06              
ATOM   2921  H   SER A 193     104.338 125.712 104.731  1.00  5.06              
ATOM   2922  CA  SER A 193     105.585 127.213 105.642  1.00  5.06              
ATOM   2923  HA  SER A 193     106.601 127.401 105.286  1.00  5.06              
ATOM   2924  CB  SER A 193     104.711 128.299 105.000  1.00  5.06              
ATOM   2925  HB1 SER A 193     104.687 128.137 103.921  1.00  5.06              
ATOM   2926  HB2 SER A 193     105.171 129.271 105.186  1.00  5.06              
ATOM   2927  OG  SER A 193     103.383 128.335 105.487  1.00  5.06              
ATOM   2928  HG  SER A 193     103.076 127.426 105.608  1.00  5.06              
ATOM   2929  C   SER A 193     105.653 127.330 107.175  1.00  5.06              
ATOM   2930  O   SER A 193     106.643 127.822 107.727  1.00  5.06              
ATOM   2931  N   LEU A 194     104.657 126.784 107.896  1.00  4.97              
ATOM   2932  H   LEU A 194     103.860 126.369 107.428  1.00  4.97              
ATOM   2933  CA  LEU A 194     104.711 126.809 109.358  1.00  4.97              
ATOM   2934  HA  LEU A 194     105.056 127.817 109.599  1.00  4.97              
ATOM   2935  CB  LEU A 194     103.324 126.790 110.034  1.00  4.97              
ATOM   2936  HB1 LEU A 194     102.787 127.657 109.646  1.00  4.97              
ATOM   2937  HB2 LEU A 194     103.459 126.962 111.097  1.00  4.97              
ATOM   2938  CG  LEU A 194     102.398 125.584 109.895  1.00  4.97              
ATOM   2939  HG  LEU A 194     102.235 125.383 108.846  1.00  4.97              
ATOM   2940  CD1 LEU A 194     102.943 124.348 110.599  1.00  4.97              
ATOM   2941 1HD1 LEU A 194     102.203 123.558 110.619  1.00  4.97              
ATOM   2942 2HD1 LEU A 194     103.827 123.977 110.089  1.00  4.97              
ATOM   2943 3HD1 LEU A 194     103.201 124.594 111.625  1.00  4.97              
ATOM   2944  CD2 LEU A 194     101.060 125.929 110.549  1.00  4.97              
ATOM   2945 1HD2 LEU A 194     100.367 125.097 110.437  1.00  4.97              
ATOM   2946 2HD2 LEU A 194     101.199 126.153 111.607  1.00  4.97              
ATOM   2947 3HD2 LEU A 194     100.633 126.800 110.055  1.00  4.97              
ATOM   2948  C   LEU A 194     105.857 125.954 109.945  1.00  4.97              
ATOM   2949  O   LEU A 194     106.527 126.365 110.905  1.00  4.97              
ATOM   2950  N   TYR A 195     106.178 124.847 109.266  1.00  4.97              
ATOM   2951  H   TYR A 195     105.571 124.564 108.507  1.00  4.97              
ATOM   2952  CA  TYR A 195     107.295 123.977 109.615  1.00  4.97              
ATOM   2953  HA  TYR A 195     107.161 123.681 110.656  1.00  4.97              
ATOM   2954  CB  TYR A 195     107.283 122.701 108.762  1.00  4.97              
ATOM   2955  HB1 TYR A 195     107.577 122.933 107.739  1.00  4.97              
ATOM   2956  HB2 TYR A 195     106.273 122.293 108.740  1.00  4.97              
ATOM   2957  CG  TYR A 195     108.212 121.652 109.333  1.00  4.97              
ATOM   2958  CD1 TYR A 195     107.696 120.657 110.187  1.00  4.97              
ATOM   2959  HD1 TYR A 195     106.629 120.585 110.350  1.00  4.97              
ATOM   2960  CE1 TYR A 195     108.572 119.801 110.878  1.00  4.97              
ATOM   2961  HE1 TYR A 195     108.186 119.055 111.554  1.00  4.97              
ATOM   2962  CZ  TYR A 195     109.964 119.957 110.724  1.00  4.97              
ATOM   2963  OH  TYR A 195     110.827 119.236 111.477  1.00  4.97              
ATOM   2964  HH  TYR A 195     110.390 118.942 112.289  1.00  4.97              
ATOM   2965  CE2 TYR A 195     110.474 120.915 109.830  1.00  4.97              
ATOM   2966  HE2 TYR A 195     111.536 121.043 109.764  1.00  4.97              
ATOM   2967  CD2 TYR A 195     109.601 121.762 109.129  1.00  4.97              
ATOM   2968  HD2 TYR A 195     109.996 122.554 108.508  1.00  4.97              
ATOM   2969  C   TYR A 195     108.644 124.699 109.534  1.00  4.97              
ATOM   2970  O   TYR A 195     109.401 124.727 110.510  1.00  4.97              
ATOM   2971  N   GLU A 196     108.912 125.326 108.381  1.00  5.15              
ATOM   2972  H   GLU A 196     108.216 125.281 107.641  1.00  5.15              
ATOM   2973  CA  GLU A 196     110.029 126.258 108.201  1.00  5.15              
ATOM   2974  HA  GLU A 196     110.969 125.712 108.203  1.00  5.15              
ATOM   2975  CB  GLU A 196     109.880 126.991 106.846  1.00  5.15              
ATOM   2976  HB1 GLU A 196     108.887 127.425 106.787  1.00  5.15              
ATOM   2977  HB2 GLU A 196     109.979 126.263 106.040  1.00  5.15              
ATOM   2978  CG  GLU A 196     110.909 128.118 106.636  1.00  5.15              
ATOM   2979  HG1 GLU A 196     111.888 127.658 106.517  1.00  5.15              
ATOM   2980  HG2 GLU A 196     110.937 128.761 107.515  1.00  5.15              
ATOM   2981  CD  GLU A 196     110.632 129.026 105.430  1.00  5.15              
ATOM   2982  OE1 GLU A 196     111.307 130.069 105.329  1.00  5.15              
ATOM   2983  OE2 GLU A 196     109.801 128.673 104.569  1.00  5.15              
ATOM   2984  C   GLU A 196     110.087 127.261 109.359  1.00  5.15              
ATOM   2985  O   GLU A 196     111.151 127.419 109.958  1.00  5.15              
ATOM   2986  N   ASN A 197     108.962 127.897 109.710  1.00  5.32              
ATOM   2987  H   ASN A 197     108.099 127.716 109.205  1.00  5.32              
ATOM   2988  CA  ASN A 197     108.994 128.993 110.684  1.00  5.32              
ATOM   2989  HA  ASN A 197     109.947 129.517 110.580  1.00  5.32              
ATOM   2990  CB  ASN A 197     107.843 129.962 110.311  1.00  5.32              
ATOM   2991  HB1 ASN A 197     106.997 129.804 110.976  1.00  5.32              
ATOM   2992  HB2 ASN A 197     107.505 129.769 109.293  1.00  5.32              
ATOM   2993  CG  ASN A 197     108.236 131.429 110.342  1.00  5.32              
ATOM   2994  OD1 ASN A 197     107.640 132.242 111.035  1.00  5.32              
ATOM   2995  ND2 ASN A 197     109.218 131.815 109.554  1.00  5.32              
ATOM   2996 1HD2 ASN A 197     109.651 131.169 108.918  1.00  5.32              
ATOM   2997 2HD2 ASN A 197     109.491 132.789 109.565  1.00  5.32              
ATOM   2998  C   ASN A 197     108.946 128.473 112.143  1.00  5.32              
ATOM   2999  O   ASN A 197     108.823 129.264 113.078  1.00  5.32              
ATOM   3000  N   GLY A 198     109.041 127.150 112.359  1.00  5.17              
ATOM   3001  H   GLY A 198     109.094 126.542 111.551  1.00  5.17              
ATOM   3002  CA  GLY A 198     109.161 126.548 113.692  1.00  5.17              
ATOM   3003  HA1 GLY A 198     109.998 127.014 114.212  1.00  5.17              
ATOM   3004  HA2 GLY A 198     109.379 125.487 113.570  1.00  5.17              
ATOM   3005  C   GLY A 198     107.930 126.670 114.578  1.00  5.17              
ATOM   3006  O   GLY A 198     108.051 126.793 115.796  1.00  5.17              
ATOM   3007  N   ILE A 199     106.748 126.613 113.968  1.00  5.06              
ATOM   3008  H   ILE A 199     106.727 126.480 112.962  1.00  5.06              
ATOM   3009  CA  ILE A 199     105.477 126.696 114.694  1.00  5.06              
ATOM   3010  HA  ILE A 199     105.678 126.606 115.762  1.00  5.06              
ATOM   3011  CB  ILE A 199     104.793 128.074 114.476  1.00  5.06              
ATOM   3012  HB  ILE A 199     103.725 127.962 114.668  1.00  5.06              
ATOM   3013  CG2 ILE A 199     105.344 129.083 115.498  1.00  5.06              
ATOM   3014 1HG2 ILE A 199     104.844 130.045 115.399  1.00  5.06              
ATOM   3015 2HG2 ILE A 199     105.185 128.716 116.512  1.00  5.06              
ATOM   3016 3HG2 ILE A 199     106.416 129.224 115.342  1.00  5.06              
ATOM   3017  CG1 ILE A 199     104.980 128.630 113.048  1.00  5.06              
ATOM   3018 1HG1 ILE A 199     104.912 127.809 112.345  1.00  5.06              
ATOM   3019 2HG1 ILE A 199     105.979 129.056 112.952  1.00  5.06              
ATOM   3020  CD1 ILE A 199     103.951 129.692 112.643  1.00  5.06              
ATOM   3021  HD1 ILE A 199     104.130 129.987 111.609  1.00  5.06              
ATOM   3022  HD2 ILE A 199     102.944 129.283 112.725  1.00  5.06              
ATOM   3023  HD3 ILE A 199     104.045 130.573 113.278  1.00  5.06              
ATOM   3024  C   ILE A 199     104.584 125.504 114.374  1.00  5.06              
ATOM   3025  O   ILE A 199     104.827 124.735 113.448  1.00  5.06              
ATOM   3026  N   ASN A 200     103.555 125.333 115.198  1.00  4.90              
ATOM   3027  H   ASN A 200     103.363 126.050 115.881  1.00  4.90              
ATOM   3028  CA  ASN A 200     102.725 124.137 115.254  1.00  4.90              
ATOM   3029  HA  ASN A 200     103.011 123.436 114.465  1.00  4.90              
ATOM   3030  CB  ASN A 200     102.967 123.465 116.616  1.00  4.90              
ATOM   3031  HB1 ASN A 200     102.255 122.660 116.763  1.00  4.90              
ATOM   3032  HB2 ASN A 200     102.792 124.198 117.402  1.00  4.90              
ATOM   3033  CG  ASN A 200     104.369 122.891 116.767  1.00  4.90              
ATOM   3034  OD1 ASN A 200     104.928 122.243 115.893  1.00  4.90              
ATOM   3035  ND2 ASN A 200     104.966 123.068 117.923  1.00  4.90              
ATOM   3036 1HD2 ASN A 200     104.474 123.554 118.666  1.00  4.90              
ATOM   3037 2HD2 ASN A 200     105.923 122.771 118.012  1.00  4.90              
ATOM   3038  C   ASN A 200     101.272 124.534 115.049  1.00  4.90              
ATOM   3039  O   ASN A 200     100.836 125.572 115.551  1.00  4.90              
ATOM   3040  N   GLY A 201     100.541 123.723 114.282  1.00  4.84              
ATOM   3041  H   GLY A 201     100.913 122.821 114.014  1.00  4.84              
ATOM   3042  CA  GLY A 201      99.300 124.210 113.629  1.00  4.84              
ATOM   3043  HA1 GLY A 201      99.488 124.394 112.572  1.00  4.84              
ATOM   3044  HA2 GLY A 201      98.956 125.141 114.082  1.00  4.84              
ATOM   3045  C   GLY A 201      98.174 123.163 113.755  1.00  4.84              
ATOM   3046  O   GLY A 201      98.351 121.975 114.104  1.00  4.84              
ATOM   3047  N   ILE A 202      96.973 123.637 113.443  1.00  4.35              
ATOM   3048  H   ILE A 202      96.872 124.625 113.233  1.00  4.35              
ATOM   3049  CA  ILE A 202      95.787 122.795 113.366  1.00  4.35              
ATOM   3050  HA  ILE A 202      96.023 121.780 113.679  1.00  4.35              
ATOM   3051  CB  ILE A 202      94.644 123.318 114.276  1.00  4.35              
ATOM   3052  HB  ILE A 202      94.317 124.287 113.898  1.00  4.35              
ATOM   3053  CG2 ILE A 202      93.443 122.349 114.241  1.00  4.35              
ATOM   3054 1HG2 ILE A 202      92.600 122.765 114.790  1.00  4.35              
ATOM   3055 2HG2 ILE A 202      93.115 122.181 113.220  1.00  4.35              
ATOM   3056 3HG2 ILE A 202      93.725 121.392 114.680  1.00  4.35              
ATOM   3057  CG1 ILE A 202      95.117 123.512 115.727  1.00  4.35              
ATOM   3058 1HG1 ILE A 202      95.893 124.277 115.739  1.00  4.35              
ATOM   3059 2HG1 ILE A 202      95.548 122.573 116.070  1.00  4.35              
ATOM   3060  CD1 ILE A 202      94.037 123.947 116.729  1.00  4.35              
ATOM   3061  HD1 ILE A 202      94.508 124.227 117.671  1.00  4.35              
ATOM   3062  HD2 ILE A 202      93.489 124.803 116.337  1.00  4.35              
ATOM   3063  HD3 ILE A 202      93.344 123.128 116.923  1.00  4.35              
ATOM   3064  C   ILE A 202      95.308 122.766 111.915  1.00  4.35              
ATOM   3065  O   ILE A 202      94.939 123.798 111.340  1.00  4.35              
ATOM   3066  N   LEU A 203      95.264 121.560 111.351  1.00  4.35              
ATOM   3067  H   LEU A 203      95.529 120.774 111.938  1.00  4.35              
ATOM   3068  CA  LEU A 203      94.419 121.265 110.205  1.00  4.35              
ATOM   3069  HA  LEU A 203      94.358 122.163 109.590  1.00  4.35              
ATOM   3070  CB  LEU A 203      95.085 120.148 109.377  1.00  4.35              
ATOM   3071  HB1 LEU A 203      95.017 119.221 109.943  1.00  4.35              
ATOM   3072  HB2 LEU A 203      96.143 120.392 109.260  1.00  4.35              
ATOM   3073  CG  LEU A 203      94.497 119.913 107.973  1.00  4.35              
ATOM   3074  HG  LEU A 203      93.456 119.619 108.078  1.00  4.35              
ATOM   3075  CD1 LEU A 203      94.536 121.142 107.065  1.00  4.35              
ATOM   3076 1HD1 LEU A 203      94.151 120.883 106.078  1.00  4.35              
ATOM   3077 2HD1 LEU A 203      93.898 121.932 107.463  1.00  4.35              
ATOM   3078 3HD1 LEU A 203      95.558 121.507 106.969  1.00  4.35              
ATOM   3079  CD2 LEU A 203      95.258 118.782 107.273  1.00  4.35              
ATOM   3080 1HD2 LEU A 203      94.799 118.574 106.307  1.00  4.35              
ATOM   3081 2HD2 LEU A 203      96.301 119.068 107.124  1.00  4.35              
ATOM   3082 3HD2 LEU A 203      95.220 117.878 107.880  1.00  4.35              
ATOM   3083  C   LEU A 203      93.030 120.925 110.736  1.00  4.35              
ATOM   3084  O   LEU A 203      92.873 120.035 111.589  1.00  4.35              
ATOM   3085  N   ALA A 204      92.061 121.697 110.235  1.00  4.55              
ATOM   3086  H   ALA A 204      92.346 122.429 109.589  1.00  4.55              
ATOM   3087  CA  ALA A 204      90.717 121.829 110.785  1.00  4.55              
ATOM   3088  HA  ALA A 204      90.626 121.114 111.580  1.00  4.55              
ATOM   3089  CB  ALA A 204      90.590 123.202 111.460  1.00  4.55              
ATOM   3090  HB1 ALA A 204      91.324 123.296 112.259  1.00  4.55              
ATOM   3091  HB2 ALA A 204      90.759 123.992 110.734  1.00  4.55              
ATOM   3092  HB3 ALA A 204      89.594 123.308 111.891  1.00  4.55              
ATOM   3093  C   ALA A 204      89.594 121.593 109.773  1.00  4.55              
ATOM   3094  O   ALA A 204      88.445 121.484 110.186  1.00  4.55              
ATOM   3095  N   ASP A 205      89.916 121.487 108.479  1.00  4.61              
ATOM   3096  H   ASP A 205      90.832 121.800 108.181  1.00  4.61              
ATOM   3097  CA  ASP A 205      89.028 120.943 107.420  1.00  4.61              
ATOM   3098  HA  ASP A 205      88.602 121.801 106.900  1.00  4.61              
ATOM   3099  CB  ASP A 205      89.862 120.155 106.382  1.00  4.61              
ATOM   3100  HB1 ASP A 205      89.173 119.648 105.709  1.00  4.61              
ATOM   3101  HB2 ASP A 205      90.437 119.383 106.886  1.00  4.61              
ATOM   3102  CG  ASP A 205      90.814 120.987 105.522  1.00  4.61              
ATOM   3103  OD1 ASP A 205      91.068 122.160 105.866  1.00  4.61              
ATOM   3104  OD2 ASP A 205      91.315 120.456 104.500  1.00  4.61              
ATOM   3105  C   ASP A 205      87.840 120.048 107.839  1.00  4.61              
ATOM   3106  O   ASP A 205      87.981 119.089 108.607  1.00  4.61              
ATOM   3107  N   GLU A 206      86.676 120.317 107.240  1.00  4.58              
ATOM   3108  H   GLU A 206      86.634 121.098 106.595  1.00  4.58              
ATOM   3109  CA  GLU A 206      85.489 119.471 107.366  1.00  4.58              
ATOM   3110  HA  GLU A 206      85.221 119.401 108.420  1.00  4.58              
ATOM   3111  CB  GLU A 206      84.310 120.077 106.591  1.00  4.58              
ATOM   3112  HB1 GLU A 206      83.585 119.282 106.414  1.00  4.58              
ATOM   3113  HB2 GLU A 206      84.649 120.437 105.618  1.00  4.58              
ATOM   3114  CG  GLU A 206      83.569 121.192 107.329  1.00  4.58              
ATOM   3115  HG1 GLU A 206      84.159 122.108 107.291  1.00  4.58              
ATOM   3116  HG2 GLU A 206      83.428 120.907 108.374  1.00  4.58              
ATOM   3117  CD  GLU A 206      82.206 121.383 106.655  1.00  4.58              
ATOM   3118  OE1 GLU A 206      82.178 121.938 105.537  1.00  4.58              
ATOM   3119  OE2 GLU A 206      81.208 120.833 107.165  1.00  4.58              
ATOM   3120  C   GLU A 206      85.672 118.040 106.827  1.00  4.58              
ATOM   3121  O   GLU A 206      86.326 117.775 105.808  1.00  4.58              
ATOM   3122  N   MET A 207      84.955 117.117 107.472  1.00  4.53              
ATOM   3123  H   MET A 207      84.427 117.398 108.289  1.00  4.53              
ATOM   3124  CA  MET A 207      84.809 115.739 107.020  1.00  4.53              
ATOM   3125  HA  MET A 207      85.771 115.242 107.155  1.00  4.53              
ATOM   3126  CB  MET A 207      83.760 114.993 107.867  1.00  4.53              
ATOM   3127  HB1 MET A 207      83.707 113.967 107.500  1.00  4.53              
ATOM   3128  HB2 MET A 207      82.779 115.444 107.715  1.00  4.53              
ATOM   3129  CG  MET A 207      84.064 114.925 109.372  1.00  4.53              
ATOM   3130  HG1 MET A 207      85.111 114.651 109.501  1.00  4.53              
ATOM   3131  HG2 MET A 207      83.463 114.124 109.801  1.00  4.53              
ATOM   3132  SD  MET A 207      83.743 116.426 110.345  1.00  4.53              
ATOM   3133  CE  MET A 207      81.931 116.549 110.256  1.00  4.53              
ATOM   3134  HE1 MET A 207      81.609 116.661 109.221  1.00  4.53              
ATOM   3135  HE2 MET A 207      81.475 115.655 110.682  1.00  4.53              
ATOM   3136  HE3 MET A 207      81.599 117.423 110.818  1.00  4.53              
ATOM   3137  C   MET A 207      84.416 115.634 105.543  1.00  4.53              
ATOM   3138  O   MET A 207      83.455 116.261 105.100  1.00  4.53              
ATOM   3139  N   GLY A 208      85.138 114.798 104.801  1.00  4.63              
ATOM   3140  H   GLY A 208      85.924 114.332 105.229  1.00  4.63              
ATOM   3141  CA  GLY A 208      84.957 114.629 103.362  1.00  4.63              
ATOM   3142  HA1 GLY A 208      83.980 115.005 103.059  1.00  4.63              
ATOM   3143  HA2 GLY A 208      85.002 113.567 103.120  1.00  4.63              
ATOM   3144  C   GLY A 208      86.001 115.342 102.522  1.00  4.63              
ATOM   3145  O   GLY A 208      86.303 114.879 101.425  1.00  4.63              
ATOM   3146  N   LEU A 209      86.628 116.387 103.066  1.00  4.69              
ATOM   3147  H   LEU A 209      86.355 116.708 103.991  1.00  4.69              
ATOM   3148  CA  LEU A 209      87.920 116.817 102.545  1.00  4.69              
ATOM   3149  HA  LEU A 209      87.930 116.764 101.455  1.00  4.69              
ATOM   3150  CB  LEU A 209      88.188 118.263 102.994  1.00  4.69              
ATOM   3151  HB1 LEU A 209      89.070 118.631 102.470  1.00  4.69              
ATOM   3152  HB2 LEU A 209      88.409 118.258 104.061  1.00  4.69              
ATOM   3153  CG  LEU A 209      87.015 119.237 102.766  1.00  4.69              
ATOM   3154  HG  LEU A 209      86.180 118.978 103.416  1.00  4.69              
ATOM   3155  CD1 LEU A 209      87.475 120.644 103.123  1.00  4.69              
ATOM   3156 1HD1 LEU A 209      86.658 121.346 102.962  1.00  4.69              
ATOM   3157 2HD1 LEU A 209      87.764 120.682 104.171  1.00  4.69              
ATOM   3158 3HD1 LEU A 209      88.322 120.912 102.496  1.00  4.69              
ATOM   3159  CD2 LEU A 209      86.510 119.264 101.325  1.00  4.69              
ATOM   3160 1HD2 LEU A 209      85.705 119.990 101.237  1.00  4.69              
ATOM   3161 2HD2 LEU A 209      87.321 119.538 100.655  1.00  4.69              
ATOM   3162 3HD2 LEU A 209      86.121 118.288 101.036  1.00  4.69              
ATOM   3163  C   LEU A 209      88.950 115.852 103.134  1.00  4.69              
ATOM   3164  O   LEU A 209      88.925 115.550 104.330  1.00  4.69              
ATOM   3165  N   GLY A 210      89.846 115.318 102.310  1.00  4.65              
ATOM   3166  H   GLY A 210      89.769 115.525 101.325  1.00  4.65              
ATOM   3167  CA  GLY A 210      90.757 114.252 102.732  1.00  4.65              
ATOM   3168  HA1 GLY A 210      91.135 113.737 101.850  1.00  4.65              
ATOM   3169  HA2 GLY A 210      90.212 113.520 103.332  1.00  4.65              
ATOM   3170  C   GLY A 210      91.961 114.751 103.552  1.00  4.65              
ATOM   3171  O   GLY A 210      93.120 114.738 103.111  1.00  4.65              
ATOM   3172  N   LYS A 211      91.653 115.182 104.779  1.00  4.62              
ATOM   3173  H   LYS A 211      90.655 115.265 104.965  1.00  4.62              
ATOM   3174  CA  LYS A 211      92.553 115.352 105.931  1.00  4.62              
ATOM   3175  HA  LYS A 211      92.960 116.363 105.950  1.00  4.62              
ATOM   3176  CB  LYS A 211      91.713 115.088 107.201  1.00  4.62              
ATOM   3177  HB1 LYS A 211      92.353 114.697 107.996  1.00  4.62              
ATOM   3178  HB2 LYS A 211      90.973 114.313 106.991  1.00  4.62              
ATOM   3179  CG  LYS A 211      90.984 116.328 107.727  1.00  4.62              
ATOM   3180  HG1 LYS A 211      90.129 115.997 108.318  1.00  4.62              
ATOM   3181  HG2 LYS A 211      90.625 116.940 106.898  1.00  4.62              
ATOM   3182  CD  LYS A 211      91.939 117.128 108.621  1.00  4.62              
ATOM   3183  HD1 LYS A 211      92.815 117.411 108.041  1.00  4.62              
ATOM   3184  HD2 LYS A 211      92.275 116.495 109.444  1.00  4.62              
ATOM   3185  CE  LYS A 211      91.318 118.389 109.213  1.00  4.62              
ATOM   3186  HE1 LYS A 211      91.101 119.106 108.420  1.00  4.62              
ATOM   3187  HE2 LYS A 211      92.061 118.828 109.881  1.00  4.62              
ATOM   3188  NZ  LYS A 211      90.100 118.099 109.989  1.00  4.62              
ATOM   3189  HZ1 LYS A 211      89.845 118.900 110.556  1.00  4.62              
ATOM   3190  HZ2 LYS A 211      89.283 117.939 109.404  1.00  4.62              
ATOM   3191  HZ3 LYS A 211      90.282 117.347 110.647  1.00  4.62              
ATOM   3192  C   LYS A 211      93.751 114.390 105.924  1.00  4.62              
ATOM   3193  O   LYS A 211      94.913 114.816 105.970  1.00  4.62              
ATOM   3194  N   THR A 212      93.439 113.100 105.843  1.00  4.44              
ATOM   3195  H   THR A 212      92.467 112.842 105.764  1.00  4.44              
ATOM   3196  CA  THR A 212      94.409 112.010 105.846  1.00  4.44              
ATOM   3197  HA  THR A 212      94.961 112.020 106.786  1.00  4.44              
ATOM   3198  CB  THR A 212      93.701 110.648 105.716  1.00  4.44              
ATOM   3199  HB  THR A 212      94.418 109.886 105.409  1.00  4.44              
ATOM   3200  CG2 THR A 212      93.070 110.228 107.042  1.00  4.44              
ATOM   3201 1HG2 THR A 212      92.572 109.268 106.921  1.00  4.44              
ATOM   3202 2HG2 THR A 212      93.849 110.120 107.797  1.00  4.44              
ATOM   3203 3HG2 THR A 212      92.345 110.970 107.375  1.00  4.44              
ATOM   3204  OG1 THR A 212      92.658 110.737 104.767  1.00  4.44              
ATOM   3205  HG1 THR A 212      92.692 109.920 104.232  1.00  4.44              
ATOM   3206  C   THR A 212      95.428 112.151 104.730  1.00  4.44              
ATOM   3207  O   THR A 212      96.602 112.364 105.006  1.00  4.44              
ATOM   3208  N   LEU A 213      94.982 112.143 103.477  1.00  4.61              
ATOM   3209  H   LEU A 213      94.005 111.917 103.346  1.00  4.61              
ATOM   3210  CA  LEU A 213      95.816 112.337 102.289  1.00  4.61              
ATOM   3211  HA  LEU A 213      96.443 111.457 102.138  1.00  4.61              
ATOM   3212  CB  LEU A 213      94.867 112.506 101.083  1.00  4.61              
ATOM   3213  HB1 LEU A 213      95.465 112.684 100.194  1.00  4.61              
ATOM   3214  HB2 LEU A 213      94.287 113.407 101.260  1.00  4.61              
ATOM   3215  CG  LEU A 213      93.871 111.360 100.806  1.00  4.61              
ATOM   3216  HG  LEU A 213      93.306 111.148 101.713  1.00  4.61              
ATOM   3217  CD1 LEU A 213      92.867 111.760  99.720  1.00  4.61              
ATOM   3218 1HD1 LEU A 213      92.218 110.909  99.507  1.00  4.61              
ATOM   3219 2HD1 LEU A 213      92.238 112.568 100.086  1.00  4.61              
ATOM   3220 3HD1 LEU A 213      93.386 112.049  98.807  1.00  4.61              
ATOM   3221  CD2 LEU A 213      94.539 110.074 100.341  1.00  4.61              
ATOM   3222 1HD2 LEU A 213      93.784 109.290 100.302  1.00  4.61              
ATOM   3223 2HD2 LEU A 213      94.956 110.189  99.349  1.00  4.61              
ATOM   3224 3HD2 LEU A 213      95.306 109.762 101.048  1.00  4.61              
ATOM   3225  C   LEU A 213      96.742 113.554 102.411  1.00  4.61              
ATOM   3226  O   LEU A 213      97.932 113.459 102.106  1.00  4.61              
ATOM   3227  N   GLN A 214      96.230 114.686 102.911  1.00  4.64              
ATOM   3228  H   GLN A 214      95.258 114.703 103.192  1.00  4.64              
ATOM   3229  CA  GLN A 214      97.097 115.853 103.140  1.00  4.64              
ATOM   3230  HA  GLN A 214      97.574 116.111 102.193  1.00  4.64              
ATOM   3231  CB  GLN A 214      96.252 117.076 103.588  1.00  4.64              
ATOM   3232  HB1 GLN A 214      96.928 117.894 103.843  1.00  4.64              
ATOM   3233  HB2 GLN A 214      95.682 116.820 104.481  1.00  4.64              
ATOM   3234  CG  GLN A 214      95.287 117.573 102.496  1.00  4.64              
ATOM   3235  HG1 GLN A 214      94.642 116.747 102.202  1.00  4.64              
ATOM   3236  HG2 GLN A 214      95.877 117.863 101.628  1.00  4.64              
ATOM   3237  CD  GLN A 214      94.404 118.766 102.899  1.00  4.64              
ATOM   3238  OE1 GLN A 214      94.787 119.926 102.796  1.00  4.64              
ATOM   3239  NE2 GLN A 214      93.168 118.525 103.293  1.00  4.64              
ATOM   3240 1HE2 GLN A 214      92.853 117.582 103.426  1.00  4.64              
ATOM   3241 2HE2 GLN A 214      92.581 119.305 103.597  1.00  4.64              
ATOM   3242  C   GLN A 214      98.230 115.595 104.137  1.00  4.64              
ATOM   3243  O   GLN A 214      99.366 115.984 103.861  1.00  4.64              
ATOM   3244  N   THR A 215      97.956 114.944 105.278  1.00  4.56              
ATOM   3245  H   THR A 215      97.016 114.595 105.443  1.00  4.56              
ATOM   3246  CA  THR A 215      99.021 114.711 106.280  1.00  4.56              
ATOM   3247  HA  THR A 215      99.586 115.635 106.371  1.00  4.56              
ATOM   3248  CB  THR A 215      98.398 114.481 107.674  1.00  4.56              
ATOM   3249  HB  THR A 215      97.473 115.058 107.727  1.00  4.56              
ATOM   3250  CG2 THR A 215      98.065 113.038 108.035  1.00  4.56              
ATOM   3251 1HG2 THR A 215      97.489 113.032 108.957  1.00  4.56              
ATOM   3252 2HG2 THR A 215      97.453 112.584 107.264  1.00  4.56              
ATOM   3253 3HG2 THR A 215      98.975 112.452 108.166  1.00  4.56              
ATOM   3254  OG1 THR A 215      99.240 114.965 108.694  1.00  4.56              
ATOM   3255  HG1 THR A 215      98.862 114.693 109.536  1.00  4.56              
ATOM   3256  C   THR A 215     100.023 113.630 105.869  1.00  4.56              
ATOM   3257  O   THR A 215     101.220 113.780 106.116  1.00  4.56              
ATOM   3258  N   ILE A 216      99.574 112.602 105.134  1.00  4.60              
ATOM   3259  H   ILE A 216      98.576 112.531 104.957  1.00  4.60              
ATOM   3260  CA  ILE A 216     100.482 111.632 104.505  1.00  4.60              
ATOM   3261  HA  ILE A 216     101.125 111.225 105.287  1.00  4.60              
ATOM   3262  CB  ILE A 216      99.736 110.453 103.835  1.00  4.60              
ATOM   3263  HB  ILE A 216      99.216 110.830 102.951  1.00  4.60              
ATOM   3264  CG2 ILE A 216     100.777 109.421 103.376  1.00  4.60              
ATOM   3265 1HG2 ILE A 216     100.278 108.498 103.086  1.00  4.60              
ATOM   3266 2HG2 ILE A 216     101.340 109.801 102.525  1.00  4.60              
ATOM   3267 3HG2 ILE A 216     101.472 109.196 104.186  1.00  4.60              
ATOM   3268  CG1 ILE A 216      98.678 109.735 104.704  1.00  4.60              
ATOM   3269 1HG1 ILE A 216      98.180 108.986 104.089  1.00  4.60              
ATOM   3270 2HG1 ILE A 216      97.921 110.440 105.006  1.00  4.60              
ATOM   3271  CD1 ILE A 216      99.181 109.046 105.970  1.00  4.60              
ATOM   3272  HD1 ILE A 216      99.810 108.204 105.696  1.00  4.60              
ATOM   3273  HD2 ILE A 216      99.735 109.746 106.595  1.00  4.60              
ATOM   3274  HD3 ILE A 216      98.326 108.665 106.529  1.00  4.60              
ATOM   3275  C   ILE A 216     101.392 112.316 103.482  1.00  4.60              
ATOM   3276  O   ILE A 216     102.603 112.087 103.469  1.00  4.60              
ATOM   3277  N   SER A 217     100.852 113.218 102.658  1.00  4.75              
ATOM   3278  H   SER A 217      99.844 113.353 102.652  1.00  4.75              
ATOM   3279  CA  SER A 217     101.694 113.972 101.732  1.00  4.75              
ATOM   3280  HA  SER A 217     102.298 113.249 101.183  1.00  4.75              
ATOM   3281  CB  SER A 217     100.899 114.798 100.723  1.00  4.75              
ATOM   3282  HB1 SER A 217     100.671 115.785 101.129  1.00  4.75              
ATOM   3283  HB2 SER A 217      99.962 114.300 100.484  1.00  4.75              
ATOM   3284  OG  SER A 217     101.711 114.909  99.560  1.00  4.75              
ATOM   3285  HG  SER A 217     102.510 115.398  99.805  1.00  4.75              
ATOM   3286  C   SER A 217     102.668 114.923 102.422  1.00  4.75              
ATOM   3287  O   SER A 217     103.758 115.142 101.900  1.00  4.75              
ATOM   3288  N   LEU A 218     102.291 115.496 103.565  1.00  4.74              
ATOM   3289  H   LEU A 218     101.348 115.327 103.898  1.00  4.74              
ATOM   3290  CA  LEU A 218     103.146 116.385 104.343  1.00  4.74              
ATOM   3291  HA  LEU A 218     103.584 117.127 103.674  1.00  4.74              
ATOM   3292  CB  LEU A 218     102.298 117.076 105.414  1.00  4.74              
ATOM   3293  HB1 LEU A 218     102.898 117.285 106.301  1.00  4.74              
ATOM   3294  HB2 LEU A 218     101.489 116.417 105.718  1.00  4.74              
ATOM   3295  CG  LEU A 218     101.748 118.389 104.858  1.00  4.74              
ATOM   3296  HG  LEU A 218     101.495 118.269 103.804  1.00  4.74              
ATOM   3297  CD1 LEU A 218     100.471 118.769 105.596  1.00  4.74              
ATOM   3298 1HD1 LEU A 218     100.065 119.667 105.141  1.00  4.74              
ATOM   3299 2HD1 LEU A 218      99.734 117.975 105.491  1.00  4.74              
ATOM   3300 3HD1 LEU A 218     100.680 118.922 106.652  1.00  4.74              
ATOM   3301  CD2 LEU A 218     102.835 119.465 104.998  1.00  4.74              
ATOM   3302 1HD2 LEU A 218     102.500 120.390 104.539  1.00  4.74              
ATOM   3303 2HD2 LEU A 218     103.067 119.636 106.048  1.00  4.74              
ATOM   3304 3HD2 LEU A 218     103.751 119.156 104.496  1.00  4.74              
ATOM   3305  C   LEU A 218     104.315 115.665 104.989  1.00  4.74              
ATOM   3306  O   LEU A 218     105.435 116.157 104.921  1.00  4.74              
ATOM   3307  N   LEU A 219     104.073 114.476 105.531  1.00  4.71              
ATOM   3308  H   LEU A 219     103.108 114.162 105.582  1.00  4.71              
ATOM   3309  CA  LEU A 219     105.108 113.551 105.971  1.00  4.71              
ATOM   3310  HA  LEU A 219     105.680 113.989 106.790  1.00  4.71              
ATOM   3311  CB  LEU A 219     104.351 112.292 106.465  1.00  4.71              
ATOM   3312  HB1 LEU A 219     103.954 111.773 105.595  1.00  4.71              
ATOM   3313  HB2 LEU A 219     103.483 112.610 107.045  1.00  4.71              
ATOM   3314  CG  LEU A 219     105.087 111.231 107.302  1.00  4.71              
ATOM   3315  HG  LEU A 219     104.490 110.322 107.250  1.00  4.71              
ATOM   3316  CD1 LEU A 219     106.488 110.900 106.809  1.00  4.71              
ATOM   3317 1HD1 LEU A 219     106.857 110.012 107.319  1.00  4.71              
ATOM   3318 2HD1 LEU A 219     106.471 110.695 105.743  1.00  4.71              
ATOM   3319 3HD1 LEU A 219     107.171 111.720 107.023  1.00  4.71              
ATOM   3320  CD2 LEU A 219     105.161 111.633 108.769  1.00  4.71              
ATOM   3321 1HD2 LEU A 219     104.179 111.923 109.138  1.00  4.71              
ATOM   3322 2HD2 LEU A 219     105.502 110.774 109.341  1.00  4.71              
ATOM   3323 3HD2 LEU A 219     105.865 112.455 108.900  1.00  4.71              
ATOM   3324  C   LEU A 219     106.057 113.198 104.814  1.00  4.71              
ATOM   3325  O   LEU A 219     107.278 113.254 104.953  1.00  4.71              
ATOM   3326  N   GLY A 220     105.508 112.895 103.637  1.00  4.82              
ATOM   3327  H   GLY A 220     104.499 112.815 103.565  1.00  4.82              
ATOM   3328  CA  GLY A 220     106.337 112.554 102.488  1.00  4.82              
ATOM   3329  HA1 GLY A 220     105.691 112.237 101.671  1.00  4.82              
ATOM   3330  HA2 GLY A 220     106.988 111.726 102.770  1.00  4.82              
ATOM   3331  C   GLY A 220     107.213 113.704 101.993  1.00  4.82              
ATOM   3332  O   GLY A 220     108.360 113.489 101.612  1.00  4.82              
ATOM   3333  N   TYR A 221     106.703 114.936 102.055  1.00  4.92              
ATOM   3334  H   TYR A 221     105.739 115.039 102.350  1.00  4.92              
ATOM   3335  CA  TYR A 221     107.476 116.140 101.768  1.00  4.92              
ATOM   3336  HA  TYR A 221     107.973 115.974 100.811  1.00  4.92              
ATOM   3337  CB  TYR A 221     106.541 117.344 101.602  1.00  4.92              
ATOM   3338  HB1 TYR A 221     106.308 117.780 102.575  1.00  4.92              
ATOM   3339  HB2 TYR A 221     105.604 117.015 101.151  1.00  4.92              
ATOM   3340  CG  TYR A 221     107.146 118.380 100.682  1.00  4.92              
ATOM   3341  CD1 TYR A 221     107.245 118.100  99.305  1.00  4.92              
ATOM   3342  HD1 TYR A 221     106.843 117.177  98.911  1.00  4.92              
ATOM   3343  CE1 TYR A 221     107.896 119.002  98.443  1.00  4.92              
ATOM   3344  HE1 TYR A 221     108.009 118.788  97.390  1.00  4.92              
ATOM   3345  CZ  TYR A 221     108.430 120.197  98.960  1.00  4.92              
ATOM   3346  OH  TYR A 221     109.092 121.048  98.139  1.00  4.92              
ATOM   3347  HH  TYR A 221     109.484 121.772  98.630  1.00  4.92              
ATOM   3348  CE2 TYR A 221     108.295 120.496 100.333  1.00  4.92              
ATOM   3349  HE2 TYR A 221     108.689 121.423 100.720  1.00  4.92              
ATOM   3350  CD2 TYR A 221     107.667 119.579 101.198  1.00  4.92              
ATOM   3351  HD2 TYR A 221     107.595 119.788 102.255  1.00  4.92              
ATOM   3352  C   TYR A 221     108.590 116.371 102.794  1.00  4.92              
ATOM   3353  O   TYR A 221     109.753 116.567 102.435  1.00  4.92              
ATOM   3354  N   MET A 222     108.242 116.232 104.074  1.00  4.88              
ATOM   3355  H   MET A 222     107.266 116.025 104.267  1.00  4.88              
ATOM   3356  CA  MET A 222     109.143 116.270 105.220  1.00  4.88              
ATOM   3357  HA  MET A 222     109.513 117.290 105.317  1.00  4.88              
ATOM   3358  CB  MET A 222     108.326 115.953 106.488  1.00  4.88              
ATOM   3359  HB1 MET A 222     107.896 114.964 106.421  1.00  4.88              
ATOM   3360  HB2 MET A 222     107.509 116.671 106.572  1.00  4.88              
ATOM   3361  CG  MET A 222     109.121 115.996 107.782  1.00  4.88              
ATOM   3362  HG1 MET A 222     109.457 117.019 107.944  1.00  4.88              
ATOM   3363  HG2 MET A 222     109.981 115.335 107.675  1.00  4.88              
ATOM   3364  SD  MET A 222     108.188 115.445 109.233  1.00  4.88              
ATOM   3365  CE  MET A 222     109.493 115.541 110.482  1.00  4.88              
ATOM   3366  HE1 MET A 222     109.680 116.583 110.742  1.00  4.88              
ATOM   3367  HE2 MET A 222     109.197 114.983 111.364  1.00  4.88              
ATOM   3368  HE3 MET A 222     110.400 115.084 110.100  1.00  4.88              
ATOM   3369  C   MET A 222     110.372 115.379 104.983  1.00  4.88              
ATOM   3370  O   MET A 222     111.498 115.901 104.947  1.00  4.88              
ATOM   3371  N   LYS A 223     110.151 114.080 104.707  1.00  4.94              
ATOM   3372  H   LYS A 223     109.192 113.735 104.709  1.00  4.94              
ATOM   3373  CA  LYS A 223     111.234 113.165 104.327  1.00  4.94              
ATOM   3374  HA  LYS A 223     111.991 113.246 105.104  1.00  4.94              
ATOM   3375  CB  LYS A 223     110.817 111.677 104.279  1.00  4.94              
ATOM   3376  HB1 LYS A 223     110.306 111.446 103.343  1.00  4.94              
ATOM   3377  HB2 LYS A 223     110.107 111.479 105.084  1.00  4.94              
ATOM   3378  CG  LYS A 223     112.011 110.706 104.462  1.00  4.94              
ATOM   3379  HG1 LYS A 223     111.668 109.705 104.206  1.00  4.94              
ATOM   3380  HG2 LYS A 223     112.225 110.693 105.523  1.00  4.94              
ATOM   3381  CD  LYS A 223     113.344 111.004 103.720  1.00  4.94              
ATOM   3382  HD1 LYS A 223     113.793 111.899 104.148  1.00  4.94              
ATOM   3383  HD2 LYS A 223     113.139 111.160 102.660  1.00  4.94              
ATOM   3384  CE  LYS A 223     114.364 109.862 103.835  1.00  4.94              
ATOM   3385  HE1 LYS A 223     114.019 109.046 103.195  1.00  4.94              
ATOM   3386  HE2 LYS A 223     114.362 109.485 104.860  1.00  4.94              
ATOM   3387  NZ  LYS A 223     115.759 110.241 103.460  1.00  4.94              
ATOM   3388  HZ1 LYS A 223     116.429 109.518 103.696  1.00  4.94              
ATOM   3389  HZ2 LYS A 223     115.929 110.348 102.458  1.00  4.94              
ATOM   3390  HZ3 LYS A 223     116.100 111.084 103.910  1.00  4.94              
ATOM   3391  C   LYS A 223     111.923 113.595 103.044  1.00  4.94              
ATOM   3392  O   LYS A 223     113.018 114.141 103.099  1.00  4.94              
ATOM   3393  N   HIS A 224     111.321 113.332 101.892  1.00  5.07              
ATOM   3394  H   HIS A 224     110.378 112.958 101.916  1.00  5.07              
ATOM   3395  CA  HIS A 224     112.038 113.305 100.619  1.00  5.07              
ATOM   3396  HA  HIS A 224     112.846 112.570 100.655  1.00  5.07              
ATOM   3397  CB  HIS A 224     111.042 112.880  99.534  1.00  5.07              
ATOM   3398  HB1 HIS A 224     110.230 113.606  99.471  1.00  5.07              
ATOM   3399  HB2 HIS A 224     110.616 111.922  99.820  1.00  5.07              
ATOM   3400  CG  HIS A 224     111.675 112.736  98.176  1.00  5.07              
ATOM   3401  ND1 HIS A 224     112.324 111.594  97.720  1.00  5.07              
ATOM   3402  CE1 HIS A 224     112.890 111.925  96.554  1.00  5.07              
ATOM   3403  HE1 HIS A 224     113.519 111.263  95.974  1.00  5.07              
ATOM   3404  NE2 HIS A 224     112.605 113.203  96.245  1.00  5.07              
ATOM   3405  HE2 HIS A 224     113.011 113.717  95.479  1.00  5.07              
ATOM   3406  CD2 HIS A 224     111.835 113.731  97.256  1.00  5.07              
ATOM   3407  HD2 HIS A 224     111.515 114.757  97.368  1.00  5.07              
ATOM   3408  C   HIS A 224     112.657 114.652 100.238  1.00  5.07              
ATOM   3409  O   HIS A 224     113.678 114.699  99.559  1.00  5.07              
ATOM   3410  N   TYR A 225     112.064 115.767 100.682  1.00  5.15              
ATOM   3411  H   TYR A 225     111.218 115.700 101.235  1.00  5.15              
ATOM   3412  CA  TYR A 225     112.610 117.088 100.394  1.00  5.15              
ATOM   3413  HA  TYR A 225     113.283 117.027  99.537  1.00  5.15              
ATOM   3414  CB  TYR A 225     111.469 118.036  99.979  1.00  5.15              
ATOM   3415  HB1 TYR A 225     110.649 117.960 100.686  1.00  5.15              
ATOM   3416  HB2 TYR A 225     111.081 117.710  99.013  1.00  5.15              
ATOM   3417  CG  TYR A 225     111.849 119.503  99.877  1.00  5.15              
ATOM   3418  CD1 TYR A 225     112.531 119.975  98.742  1.00  5.15              
ATOM   3419  HD1 TYR A 225     112.807 119.292  97.951  1.00  5.15              
ATOM   3420  CE1 TYR A 225     112.848 121.343  98.632  1.00  5.15              
ATOM   3421  HE1 TYR A 225     113.367 121.714  97.761  1.00  5.15              
ATOM   3422  CZ  TYR A 225     112.481 122.243  99.653  1.00  5.15              
ATOM   3423  OH  TYR A 225     112.775 123.562  99.510  1.00  5.15              
ATOM   3424  HH  TYR A 225     112.512 124.096 100.263  1.00  5.15              
ATOM   3425  CE2 TYR A 225     111.808 121.768 100.801  1.00  5.15              
ATOM   3426  HE2 TYR A 225     111.514 122.459 101.576  1.00  5.15              
ATOM   3427  CD2 TYR A 225     111.503 120.396 100.912  1.00  5.15              
ATOM   3428  HD2 TYR A 225     110.974 120.024 101.779  1.00  5.15              
ATOM   3429  C   TYR A 225     113.437 117.680 101.530  1.00  5.15              
ATOM   3430  O   TYR A 225     114.512 118.219 101.265  1.00  5.15              
ATOM   3431  N   ARG A 226     112.989 117.594 102.791  1.00  5.29              
ATOM   3432  H   ARG A 226     112.101 117.140 102.978  1.00  5.29              
ATOM   3433  CA  ARG A 226     113.715 118.263 103.889  1.00  5.29              
ATOM   3434  HA  ARG A 226     114.415 118.984 103.467  1.00  5.29              
ATOM   3435  CB  ARG A 226     112.682 119.044 104.731  1.00  5.29              
ATOM   3436  HB1 ARG A 226     112.275 118.394 105.506  1.00  5.29              
ATOM   3437  HB2 ARG A 226     111.856 119.357 104.089  1.00  5.29              
ATOM   3438  CG  ARG A 226     113.274 120.310 105.368  1.00  5.29              
ATOM   3439  HG1 ARG A 226     113.645 120.972 104.584  1.00  5.29              
ATOM   3440  HG2 ARG A 226     114.108 120.029 106.008  1.00  5.29              
ATOM   3441  CD  ARG A 226     112.211 121.058 106.191  1.00  5.29              
ATOM   3442  HD1 ARG A 226     111.691 120.351 106.841  1.00  5.29              
ATOM   3443  HD2 ARG A 226     111.473 121.487 105.508  1.00  5.29              
ATOM   3444  NE  ARG A 226     112.793 122.137 107.018  1.00  5.29              
ATOM   3445  HE  ARG A 226     112.591 123.090 106.754  1.00  5.29              
ATOM   3446  CZ  ARG A 226     113.492 121.969 108.127  1.00  5.29              
ATOM   3447  NH1 ARG A 226     113.828 120.789 108.567  1.00  5.29              
ATOM   3448 1HH1 ARG A 226     113.582 119.978 108.029  1.00  5.29              
ATOM   3449 2HH1 ARG A 226     114.416 120.681 109.389  1.00  5.29              
ATOM   3450  NH2 ARG A 226     113.867 122.991 108.835  1.00  5.29              
ATOM   3451 1HH2 ARG A 226     113.591 123.929 108.556  1.00  5.29              
ATOM   3452 2HH2 ARG A 226     114.293 122.850 109.734  1.00  5.29              
ATOM   3453  C   ARG A 226     114.568 117.299 104.686  1.00  5.29              
ATOM   3454  O   ARG A 226     115.105 117.686 105.720  1.00  5.29              
ATOM   3455  N   ASN A 227     114.675 116.070 104.192  1.00  5.16              
ATOM   3456  H   ASN A 227     114.122 115.854 103.371  1.00  5.16              
ATOM   3457  CA  ASN A 227     115.425 114.958 104.737  1.00  5.16              
ATOM   3458  HA  ASN A 227     114.949 114.048 104.379  1.00  5.16              
ATOM   3459  CB  ASN A 227     116.843 114.993 104.145  1.00  5.16              
ATOM   3460  HB1 ASN A 227     117.530 115.531 104.795  1.00  5.16              
ATOM   3461  HB2 ASN A 227     116.821 115.500 103.180  1.00  5.16              
ATOM   3462  CG  ASN A 227     117.372 113.596 103.908  1.00  5.16              
ATOM   3463  OD1 ASN A 227     116.914 112.619 104.490  1.00  5.16              
ATOM   3464  ND2 ASN A 227     118.269 113.486 102.967  1.00  5.16              
ATOM   3465 1HD2 ASN A 227     118.603 114.274 102.448  1.00  5.16              
ATOM   3466 2HD2 ASN A 227     118.554 112.556 102.657  1.00  5.16              
ATOM   3467  C   ASN A 227     115.363 114.881 106.258  1.00  5.16              
ATOM   3468  O   ASN A 227     116.374 114.807 106.953  1.00  5.16              
ATOM   3469  N   ILE A 228     114.142 114.927 106.788  1.00  5.06              
ATOM   3470  H   ILE A 228     113.358 115.041 106.155  1.00  5.06              
ATOM   3471  CA  ILE A 228     113.896 114.834 108.225  1.00  5.06              
ATOM   3472  HA  ILE A 228     114.857 114.648 108.702  1.00  5.06              
ATOM   3473  CB  ILE A 228     113.523 116.226 108.784  1.00  5.06              
ATOM   3474  HB  ILE A 228     114.334 116.877 108.448  1.00  5.06              
ATOM   3475  CG2 ILE A 228     112.239 116.851 108.237  1.00  5.06              
ATOM   3476 1HG2 ILE A 228     111.415 116.593 108.888  1.00  5.06              
ATOM   3477 2HG2 ILE A 228     112.330 117.936 108.211  1.00  5.06              
ATOM   3478 3HG2 ILE A 228     112.042 116.499 107.232  1.00  5.06              
ATOM   3479  CG1 ILE A 228     113.549 116.274 110.318  1.00  5.06              
ATOM   3480 1HG1 ILE A 228     114.402 115.697 110.670  1.00  5.06              
ATOM   3481 2HG1 ILE A 228     112.639 115.830 110.720  1.00  5.06              
ATOM   3482  CD1 ILE A 228     113.694 117.715 110.829  1.00  5.06              
ATOM   3483  HD1 ILE A 228     113.533 117.747 111.905  1.00  5.06              
ATOM   3484  HD2 ILE A 228     114.695 118.084 110.602  1.00  5.06              
ATOM   3485  HD3 ILE A 228     112.967 118.370 110.357  1.00  5.06              
ATOM   3486  C   ILE A 228     113.126 113.544 108.537  1.00  5.06              
ATOM   3487  O   ILE A 228     112.001 113.601 109.029  1.00  5.06              
ATOM   3488  N   PRO A 229     113.727 112.368 108.206  1.00  4.99              
ATOM   3489  CD  PRO A 229     115.081 112.166 107.686  1.00  4.99              
ATOM   3490  HD1 PRO A 229     115.808 112.774 108.215  1.00  4.99              
ATOM   3491  HD2 PRO A 229     115.097 112.381 106.618  1.00  4.99              
ATOM   3492  CG  PRO A 229     115.429 110.696 107.859  1.00  4.99              
ATOM   3493  HG1 PRO A 229     115.788 110.517 108.870  1.00  4.99              
ATOM   3494  HG2 PRO A 229     116.157 110.359 107.120  1.00  4.99              
ATOM   3495  CB  PRO A 229     114.069 110.054 107.656  1.00  4.99              
ATOM   3496  HB1 PRO A 229     114.018 109.077 108.142  1.00  4.99              
ATOM   3497  HB2 PRO A 229     113.889 109.940 106.595  1.00  4.99              
ATOM   3498  CA  PRO A 229     113.083 111.062 108.261  1.00  4.99              
ATOM   3499  HA  PRO A 229     112.159 111.069 107.686  1.00  4.99              
ATOM   3500  C   PRO A 229     112.753 110.573 109.664  1.00  4.99              
ATOM   3501  O   PRO A 229     111.904 109.708 109.827  1.00  4.99              
ATOM   3502  N   GLY A 230     113.469 111.081 110.667  1.00  4.95              
ATOM   3503  H   GLY A 230     114.180 111.757 110.453  1.00  4.95              
ATOM   3504  CA  GLY A 230     113.505 110.422 111.958  1.00  4.95              
ATOM   3505  HA1 GLY A 230     114.271 110.868 112.591  1.00  4.95              
ATOM   3506  HA2 GLY A 230     113.783 109.391 111.756  1.00  4.95              
ATOM   3507  C   GLY A 230     112.196 110.397 112.713  1.00  4.95              
ATOM   3508  O   GLY A 230     111.443 111.367 112.617  1.00  4.95              
ATOM   3509  N   PRO A 231     111.996 109.335 113.517  1.00  4.81              
ATOM   3510  CD  PRO A 231     113.033 108.476 114.067  1.00  4.81              
ATOM   3511  HD1 PRO A 231     113.759 109.085 114.606  1.00  4.81              
ATOM   3512  HD2 PRO A 231     113.509 107.902 113.282  1.00  4.81              
ATOM   3513  CG  PRO A 231     112.366 107.490 115.028  1.00  4.81              
ATOM   3514  HG1 PRO A 231     112.951 107.355 115.938  1.00  4.81              
ATOM   3515  HG2 PRO A 231     112.211 106.533 114.527  1.00  4.81              
ATOM   3516  CB  PRO A 231     111.029 108.158 115.306  1.00  4.81              
ATOM   3517  HB1 PRO A 231     111.165 108.929 116.065  1.00  4.81              
ATOM   3518  HB2 PRO A 231     110.268 107.445 115.615  1.00  4.81              
ATOM   3519  CA  PRO A 231     110.731 108.800 113.950  1.00  4.81              
ATOM   3520  HA  PRO A 231     110.448 108.016 113.246  1.00  4.81              
ATOM   3521  C   PRO A 231     109.612 109.821 114.026  1.00  4.81              
ATOM   3522  O   PRO A 231     109.575 110.702 114.900  1.00  4.81              
ATOM   3523  N   HIS A 232     108.679 109.654 113.101  1.00  4.29              
ATOM   3524  H   HIS A 232     108.825 108.968 112.361  1.00  4.29              
ATOM   3525  CA  HIS A 232     107.375 110.274 113.169  1.00  4.29              
ATOM   3526  HA  HIS A 232     107.432 111.188 113.756  1.00  4.29              
ATOM   3527  CB  HIS A 232     106.884 110.617 111.760  1.00  4.29              
ATOM   3528  HB1 HIS A 232     106.078 111.348 111.829  1.00  4.29              
ATOM   3529  HB2 HIS A 232     106.479 109.713 111.305  1.00  4.29              
ATOM   3530  CG  HIS A 232     107.948 111.146 110.835  1.00  4.29              
ATOM   3531  ND1 HIS A 232     108.211 110.636 109.571  1.00  4.29              
ATOM   3532  CE1 HIS A 232     109.279 111.296 109.114  1.00  4.29              
ATOM   3533  HE1 HIS A 232     109.747 111.104 108.159  1.00  4.29              
ATOM   3534  NE2 HIS A 232     109.697 112.189 110.024  1.00  4.29              
ATOM   3535  HE2 HIS A 232     110.534 112.754 109.939  1.00  4.29              
ATOM   3536  CD2 HIS A 232     108.870 112.107 111.122  1.00  4.29              
ATOM   3537  HD2 HIS A 232     108.980 112.613 112.064  1.00  4.29              
ATOM   3538  C   HIS A 232     106.423 109.291 113.822  1.00  4.29              
ATOM   3539  O   HIS A 232     106.423 108.076 113.540  1.00  4.29              
ATOM   3540  N   MET A 233     105.599 109.895 114.672  1.00  4.16              
ATOM   3541  H   MET A 233     105.675 110.901 114.781  1.00  4.16              
ATOM   3542  CA  MET A 233     104.498 109.271 115.360  1.00  4.16              
ATOM   3543  HA  MET A 233     104.491 108.212 115.096  1.00  4.16              
ATOM   3544  CB  MET A 233     104.652 109.399 116.878  1.00  4.16              
ATOM   3545  HB1 MET A 233     104.243 110.352 117.219  1.00  4.16              
ATOM   3546  HB2 MET A 233     105.705 109.347 117.153  1.00  4.16              
ATOM   3547  CG  MET A 233     103.910 108.238 117.543  1.00  4.16              
ATOM   3548  HG1 MET A 233     102.947 108.088 117.059  1.00  4.16              
ATOM   3549  HG2 MET A 233     103.707 108.480 118.582  1.00  4.16              
ATOM   3550  SD  MET A 233     104.866 106.702 117.464  1.00  4.16              
ATOM   3551  CE  MET A 233     103.602 105.534 117.987  1.00  4.16              
ATOM   3552  HE1 MET A 233     103.989 104.522 117.907  1.00  4.16              
ATOM   3553  HE2 MET A 233     103.334 105.739 119.023  1.00  4.16              
ATOM   3554  HE3 MET A 233     102.728 105.634 117.345  1.00  4.16              
ATOM   3555  C   MET A 233     103.194 109.889 114.903  1.00  4.16              
ATOM   3556  O   MET A 233     103.071 111.111 114.751  1.00  4.16              
ATOM   3557  N   VAL A 234     102.215 109.013 114.714  1.00  4.13              
ATOM   3558  H   VAL A 234     102.424 108.023 114.778  1.00  4.13              
ATOM   3559  CA  VAL A 234     100.847 109.461 114.470  1.00  4.13              
ATOM   3560  HA  VAL A 234     100.903 110.402 113.922  1.00  4.13              
ATOM   3561  CB  VAL A 234     100.118 108.493 113.505  1.00  4.13              
ATOM   3562  HB  VAL A 234      99.855 107.571 114.022  1.00  4.13              
ATOM   3563  CG1 VAL A 234      98.855 109.113 112.903  1.00  4.13              
ATOM   3564 1HG1 VAL A 234      98.386 108.418 112.207  1.00  4.13              
ATOM   3565 2HG1 VAL A 234      98.119 109.370 113.659  1.00  4.13              
ATOM   3566 3HG1 VAL A 234      99.127 110.028 112.377  1.00  4.13              
ATOM   3567  CG2 VAL A 234     101.038 108.164 112.312  1.00  4.13              
ATOM   3568 1HG2 VAL A 234     100.482 107.707 111.496  1.00  4.13              
ATOM   3569 2HG2 VAL A 234     101.492 109.080 111.930  1.00  4.13              
ATOM   3570 3HG2 VAL A 234     101.827 107.477 112.618  1.00  4.13              
ATOM   3571  C   VAL A 234     100.191 109.850 115.799  1.00  4.13              
ATOM   3572  O   VAL A 234     100.746 110.676 116.543  1.00  4.13              
ATOM   3573  N   LEU A 235      99.031 109.228 115.994  1.00  4.08              
ATOM   3574  H   LEU A 235      98.646 108.928 115.111  1.00  4.08              
ATOM   3575  CA  LEU A 235      98.090 108.974 117.088  1.00  4.08              
ATOM   3576  HA  LEU A 235      98.298 107.989 117.495  1.00  4.08              
ATOM   3577  CB  LEU A 235      98.204 110.007 118.234  1.00  4.08              
ATOM   3578  HB1 LEU A 235      97.667 110.908 117.949  1.00  4.08              
ATOM   3579  HB2 LEU A 235      99.247 110.277 118.377  1.00  4.08              
ATOM   3580  CG  LEU A 235      97.718 109.533 119.615  1.00  4.08              
ATOM   3581  HG  LEU A 235      98.400 108.764 119.980  1.00  4.08              
ATOM   3582  CD1 LEU A 235      97.736 110.712 120.593  1.00  4.08              
ATOM   3583 1HD1 LEU A 235      97.476 110.373 121.596  1.00  4.08              
ATOM   3584 2HD1 LEU A 235      98.735 111.149 120.625  1.00  4.08              
ATOM   3585 3HD1 LEU A 235      97.027 111.475 120.276  1.00  4.08              
ATOM   3586  CD2 LEU A 235      96.308 108.952 119.625  1.00  4.08              
ATOM   3587 1HD2 LEU A 235      96.009 108.756 120.650  1.00  4.08              
ATOM   3588 2HD2 LEU A 235      95.606 109.656 119.174  1.00  4.08              
ATOM   3589 3HD2 LEU A 235      96.291 108.009 119.093  1.00  4.08              
ATOM   3590  C   LEU A 235      96.738 108.982 116.390  1.00  4.08              
ATOM   3591  O   LEU A 235      96.488 109.906 115.635  1.00  4.08              
ATOM   3592  N   VAL A 236      95.911 107.952 116.533  1.00  4.01              
ATOM   3593  H   VAL A 236      96.233 107.137 117.039  1.00  4.01              
ATOM   3594  CA  VAL A 236      94.638 107.857 115.799  1.00  4.01              
ATOM   3595  HA  VAL A 236      94.253 108.857 115.619  1.00  4.01              
ATOM   3596  CB  VAL A 236      94.938 107.185 114.432  1.00  4.01              
ATOM   3597  HB  VAL A 236      95.752 107.736 113.961  1.00  4.01              
ATOM   3598  CG1 VAL A 236      95.384 105.717 114.529  1.00  4.01              
ATOM   3599 1HG1 VAL A 236      95.666 105.358 113.539  1.00  4.01              
ATOM   3600 2HG1 VAL A 236      96.249 105.631 115.179  1.00  4.01              
ATOM   3601 3HG1 VAL A 236      94.576 105.096 114.913  1.00  4.01              
ATOM   3602  CG2 VAL A 236      93.760 107.249 113.472  1.00  4.01              
ATOM   3603 1HG2 VAL A 236      94.027 106.754 112.542  1.00  4.01              
ATOM   3604 2HG2 VAL A 236      92.903 106.746 113.899  1.00  4.01              
ATOM   3605 3HG2 VAL A 236      93.511 108.288 113.264  1.00  4.01              
ATOM   3606  C   VAL A 236      93.616 107.060 116.630  1.00  4.01              
ATOM   3607  O   VAL A 236      94.003 106.178 117.407  1.00  4.01              
ATOM   3608  N   PRO A 237      92.302 107.327 116.512  1.00  4.18              
ATOM   3609  CD  PRO A 237      91.703 108.542 115.988  1.00  4.18              
ATOM   3610  HD1 PRO A 237      91.773 108.551 114.901  1.00  4.18              
ATOM   3611  HD2 PRO A 237      92.177 109.421 116.418  1.00  4.18              
ATOM   3612  CG  PRO A 237      90.237 108.518 116.405  1.00  4.18              
ATOM   3613  HG1 PRO A 237      89.601 108.997 115.660  1.00  4.18              
ATOM   3614  HG2 PRO A 237      90.120 109.006 117.371  1.00  4.18              
ATOM   3615  CB  PRO A 237      89.931 107.029 116.540  1.00  4.18              
ATOM   3616  HB1 PRO A 237      89.593 106.652 115.574  1.00  4.18              
ATOM   3617  HB2 PRO A 237      89.169 106.849 117.298  1.00  4.18              
ATOM   3618  CA  PRO A 237      91.272 106.383 116.920  1.00  4.18              
ATOM   3619  HA  PRO A 237      91.320 106.261 118.002  1.00  4.18              
ATOM   3620  C   PRO A 237      91.405 105.012 116.225  1.00  4.18              
ATOM   3621  O   PRO A 237      91.785 104.892 115.051  1.00  4.18              
ATOM   3622  N   LYS A 238      91.011 103.948 116.935  1.00  4.35              
ATOM   3623  H   LYS A 238      90.679 104.097 117.875  1.00  4.35              
ATOM   3624  CA  LYS A 238      91.177 102.579 116.428  1.00  4.35              
ATOM   3625  HA  LYS A 238      92.235 102.469 116.184  1.00  4.35              
ATOM   3626  CB  LYS A 238      90.839 101.523 117.492  1.00  4.35              
ATOM   3627  HB1 LYS A 238      90.946 100.538 117.035  1.00  4.35              
ATOM   3628  HB2 LYS A 238      89.804 101.641 117.821  1.00  4.35              
ATOM   3629  CG  LYS A 238      91.787 101.627 118.703  1.00  4.35              
ATOM   3630  HG1 LYS A 238      91.521 102.516 119.278  1.00  4.35              
ATOM   3631  HG2 LYS A 238      92.815 101.744 118.356  1.00  4.35              
ATOM   3632  CD  LYS A 238      91.717 100.407 119.633  1.00  4.35              
ATOM   3633  HD1 LYS A 238      90.672 100.155 119.821  1.00  4.35              
ATOM   3634  HD2 LYS A 238      92.186 100.677 120.582  1.00  4.35              
ATOM   3635  CE  LYS A 238      92.464  99.203 119.038  1.00  4.35              
ATOM   3636  HE1 LYS A 238      93.517  99.480 118.924  1.00  4.35              
ATOM   3637  HE2 LYS A 238      92.069  98.988 118.041  1.00  4.35              
ATOM   3638  NZ  LYS A 238      92.349  98.002 119.904  1.00  4.35              
ATOM   3639  HZ1 LYS A 238      92.936  97.251 119.555  1.00  4.35              
ATOM   3640  HZ2 LYS A 238      92.645  98.222 120.847  1.00  4.35              
ATOM   3641  HZ3 LYS A 238      91.392  97.672 119.936  1.00  4.35              
ATOM   3642  C   LYS A 238      90.463 102.322 115.078  1.00  4.35              
ATOM   3643  O   LYS A 238      91.081 101.849 114.112  1.00  4.35              
ATOM   3644  N   SER A 239      89.178 102.690 115.007  1.00  4.40              
ATOM   3645  H   SER A 239      88.727 103.042 115.835  1.00  4.40              
ATOM   3646  CA  SER A 239      88.349 102.541 113.803  1.00  4.40              
ATOM   3647  HA  SER A 239      88.189 101.477 113.625  1.00  4.40              
ATOM   3648  CB  SER A 239      86.985 103.205 113.996  1.00  4.40              
ATOM   3649  HB1 SER A 239      86.379 103.069 113.100  1.00  4.40              
ATOM   3650  HB2 SER A 239      87.120 104.272 114.178  1.00  4.40              
ATOM   3651  OG  SER A 239      86.331 102.622 115.107  1.00  4.40              
ATOM   3652  HG  SER A 239      85.920 101.798 114.825  1.00  4.40              
ATOM   3653  C   SER A 239      89.047 103.102 112.535  1.00  4.40              
ATOM   3654  O   SER A 239      89.253 102.447 111.499  1.00  4.40              
ATOM   3655  N   THR A 240      89.512 104.338 112.668  1.00  4.31              
ATOM   3656  H   THR A 240      89.332 104.854 113.516  1.00  4.31              
ATOM   3657  CA  THR A 240      90.201 105.063 111.608  1.00  4.31              
ATOM   3658  HA  THR A 240      89.591 105.005 110.707  1.00  4.31              
ATOM   3659  CB  THR A 240      90.332 106.556 112.005  1.00  4.31              
ATOM   3660  HB  THR A 240      91.284 106.704 112.505  1.00  4.31              
ATOM   3661  CG2 THR A 240      90.251 107.501 110.810  1.00  4.31              
ATOM   3662 1HG2 THR A 240      90.485 108.517 111.133  1.00  4.31              
ATOM   3663 2HG2 THR A 240      90.965 107.206 110.044  1.00  4.31              
ATOM   3664 3HG2 THR A 240      89.249 107.475 110.382  1.00  4.31              
ATOM   3665  OG1 THR A 240      89.303 106.981 112.883  1.00  4.31              
ATOM   3666  HG1 THR A 240      89.489 107.908 113.090  1.00  4.31              
ATOM   3667  C   THR A 240      91.593 104.499 111.250  1.00  4.31              
ATOM   3668  O   THR A 240      92.103 104.735 110.141  1.00  4.31              
ATOM   3669  N   LEU A 241      92.200 103.729 112.169  1.00  4.36              
ATOM   3670  H   LEU A 241      91.759 103.613 113.073  1.00  4.36              
ATOM   3671  CA  LEU A 241      93.501 103.083 111.936  1.00  4.36              
ATOM   3672  HA  LEU A 241      94.171 103.931 111.785  1.00  4.36              
ATOM   3673  CB  LEU A 241      94.052 102.417 113.224  1.00  4.36              
ATOM   3674  HB1 LEU A 241      93.478 102.789 114.072  1.00  4.36              
ATOM   3675  HB2 LEU A 241      95.065 102.790 113.377  1.00  4.36              
ATOM   3676  CG  LEU A 241      94.112 100.877 113.293  1.00  4.36              
ATOM   3677  HG  LEU A 241      93.218 100.445 112.843  1.00  4.36              
ATOM   3678  CD1 LEU A 241      95.362 100.330 112.604  1.00  4.36              
ATOM   3679 1HD1 LEU A 241      95.349 100.540 111.539  1.00  4.36              
ATOM   3680 2HD1 LEU A 241      96.261 100.773 113.034  1.00  4.36              
ATOM   3681 3HD1 LEU A 241      95.411  99.248 112.723  1.00  4.36              
ATOM   3682  CD2 LEU A 241      94.206 100.409 114.749  1.00  4.36              
ATOM   3683 1HD2 LEU A 241      94.283  99.323 114.779  1.00  4.36              
ATOM   3684 2HD2 LEU A 241      95.084 100.848 115.223  1.00  4.36              
ATOM   3685 3HD2 LEU A 241      93.309 100.707 115.284  1.00  4.36              
ATOM   3686  C   LEU A 241      93.665 102.299 110.631  1.00  4.36              
ATOM   3687  O   LEU A 241      94.691 102.425 109.951  1.00  4.36              
ATOM   3688  N   HIS A 242      92.632 101.551 110.242  1.00  4.45              
ATOM   3689  H   HIS A 242      91.808 101.534 110.830  1.00  4.45              
ATOM   3690  CA  HIS A 242      92.650 100.808 108.950  1.00  4.45              
ATOM   3691  HA  HIS A 242      93.495 100.117 108.950  1.00  4.45              
ATOM   3692  CB  HIS A 242      91.354  99.984 108.912  1.00  4.45              
ATOM   3693  HB1 HIS A 242      90.501 100.642 108.745  1.00  4.45              
ATOM   3694  HB2 HIS A 242      91.212  99.503 109.882  1.00  4.45              
ATOM   3695  CG  HIS A 242      91.343  98.906 107.867  1.00  4.45              
ATOM   3696  ND1 HIS A 242      91.287  99.121 106.493  1.00  4.45              
ATOM   3697  CE1 HIS A 242      91.297  97.902 105.933  1.00  4.45              
ATOM   3698  HE1 HIS A 242      91.267  97.719 104.866  1.00  4.45              
ATOM   3699  NE2 HIS A 242      91.343  96.948 106.880  1.00  4.45              
ATOM   3700  HE2 HIS A 242      91.355  95.949 106.711  1.00  4.45              
ATOM   3701  CD2 HIS A 242      91.377  97.564 108.110  1.00  4.45              
ATOM   3702  HD2 HIS A 242      91.425  97.083 109.077  1.00  4.45              
ATOM   3703  C   HIS A 242      92.812 101.702 107.712  1.00  4.45              
ATOM   3704  O   HIS A 242      93.760 101.505 106.920  1.00  4.45              
ATOM   3705  N   ASN A 243      91.950 102.737 107.600  1.00  4.46              
ATOM   3706  H   ASN A 243      91.246 102.891 108.306  1.00  4.46              
ATOM   3707  CA  ASN A 243      92.102 103.682 106.473  1.00  4.46              
ATOM   3708  HA  ASN A 243      91.985 103.118 105.544  1.00  4.46              
ATOM   3709  CB  ASN A 243      91.034 104.793 106.489  1.00  4.46              
ATOM   3710  HB1 ASN A 243      91.149 105.414 107.377  1.00  4.46              
ATOM   3711  HB2 ASN A 243      90.045 104.338 106.502  1.00  4.46              
ATOM   3712  CG  ASN A 243      91.126 105.659 105.231  1.00  4.46              
ATOM   3713  OD1 ASN A 243      90.732 105.244 104.157  1.00  4.46              
ATOM   3714  ND2 ASN A 243      91.664 106.857 105.318  1.00  4.46              
ATOM   3715 1HD2 ASN A 243      92.019 107.191 106.194  1.00  4.46              
ATOM   3716 2HD2 ASN A 243      91.843 107.361 104.450  1.00  4.46              
ATOM   3717  C   ASN A 243      93.516 104.259 106.474  1.00  4.46              
ATOM   3718  O   ASN A 243      94.213 104.128 105.468  1.00  4.46              
ATOM   3719  N   TRP A 244      93.976 104.768 107.628  1.00  4.42              
ATOM   3720  H   TRP A 244      93.389 104.732 108.455  1.00  4.42              
ATOM   3721  CA  TRP A 244      95.329 105.339 107.737  1.00  4.42              
ATOM   3722  HA  TRP A 244      95.370 106.243 107.127  1.00  4.42              
ATOM   3723  CB  TRP A 244      95.596 105.746 109.192  1.00  4.42              
ATOM   3724  HB1 TRP A 244      96.662 105.631 109.390  1.00  4.42              
ATOM   3725  HB2 TRP A 244      95.087 105.058 109.866  1.00  4.42              
ATOM   3726  CG  TRP A 244      95.247 107.151 109.587  1.00  4.42              
ATOM   3727  CD1 TRP A 244      94.054 107.587 110.054  1.00  4.42              
ATOM   3728  HD1 TRP A 244      93.176 106.968 110.155  1.00  4.42              
ATOM   3729  NE1 TRP A 244      94.174 108.889 110.514  1.00  4.42              
ATOM   3730  HE1 TRP A 244      93.444 109.404 111.021  1.00  4.42              
ATOM   3731  CE2 TRP A 244      95.460 109.352 110.351  1.00  4.42              
ATOM   3732  CZ2 TRP A 244      96.103 110.537 110.725  1.00  4.42              
ATOM   3733  HZ2 TRP A 244      95.563 111.281 111.292  1.00  4.42              
ATOM   3734  CH2 TRP A 244      97.451 110.722 110.380  1.00  4.42              
ATOM   3735  HH2 TRP A 244      97.963 111.620 110.693  1.00  4.42              
ATOM   3736  CZ3 TRP A 244      98.140 109.732 109.652  1.00  4.42              
ATOM   3737  HZ3 TRP A 244      99.175 109.888 109.378  1.00  4.42              
ATOM   3738  CE3 TRP A 244      97.493 108.524 109.324  1.00  4.42              
ATOM   3739  HE3 TRP A 244      98.026 107.754 108.792  1.00  4.42              
ATOM   3740  CD2 TRP A 244      96.147 108.296 109.684  1.00  4.42              
ATOM   3741  C   TRP A 244      96.464 104.435 107.216  1.00  4.42              
ATOM   3742  O   TRP A 244      97.345 104.907 106.481  1.00  4.42              
ATOM   3743  N   MET A 245      96.452 103.136 107.547  1.00  4.50              
ATOM   3744  H   MET A 245      95.704 102.783 108.138  1.00  4.50              
ATOM   3745  CA  MET A 245      97.456 102.208 107.005  1.00  4.50              
ATOM   3746  HA  MET A 245      98.446 102.591 107.255  1.00  4.50              
ATOM   3747  CB  MET A 245      97.315 100.815 107.637  1.00  4.50              
ATOM   3748  HB1 MET A 245      97.976 100.133 107.100  1.00  4.50              
ATOM   3749  HB2 MET A 245      96.291 100.454 107.529  1.00  4.50              
ATOM   3750  CG  MET A 245      97.717 100.790 109.115  1.00  4.50              
ATOM   3751  HG1 MET A 245      96.906 101.193 109.720  1.00  4.50              
ATOM   3752  HG2 MET A 245      98.586 101.434 109.251  1.00  4.50              
ATOM   3753  SD  MET A 245      98.164  99.144 109.735  1.00  4.50              
ATOM   3754  CE  MET A 245      96.602  98.243 109.543  1.00  4.50              
ATOM   3755  HE1 MET A 245      96.703  97.248 109.978  1.00  4.50              
ATOM   3756  HE2 MET A 245      95.802  98.777 110.052  1.00  4.50              
ATOM   3757  HE3 MET A 245      96.360  98.142 108.485  1.00  4.50              
ATOM   3758  C   MET A 245      97.412 102.085 105.481  1.00  4.50              
ATOM   3759  O   MET A 245      98.463 102.162 104.818  1.00  4.50              
ATOM   3760  N   SER A 246      96.209 101.907 104.914  1.00  4.61              
ATOM   3761  H   SER A 246      95.368 101.902 105.489  1.00  4.61              
ATOM   3762  CA  SER A 246      96.124 101.837 103.439  1.00  4.61              
ATOM   3763  HA  SER A 246      96.796 101.051 103.096  1.00  4.61              
ATOM   3764  CB  SER A 246      94.704 101.450 103.008  1.00  4.61              
ATOM   3765  HB1 SER A 246      94.319 100.671 103.669  1.00  4.61              
ATOM   3766  HB2 SER A 246      94.747 101.049 101.995  1.00  4.61              
ATOM   3767  OG  SER A 246      93.817 102.550 103.003  1.00  4.61              
ATOM   3768  HG  SER A 246      93.872 103.041 103.839  1.00  4.61              
ATOM   3769  C   SER A 246      96.555 103.142 102.748  1.00  4.61              
ATOM   3770  O   SER A 246      97.113 103.112 101.652  1.00  4.61              
ATOM   3771  N   GLU A 247      96.352 104.284 103.408  1.00  4.60              
ATOM   3772  H   GLU A 247      95.834 104.249 104.279  1.00  4.60              
ATOM   3773  CA  GLU A 247      96.711 105.606 102.900  1.00  4.60              
ATOM   3774  HA  GLU A 247      96.344 105.711 101.882  1.00  4.60              
ATOM   3775  CB  GLU A 247      96.056 106.716 103.736  1.00  4.60              
ATOM   3776  HB1 GLU A 247      96.346 107.688 103.337  1.00  4.60              
ATOM   3777  HB2 GLU A 247      96.437 106.653 104.755  1.00  4.60              
ATOM   3778  CG  GLU A 247      94.525 106.639 103.791  1.00  4.60              
ATOM   3779  HG1 GLU A 247      94.226 106.940 104.797  1.00  4.60              
ATOM   3780  HG2 GLU A 247      94.182 105.623 103.619  1.00  4.60              
ATOM   3781  CD  GLU A 247      93.814 107.514 102.768  1.00  4.60              
ATOM   3782  OE1 GLU A 247      93.886 107.187 101.561  1.00  4.60              
ATOM   3783  OE2 GLU A 247      93.153 108.484 103.211  1.00  4.60              
ATOM   3784  C   GLU A 247      98.223 105.817 102.879  1.00  4.60              
ATOM   3785  O   GLU A 247      98.736 106.316 101.876  1.00  4.60              
ATOM   3786  N   PHE A 248      98.970 105.360 103.896  1.00  4.62              
ATOM   3787  H   PHE A 248      98.515 104.994 104.728  1.00  4.62              
ATOM   3788  CA  PHE A 248     100.430 105.277 103.726  1.00  4.62              
ATOM   3789  HA  PHE A 248     100.820 106.268 103.501  1.00  4.62              
ATOM   3790  CB  PHE A 248     101.120 104.762 105.003  1.00  4.62              
ATOM   3791  HB1 PHE A 248     102.139 104.468 104.746  1.00  4.62              
ATOM   3792  HB2 PHE A 248     100.607 103.866 105.355  1.00  4.62              
ATOM   3793  CG  PHE A 248     101.221 105.768 106.132  1.00  4.62              
ATOM   3794  CD1 PHE A 248     102.131 106.842 106.044  1.00  4.62              
ATOM   3795  HD1 PHE A 248     102.772 106.944 105.179  1.00  4.62              
ATOM   3796  CE1 PHE A 248     102.203 107.790 107.081  1.00  4.62              
ATOM   3797  HE1 PHE A 248     102.892 108.619 107.007  1.00  4.62              
ATOM   3798  CZ  PHE A 248     101.385 107.653 108.217  1.00  4.62              
ATOM   3799  HZ  PHE A 248     101.438 108.381 109.016  1.00  4.62              
ATOM   3800  CE2 PHE A 248     100.516 106.556 108.328  1.00  4.62              
ATOM   3801  HE2 PHE A 248      99.904 106.441 109.210  1.00  4.62              
ATOM   3802  CD2 PHE A 248     100.428 105.619 107.285  1.00  4.62              
ATOM   3803  HD2 PHE A 248      99.746 104.788 107.370  1.00  4.62              
ATOM   3804  C   PHE A 248     100.797 104.365 102.555  1.00  4.62              
ATOM   3805  O   PHE A 248     101.596 104.739 101.695  1.00  4.62              
ATOM   3806  N   LYS A 249     100.168 103.182 102.478  1.00  4.73              
ATOM   3807  H   LYS A 249      99.488 102.942 103.196  1.00  4.73              
ATOM   3808  CA  LYS A 249     100.516 102.194 101.449  1.00  4.73              
ATOM   3809  HA  LYS A 249     101.607 102.135 101.436  1.00  4.73              
ATOM   3810  CB  LYS A 249      99.986 100.793 101.852  1.00  4.73              
ATOM   3811  HB1 LYS A 249      98.958 100.683 101.503  1.00  4.73              
ATOM   3812  HB2 LYS A 249      99.987 100.709 102.940  1.00  4.73              
ATOM   3813  CG  LYS A 249     100.864  99.651 101.288  1.00  4.73              
ATOM   3814  HG1 LYS A 249     101.872  99.747 101.695  1.00  4.73              
ATOM   3815  HG2 LYS A 249     100.936  99.761 100.208  1.00  4.73              
ATOM   3816  CD  LYS A 249     100.360  98.219 101.549  1.00  4.73              
ATOM   3817  HD1 LYS A 249     100.974  97.541 100.952  1.00  4.73              
ATOM   3818  HD2 LYS A 249      99.330  98.135 101.200  1.00  4.73              
ATOM   3819  CE  LYS A 249     100.448  97.781 103.018  1.00  4.73              
ATOM   3820  HE1 LYS A 249      99.784  98.415 103.612  1.00  4.73              
ATOM   3821  HE2 LYS A 249     101.471  97.931 103.378  1.00  4.73              
ATOM   3822  NZ  LYS A 249     100.069  96.354 103.197  1.00  4.73              
ATOM   3823  HZ1 LYS A 249     100.072  96.075 104.181  1.00  4.73              
ATOM   3824  HZ2 LYS A 249      99.163  96.121 102.827  1.00  4.73              
ATOM   3825  HZ3 LYS A 249     100.741  95.676 102.831  1.00  4.73              
ATOM   3826  C   LYS A 249     100.141 102.574 100.007  1.00  4.73              
ATOM   3827  O   LYS A 249     100.604 101.927  99.076  1.00  4.73              
ATOM   3828  N   ARG A 250      99.349 103.629  99.794  1.00  4.82              
ATOM   3829  H   ARG A 250      98.903 104.026 100.611  1.00  4.82              
ATOM   3830  CA  ARG A 250      98.955 104.116  98.460  1.00  4.82              
ATOM   3831  HA  ARG A 250      99.281 103.396  97.705  1.00  4.82              
ATOM   3832  CB  ARG A 250      97.407 104.190  98.383  1.00  4.82              
ATOM   3833  HB1 ARG A 250      96.982 103.344  98.927  1.00  4.82              
ATOM   3834  HB2 ARG A 250      97.103 104.086  97.344  1.00  4.82              
ATOM   3835  CG  ARG A 250      96.818 105.500  98.939  1.00  4.82              
ATOM   3836  HG1 ARG A 250      96.973 106.299  98.219  1.00  4.82              
ATOM   3837  HG2 ARG A 250      97.358 105.758  99.844  1.00  4.82              
ATOM   3838  CD  ARG A 250      95.347 105.500  99.344  1.00  4.82              
ATOM   3839  HD1 ARG A 250      95.135 106.507  99.701  1.00  4.82              
ATOM   3840  HD2 ARG A 250      95.209 104.801 100.173  1.00  4.82              
ATOM   3841  NE  ARG A 250      94.389 105.176  98.273  1.00  4.82              
ATOM   3842  HE  ARG A 250      94.752 104.896  97.376  1.00  4.82              
ATOM   3843  CZ  ARG A 250      93.081 105.189  98.470  1.00  4.82              
ATOM   3844  NH1 ARG A 250      92.544 105.730  99.525  1.00  4.82              
ATOM   3845 1HH1 ARG A 250      93.148 106.210 100.202  1.00  4.82              
ATOM   3846 2HH1 ARG A 250      91.566 105.692  99.724  1.00  4.82              
ATOM   3847  NH2 ARG A 250      92.270 104.651  97.603  1.00  4.82              
ATOM   3848 1HH2 ARG A 250      92.649 104.225  96.777  1.00  4.82              
ATOM   3849 2HH2 ARG A 250      91.297 104.575  97.835  1.00  4.82              
ATOM   3850  C   ARG A 250      99.652 105.420  98.104  1.00  4.82              
ATOM   3851  O   ARG A 250     100.098 105.581  96.973  1.00  4.82              
ATOM   3852  N   TRP A 251      99.755 106.335  99.070  1.00  4.82              
ATOM   3853  H   TRP A 251      99.389 106.111  99.988  1.00  4.82              
ATOM   3854  CA  TRP A 251     100.324 107.661  98.876  1.00  4.82              
ATOM   3855  HA  TRP A 251     100.009 108.082  97.933  1.00  4.82              
ATOM   3856  CB  TRP A 251      99.829 108.584  99.988  1.00  4.82              
ATOM   3857  HB1 TRP A 251     100.378 108.360 100.897  1.00  4.82              
ATOM   3858  HB2 TRP A 251      98.773 108.381 100.176  1.00  4.82              
ATOM   3859  CG  TRP A 251      99.947 110.037  99.671  1.00  4.82              
ATOM   3860  CD1 TRP A 251     101.063 110.789  99.789  1.00  4.82              
ATOM   3861  HD1 TRP A 251     102.018 110.431 100.154  1.00  4.82              
ATOM   3862  NE1 TRP A 251     100.797 112.064  99.331  1.00  4.82              
ATOM   3863  HE1 TRP A 251     101.474 112.822  99.308  1.00  4.82              
ATOM   3864  CE2 TRP A 251      99.501 112.194  98.894  1.00  4.82              
ATOM   3865  CZ2 TRP A 251      98.787 113.260  98.333  1.00  4.82              
ATOM   3866  HZ2 TRP A 251      99.270 114.213  98.182  1.00  4.82              
ATOM   3867  CH2 TRP A 251      97.446 113.071  97.971  1.00  4.82              
ATOM   3868  HH2 TRP A 251      96.878 113.879  97.532  1.00  4.82              
ATOM   3869  CZ3 TRP A 251      96.841 111.823  98.183  1.00  4.82              
ATOM   3870  HZ3 TRP A 251      95.804 111.699  97.917  1.00  4.82              
ATOM   3871  CE3 TRP A 251      97.566 110.759  98.761  1.00  4.82              
ATOM   3872  HE3 TRP A 251      97.101 109.799  98.926  1.00  4.82              
ATOM   3873  CD2 TRP A 251      98.921 110.916  99.118  1.00  4.82              
ATOM   3874  C   TRP A 251     101.834 107.618  98.813  1.00  4.82              
ATOM   3875  O   TRP A 251     102.426 108.296  97.968  1.00  4.82              
ATOM   3876  N   VAL A 252     102.423 106.779  99.667  1.00  4.97              
ATOM   3877  H   VAL A 252     101.841 106.201 100.267  1.00  4.97              
ATOM   3878  CA  VAL A 252     103.855 106.768  99.948  1.00  4.97              
ATOM   3879  HA  VAL A 252     104.363 107.116  99.049  1.00  4.97              
ATOM   3880  CB  VAL A 252     104.144 107.834 101.024  1.00  4.97              
ATOM   3881  HB  VAL A 252     103.657 108.751 100.691  1.00  4.97              
ATOM   3882  CG1 VAL A 252     103.536 107.523 102.399  1.00  4.97              
ATOM   3883 1HG1 VAL A 252     103.632 108.399 103.039  1.00  4.97              
ATOM   3884 2HG1 VAL A 252     102.480 107.290 102.293  1.00  4.97              
ATOM   3885 3HG1 VAL A 252     104.043 106.680 102.865  1.00  4.97              
ATOM   3886  CG2 VAL A 252     105.627 108.181 101.086  1.00  4.97              
ATOM   3887 1HG2 VAL A 252     105.787 108.999 101.786  1.00  4.97              
ATOM   3888 2HG2 VAL A 252     106.205 107.316 101.398  1.00  4.97              
ATOM   3889 3HG2 VAL A 252     105.976 108.486 100.099  1.00  4.97              
ATOM   3890  C   VAL A 252     104.434 105.363 100.191  1.00  4.97              
ATOM   3891  O   VAL A 252     105.056 105.109 101.219  1.00  4.97              
ATOM   3892  N   PRO A 253     104.237 104.412  99.252  1.00  4.96              
ATOM   3893  CD  PRO A 253     103.443 104.526  98.031  1.00  4.96              
ATOM   3894  HD1 PRO A 253     103.742 105.394  97.445  1.00  4.96              
ATOM   3895  HD2 PRO A 253     102.387 104.589  98.294  1.00  4.96              
ATOM   3896  CG  PRO A 253     103.666 103.240  97.239  1.00  4.96              
ATOM   3897  HG1 PRO A 253     104.528 103.355  96.581  1.00  4.96              
ATOM   3898  HG2 PRO A 253     102.778 102.955  96.673  1.00  4.96              
ATOM   3899  CB  PRO A 253     103.982 102.235  98.342  1.00  4.96              
ATOM   3900  HB1 PRO A 253     104.517 101.363  97.973  1.00  4.96              
ATOM   3901  HB2 PRO A 253     103.063 101.913  98.824  1.00  4.96              
ATOM   3902  CA  PRO A 253     104.799 103.067  99.335  1.00  4.96              
ATOM   3903  HA  PRO A 253     104.628 102.670 100.337  1.00  4.96              
ATOM   3904  C   PRO A 253     106.316 103.014  99.074  1.00  4.96              
ATOM   3905  O   PRO A 253     106.781 102.406  98.107  1.00  4.96              
ATOM   3906  N   THR A 254     107.074 103.667  99.948  1.00  5.01              
ATOM   3907  H   THR A 254     106.577 104.182 100.668  1.00  5.01              
ATOM   3908  CA  THR A 254     108.535 103.591 100.123  1.00  5.01              
ATOM   3909  HA  THR A 254     108.909 102.640  99.749  1.00  5.01              
ATOM   3910  CB  THR A 254     109.285 104.747  99.411  1.00  5.01              
ATOM   3911  HB  THR A 254     110.350 104.641  99.622  1.00  5.01              
ATOM   3912  CG2 THR A 254     109.103 104.718  97.894  1.00  5.01              
ATOM   3913 1HG2 THR A 254     109.726 105.493  97.449  1.00  5.01              
ATOM   3914 2HG2 THR A 254     109.409 103.746  97.511  1.00  5.01              
ATOM   3915 3HG2 THR A 254     108.061 104.906  97.638  1.00  5.01              
ATOM   3916  OG1 THR A 254     108.874 106.032  99.840  1.00  5.01              
ATOM   3917  HG1 THR A 254     109.588 106.373 100.419  1.00  5.01              
ATOM   3918  C   THR A 254     108.847 103.672 101.611  1.00  5.01              
ATOM   3919  O   THR A 254     109.605 102.858 102.129  1.00  5.01              
ATOM   3920  N   LEU A 255     108.148 104.576 102.309  1.00  4.85              
ATOM   3921  H   LEU A 255     107.570 105.218 101.786  1.00  4.85              
ATOM   3922  CA  LEU A 255     108.172 104.723 103.758  1.00  4.85              
ATOM   3923  HA  LEU A 255     109.184 105.009 104.047  1.00  4.85              
ATOM   3924  CB  LEU A 255     107.209 105.846 104.190  1.00  4.85              
ATOM   3925  HB1 LEU A 255     107.023 105.758 105.258  1.00  4.85              
ATOM   3926  HB2 LEU A 255     106.251 105.689 103.693  1.00  4.85              
ATOM   3927  CG  LEU A 255     107.691 107.284 103.911  1.00  4.85              
ATOM   3928  HG  LEU A 255     107.830 107.400 102.840  1.00  4.85              
ATOM   3929  CD1 LEU A 255     106.618 108.260 104.392  1.00  4.85              
ATOM   3930 1HD1 LEU A 255     106.875 109.262 104.052  1.00  4.85              
ATOM   3931 2HD1 LEU A 255     105.654 107.976 103.994  1.00  4.85              
ATOM   3932 3HD1 LEU A 255     106.567 108.232 105.481  1.00  4.85              
ATOM   3933  CD2 LEU A 255     108.986 107.712 104.603  1.00  4.85              
ATOM   3934 1HD2 LEU A 255     109.237 108.729 104.305  1.00  4.85              
ATOM   3935 2HD2 LEU A 255     108.870 107.666 105.684  1.00  4.85              
ATOM   3936 3HD2 LEU A 255     109.809 107.064 104.302  1.00  4.85              
ATOM   3937  C   LEU A 255     107.860 103.418 104.496  1.00  4.85              
ATOM   3938  O   LEU A 255     106.827 102.773 104.261  1.00  4.85              
ATOM   3939  N   ARG A 256     108.728 103.055 105.447  1.00  4.53              
ATOM   3940  H   ARG A 256     109.457 103.735 105.670  1.00  4.53              
ATOM   3941  CA  ARG A 256     108.415 102.044 106.456  1.00  4.53              
ATOM   3942  HA  ARG A 256     107.795 101.291 105.976  1.00  4.53              
ATOM   3943  CB  ARG A 256     109.644 101.289 107.006  1.00  4.53              
ATOM   3944  HB1 ARG A 256     110.032 100.624 106.233  1.00  4.53              
ATOM   3945  HB2 ARG A 256     109.283 100.663 107.819  1.00  4.53              
ATOM   3946  CG  ARG A 256     110.788 102.121 107.591  1.00  4.53              
ATOM   3947  HG1 ARG A 256     111.119 101.655 108.519  1.00  4.53              
ATOM   3948  HG2 ARG A 256     110.428 103.106 107.852  1.00  4.53              
ATOM   3949  CD  ARG A 256     111.981 102.250 106.641  1.00  4.53              
ATOM   3950  HD1 ARG A 256     112.291 103.296 106.621  1.00  4.53              
ATOM   3951  HD2 ARG A 256     111.685 101.992 105.623  1.00  4.53              
ATOM   3952  NE  ARG A 256     113.094 101.379 107.076  1.00  4.53              
ATOM   3953  HE  ARG A 256     112.937 100.374 107.132  1.00  4.53              
ATOM   3954  CZ  ARG A 256     114.248 101.775 107.570  1.00  4.53              
ATOM   3955  NH1 ARG A 256     114.462 103.014 107.889  1.00  4.53              
ATOM   3956 1HH1 ARG A 256     113.739 103.699 107.796  1.00  4.53              
ATOM   3957 2HH1 ARG A 256     115.287 103.179 108.464  1.00  4.53              
ATOM   3958  NH2 ARG A 256     115.199 100.910 107.767  1.00  4.53              
ATOM   3959 1HH2 ARG A 256     115.049  99.942 107.521  1.00  4.53              
ATOM   3960 2HH2 ARG A 256     116.105 101.285 108.058  1.00  4.53              
ATOM   3961  C   ARG A 256     107.557 102.668 107.568  1.00  4.53              
ATOM   3962  O   ARG A 256     108.005 103.066 108.654  1.00  4.53              
ATOM   3963  N   SER A 257     106.250 102.610 107.333  1.00  4.26              
ATOM   3964  H   SER A 257     105.950 102.365 106.401  1.00  4.26              
ATOM   3965  CA  SER A 257     105.296 102.572 108.437  1.00  4.26              
ATOM   3966  HA  SER A 257     105.394 103.524 108.950  1.00  4.26              
ATOM   3967  CB  SER A 257     103.866 102.496 107.890  1.00  4.26              
ATOM   3968  HB1 SER A 257     103.691 103.362 107.249  1.00  4.26              
ATOM   3969  HB2 SER A 257     103.151 102.535 108.714  1.00  4.26              
ATOM   3970  OG  SER A 257     103.662 101.313 107.135  1.00  4.26              
ATOM   3971  HG  SER A 257     102.811 101.387 106.692  1.00  4.26              
ATOM   3972  C   SER A 257     105.619 101.471 109.453  1.00  4.26              
ATOM   3973  O   SER A 257     106.577 100.714 109.313  1.00  4.26              
ATOM   3974  N   VAL A 258     104.797 101.385 110.488  1.00  4.20              
ATOM   3975  H   VAL A 258     104.196 102.192 110.627  1.00  4.20              
ATOM   3976  CA  VAL A 258     104.548 100.248 111.378  1.00  4.20              
ATOM   3977  HA  VAL A 258     104.380  99.357 110.775  1.00  4.20              
ATOM   3978  CB  VAL A 258     105.687  99.983 112.397  1.00  4.20              
ATOM   3979  HB  VAL A 258     105.230  99.742 113.357  1.00  4.20              
ATOM   3980  CG1 VAL A 258     106.476  98.739 111.965  1.00  4.20              
ATOM   3981 1HG1 VAL A 258     105.823  97.867 111.948  1.00  4.20              
ATOM   3982 2HG1 VAL A 258     106.906  98.891 110.976  1.00  4.20              
ATOM   3983 3HG1 VAL A 258     107.292  98.557 112.660  1.00  4.20              
ATOM   3984  CG2 VAL A 258     106.663 101.147 112.642  1.00  4.20              
ATOM   3985 1HG2 VAL A 258     107.346 100.909 113.456  1.00  4.20              
ATOM   3986 2HG2 VAL A 258     107.260 101.346 111.753  1.00  4.20              
ATOM   3987 3HG2 VAL A 258     106.112 102.045 112.904  1.00  4.20              
ATOM   3988  C   VAL A 258     103.252 100.574 112.109  1.00  4.20              
ATOM   3989  O   VAL A 258     102.873 101.739 112.208  1.00  4.20              
ATOM   3990  N   CYS A 259     102.566  99.567 112.632  1.00  4.12              
ATOM   3991  H   CYS A 259     102.923  98.627 112.565  1.00  4.12              
ATOM   3992  CA  CYS A 259     101.360  99.775 113.411  1.00  4.12              
ATOM   3993  HA  CYS A 259     101.230 100.830 113.637  1.00  4.12              
ATOM   3994  CB  CYS A 259     100.126  99.281 112.639  1.00  4.12              
ATOM   3995  HB1 CYS A 259     100.301  98.273 112.256  1.00  4.12              
ATOM   3996  HB2 CYS A 259      99.929  99.948 111.801  1.00  4.12              
ATOM   3997  SG  CYS A 259      98.680  99.240 113.748  1.00  4.12              
ATOM   3998  HG  CYS A 259      99.133  98.228 114.505  1.00  4.12              
ATOM   3999  C   CYS A 259     101.512  99.072 114.747  1.00  4.12              
ATOM   4000  O   CYS A 259     101.339  97.853 114.827  1.00  4.12              
ATOM   4001  N   LEU A 260     101.819  99.837 115.794  1.00  4.22              
ATOM   4002  H   LEU A 260     101.913 100.842 115.673  1.00  4.22              
ATOM   4003  CA  LEU A 260     101.826  99.302 117.140  1.00  4.22              
ATOM   4004  HA  LEU A 260     102.090  98.245 117.074  1.00  4.22              
ATOM   4005  CB  LEU A 260     102.942  99.939 117.990  1.00  4.22              
ATOM   4006  HB1 LEU A 260     102.841 101.024 117.959  1.00  4.22              
ATOM   4007  HB2 LEU A 260     103.903  99.673 117.545  1.00  4.22              
ATOM   4008  CG  LEU A 260     102.932  99.485 119.467  1.00  4.22              
ATOM   4009  HG  LEU A 260     102.094  99.968 119.969  1.00  4.22              
ATOM   4010  CD1 LEU A 260     102.802  97.974 119.674  1.00  4.22              
ATOM   4011 1HD1 LEU A 260     103.620  97.452 119.176  1.00  4.22              
ATOM   4012 2HD1 LEU A 260     102.849  97.794 120.743  1.00  4.22              
ATOM   4013 3HD1 LEU A 260     101.849  97.597 119.314  1.00  4.22              
ATOM   4014  CD2 LEU A 260     104.208  99.923 120.187  1.00  4.22              
ATOM   4015 1HD2 LEU A 260     104.537 100.889 119.823  1.00  4.22              
ATOM   4016 2HD2 LEU A 260     104.019  99.978 121.261  1.00  4.22              
ATOM   4017 3HD2 LEU A 260     105.003  99.203 120.023  1.00  4.22              
ATOM   4018  C   LEU A 260     100.443  99.373 117.785  1.00  4.22              
ATOM   4019  O   LEU A 260     100.050 100.370 118.402  1.00  4.22              
ATOM   4020  N   ILE A 261      99.748  98.241 117.670  1.00  4.24              
ATOM   4021  H   ILE A 261     100.144  97.510 117.090  1.00  4.24              
ATOM   4022  CA  ILE A 261      98.615  97.857 118.512  1.00  4.24              
ATOM   4023  HA  ILE A 261      98.825  98.221 119.518  1.00  4.24              
ATOM   4024  CB  ILE A 261      97.329  98.567 117.996  1.00  4.24              
ATOM   4025  HB  ILE A 261      97.651  99.407 117.376  1.00  4.24              
ATOM   4026  CG2 ILE A 261      96.446  97.711 117.072  1.00  4.24              
ATOM   4027 1HG2 ILE A 261      95.624  98.310 116.683  1.00  4.24              
ATOM   4028 2HG2 ILE A 261      97.048  97.370 116.228  1.00  4.24              
ATOM   4029 3HG2 ILE A 261      96.050  96.839 117.589  1.00  4.24              
ATOM   4030  CG1 ILE A 261      96.505  99.235 119.120  1.00  4.24              
ATOM   4031 1HG1 ILE A 261      95.712  99.817 118.650  1.00  4.24              
ATOM   4032 2HG1 ILE A 261      97.150  99.941 119.646  1.00  4.24              
ATOM   4033  CD1 ILE A 261      95.860  98.311 120.160  1.00  4.24              
ATOM   4034  HD1 ILE A 261      96.626  97.845 120.776  1.00  4.24              
ATOM   4035  HD2 ILE A 261      95.218  98.904 120.811  1.00  4.24              
ATOM   4036  HD3 ILE A 261      95.262  97.543 119.673  1.00  4.24              
ATOM   4037  C   ILE A 261      98.503  96.333 118.586  1.00  4.24              
ATOM   4038  O   ILE A 261      98.976  95.622 117.699  1.00  4.24              
ATOM   4039  N   GLY A 262      97.879  95.850 119.655  1.00  4.67              
ATOM   4040  H   GLY A 262      97.639  96.486 120.401  1.00  4.67              
ATOM   4041  CA  GLY A 262      97.656  94.437 119.919  1.00  4.67              
ATOM   4042  HA1 GLY A 262      98.433  93.851 119.428  1.00  4.67              
ATOM   4043  HA2 GLY A 262      96.692  94.127 119.516  1.00  4.67              
ATOM   4044  C   GLY A 262      97.694  94.128 121.413  1.00  4.67              
ATOM   4045  O   GLY A 262      97.595  95.025 122.249  1.00  4.67              
ATOM   4046  N   ASP A 263      97.823  92.850 121.738  1.00  4.79              
ATOM   4047  H   ASP A 263      97.852  92.175 120.984  1.00  4.79              
ATOM   4048  CA  ASP A 263      98.119  92.361 123.082  1.00  4.79              
ATOM   4049  HA  ASP A 263      97.501  92.937 123.772  1.00  4.79              
ATOM   4050  CB  ASP A 263      97.647  90.893 123.207  1.00  4.79              
ATOM   4051  HB1 ASP A 263      96.955  90.643 122.400  1.00  4.79              
ATOM   4052  HB2 ASP A 263      97.088  90.802 124.140  1.00  4.79              
ATOM   4053  CG  ASP A 263      98.789  89.879 123.237  1.00  4.79              
ATOM   4054  OD1 ASP A 263      99.340  89.570 122.159  1.00  4.79              
ATOM   4055  OD2 ASP A 263      99.188  89.518 124.365  1.00  4.79              
ATOM   4056  C   ASP A 263      99.585  92.602 123.527  1.00  4.79              
ATOM   4057  O   ASP A 263     100.401  93.139 122.776  1.00  4.79              
ATOM   4058  N   LYS A 264      99.917  92.199 124.761  1.00  4.80              
ATOM   4059  H   LYS A 264      99.218  91.639 125.235  1.00  4.80              
ATOM   4060  CA  LYS A 264     101.274  92.150 125.336  1.00  4.80              
ATOM   4061  HA  LYS A 264     101.661  93.158 125.433  1.00  4.80              
ATOM   4062  CB  LYS A 264     101.141  91.534 126.747  1.00  4.80              
ATOM   4063  HB1 LYS A 264     100.568  90.606 126.677  1.00  4.80              
ATOM   4064  HB2 LYS A 264     100.546  92.226 127.345  1.00  4.80              
ATOM   4065  CG  LYS A 264     102.437  91.243 127.535  1.00  4.80              
ATOM   4066  HG1 LYS A 264     102.162  91.183 128.589  1.00  4.80              
ATOM   4067  HG2 LYS A 264     103.135  92.073 127.418  1.00  4.80              
ATOM   4068  CD  LYS A 264     103.126  89.919 127.153  1.00  4.80              
ATOM   4069  HD1 LYS A 264     103.677  90.047 126.223  1.00  4.80              
ATOM   4070  HD2 LYS A 264     102.374  89.142 127.005  1.00  4.80              
ATOM   4071  CE  LYS A 264     104.114  89.452 128.230  1.00  4.80              
ATOM   4072  HE1 LYS A 264     103.568  89.285 129.162  1.00  4.80              
ATOM   4073  HE2 LYS A 264     104.859  90.236 128.386  1.00  4.80              
ATOM   4074  NZ  LYS A 264     104.781  88.200 127.805  1.00  4.80              
ATOM   4075  HZ1 LYS A 264     105.423  87.811 128.472  1.00  4.80              
ATOM   4076  HZ2 LYS A 264     104.099  87.493 127.520  1.00  4.80              
ATOM   4077  HZ3 LYS A 264     105.248  88.326 126.903  1.00  4.80              
ATOM   4078  C   LYS A 264     102.288  91.384 124.472  1.00  4.80              
ATOM   4079  O   LYS A 264     103.401  91.868 124.242  1.00  4.80              
ATOM   4080  N   GLU A 265     101.943  90.186 124.015  1.00  4.86              
ATOM   4081  H   GLU A 265     101.007  89.823 124.191  1.00  4.86              
ATOM   4082  CA  GLU A 265     102.864  89.382 123.211  1.00  4.86              
ATOM   4083  HA  GLU A 265     103.852  89.452 123.662  1.00  4.86              
ATOM   4084  CB  GLU A 265     102.422  87.905 123.207  1.00  4.86              
ATOM   4085  HB1 GLU A 265     102.023  87.642 122.226  1.00  4.86              
ATOM   4086  HB2 GLU A 265     101.630  87.746 123.941  1.00  4.86              
ATOM   4087  CG  GLU A 265     103.585  86.961 123.548  1.00  4.86              
ATOM   4088  HG1 GLU A 265     104.385  87.102 122.817  1.00  4.86              
ATOM   4089  HG2 GLU A 265     103.236  85.929 123.467  1.00  4.86              
ATOM   4090  CD  GLU A 265     104.117  87.211 124.967  1.00  4.86              
ATOM   4091  OE1 GLU A 265     103.551  86.682 125.953  1.00  4.86              
ATOM   4092  OE2 GLU A 265     105.085  87.993 125.135  1.00  4.86              
ATOM   4093  C   GLU A 265     103.024  89.960 121.795  1.00  4.86              
ATOM   4094  O   GLU A 265     104.141  90.099 121.287  1.00  4.86              
ATOM   4095  N   GLN A 266     101.926  90.427 121.193  1.00  4.74              
ATOM   4096  H   GLN A 266     101.029  90.226 121.637  1.00  4.74              
ATOM   4097  CA  GLN A 266     101.924  91.142 119.912  1.00  4.74              
ATOM   4098  HA  GLN A 266     102.273  90.457 119.140  1.00  4.74              
ATOM   4099  CB  GLN A 266     100.479  91.587 119.574  1.00  4.74              
ATOM   4100  HB1 GLN A 266     100.492  92.307 118.753  1.00  4.74              
ATOM   4101  HB2 GLN A 266     100.043  92.067 120.446  1.00  4.74              
ATOM   4102  CG  GLN A 266      99.615  90.388 119.159  1.00  4.74              
ATOM   4103  HG1 GLN A 266      99.940  89.549 119.753  1.00  4.74              
ATOM   4104  HG2 GLN A 266      99.785  90.173 118.110  1.00  4.74              
ATOM   4105  CD  GLN A 266      98.110  90.497 119.367  1.00  4.74              
ATOM   4106  OE1 GLN A 266      97.495  91.531 119.184  1.00  4.74              
ATOM   4107  NE2 GLN A 266      97.440  89.424 119.716  1.00  4.74              
ATOM   4108 1HE2 GLN A 266      97.942  88.602 120.019  1.00  4.74              
ATOM   4109 2HE2 GLN A 266      96.456  89.523 119.873  1.00  4.74              
ATOM   4110  C   GLN A 266     102.889  92.348 119.891  1.00  4.74              
ATOM   4111  O   GLN A 266     103.791  92.465 119.037  1.00  4.74              
ATOM   4112  N   ARG A 267     102.712  93.246 120.867  1.00  4.72              
ATOM   4113  H   ARG A 267     101.953  93.093 121.530  1.00  4.72              
ATOM   4114  CA  ARG A 267     103.581  94.417 121.026  1.00  4.72              
ATOM   4115  HA  ARG A 267     103.601  94.945 120.072  1.00  4.72              
ATOM   4116  CB  ARG A 267     103.005  95.406 122.052  1.00  4.72              
ATOM   4117  HB1 ARG A 267     101.999  95.684 121.730  1.00  4.72              
ATOM   4118  HB2 ARG A 267     103.631  96.298 122.060  1.00  4.72              
ATOM   4119  CG  ARG A 267     102.946  94.888 123.487  1.00  4.72              
ATOM   4120  HG1 ARG A 267     103.953  94.856 123.896  1.00  4.72              
ATOM   4121  HG2 ARG A 267     102.557  93.890 123.467  1.00  4.72              
ATOM   4122  CD  ARG A 267     101.999  95.734 124.350  1.00  4.72              
ATOM   4123  HD1 ARG A 267     100.979  95.384 124.181  1.00  4.72              
ATOM   4124  HD2 ARG A 267     102.035  96.767 124.016  1.00  4.72              
ATOM   4125  NE  ARG A 267     102.303  95.698 125.797  1.00  4.72              
ATOM   4126  HE  ARG A 267     101.562  95.399 126.403  1.00  4.72              
ATOM   4127  CZ  ARG A 267     103.347  96.291 126.354  1.00  4.72              
ATOM   4128  NH1 ARG A 267     104.395  96.642 125.678  1.00  4.72              
ATOM   4129 1HH1 ARG A 267     104.218  96.763 124.682  1.00  4.72              
ATOM   4130 2HH1 ARG A 267     104.866  97.482 125.988  1.00  4.72              
ATOM   4131  NH2 ARG A 267     103.340  96.616 127.615  1.00  4.72              
ATOM   4132 1HH2 ARG A 267     102.487  96.553 128.139  1.00  4.72              
ATOM   4133 2HH2 ARG A 267     104.074  97.227 127.927  1.00  4.72              
ATOM   4134  C   ARG A 267     105.046  94.052 121.301  1.00  4.72              
ATOM   4135  O   ARG A 267     105.939  94.695 120.738  1.00  4.72              
ATOM   4136  N   ALA A 268     105.291  92.988 122.076  1.00  4.84              
ATOM   4137  H   ALA A 268     104.519  92.499 122.514  1.00  4.84              
ATOM   4138  CA  ALA A 268     106.649  92.482 122.270  1.00  4.84              
ATOM   4139  HA  ALA A 268     107.248  93.292 122.688  1.00  4.84              
ATOM   4140  CB  ALA A 268     106.618  91.351 123.306  1.00  4.84              
ATOM   4141  HB1 ALA A 268     107.634  91.013 123.508  1.00  4.84              
ATOM   4142  HB2 ALA A 268     106.175  91.709 124.236  1.00  4.84              
ATOM   4143  HB3 ALA A 268     106.038  90.506 122.936  1.00  4.84              
ATOM   4144  C   ALA A 268     107.354  92.046 120.968  1.00  4.84              
ATOM   4145  O   ALA A 268     108.500  92.432 120.719  1.00  4.84              
ATOM   4146  N   ALA A 269     106.660  91.305 120.099  1.00  4.83              
ATOM   4147  H   ALA A 269     105.730  90.986 120.360  1.00  4.83              
ATOM   4148  CA  ALA A 269     107.187  90.949 118.778  1.00  4.83              
ATOM   4149  HA  ALA A 269     108.114  90.390 118.909  1.00  4.83              
ATOM   4150  CB  ALA A 269     106.172  90.027 118.092  1.00  4.83              
ATOM   4151  HB1 ALA A 269     106.534  89.754 117.100  1.00  4.83              
ATOM   4152  HB2 ALA A 269     106.041  89.119 118.683  1.00  4.83              
ATOM   4153  HB3 ALA A 269     105.210  90.528 118.002  1.00  4.83              
ATOM   4154  C   ALA A 269     107.520  92.186 117.924  1.00  4.83              
ATOM   4155  O   ALA A 269     108.616  92.274 117.359  1.00  4.83              
ATOM   4156  N   PHE A 270     106.628  93.189 117.894  1.00  4.78              
ATOM   4157  H   PHE A 270     105.741  93.082 118.375  1.00  4.78              
ATOM   4158  CA  PHE A 270     106.965  94.465 117.236  1.00  4.78              
ATOM   4159  HA  PHE A 270     107.117  94.274 116.173  1.00  4.78              
ATOM   4160  CB  PHE A 270     105.768  95.421 117.376  1.00  4.78              
ATOM   4161  HB1 PHE A 270     105.322  95.312 118.363  1.00  4.78              
ATOM   4162  HB2 PHE A 270     105.003  95.143 116.650  1.00  4.78              
ATOM   4163  CG  PHE A 270     106.140  96.875 117.185  1.00  4.78              
ATOM   4164  CD1 PHE A 270     106.315  97.391 115.890  1.00  4.78              
ATOM   4165  HD1 PHE A 270     106.134  96.768 115.026  1.00  4.78              
ATOM   4166  CE1 PHE A 270     106.775  98.705 115.725  1.00  4.78              
ATOM   4167  HE1 PHE A 270     106.944  99.100 114.742  1.00  4.78              
ATOM   4168  CZ  PHE A 270     107.064  99.504 116.838  1.00  4.78              
ATOM   4169  HZ  PHE A 270     107.428 100.505 116.689  1.00  4.78              
ATOM   4170  CE2 PHE A 270     106.904  98.989 118.132  1.00  4.78              
ATOM   4171  HE2 PHE A 270     107.149  99.597 118.991  1.00  4.78              
ATOM   4172  CD2 PHE A 270     106.435  97.675 118.307  1.00  4.78              
ATOM   4173  HD2 PHE A 270     106.334  97.270 119.305  1.00  4.78              
ATOM   4174  C   PHE A 270     108.271  95.100 117.741  1.00  4.78              
ATOM   4175  O   PHE A 270     109.120  95.466 116.929  1.00  4.78              
ATOM   4176  N   VAL A 271     108.450  95.220 119.062  1.00  4.81              
ATOM   4177  H   VAL A 271     107.708  94.904 119.682  1.00  4.81              
ATOM   4178  CA  VAL A 271     109.630  95.904 119.638  1.00  4.81              
ATOM   4179  HA  VAL A 271     109.782  96.819 119.066  1.00  4.81              
ATOM   4180  CB  VAL A 271     109.313  96.302 121.104  1.00  4.81              
ATOM   4181  HB  VAL A 271     108.231  96.401 121.205  1.00  4.81              
ATOM   4182  CG1 VAL A 271     109.783  95.320 122.186  1.00  4.81              
ATOM   4183 1HG1 VAL A 271     109.392  95.630 123.155  1.00  4.81              
ATOM   4184 2HG1 VAL A 271     109.408  94.325 121.971  1.00  4.81              
ATOM   4185 3HG1 VAL A 271     110.871  95.292 122.233  1.00  4.81              
ATOM   4186  CG2 VAL A 271     109.895  97.669 121.443  1.00  4.81              
ATOM   4187 1HG2 VAL A 271     109.644  97.935 122.470  1.00  4.81              
ATOM   4188 2HG2 VAL A 271     110.977  97.645 121.327  1.00  4.81              
ATOM   4189 3HG2 VAL A 271     109.451  98.407 120.779  1.00  4.81              
ATOM   4190  C   VAL A 271     110.930  95.091 119.511  1.00  4.81              
ATOM   4191  O   VAL A 271     112.032  95.640 119.585  1.00  4.81              
ATOM   4192  N   ARG A 272     110.799  93.777 119.298  1.00  4.93              
ATOM   4193  H   ARG A 272     109.857  93.400 119.334  1.00  4.93              
ATOM   4194  CA  ARG A 272     111.897  92.845 119.028  1.00  4.93              
ATOM   4195  HA  ARG A 272     112.720  93.107 119.683  1.00  4.93              
ATOM   4196  CB  ARG A 272     111.386  91.423 119.373  1.00  4.93              
ATOM   4197  HB1 ARG A 272     110.327  91.370 119.124  1.00  4.93              
ATOM   4198  HB2 ARG A 272     111.452  91.293 120.454  1.00  4.93              
ATOM   4199  CG  ARG A 272     112.015  90.192 118.683  1.00  4.93              
ATOM   4200  HG1 ARG A 272     111.759  90.210 117.623  1.00  4.93              
ATOM   4201  HG2 ARG A 272     111.539  89.305 119.103  1.00  4.93              
ATOM   4202  CD  ARG A 272     113.534  90.012 118.804  1.00  4.93              
ATOM   4203  HD1 ARG A 272     114.041  90.722 118.154  1.00  4.93              
ATOM   4204  HD2 ARG A 272     113.784  89.020 118.422  1.00  4.93              
ATOM   4205  NE  ARG A 272     114.010  90.125 120.198  1.00  4.93              
ATOM   4206  HE  ARG A 272     113.749  89.368 120.808  1.00  4.93              
ATOM   4207  CZ  ARG A 272     114.716  91.118 120.712  1.00  4.93              
ATOM   4208  NH1 ARG A 272     115.046  92.179 120.023  1.00  4.93              
ATOM   4209 1HH1 ARG A 272     114.716  92.282 119.064  1.00  4.93              
ATOM   4210 2HH1 ARG A 272     115.513  92.956 120.445  1.00  4.93              
ATOM   4211  NH2 ARG A 272     115.100  91.062 121.959  1.00  4.93              
ATOM   4212 1HH2 ARG A 272     114.812  90.296 122.540  1.00  4.93              
ATOM   4213 2HH2 ARG A 272     115.647  91.810 122.350  1.00  4.93              
ATOM   4214  C   ARG A 272     112.422  92.925 117.607  1.00  4.93              
ATOM   4215  O   ARG A 272     113.645  92.987 117.464  1.00  4.93              
ATOM   4216  N   ASP A 273     111.519  92.857 116.630  1.00  4.97              
ATOM   4217  H   ASP A 273     110.550  92.705 116.892  1.00  4.97              
ATOM   4218  CA  ASP A 273     111.847  92.867 115.202  1.00  4.97              
ATOM   4219  HA  ASP A 273     112.691  92.208 114.992  1.00  4.97              
ATOM   4220  CB  ASP A 273     110.607  92.408 114.382  1.00  4.97              
ATOM   4221  HB1 ASP A 273     110.793  92.656 113.335  1.00  4.97              
ATOM   4222  HB2 ASP A 273     109.746  92.988 114.710  1.00  4.97              
ATOM   4223  CG  ASP A 273     110.172  90.935 114.415  1.00  4.97              
ATOM   4224  OD1 ASP A 273     110.796  90.129 115.137  1.00  4.97              
ATOM   4225  OD2 ASP A 273     109.198  90.626 113.673  1.00  4.97              
ATOM   4226  C   ASP A 273     112.191  94.288 114.739  1.00  4.97              
ATOM   4227  O   ASP A 273     113.301  94.551 114.280  1.00  4.97              
ATOM   4228  N   VAL A 274     111.227  95.212 114.845  1.00  4.90              
ATOM   4229  H   VAL A 274     110.393  94.972 115.371  1.00  4.90              
ATOM   4230  CA  VAL A 274     111.114  96.313 113.877  1.00  4.90              
ATOM   4231  HA  VAL A 274     111.729  96.045 113.018  1.00  4.90              
ATOM   4232  CB  VAL A 274     109.668  96.528 113.357  1.00  4.90              
ATOM   4233  HB  VAL A 274     109.151  97.234 114.010  1.00  4.90              
ATOM   4234  CG1 VAL A 274     109.694  97.102 111.931  1.00  4.90              
ATOM   4235 1HG1 VAL A 274     108.706  97.075 111.477  1.00  4.90              
ATOM   4236 2HG1 VAL A 274     110.027  98.138 111.965  1.00  4.90              
ATOM   4237 3HG1 VAL A 274     110.386  96.541 111.303  1.00  4.90              
ATOM   4238  CG2 VAL A 274     108.808  95.259 113.302  1.00  4.90              
ATOM   4239 1HG2 VAL A 274     108.612  94.906 114.313  1.00  4.90              
ATOM   4240 2HG2 VAL A 274     107.849  95.475 112.834  1.00  4.90              
ATOM   4241 3HG2 VAL A 274     109.322  94.485 112.734  1.00  4.90              
ATOM   4242  C   VAL A 274     111.675  97.646 114.377  1.00  4.90              
ATOM   4243  O   VAL A 274     111.935  98.554 113.597  1.00  4.90              
ATOM   4244  N   LEU A 275     111.862  97.807 115.684  1.00  4.98              
ATOM   4245  H   LEU A 275     111.617  97.046 116.299  1.00  4.98              
ATOM   4246  CA  LEU A 275     112.176  99.118 116.242  1.00  4.98              
ATOM   4247  HA  LEU A 275     111.555  99.861 115.740  1.00  4.98              
ATOM   4248  CB  LEU A 275     111.767  99.096 117.730  1.00  4.98              
ATOM   4249  HB1 LEU A 275     112.194  98.211 118.198  1.00  4.98              
ATOM   4250  HB2 LEU A 275     110.681  98.992 117.782  1.00  4.98              
ATOM   4251  CG  LEU A 275     112.185 100.334 118.552  1.00  4.98              
ATOM   4252  HG  LEU A 275     113.264 100.468 118.528  1.00  4.98              
ATOM   4253  CD1 LEU A 275     111.490 101.610 118.090  1.00  4.98              
ATOM   4254 1HD1 LEU A 275     111.799 102.450 118.710  1.00  4.98              
ATOM   4255 2HD1 LEU A 275     111.763 101.837 117.058  1.00  4.98              
ATOM   4256 3HD1 LEU A 275     110.414 101.483 118.159  1.00  4.98              
ATOM   4257  CD2 LEU A 275     111.803 100.116 120.008  1.00  4.98              
ATOM   4258 1HD2 LEU A 275     112.117 100.966 120.601  1.00  4.98              
ATOM   4259 2HD2 LEU A 275     110.721 100.027 120.086  1.00  4.98              
ATOM   4260 3HD2 LEU A 275     112.290  99.218 120.382  1.00  4.98              
ATOM   4261  C   LEU A 275     113.636  99.594 116.052  1.00  4.98              
ATOM   4262  O   LEU A 275     113.895 100.788 116.127  1.00  4.98              
ATOM   4263  N   LEU A 276     114.616  98.697 115.914  1.00  5.28              
ATOM   4264  H   LEU A 276     114.343  97.740 115.749  1.00  5.28              
ATOM   4265  CA  LEU A 276     115.933  98.968 116.518  1.00  5.28              
ATOM   4266  HA  LEU A 276     115.871  99.887 117.102  1.00  5.28              
ATOM   4267  CB  LEU A 276     116.262  97.821 117.501  1.00  5.28              
ATOM   4268  HB1 LEU A 276     117.301  97.913 117.822  1.00  5.28              
ATOM   4269  HB2 LEU A 276     116.162  96.874 116.972  1.00  5.28              
ATOM   4270  CG  LEU A 276     115.371  97.764 118.752  1.00  5.28              
ATOM   4271  HG  LEU A 276     114.329  97.829 118.457  1.00  5.28              
ATOM   4272  CD1 LEU A 276     115.564  96.431 119.478  1.00  5.28              
ATOM   4273 1HD1 LEU A 276     114.910  96.398 120.350  1.00  5.28              
ATOM   4274 2HD1 LEU A 276     115.284  95.614 118.812  1.00  5.28              
ATOM   4275 3HD1 LEU A 276     116.603  96.319 119.787  1.00  5.28              
ATOM   4276  CD2 LEU A 276     115.684  98.898 119.732  1.00  5.28              
ATOM   4277 1HD2 LEU A 276     115.029  98.817 120.598  1.00  5.28              
ATOM   4278 2HD2 LEU A 276     116.725  98.835 120.054  1.00  5.28              
ATOM   4279 3HD2 LEU A 276     115.511  99.861 119.254  1.00  5.28              
ATOM   4280  C   LEU A 276     117.129  99.207 115.583  1.00  5.28              
ATOM   4281  O   LEU A 276     117.821 100.197 115.810  1.00  5.28              
ATOM   4282  N   PRO A 277     117.415  98.380 114.557  1.00  5.14              
ATOM   4283  CD  PRO A 277     116.759  97.121 114.207  1.00  5.14              
ATOM   4284  HD1 PRO A 277     115.691  97.256 114.030  1.00  5.14              
ATOM   4285  HD2 PRO A 277     116.924  96.387 114.994  1.00  5.14              
ATOM   4286  CG  PRO A 277     117.432  96.626 112.925  1.00  5.14              
ATOM   4287  HG1 PRO A 277     116.873  96.976 112.056  1.00  5.14              
ATOM   4288  HG2 PRO A 277     117.520  95.539 112.909  1.00  5.14              
ATOM   4289  CB  PRO A 277     118.801  97.305 112.972  1.00  5.14              
ATOM   4290  HB1 PRO A 277     119.263  97.374 111.986  1.00  5.14              
ATOM   4291  HB2 PRO A 277     119.458  96.757 113.650  1.00  5.14              
ATOM   4292  CA  PRO A 277     118.468  98.674 113.579  1.00  5.14              
ATOM   4293  HA  PRO A 277     119.351  99.100 114.058  1.00  5.14              
ATOM   4294  C   PRO A 277     117.926  99.683 112.531  1.00  5.14              
ATOM   4295  O   PRO A 277     117.968  99.446 111.326  1.00  5.14              
ATOM   4296  N   GLY A 278     117.286 100.759 113.001  1.00  5.41              
ATOM   4297  H   GLY A 278     117.309 100.911 114.003  1.00  5.41              
ATOM   4298  CA  GLY A 278     116.729 101.836 112.180  1.00  5.41              
ATOM   4299  HA1 GLY A 278     117.459 102.100 111.412  1.00  5.41              
ATOM   4300  HA2 GLY A 278     116.585 102.714 112.811  1.00  5.41              
ATOM   4301  C   GLY A 278     115.413 101.575 111.466  1.00  5.41              
ATOM   4302  O   GLY A 278     114.964 102.406 110.685  1.00  5.41              
ATOM   4303  N   GLU A 279     114.787 100.428 111.715  1.00  5.29              
ATOM   4304  H   GLU A 279     115.221  99.817 112.388  1.00  5.29              
ATOM   4305  CA  GLU A 279     113.697  99.882 110.896  1.00  5.29              
ATOM   4306  HA  GLU A 279     113.997 100.060 109.866  1.00  5.29              
ATOM   4307  CB  GLU A 279     113.665  98.348 111.089  1.00  5.29              
ATOM   4308  HB1 GLU A 279     112.653  97.987 111.262  1.00  5.29              
ATOM   4309  HB2 GLU A 279     114.265  98.069 111.958  1.00  5.29              
ATOM   4310  CG  GLU A 279     114.219  97.618 109.861  1.00  5.29              
ATOM   4311  HG1 GLU A 279     114.461  96.592 110.147  1.00  5.29              
ATOM   4312  HG2 GLU A 279     115.138  98.098 109.518  1.00  5.29              
ATOM   4313  CD  GLU A 279     113.164  97.606 108.754  1.00  5.29              
ATOM   4314  OE1 GLU A 279     112.980  98.639 108.066  1.00  5.29              
ATOM   4315  OE2 GLU A 279     112.438  96.590 108.645  1.00  5.29              
ATOM   4316  C   GLU A 279     112.314 100.579 110.948  1.00  5.29              
ATOM   4317  O   GLU A 279     111.261  99.972 110.719  1.00  5.29              
ATOM   4318  N   TRP A 280     112.327 101.889 111.190  1.00  4.97              
ATOM   4319  H   TRP A 280     113.233 102.338 111.258  1.00  4.97              
ATOM   4320  CA  TRP A 280     111.185 102.754 111.433  1.00  4.97              
ATOM   4321  HA  TRP A 280     110.272 102.257 111.106  1.00  4.97              
ATOM   4322  CB  TRP A 280     111.109 102.963 112.974  1.00  4.97              
ATOM   4323  HB1 TRP A 280     112.092 103.301 113.309  1.00  4.97              
ATOM   4324  HB2 TRP A 280     110.949 101.984 113.427  1.00  4.97              
ATOM   4325  CG  TRP A 280     110.105 103.917 113.592  1.00  4.97              
ATOM   4326  CD1 TRP A 280     109.893 105.200 113.218  1.00  4.97              
ATOM   4327  HD1 TRP A 280     110.407 105.704 112.416  1.00  4.97              
ATOM   4328  NE1 TRP A 280     108.949 105.797 114.021  1.00  4.97              
ATOM   4329  HE1 TRP A 280     108.534 106.701 113.819  1.00  4.97              
ATOM   4330  CE2 TRP A 280     108.698 105.025 115.125  1.00  4.97              
ATOM   4331  CZ2 TRP A 280     107.990 105.272 116.309  1.00  4.97              
ATOM   4332  HZ2 TRP A 280     107.551 106.244 116.479  1.00  4.97              
ATOM   4333  CH2 TRP A 280     107.854 104.243 117.252  1.00  4.97              
ATOM   4334  HH2 TRP A 280     107.303 104.414 118.167  1.00  4.97              
ATOM   4335  CZ3 TRP A 280     108.432 102.988 116.992  1.00  4.97              
ATOM   4336  HZ3 TRP A 280     108.341 102.207 117.733  1.00  4.97              
ATOM   4337  CE3 TRP A 280     109.163 102.757 115.803  1.00  4.97              
ATOM   4338  HE3 TRP A 280     109.644 101.802 115.637  1.00  4.97              
ATOM   4339  CD2 TRP A 280     109.334 103.776 114.837  1.00  4.97              
ATOM   4340  C   TRP A 280     111.287 104.092 110.695  1.00  4.97              
ATOM   4341  O   TRP A 280     112.293 104.787 110.812  1.00  4.97              
ATOM   4342  N   ASP A 281     110.182 104.519 110.070  1.00  4.83              
ATOM   4343  H   ASP A 281     109.436 103.864 109.862  1.00  4.83              
ATOM   4344  CA  ASP A 281     109.905 105.941 109.842  1.00  4.83              
ATOM   4345  HA  ASP A 281     110.614 106.502 110.451  1.00  4.83              
ATOM   4346  CB  ASP A 281     110.258 106.418 108.424  1.00  4.83              
ATOM   4347  HB1 ASP A 281     111.344 106.378 108.317  1.00  4.83              
ATOM   4348  HB2 ASP A 281     109.963 107.463 108.321  1.00  4.83              
ATOM   4349  CG  ASP A 281     109.630 105.616 107.296  1.00  4.83              
ATOM   4350  OD1 ASP A 281     108.385 105.535 107.262  1.00  4.83              
ATOM   4351  OD2 ASP A 281     110.394 105.097 106.449  1.00  4.83              
ATOM   4352  C   ASP A 281     108.549 106.417 110.391  1.00  4.83              
ATOM   4353  O   ASP A 281     108.533 107.476 111.034  1.00  4.83              
ATOM   4354  N   VAL A 282     107.456 105.629 110.336  1.00  4.24              
ATOM   4355  H   VAL A 282     107.494 104.761 109.814  1.00  4.24              
ATOM   4356  CA  VAL A 282     106.161 106.184 110.786  1.00  4.24              
ATOM   4357  HA  VAL A 282     106.356 107.007 111.461  1.00  4.24              
ATOM   4358  CB  VAL A 282     105.293 106.781 109.654  1.00  4.24              
ATOM   4359  HB  VAL A 282     104.888 105.982 109.031  1.00  4.24              
ATOM   4360  CG1 VAL A 282     104.129 107.564 110.285  1.00  4.24              
ATOM   4361 1HG1 VAL A 282     103.651 108.186 109.534  1.00  4.24              
ATOM   4362 2HG1 VAL A 282     103.392 106.872 110.690  1.00  4.24              
ATOM   4363 3HG1 VAL A 282     104.497 108.217 111.077  1.00  4.24              
ATOM   4364  CG2 VAL A 282     106.040 107.746 108.735  1.00  4.24              
ATOM   4365 1HG2 VAL A 282     105.365 108.159 107.988  1.00  4.24              
ATOM   4366 2HG2 VAL A 282     106.495 108.545 109.314  1.00  4.24              
ATOM   4367 3HG2 VAL A 282     106.827 107.213 108.206  1.00  4.24              
ATOM   4368  C   VAL A 282     105.349 105.174 111.571  1.00  4.24              
ATOM   4369  O   VAL A 282     104.692 104.292 111.016  1.00  4.24              
ATOM   4370  N   CYS A 283     105.332 105.327 112.890  1.00  4.15              
ATOM   4371  H   CYS A 283     105.661 106.199 113.294  1.00  4.15              
ATOM   4372  CA  CYS A 283     104.599 104.404 113.728  1.00  4.15              
ATOM   4373  HA  CYS A 283     104.449 103.467 113.194  1.00  4.15              
ATOM   4374  CB  CYS A 283     105.421 104.058 114.960  1.00  4.15              
ATOM   4375  HB1 CYS A 283     105.482 104.925 115.611  1.00  4.15              
ATOM   4376  HB2 CYS A 283     106.426 103.787 114.636  1.00  4.15              
ATOM   4377  SG  CYS A 283     104.703 102.639 115.831  1.00  4.15              
ATOM   4378  HG  CYS A 283     105.721 102.494 116.690  1.00  4.15              
ATOM   4379  C   CYS A 283     103.213 104.991 114.011  1.00  4.15              
ATOM   4380  O   CYS A 283     103.068 106.065 114.617  1.00  4.15              
ATOM   4381  N   VAL A 284     102.180 104.291 113.535  1.00  4.09              
ATOM   4382  H   VAL A 284     102.357 103.451 112.993  1.00  4.09              
ATOM   4383  CA  VAL A 284     100.846 104.507 114.072  1.00  4.09              
ATOM   4384  HA  VAL A 284     100.739 105.580 114.209  1.00  4.09              
ATOM   4385  CB  VAL A 284      99.665 104.118 113.142  1.00  4.09              
ATOM   4386  HB  VAL A 284      98.748 104.336 113.691  1.00  4.09              
ATOM   4387  CG1 VAL A 284      99.607 104.962 111.866  1.00  4.09              
ATOM   4388 1HG1 VAL A 284      99.315 105.973 112.134  1.00  4.09              
ATOM   4389 2HG1 VAL A 284     100.573 104.965 111.359  1.00  4.09              
ATOM   4390 3HG1 VAL A 284      98.846 104.573 111.188  1.00  4.09              
ATOM   4391  CG2 VAL A 284      99.576 102.653 112.736  1.00  4.09              
ATOM   4392 1HG2 VAL A 284      98.672 102.479 112.152  1.00  4.09              
ATOM   4393 2HG2 VAL A 284     100.441 102.380 112.136  1.00  4.09              
ATOM   4394 3HG2 VAL A 284      99.511 102.044 113.634  1.00  4.09              
ATOM   4395  C   VAL A 284     100.688 103.893 115.433  1.00  4.09              
ATOM   4396  O   VAL A 284     101.072 102.747 115.682  1.00  4.09              
ATOM   4397  N   THR A 285     100.047 104.664 116.308  1.00  4.29              
ATOM   4398  H   THR A 285      99.700 105.575 116.028  1.00  4.29              
ATOM   4399  CA  THR A 285      99.500 104.062 117.513  1.00  4.29              
ATOM   4400  HA  THR A 285      99.221 103.033 117.283  1.00  4.29              
ATOM   4401  CB  THR A 285     100.507 104.004 118.670  1.00  4.29              
ATOM   4402  HB  THR A 285     101.489 103.738 118.278  1.00  4.29              
ATOM   4403  CG2 THR A 285     100.622 105.290 119.495  1.00  4.29              
ATOM   4404 1HG2 THR A 285     101.444 105.190 120.203  1.00  4.29              
ATOM   4405 2HG2 THR A 285     100.822 106.136 118.838  1.00  4.29              
ATOM   4406 3HG2 THR A 285      99.712 105.479 120.063  1.00  4.29              
ATOM   4407  OG1 THR A 285     100.088 102.976 119.530  1.00  4.29              
ATOM   4408  HG1 THR A 285     100.290 102.120 119.113  1.00  4.29              
ATOM   4409  C   THR A 285      98.219 104.788 117.833  1.00  4.29              
ATOM   4410  O   THR A 285      97.798 105.697 117.117  1.00  4.29              
ATOM   4411  N   SER A 286      97.566 104.363 118.891  1.00  4.50              
ATOM   4412  H   SER A 286      98.050 103.740 119.531  1.00  4.50              
ATOM   4413  CA  SER A 286      96.265 104.873 119.255  1.00  4.50              
ATOM   4414  HA  SER A 286      96.067 105.806 118.733  1.00  4.50              
ATOM   4415  CB  SER A 286      95.185 103.866 118.830  1.00  4.50              
ATOM   4416  HB1 SER A 286      95.173 103.805 117.740  1.00  4.50              
ATOM   4417  HB2 SER A 286      94.206 104.211 119.164  1.00  4.50              
ATOM   4418  OG  SER A 286      95.436 102.575 119.357  1.00  4.50              
ATOM   4419  HG  SER A 286      96.338 102.335 119.112  1.00  4.50              
ATOM   4420  C   SER A 286      96.216 105.185 120.743  1.00  4.50              
ATOM   4421  O   SER A 286      97.069 104.732 121.519  1.00  4.50              
ATOM   4422  N   TYR A 287      95.205 105.962 121.136  1.00  4.42              
ATOM   4423  H   TYR A 287      94.569 106.311 120.433  1.00  4.42              
ATOM   4424  CA  TYR A 287      95.084 106.525 122.481  1.00  4.42              
ATOM   4425  HA  TYR A 287      95.799 107.343 122.579  1.00  4.42              
ATOM   4426  CB  TYR A 287      93.675 107.091 122.673  1.00  4.42              
ATOM   4427  HB1 TYR A 287      93.539 107.364 123.717  1.00  4.42              
ATOM   4428  HB2 TYR A 287      92.950 106.308 122.452  1.00  4.42              
ATOM   4429  CG  TYR A 287      93.361 108.308 121.836  1.00  4.42              
ATOM   4430  CD1 TYR A 287      93.952 109.550 122.144  1.00  4.42              
ATOM   4431  HD1 TYR A 287      94.659 109.632 122.954  1.00  4.42              
ATOM   4432  CE1 TYR A 287      93.630 110.689 121.381  1.00  4.42              
ATOM   4433  HE1 TYR A 287      94.068 111.649 121.598  1.00  4.42              
ATOM   4434  CZ  TYR A 287      92.688 110.588 120.338  1.00  4.42              
ATOM   4435  OH  TYR A 287      92.276 111.693 119.675  1.00  4.42              
ATOM   4436  HH  TYR A 287      91.431 111.473 119.249  1.00  4.42              
ATOM   4437  CE2 TYR A 287      92.107 109.341 120.029  1.00  4.42              
ATOM   4438  HE2 TYR A 287      91.374 109.280 119.239  1.00  4.42              
ATOM   4439  CD2 TYR A 287      92.450 108.198 120.769  1.00  4.42              
ATOM   4440  HD2 TYR A 287      91.985 107.251 120.538  1.00  4.42              
ATOM   4441  C   TYR A 287      95.402 105.535 123.621  1.00  4.42              
ATOM   4442  O   TYR A 287      96.208 105.786 124.528  1.00  4.42              
ATOM   4443  N   GLU A 288      94.803 104.350 123.518  1.00  4.49              
ATOM   4444  H   GLU A 288      94.176 104.212 122.742  1.00  4.49              
ATOM   4445  CA  GLU A 288      94.859 103.342 124.572  1.00  4.49              
ATOM   4446  HA  GLU A 288      94.564 103.836 125.498  1.00  4.49              
ATOM   4447  CB  GLU A 288      93.851 102.212 124.289  1.00  4.49              
ATOM   4448  HB1 GLU A 288      93.683 101.664 125.216  1.00  4.49              
ATOM   4449  HB2 GLU A 288      94.287 101.516 123.569  1.00  4.49              
ATOM   4450  CG  GLU A 288      92.487 102.675 123.732  1.00  4.49              
ATOM   4451  HG1 GLU A 288      91.770 101.860 123.844  1.00  4.49              
ATOM   4452  HG2 GLU A 288      92.608 102.858 122.660  1.00  4.49              
ATOM   4453  CD  GLU A 288      91.931 103.949 124.393  1.00  4.49              
ATOM   4454  OE1 GLU A 288      92.209 104.177 125.590  1.00  4.49              
ATOM   4455  OE2 GLU A 288      91.279 104.747 123.680  1.00  4.49              
ATOM   4456  C   GLU A 288      96.278 102.806 124.823  1.00  4.49              
ATOM   4457  O   GLU A 288      96.712 102.617 125.971  1.00  4.49              
ATOM   4458  N   MET A 289      97.010 102.627 123.732  1.00  4.55              
ATOM   4459  H   MET A 289      96.622 102.924 122.849  1.00  4.55              
ATOM   4460  CA  MET A 289      98.413 102.263 123.744  1.00  4.55              
ATOM   4461  HA  MET A 289      98.563 101.393 124.386  1.00  4.55              
ATOM   4462  CB  MET A 289      98.828 101.925 122.299  1.00  4.55              
ATOM   4463  HB1 MET A 289      99.454 102.729 121.918  1.00  4.55              
ATOM   4464  HB2 MET A 289      97.955 101.852 121.648  1.00  4.55              
ATOM   4465  CG  MET A 289      99.602 100.614 122.190  1.00  4.55              
ATOM   4466  HG1 MET A 289     100.425 100.642 122.897  1.00  4.55              
ATOM   4467  HG2 MET A 289     100.019 100.545 121.184  1.00  4.55              
ATOM   4468  SD  MET A 289      98.619  99.125 122.503  1.00  4.55              
ATOM   4469  CE  MET A 289      99.933  97.896 122.284  1.00  4.55              
ATOM   4470  HE1 MET A 289      99.546  96.896 122.485  1.00  4.55              
ATOM   4471  HE2 MET A 289     100.311  97.939 121.263  1.00  4.55              
ATOM   4472  HE3 MET A 289     100.751  98.117 122.969  1.00  4.55              
ATOM   4473  C   MET A 289      99.260 103.401 124.268  1.00  4.55              
ATOM   4474  O   MET A 289     100.144 103.139 125.064  1.00  4.55              
ATOM   4475  N   LEU A 290      98.996 104.654 123.896  1.00  4.58              
ATOM   4476  H   LEU A 290      98.266 104.834 123.217  1.00  4.58              
ATOM   4477  CA  LEU A 290      99.786 105.763 124.439  1.00  4.58              
ATOM   4478  HA  LEU A 290     100.828 105.526 124.228  1.00  4.58              
ATOM   4479  CB  LEU A 290      99.419 107.055 123.693  1.00  4.58              
ATOM   4480  HB1 LEU A 290      98.649 107.582 124.260  1.00  4.58              
ATOM   4481  HB2 LEU A 290      99.010 106.816 122.710  1.00  4.58              
ATOM   4482  CG  LEU A 290     100.640 107.967 123.492  1.00  4.58              
ATOM   4483  HG  LEU A 290     101.155 108.109 124.442  1.00  4.58              
ATOM   4484  CD1 LEU A 290     101.630 107.447 122.444  1.00  4.58              
ATOM   4485 1HD1 LEU A 290     102.476 108.132 122.378  1.00  4.58              
ATOM   4486 2HD1 LEU A 290     102.008 106.467 122.722  1.00  4.58              
ATOM   4487 3HD1 LEU A 290     101.148 107.373 121.471  1.00  4.58              
ATOM   4488  CD2 LEU A 290     100.164 109.318 122.986  1.00  4.58              
ATOM   4489 1HD2 LEU A 290      99.492 109.759 123.721  1.00  4.58              
ATOM   4490 2HD2 LEU A 290     101.029 109.967 122.848  1.00  4.58              
ATOM   4491 3HD2 LEU A 290      99.652 109.200 122.034  1.00  4.58              
ATOM   4492  C   LEU A 290      99.692 105.881 125.959  1.00  4.58              
ATOM   4493  O   LEU A 290     100.694 106.204 126.588  1.00  4.58              
ATOM   4494  N   ILE A 291      98.548 105.520 126.559  1.00  4.67              
ATOM   4495  H   ILE A 291      97.757 105.301 125.963  1.00  4.67              
ATOM   4496  CA  ILE A 291      98.470 105.302 128.025  1.00  4.67              
ATOM   4497  HA  ILE A 291      98.854 106.179 128.541  1.00  4.67              
ATOM   4498  CB  ILE A 291      96.998 105.074 128.469  1.00  4.67              
ATOM   4499  HB  ILE A 291      96.648 104.157 127.999  1.00  4.67              
ATOM   4500  CG2 ILE A 291      96.896 104.888 129.998  1.00  4.67              
ATOM   4501 1HG2 ILE A 291      95.869 104.691 130.301  1.00  4.67              
ATOM   4502 2HG2 ILE A 291      97.501 104.044 130.329  1.00  4.67              
ATOM   4503 3HG2 ILE A 291      97.257 105.787 130.502  1.00  4.67              
ATOM   4504  CG1 ILE A 291      96.045 106.209 128.038  1.00  4.67              
ATOM   4505 1HG1 ILE A 291      96.221 106.448 126.993  1.00  4.67              
ATOM   4506 2HG1 ILE A 291      96.247 107.104 128.626  1.00  4.67              
ATOM   4507  CD1 ILE A 291      94.557 105.852 128.165  1.00  4.67              
ATOM   4508  HD1 ILE A 291      93.957 106.634 127.702  1.00  4.67              
ATOM   4509  HD2 ILE A 291      94.352 104.912 127.653  1.00  4.67              
ATOM   4510  HD3 ILE A 291      94.265 105.773 129.212  1.00  4.67              
ATOM   4511  C   ILE A 291      99.328 104.110 128.471  1.00  4.67              
ATOM   4512  O   ILE A 291     100.071 104.227 129.447  1.00  4.67              
ATOM   4513  N   LYS A 292      99.200 102.957 127.795  1.00  4.72              
ATOM   4514  H   LYS A 292      98.638 102.955 126.950  1.00  4.72              
ATOM   4515  CA  LYS A 292      99.659 101.648 128.312  1.00  4.72              
ATOM   4516  HA  LYS A 292      99.822 101.751 129.386  1.00  4.72              
ATOM   4517  CB  LYS A 292      98.519 100.623 128.131  1.00  4.72              
ATOM   4518  HB1 LYS A 292      98.892  99.615 128.318  1.00  4.72              
ATOM   4519  HB2 LYS A 292      98.142 100.665 127.109  1.00  4.72              
ATOM   4520  CG  LYS A 292      97.394 100.912 129.146  1.00  4.72              
ATOM   4521  HG1 LYS A 292      97.104 101.959 129.094  1.00  4.72              
ATOM   4522  HG2 LYS A 292      97.796 100.737 130.145  1.00  4.72              
ATOM   4523  CD  LYS A 292      96.138 100.040 128.987  1.00  4.72              
ATOM   4524  HD1 LYS A 292      95.540 100.136 129.895  1.00  4.72              
ATOM   4525  HD2 LYS A 292      96.443  98.994 128.907  1.00  4.72              
ATOM   4526  CE  LYS A 292      95.249 100.392 127.784  1.00  4.72              
ATOM   4527  HE1 LYS A 292      94.380  99.726 127.800  1.00  4.72              
ATOM   4528  HE2 LYS A 292      95.809 100.199 126.863  1.00  4.72              
ATOM   4529  NZ  LYS A 292      94.794 101.806 127.804  1.00  4.72              
ATOM   4530  HZ1 LYS A 292      94.043 101.955 127.141  1.00  4.72              
ATOM   4531  HZ2 LYS A 292      94.472 102.083 128.721  1.00  4.72              
ATOM   4532  HZ3 LYS A 292      95.573 102.397 127.515  1.00  4.72              
ATOM   4533  C   LYS A 292     101.029 101.149 127.811  1.00  4.72              
ATOM   4534  O   LYS A 292     101.409 100.004 128.050  1.00  4.72              
ATOM   4535  N   GLU A 293     101.781 102.058 127.205  1.00  4.76              
ATOM   4536  H   GLU A 293     101.268 102.870 126.888  1.00  4.76              
ATOM   4537  CA  GLU A 293     103.158 101.946 126.704  1.00  4.76              
ATOM   4538  HA  GLU A 293     103.662 101.087 127.149  1.00  4.76              
ATOM   4539  CB  GLU A 293     103.144 101.795 125.163  1.00  4.76              
ATOM   4540  HB1 GLU A 293     104.147 101.947 124.764  1.00  4.76              
ATOM   4541  HB2 GLU A 293     102.530 102.596 124.765  1.00  4.76              
ATOM   4542  CG  GLU A 293     102.638 100.479 124.571  1.00  4.76              
ATOM   4543  HG1 GLU A 293     102.424 100.664 123.518  1.00  4.76              
ATOM   4544  HG2 GLU A 293     101.714 100.169 125.063  1.00  4.76              
ATOM   4545  CD  GLU A 293     103.682  99.365 124.638  1.00  4.76              
ATOM   4546  OE1 GLU A 293     103.642  98.450 123.782  1.00  4.76              
ATOM   4547  OE2 GLU A 293     104.488  99.337 125.596  1.00  4.76              
ATOM   4548  C   GLU A 293     103.964 103.205 127.018  1.00  4.76              
ATOM   4549  O   GLU A 293     105.091 103.354 126.545  1.00  4.76              
ATOM   4550  N   LYS A 294     103.389 104.156 127.776  1.00  4.81              
ATOM   4551  H   LYS A 294     102.463 103.978 128.143  1.00  4.81              
ATOM   4552  CA  LYS A 294     103.886 105.535 127.808  1.00  4.81              
ATOM   4553  HA  LYS A 294     103.774 105.927 126.795  1.00  4.81              
ATOM   4554  CB  LYS A 294     103.038 106.438 128.727  1.00  4.81              
ATOM   4555  HB1 LYS A 294     101.995 106.130 128.680  1.00  4.81              
ATOM   4556  HB2 LYS A 294     103.099 107.445 128.308  1.00  4.81              
ATOM   4557  CG  LYS A 294     103.451 106.512 130.213  1.00  4.81              
ATOM   4558  HG1 LYS A 294     104.514 106.735 130.304  1.00  4.81              
ATOM   4559  HG2 LYS A 294     103.233 105.565 130.708  1.00  4.81              
ATOM   4560  CD  LYS A 294     102.679 107.653 130.881  1.00  4.81              
ATOM   4561  HD1 LYS A 294     101.618 107.409 130.864  1.00  4.81              
ATOM   4562  HD2 LYS A 294     102.853 108.559 130.295  1.00  4.81              
ATOM   4563  CE  LYS A 294     103.103 107.920 132.329  1.00  4.81              
ATOM   4564  HE1 LYS A 294     104.184 107.782 132.414  1.00  4.81              
ATOM   4565  HE2 LYS A 294     102.610 107.194 132.981  1.00  4.81              
ATOM   4566  NZ  LYS A 294     102.759 109.309 132.725  1.00  4.81              
ATOM   4567  HZ1 LYS A 294     102.956 109.493 133.697  1.00  4.81              
ATOM   4568  HZ2 LYS A 294     103.343 109.965 132.199  1.00  4.81              
ATOM   4569  HZ3 LYS A 294     101.800 109.539 132.518  1.00  4.81              
ATOM   4570  C   LYS A 294     105.360 105.645 128.133  1.00  4.81              
ATOM   4571  O   LYS A 294     105.971 106.579 127.665  1.00  4.81              
ATOM   4572  N   SER A 295     105.932 104.731 128.922  1.00  4.94              
ATOM   4573  H   SER A 295     105.362 103.955 129.215  1.00  4.94              
ATOM   4574  CA  SER A 295     107.376 104.713 129.174  1.00  4.94              
ATOM   4575  HA  SER A 295     107.688 105.708 129.492  1.00  4.94              
ATOM   4576  CB  SER A 295     107.699 103.736 130.311  1.00  4.94              
ATOM   4577  HB1 SER A 295     107.574 102.706 129.974  1.00  4.94              
ATOM   4578  HB2 SER A 295     107.023 103.919 131.148  1.00  4.94              
ATOM   4579  OG  SER A 295     109.024 103.943 130.748  1.00  4.94              
ATOM   4580  HG  SER A 295     109.246 103.302 131.432  1.00  4.94              
ATOM   4581  C   SER A 295     108.184 104.368 127.909  1.00  4.94              
ATOM   4582  O   SER A 295     109.041 105.142 127.458  1.00  4.94              
ATOM   4583  N   VAL A 296     107.827 103.216 127.324  1.00  4.88              
ATOM   4584  H   VAL A 296     107.022 102.744 127.704  1.00  4.88              
ATOM   4585  CA  VAL A 296     108.406 102.598 126.127  1.00  4.88              
ATOM   4586  HA  VAL A 296     109.439 102.329 126.345  1.00  4.88              
ATOM   4587  CB  VAL A 296     107.641 101.310 125.740  1.00  4.88              
ATOM   4588  HB  VAL A 296     106.642 101.570 125.394  1.00  4.88              
ATOM   4589  CG1 VAL A 296     108.351 100.549 124.614  1.00  4.88              
ATOM   4590 1HG1 VAL A 296     107.777  99.655 124.362  1.00  4.88              
ATOM   4591 2HG1 VAL A 296     108.410 101.170 123.720  1.00  4.88              
ATOM   4592 3HG1 VAL A 296     109.354 100.260 124.924  1.00  4.88              
ATOM   4593  CG2 VAL A 296     107.498 100.357 126.936  1.00  4.88              
ATOM   4594 1HG2 VAL A 296     107.037  99.425 126.605  1.00  4.88              
ATOM   4595 2HG2 VAL A 296     108.474 100.141 127.369  1.00  4.88              
ATOM   4596 3HG2 VAL A 296     106.844 100.792 127.689  1.00  4.88              
ATOM   4597  C   VAL A 296     108.426 103.578 124.960  1.00  4.88              
ATOM   4598  O   VAL A 296     109.484 103.812 124.377  1.00  4.88              
ATOM   4599  N   PHE A 297     107.284 104.209 124.680  1.00  4.77              
ATOM   4600  H   PHE A 297     106.447 103.938 125.191  1.00  4.77              
ATOM   4601  CA  PHE A 297     107.184 105.280 123.695  1.00  4.77              
ATOM   4602  HA  PHE A 297     107.645 104.944 122.768  1.00  4.77              
ATOM   4603  CB  PHE A 297     105.697 105.562 123.425  1.00  4.77              
ATOM   4604  HB1 PHE A 297     105.629 106.488 122.875  1.00  4.77              
ATOM   4605  HB2 PHE A 297     105.186 105.692 124.379  1.00  4.77              
ATOM   4606  CG  PHE A 297     104.919 104.595 122.559  1.00  4.77              
ATOM   4607  CD1 PHE A 297     105.423 104.194 121.307  1.00  4.77              
ATOM   4608  HD1 PHE A 297     106.417 104.477 120.998  1.00  4.77              
ATOM   4609  CE1 PHE A 297     104.619 103.451 120.429  1.00  4.77              
ATOM   4610  HE1 PHE A 297     105.010 103.153 119.465  1.00  4.77              
ATOM   4611  CZ  PHE A 297     103.310 103.102 120.800  1.00  4.77              
ATOM   4612  HZ  PHE A 297     102.691 102.528 120.128  1.00  4.77              
ATOM   4613  CE2 PHE A 297     102.804 103.495 122.048  1.00  4.77              
ATOM   4614  HE2 PHE A 297     101.797 103.222 122.331  1.00  4.77              
ATOM   4615  CD2 PHE A 297     103.605 104.250 122.920  1.00  4.77              
ATOM   4616  HD2 PHE A 297     103.198 104.586 123.862  1.00  4.77              
ATOM   4617  C   PHE A 297     107.933 106.561 124.110  1.00  4.77              
ATOM   4618  O   PHE A 297     108.822 106.995 123.374  1.00  4.77              
ATOM   4619  N   LYS A 298     107.608 107.157 125.275  1.00  4.96              
ATOM   4620  H   LYS A 298     106.908 106.713 125.861  1.00  4.96              
ATOM   4621  CA  LYS A 298     108.103 108.477 125.725  1.00  4.96              
ATOM   4622  HA  LYS A 298     107.733 109.241 125.044  1.00  4.96              
ATOM   4623  CB  LYS A 298     107.617 108.826 127.143  1.00  4.96              
ATOM   4624  HB1 LYS A 298     107.907 108.015 127.810  1.00  4.96              
ATOM   4625  HB2 LYS A 298     106.531 108.929 127.119  1.00  4.96              
ATOM   4626  CG  LYS A 298     108.207 110.124 127.718  1.00  4.96              
ATOM   4627  HG1 LYS A 298     107.994 110.941 127.028  1.00  4.96              
ATOM   4628  HG2 LYS A 298     109.288 110.035 127.830  1.00  4.96              
ATOM   4629  CD  LYS A 298     107.640 110.481 129.090  1.00  4.96              
ATOM   4630  HD1 LYS A 298     106.557 110.559 129.005  1.00  4.96              
ATOM   4631  HD2 LYS A 298     108.065 111.447 129.361  1.00  4.96              
ATOM   4632  CE  LYS A 298     107.990 109.484 130.198  1.00  4.96              
ATOM   4633  HE1 LYS A 298     109.078 109.410 130.269  1.00  4.96              
ATOM   4634  HE2 LYS A 298     107.592 108.503 129.924  1.00  4.96              
ATOM   4635  NZ  LYS A 298     107.421 109.922 131.496  1.00  4.96              
ATOM   4636  HZ1 LYS A 298     107.611 109.289 132.254  1.00  4.96              
ATOM   4637  HZ2 LYS A 298     107.727 110.855 131.772  1.00  4.96              
ATOM   4638  HZ3 LYS A 298     106.414 110.080 131.436  1.00  4.96              
ATOM   4639  C   LYS A 298     109.612 108.597 125.690  1.00  4.96              
ATOM   4640  O   LYS A 298     110.128 109.684 125.427  1.00  4.96              
ATOM   4641  N   LYS A 299     110.326 107.498 125.962  1.00  5.13              
ATOM   4642  H   LYS A 299     109.824 106.656 126.234  1.00  5.13              
ATOM   4643  CA  LYS A 299     111.790 107.482 125.870  1.00  5.13              
ATOM   4644  HA  LYS A 299     112.191 108.059 126.703  1.00  5.13              
ATOM   4645  CB  LYS A 299     112.288 106.022 125.985  1.00  5.13              
ATOM   4646  HB1 LYS A 299     111.945 105.462 125.112  1.00  5.13              
ATOM   4647  HB2 LYS A 299     111.852 105.562 126.874  1.00  5.13              
ATOM   4648  CG  LYS A 299     113.826 105.938 126.092  1.00  5.13              
ATOM   4649  HG1 LYS A 299     114.125 106.377 127.045  1.00  5.13              
ATOM   4650  HG2 LYS A 299     114.290 106.524 125.299  1.00  5.13              
ATOM   4651  CD  LYS A 299     114.415 104.521 126.004  1.00  5.13              
ATOM   4652  HD1 LYS A 299     113.944 103.878 126.750  1.00  5.13              
ATOM   4653  HD2 LYS A 299     115.479 104.595 126.238  1.00  5.13              
ATOM   4654  CE  LYS A 299     114.247 103.912 124.602  1.00  5.13              
ATOM   4655  HE1 LYS A 299     114.387 104.698 123.851  1.00  5.13              
ATOM   4656  HE2 LYS A 299     113.217 103.551 124.501  1.00  5.13              
ATOM   4657  NZ  LYS A 299     115.210 102.806 124.350  1.00  5.13              
ATOM   4658  HZ1 LYS A 299     115.028 102.378 123.454  1.00  5.13              
ATOM   4659  HZ2 LYS A 299     116.174 103.135 124.312  1.00  5.13              
ATOM   4660  HZ3 LYS A 299     115.157 102.090 125.062  1.00  5.13              
ATOM   4661  C   LYS A 299     112.331 108.125 124.584  1.00  5.13              
ATOM   4662  O   LYS A 299     113.341 108.835 124.633  1.00  5.13              
ATOM   4663  N   PHE A 300     111.696 107.847 123.446  1.00  4.98              
ATOM   4664  H   PHE A 300     110.809 107.358 123.497  1.00  4.98              
ATOM   4665  CA  PHE A 300     112.210 108.176 122.119  1.00  4.98              
ATOM   4666  HA  PHE A 300     113.270 107.920 122.112  1.00  4.98              
ATOM   4667  CB  PHE A 300     111.541 107.258 121.085  1.00  4.98              
ATOM   4668  HB1 PHE A 300     111.702 107.642 120.078  1.00  4.98              
ATOM   4669  HB2 PHE A 300     110.465 107.224 121.256  1.00  4.98              
ATOM   4670  CG  PHE A 300     112.129 105.860 121.143  1.00  4.98              
ATOM   4671  CD1 PHE A 300     113.349 105.596 120.490  1.00  4.98              
ATOM   4672  HD1 PHE A 300     113.830 106.363 119.896  1.00  4.98              
ATOM   4673  CE1 PHE A 300     113.938 104.324 120.576  1.00  4.98              
ATOM   4674  HE1 PHE A 300     114.854 104.124 120.034  1.00  4.98              
ATOM   4675  CZ  PHE A 300     113.308 103.308 121.312  1.00  4.98              
ATOM   4676  HZ  PHE A 300     113.740 102.318 121.324  1.00  4.98              
ATOM   4677  CE2 PHE A 300     112.088 103.566 121.966  1.00  4.98              
ATOM   4678  HE2 PHE A 300     111.572 102.779 122.502  1.00  4.98              
ATOM   4679  CD2 PHE A 300     111.502 104.842 121.886  1.00  4.98              
ATOM   4680  HD2 PHE A 300     110.558 105.031 122.379  1.00  4.98              
ATOM   4681  C   PHE A 300     112.174 109.669 121.765  1.00  4.98              
ATOM   4682  O   PHE A 300     111.803 110.518 122.574  1.00  4.98              
ATOM   4683  N   ASN A 301     112.721 110.017 120.597  1.00  5.01              
ATOM   4684  H   ASN A 301     112.977 109.286 119.948  1.00  5.01              
ATOM   4685  CA  ASN A 301     113.251 111.355 120.341  1.00  5.01              
ATOM   4686  HA  ASN A 301     113.006 111.988 121.194  1.00  5.01              
ATOM   4687  CB  ASN A 301     114.784 111.262 120.267  1.00  5.01              
ATOM   4688  HB1 ASN A 301     115.129 111.151 119.237  1.00  5.01              
ATOM   4689  HB2 ASN A 301     115.150 110.410 120.841  1.00  5.01              
ATOM   4690  CG  ASN A 301     115.364 112.505 120.890  1.00  5.01              
ATOM   4691  OD1 ASN A 301     115.582 112.541 122.093  1.00  5.01              
ATOM   4692  ND2 ASN A 301     115.500 113.567 120.138  1.00  5.01              
ATOM   4693 1HD2 ASN A 301     115.230 113.528 119.165  1.00  5.01              
ATOM   4694 2HD2 ASN A 301     115.877 114.396 120.560  1.00  5.01              
ATOM   4695  C   ASN A 301     112.558 112.049 119.157  1.00  5.01              
ATOM   4696  O   ASN A 301     113.221 112.538 118.242  1.00  5.01              
ATOM   4697  N   TRP A 302     111.222 111.979 119.135  1.00  4.89              
ATOM   4698  H   TRP A 302     110.732 111.742 119.987  1.00  4.89              
ATOM   4699  CA  TRP A 302     110.445 112.035 117.893  1.00  4.89              
ATOM   4700  HA  TRP A 302     110.821 111.273 117.208  1.00  4.89              
ATOM   4701  CB  TRP A 302     108.975 111.720 118.195  1.00  4.89              
ATOM   4702  HB1 TRP A 302     108.399 111.862 117.279  1.00  4.89              
ATOM   4703  HB2 TRP A 302     108.621 112.450 118.920  1.00  4.89              
ATOM   4704  CG  TRP A 302     108.636 110.354 118.720  1.00  4.89              
ATOM   4705  CD1 TRP A 302     109.394 109.236 118.629  1.00  4.89              
ATOM   4706  HD1 TRP A 302     110.369 109.184 118.163  1.00  4.89              
ATOM   4707  NE1 TRP A 302     108.715 108.166 119.178  1.00  4.89              
ATOM   4708  HE1 TRP A 302     109.056 107.215 119.152  1.00  4.89              
ATOM   4709  CE2 TRP A 302     107.478 108.539 119.650  1.00  4.89              
ATOM   4710  CZ2 TRP A 302     106.429 107.828 120.247  1.00  4.89              
ATOM   4711  HZ2 TRP A 302     106.519 106.771 120.426  1.00  4.89              
ATOM   4712  CH2 TRP A 302     105.243 108.505 120.572  1.00  4.89              
ATOM   4713  HH2 TRP A 302     104.420 107.967 121.022  1.00  4.89              
ATOM   4714  CZ3 TRP A 302     105.124 109.880 120.306  1.00  4.89              
ATOM   4715  HZ3 TRP A 302     104.207 110.394 120.562  1.00  4.89              
ATOM   4716  CE3 TRP A 302     106.186 110.582 119.705  1.00  4.89              
ATOM   4717  HE3 TRP A 302     106.073 111.626 119.477  1.00  4.89              
ATOM   4718  CD2 TRP A 302     107.394 109.933 119.365  1.00  4.89              
ATOM   4719  C   TRP A 302     110.537 113.389 117.179  1.00  4.89              
ATOM   4720  O   TRP A 302     110.382 114.468 117.784  1.00  4.89              
ATOM   4721  N   ARG A 303     110.728 113.331 115.851  1.00  4.93              
ATOM   4722  H   ARG A 303     110.717 112.425 115.383  1.00  4.93              
ATOM   4723  CA  ARG A 303     110.726 114.573 115.071  1.00  4.93              
ATOM   4724  HA  ARG A 303     111.364 115.285 115.582  1.00  4.93              
ATOM   4725  CB  ARG A 303     111.288 114.435 113.644  1.00  4.93              
ATOM   4726  HB1 ARG A 303     111.039 115.344 113.093  1.00  4.93              
ATOM   4727  HB2 ARG A 303     110.769 113.622 113.145  1.00  4.93              
ATOM   4728  CG  ARG A 303     112.819 114.238 113.524  1.00  4.93              
ATOM   4729  HG1 ARG A 303     113.029 114.030 112.474  1.00  4.93              
ATOM   4730  HG2 ARG A 303     113.123 113.362 114.100  1.00  4.93              
ATOM   4731  CD  ARG A 303     113.660 115.463 113.964  1.00  4.93              
ATOM   4732  HD1 ARG A 303     113.834 115.405 115.041  1.00  4.93              
ATOM   4733  HD2 ARG A 303     113.082 116.368 113.765  1.00  4.93              
ATOM   4734  NE  ARG A 303     114.957 115.563 113.242  1.00  4.93              
ATOM   4735  HE  ARG A 303     115.196 114.800 112.633  1.00  4.93              
ATOM   4736  CZ  ARG A 303     115.758 116.623 113.175  1.00  4.93              
ATOM   4737  NH1 ARG A 303     115.650 117.671 113.938  1.00  4.93              
ATOM   4738 1HH1 ARG A 303     114.971 117.691 114.671  1.00  4.93              
ATOM   4739 2HH1 ARG A 303     116.317 118.425 113.813  1.00  4.93              
ATOM   4740  NH2 ARG A 303     116.702 116.729 112.295  1.00  4.93              
ATOM   4741 1HH2 ARG A 303     116.896 116.065 111.557  1.00  4.93              
ATOM   4742 2HH2 ARG A 303     117.203 117.605 112.262  1.00  4.93              
ATOM   4743  C   ARG A 303     109.348 115.218 115.072  1.00  4.93              
ATOM   4744  O   ARG A 303     109.219 116.400 115.366  1.00  4.93              
ATOM   4745  N   TYR A 304     108.319 114.434 114.793  1.00  4.36              
ATOM   4746  H   TYR A 304     108.478 113.447 114.672  1.00  4.36              
ATOM   4747  CA  TYR A 304     106.999 114.952 114.458  1.00  4.36              
ATOM   4748  HA  TYR A 304     106.883 115.951 114.874  1.00  4.36              
ATOM   4749  CB  TYR A 304     106.931 115.052 112.934  1.00  4.36              
ATOM   4750  HB1 TYR A 304     107.131 114.068 112.509  1.00  4.36              
ATOM   4751  HB2 TYR A 304     107.729 115.728 112.633  1.00  4.36              
ATOM   4752  CG  TYR A 304     105.674 115.613 112.312  1.00  4.36              
ATOM   4753  CD1 TYR A 304     105.121 116.817 112.787  1.00  4.36              
ATOM   4754  HD1 TYR A 304     105.532 117.300 113.656  1.00  4.36              
ATOM   4755  CE1 TYR A 304     104.039 117.405 112.112  1.00  4.36              
ATOM   4756  HE1 TYR A 304     103.615 118.334 112.460  1.00  4.36              
ATOM   4757  CZ  TYR A 304     103.499 116.778 110.972  1.00  4.36              
ATOM   4758  OH  TYR A 304     102.436 117.331 110.343  1.00  4.36              
ATOM   4759  HH  TYR A 304     102.057 116.732 109.699  1.00  4.36              
ATOM   4760  CE2 TYR A 304     104.044 115.567 110.499  1.00  4.36              
ATOM   4761  HE2 TYR A 304     103.639 115.093 109.619  1.00  4.36              
ATOM   4762  CD2 TYR A 304     105.139 114.992 111.167  1.00  4.36              
ATOM   4763  HD2 TYR A 304     105.585 114.085 110.778  1.00  4.36              
ATOM   4764  C   TYR A 304     105.916 114.065 115.054  1.00  4.36              
ATOM   4765  O   TYR A 304     106.029 112.837 115.028  1.00  4.36              
ATOM   4766  N   LEU A 305     104.886 114.708 115.597  1.00  4.21              
ATOM   4767  H   LEU A 305     104.916 115.720 115.634  1.00  4.21              
ATOM   4768  CA  LEU A 305     103.732 114.062 116.206  1.00  4.21              
ATOM   4769  HA  LEU A 305     103.760 112.995 115.994  1.00  4.21              
ATOM   4770  CB  LEU A 305     103.835 114.233 117.741  1.00  4.21              
ATOM   4771  HB1 LEU A 305     104.027 115.281 117.974  1.00  4.21              
ATOM   4772  HB2 LEU A 305     104.713 113.667 118.052  1.00  4.21              
ATOM   4773  CG  LEU A 305     102.627 113.749 118.580  1.00  4.21              
ATOM   4774  HG  LEU A 305     102.223 112.834 118.145  1.00  4.21              
ATOM   4775  CD1 LEU A 305     103.059 113.449 120.018  1.00  4.21              
ATOM   4776 1HD1 LEU A 305     102.219 113.031 120.573  1.00  4.21              
ATOM   4777 2HD1 LEU A 305     103.857 112.710 120.013  1.00  4.21              
ATOM   4778 3HD1 LEU A 305     103.403 114.360 120.507  1.00  4.21              
ATOM   4779  CD2 LEU A 305     101.517 114.802 118.692  1.00  4.21              
ATOM   4780 1HD2 LEU A 305     100.786 114.484 119.433  1.00  4.21              
ATOM   4781 2HD2 LEU A 305     101.936 115.762 118.991  1.00  4.21              
ATOM   4782 3HD2 LEU A 305     100.997 114.914 117.745  1.00  4.21              
ATOM   4783  C   LEU A 305     102.451 114.623 115.619  1.00  4.21              
ATOM   4784  O   LEU A 305     102.339 115.857 115.483  1.00  4.21              
ATOM   4785  N   VAL A 306     101.520 113.699 115.304  1.00  4.11              
ATOM   4786  H   VAL A 306     101.741 112.715 115.441  1.00  4.11              
ATOM   4787  CA  VAL A 306     100.301 114.026 114.542  1.00  4.11              
ATOM   4788  HA  VAL A 306     100.143 115.103 114.543  1.00  4.11              
ATOM   4789  CB  VAL A 306     100.421 113.572 113.074  1.00  4.11              
ATOM   4790  HB  VAL A 306     100.542 112.490 113.027  1.00  4.11              
ATOM   4791  CG1 VAL A 306      99.172 113.961 112.275  1.00  4.11              
ATOM   4792 1HG1 VAL A 306      99.300 113.663 111.237  1.00  4.11              
ATOM   4793 2HG1 VAL A 306      98.301 113.439 112.675  1.00  4.11              
ATOM   4794 3HG1 VAL A 306      99.006 115.038 112.336  1.00  4.11              
ATOM   4795  CG2 VAL A 306     101.624 114.214 112.377  1.00  4.11              
ATOM   4796 1HG2 VAL A 306     101.645 113.921 111.328  1.00  4.11              
ATOM   4797 2HG2 VAL A 306     101.561 115.299 112.451  1.00  4.11              
ATOM   4798 3HG2 VAL A 306     102.553 113.876 112.839  1.00  4.11              
ATOM   4799  C   VAL A 306      99.091 113.367 115.206  1.00  4.11              
ATOM   4800  O   VAL A 306      98.820 112.178 115.000  1.00  4.11              
ATOM   4801  N   ILE A 307      98.360 114.151 116.005  1.00  4.07              
ATOM   4802  H   ILE A 307      98.573 115.142 116.056  1.00  4.07              
ATOM   4803  CA  ILE A 307      97.098 113.659 116.572  1.00  4.07              
ATOM   4804  HA  ILE A 307      97.209 112.589 116.728  1.00  4.07              
ATOM   4805  CB  ILE A 307      96.731 114.264 117.943  1.00  4.07              
ATOM   4806  HB  ILE A 307      96.436 115.295 117.790  1.00  4.07              
ATOM   4807  CG2 ILE A 307      95.508 113.520 118.525  1.00  4.07              
ATOM   4808 1HG2 ILE A 307      95.238 113.920 119.500  1.00  4.07              
ATOM   4809 2HG2 ILE A 307      94.643 113.653 117.875  1.00  4.07              
ATOM   4810 3HG2 ILE A 307      95.715 112.454 118.617  1.00  4.07              
ATOM   4811  CG1 ILE A 307      97.949 114.226 118.893  1.00  4.07              
ATOM   4812 1HG1 ILE A 307      98.701 114.900 118.487  1.00  4.07              
ATOM   4813 2HG1 ILE A 307      98.367 113.219 118.906  1.00  4.07              
ATOM   4814  CD1 ILE A 307      97.697 114.666 120.340  1.00  4.07              
ATOM   4815  HD1 ILE A 307      97.071 113.939 120.856  1.00  4.07              
ATOM   4816  HD2 ILE A 307      98.649 114.734 120.867  1.00  4.07              
ATOM   4817  HD3 ILE A 307      97.216 115.644 120.354  1.00  4.07              
ATOM   4818  C   ILE A 307      95.971 113.856 115.570  1.00  4.07              
ATOM   4819  O   ILE A 307      95.763 114.975 115.090  1.00  4.07              
ATOM   4820  N   ASP A 308      95.250 112.761 115.314  1.00  4.13              
ATOM   4821  H   ASP A 308      95.624 111.867 115.614  1.00  4.13              
ATOM   4822  CA  ASP A 308      93.967 112.748 114.608  1.00  4.13              
ATOM   4823  HA  ASP A 308      94.164 113.072 113.590  1.00  4.13              
ATOM   4824  CB  ASP A 308      93.546 111.266 114.485  1.00  4.13              
ATOM   4825  HB1 ASP A 308      93.306 110.907 115.484  1.00  4.13              
ATOM   4826  HB2 ASP A 308      94.409 110.696 114.137  1.00  4.13              
ATOM   4827  CG  ASP A 308      92.384 110.952 113.524  1.00  4.13              
ATOM   4828  OD1 ASP A 308      92.658 110.636 112.346  1.00  4.13              
ATOM   4829  OD2 ASP A 308      91.228 110.889 113.996  1.00  4.13              
ATOM   4830  C   ASP A 308      92.890 113.732 115.148  1.00  4.13              
ATOM   4831  O   ASP A 308      93.086 114.954 115.219  1.00  4.13              
ATOM   4832  N   GLU A 309      91.742 113.153 115.508  1.00  4.35              
ATOM   4833  H   GLU A 309      91.669 112.170 115.263  1.00  4.35              
ATOM   4834  CA  GLU A 309      90.531 113.648 116.157  1.00  4.35              
ATOM   4835  HA  GLU A 309      89.772 113.812 115.393  1.00  4.35              
ATOM   4836  CB  GLU A 309      90.062 112.502 117.071  1.00  4.35              
ATOM   4837  HB1 GLU A 309      90.913 112.216 117.680  1.00  4.35              
ATOM   4838  HB2 GLU A 309      89.797 111.643 116.451  1.00  4.35              
ATOM   4839  CG  GLU A 309      88.876 112.815 117.994  1.00  4.35              
ATOM   4840  HG1 GLU A 309      87.996 112.960 117.366  1.00  4.35              
ATOM   4841  HG2 GLU A 309      89.073 113.740 118.539  1.00  4.35              
ATOM   4842  CD  GLU A 309      88.607 111.713 119.034  1.00  4.35              
ATOM   4843  OE1 GLU A 309      89.566 110.984 119.388  1.00  4.35              
ATOM   4844  OE2 GLU A 309      87.466 111.670 119.553  1.00  4.35              
ATOM   4845  C   GLU A 309      90.697 114.957 116.917  1.00  4.35              
ATOM   4846  O   GLU A 309      89.886 115.866 116.750  1.00  4.35              
ATOM   4847  N   ALA A 310      91.751 115.020 117.731  1.00  4.47              
ATOM   4848  H   ALA A 310      92.345 114.204 117.687  1.00  4.47              
ATOM   4849  CA  ALA A 310      92.258 116.115 118.546  1.00  4.47              
ATOM   4850  HA  ALA A 310      92.999 115.657 119.203  1.00  4.47              
ATOM   4851  CB  ALA A 310      93.058 117.091 117.681  1.00  4.47              
ATOM   4852  HB1 ALA A 310      93.400 117.923 118.296  1.00  4.47              
ATOM   4853  HB2 ALA A 310      93.922 116.572 117.262  1.00  4.47              
ATOM   4854  HB3 ALA A 310      92.456 117.460 116.859  1.00  4.47              
ATOM   4855  C   ALA A 310      91.291 116.788 119.517  1.00  4.47              
ATOM   4856  O   ALA A 310      91.743 117.187 120.583  1.00  4.47              
ATOM   4857  N   HIS A 311      89.975 116.792 119.296  1.00  4.39              
ATOM   4858  H   HIS A 311      89.630 116.421 118.415  1.00  4.39              
ATOM   4859  CA  HIS A 311      89.025 117.157 120.345  1.00  4.39              
ATOM   4860  HA  HIS A 311      89.339 118.127 120.734  1.00  4.39              
ATOM   4861  CB  HIS A 311      87.600 117.353 119.803  1.00  4.39              
ATOM   4862  HB1 HIS A 311      87.637 118.057 118.970  1.00  4.39              
ATOM   4863  HB2 HIS A 311      87.005 117.813 120.590  1.00  4.39              
ATOM   4864  CG  HIS A 311      86.890 116.102 119.347  1.00  4.39              
ATOM   4865  ND1 HIS A 311      86.378 115.910 118.066  1.00  4.39              
ATOM   4866  CE1 HIS A 311      85.946 114.639 118.029  1.00  4.39              
ATOM   4867  HE1 HIS A 311      85.605 114.127 117.138  1.00  4.39              
ATOM   4868  NE2 HIS A 311      86.116 114.051 119.223  1.00  4.39              
ATOM   4869  HE2 HIS A 311      86.136 113.036 119.370  1.00  4.39              
ATOM   4870  CD2 HIS A 311      86.678 114.966 120.076  1.00  4.39              
ATOM   4871  HD2 HIS A 311      86.972 114.770 121.096  1.00  4.39              
ATOM   4872  C   HIS A 311      89.058 116.201 121.541  1.00  4.39              
ATOM   4873  O   HIS A 311      88.669 116.603 122.630  1.00  4.39              
ATOM   4874  N   ARG A 312      89.589 114.974 121.413  1.00  4.50              
ATOM   4875  H   ARG A 312      89.811 114.631 120.487  1.00  4.50              
ATOM   4876  CA  ARG A 312      89.845 114.126 122.590  1.00  4.50              
ATOM   4877  HA  ARG A 312      88.932 114.138 123.186  1.00  4.50              
ATOM   4878  CB  ARG A 312      90.063 112.649 122.196  1.00  4.50              
ATOM   4879  HB1 ARG A 312      90.968 112.575 121.601  1.00  4.50              
ATOM   4880  HB2 ARG A 312      89.212 112.351 121.586  1.00  4.50              
ATOM   4881  CG  ARG A 312      90.158 111.659 123.381  1.00  4.50              
ATOM   4882  HG1 ARG A 312      89.396 111.910 124.119  1.00  4.50              
ATOM   4883  HG2 ARG A 312      91.140 111.763 123.843  1.00  4.50              
ATOM   4884  CD  ARG A 312      89.960 110.186 122.967  1.00  4.50              
ATOM   4885  HD1 ARG A 312      90.629 109.969 122.135  1.00  4.50              
ATOM   4886  HD2 ARG A 312      88.933 110.054 122.617  1.00  4.50              
ATOM   4887  NE  ARG A 312      90.240 109.246 124.085  1.00  4.50              
ATOM   4888  HE  ARG A 312      90.430 109.655 124.982  1.00  4.50              
ATOM   4889  CZ  ARG A 312      90.412 107.933 123.998  1.00  4.50              
ATOM   4890  NH1 ARG A 312      90.166 107.262 122.918  1.00  4.50              
ATOM   4891 1HH1 ARG A 312      89.763 107.726 122.126  1.00  4.50              
ATOM   4892 2HH1 ARG A 312      90.321 106.257 122.958  1.00  4.50              
ATOM   4893  NH2 ARG A 312      90.857 107.232 125.000  1.00  4.50              
ATOM   4894 1HH2 ARG A 312      91.011 107.627 125.901  1.00  4.50              
ATOM   4895 2HH2 ARG A 312      91.039 106.238 124.842  1.00  4.50              
ATOM   4896  C   ARG A 312      90.906 114.685 123.554  1.00  4.50              
ATOM   4897  O   ARG A 312      90.955 114.277 124.712  1.00  4.50              
ATOM   4898  N   ILE A 313      91.680 115.677 123.114  1.00  4.81              
ATOM   4899  H   ILE A 313      91.571 115.954 122.146  1.00  4.81              
ATOM   4900  CA  ILE A 313      92.663 116.439 123.898  1.00  4.81              
ATOM   4901  HA  ILE A 313      92.898 115.853 124.788  1.00  4.81              
ATOM   4902  CB  ILE A 313      93.990 116.589 123.099  1.00  4.81              
ATOM   4903  HB  ILE A 313      93.816 117.278 122.273  1.00  4.81              
ATOM   4904  CG2 ILE A 313      95.150 117.157 123.942  1.00  4.81              
ATOM   4905 1HG2 ILE A 313      96.099 117.040 123.418  1.00  4.81              
ATOM   4906 2HG2 ILE A 313      95.009 118.223 124.119  1.00  4.81              
ATOM   4907 3HG2 ILE A 313      95.206 116.648 124.905  1.00  4.81              
ATOM   4908  CG1 ILE A 313      94.471 115.251 122.477  1.00  4.81              
ATOM   4909 1HG1 ILE A 313      95.382 115.446 121.912  1.00  4.81              
ATOM   4910 2HG1 ILE A 313      93.737 114.895 121.754  1.00  4.81              
ATOM   4911  CD1 ILE A 313      94.763 114.118 123.476  1.00  4.81              
ATOM   4912  HD1 ILE A 313      95.140 113.252 122.933  1.00  4.81              
ATOM   4913  HD2 ILE A 313      95.522 114.426 124.195  1.00  4.81              
ATOM   4914  HD3 ILE A 313      93.855 113.832 124.007  1.00  4.81              
ATOM   4915  C   ILE A 313      92.081 117.765 124.438  1.00  4.81              
ATOM   4916  O   ILE A 313      92.774 118.547 125.090  1.00  4.81              
ATOM   4917  N   LYS A 314      90.779 118.023 124.235  1.00  4.77              
ATOM   4918  H   LYS A 314      90.236 117.351 123.707  1.00  4.77              
ATOM   4919  CA  LYS A 314      90.099 119.268 124.635  1.00  4.77              
ATOM   4920  HA  LYS A 314      90.691 120.094 124.235  1.00  4.77              
ATOM   4921  CB  LYS A 314      88.716 119.356 123.967  1.00  4.77              
ATOM   4922  HB1 LYS A 314      88.800 119.067 122.920  1.00  4.77              
ATOM   4923  HB2 LYS A 314      88.411 120.397 123.972  1.00  4.77              
ATOM   4924  CG  LYS A 314      87.611 118.543 124.671  1.00  4.77              
ATOM   4925  HG1 LYS A 314      87.399 118.994 125.640  1.00  4.77              
ATOM   4926  HG2 LYS A 314      87.935 117.517 124.841  1.00  4.77              
ATOM   4927  CD  LYS A 314      86.321 118.553 123.843  1.00  4.77              
ATOM   4928  HD1 LYS A 314      86.447 117.956 122.941  1.00  4.77              
ATOM   4929  HD2 LYS A 314      86.108 119.581 123.549  1.00  4.77
[truncated: 989,829 more chars]
