# Supplementary material for: The chromatin remodeler SMARCA5 binds to d-block metal supports: Characterization of affinities by IMAC chromatography and QM analysis
Source: PLoS One. 2024 Oct 7;19(10):e0309134. doi: 10.1371/journal.pone.0309134 (PMC11458017; doi:10.1371/journal.pone.0309134)
Supplement: S1 Data — (BZ2) [file pone.0309134.s003.bz2 › S751200_results/model1_6ryrW.pdb]

ATOM      1  N   MET Q   1      89.356  79.453 112.576  1.00  1.00              
ATOM      2  CA  MET Q   1      90.368  79.117 113.576  1.00  1.00              
ATOM      3  HA  MET Q   1      91.322  79.425 113.168  1.00  1.00              
ATOM      4  CB  MET Q   1      90.103  79.942 114.848  1.00  1.00              
ATOM      5  HB1 MET Q   1      89.346  79.451 115.462  1.00  1.00              
ATOM      6  HB2 MET Q   1      89.730  80.926 114.563  1.00  1.00              
ATOM      7  CG  MET Q   1      91.378  80.155 115.667  1.00  1.00              
ATOM      8  HG1 MET Q   1      92.138  80.565 115.005  1.00  1.00              
ATOM      9  HG2 MET Q   1      91.731  79.195 116.045  1.00  1.00              
ATOM     10  SD  MET Q   1      91.202  81.302 117.058  1.00  1.00              
ATOM     11  CE  MET Q   1      92.949  81.439 117.529  1.00  1.00              
ATOM     12  HE1 MET Q   1      93.041  82.059 118.422  1.00  1.00              
ATOM     13  HE2 MET Q   1      93.354  80.449 117.739  1.00  1.00              
ATOM     14  HE3 MET Q   1      93.518  81.890 116.716  1.00  1.00              
ATOM     15  C   MET Q   1      90.478  77.624 113.872  1.00  1.00              
ATOM     16  O   MET Q   1      91.548  77.153 114.236  1.00  1.00              
ATOM     17  N   SER Q   2      89.449  76.850 113.554  1.00  1.00              
ATOM     18  H   SER Q   2      88.622  77.307 113.188  1.00  1.00              
ATOM     19  CA  SER Q   2      89.465  75.388 113.492  1.00  1.00              
ATOM     20  HA  SER Q   2      90.483  75.037 113.421  1.00  1.00              
ATOM     21  CB  SER Q   2      88.817  74.813 114.764  1.00  1.00              
ATOM     22  HB1 SER Q   2      89.201  75.348 115.635  1.00  1.00              
ATOM     23  HB2 SER Q   2      89.082  73.767 114.871  1.00  1.00              
ATOM     24  OG  SER Q   2      87.404  74.908 114.740  1.00  1.00              
ATOM     25  HG  SER Q   2      87.037  74.151 114.259  1.00  1.00              
ATOM     26  C   SER Q   2      88.675  74.932 112.262  1.00  1.00              
ATOM     27  O   SER Q   2      87.987  75.730 111.628  1.00  1.00              
ATOM     28  N   SER Q   3      88.820  73.666 111.878  1.00  1.00              
ATOM     29  H   SER Q   3      89.298  73.028 112.504  1.00  1.00              
ATOM     30  CA  SER Q   3      88.055  73.085 110.785  1.00  1.00              
ATOM     31  HA  SER Q   3      87.496  73.881 110.292  1.00  1.00              
ATOM     32  CB  SER Q   3      88.913  72.450 109.685  1.00  1.00              
ATOM     33  HB1 SER Q   3      89.155  71.420 109.929  1.00  1.00              
ATOM     34  HB2 SER Q   3      89.832  73.013 109.561  1.00  1.00              
ATOM     35  OG  SER Q   3      88.195  72.454 108.465  1.00  1.00              
ATOM     36  HG  SER Q   3      88.317  73.320 108.054  1.00  1.00              
ATOM     37  C   SER Q   3      86.985  72.166 111.370  1.00  1.00              
ATOM     38  O   SER Q   3      86.652  72.268 112.551  1.00  1.00              
ATOM     39  N   ALA Q   4      86.445  71.277 110.542  1.00  1.00              
ATOM     40  H   ALA Q   4      86.715  71.324 109.569  1.00  1.00              
ATOM     41  CA  ALA Q   4      85.468  70.275 110.951  1.00  1.00              
ATOM     42  HA  ALA Q   4      85.327  70.328 112.032  1.00  1.00              
ATOM     43  CB  ALA Q   4      84.125  70.610 110.285  1.00  1.00              
ATOM     44  HB1 ALA Q   4      83.364  69.904 110.624  1.00  1.00              
ATOM     45  HB2 ALA Q   4      83.815  71.619 110.561  1.00  1.00              
ATOM     46  HB3 ALA Q   4      84.218  70.544 109.201  1.00  1.00              
ATOM     47  C   ALA Q   4      85.936  68.829 110.658  1.00  1.00              
ATOM     48  O   ALA Q   4      85.176  67.886 110.857  1.00  1.00              
ATOM     49  N   ALA Q   5      87.171  68.644 110.167  1.00  1.00              
ATOM     50  H   ALA Q   5      87.754  69.452 110.031  1.00  1.00              
ATOM     51  CA  ALA Q   5      87.743  67.340 109.825  1.00  1.00              
ATOM     52  HA  ALA Q   5      87.277  66.578 110.454  1.00  1.00              
ATOM     53  CB  ALA Q   5      87.388  67.013 108.365  1.00  1.00              
ATOM     54  HB1 ALA Q   5      87.785  66.031 108.109  1.00  1.00              
ATOM     55  HB2 ALA Q   5      86.304  66.998 108.242  1.00  1.00              
ATOM     56  HB3 ALA Q   5      87.821  67.761 107.699  1.00  1.00              
ATOM     57  C   ALA Q   5      89.270  67.277 110.047  1.00  1.00              
ATOM     58  O   ALA Q   5      90.038  67.990 109.400  1.00  1.00              
ATOM     59  N   GLU Q   6      89.696  66.445 111.002  1.00  1.00              
ATOM     60  H   GLU Q   6      88.993  65.875 111.443  1.00  1.00              
ATOM     61  CA  GLU Q   6      91.036  66.363 111.611  1.00  1.00              
ATOM     62  HA  GLU Q   6      91.231  67.314 112.247  1.00  1.00              
ATOM     63  CB  GLU Q   6      91.011  65.147 112.566  1.00  1.00              
ATOM     64  HB1 GLU Q   6      90.943  64.251 111.942  1.00  1.00              
ATOM     65  HB2 GLU Q   6      90.094  65.185 113.152  1.00  1.00              
ATOM     66  CG  GLU Q   6      92.186  64.908 113.546  1.00  1.00              
ATOM     67  HG1 GLU Q   6      93.118  65.262 113.106  1.00  1.00              
ATOM     68  HG2 GLU Q   6      92.295  63.826 113.655  1.00  1.00              
ATOM     69  CD  GLU Q   6      92.003  65.499 114.969  1.00  1.00              
ATOM     70  OE1 GLU Q   6      91.505  66.641 115.094  1.00  1.00              
ATOM     71  OE2 GLU Q   6      92.392  64.826 115.951  1.00  1.00              
ATOM     72  C   GLU Q   6      92.256  66.312 110.581  1.00  1.00              
ATOM     73  O   GLU Q   6      93.222  66.945 111.012  1.00  1.00              
ATOM     74  N   PRO Q   7      92.367  65.762 109.295  1.00  1.00              
ATOM     75  CD  PRO Q   7      93.678  65.907 108.647  1.00  1.00              
ATOM     76  HD1 PRO Q   7      94.482  65.600 109.319  1.00  1.00              
ATOM     77  HD2 PRO Q   7      93.817  66.952 108.368  1.00  1.00              
ATOM     78  CG  PRO Q   7      93.709  65.038 107.393  1.00  1.00              
ATOM     79  HG1 PRO Q   7      94.011  64.021 107.652  1.00  1.00              
ATOM     80  HG2 PRO Q   7      94.371  65.451 106.632  1.00  1.00              
ATOM     81  CB  PRO Q   7      92.260  65.052 106.945  1.00  1.00              
ATOM     82  HB1 PRO Q   7      92.022  64.200 106.310  1.00  1.00              
ATOM     83  HB2 PRO Q   7      92.040  65.994 106.442  1.00  1.00              
ATOM     84  CA  PRO Q   7      91.515  64.999 108.281  1.00  1.00              
ATOM     85  HA  PRO Q   7      90.574  65.504 108.169  1.00  1.00              
ATOM     86  C   PRO Q   7      91.193  63.498 108.702  1.00  1.00              
ATOM     87  O   PRO Q   7      91.992  63.056 109.541  1.00  1.00              
ATOM     88  N   PRO Q   8      90.221  62.602 108.225  1.00  1.00              
ATOM     89  CD  PRO Q   8      90.336  61.217 108.711  1.00  1.00              
ATOM     90  HD1 PRO Q   8      90.185  61.178 109.791  1.00  1.00              
ATOM     91  HD2 PRO Q   8      91.332  60.839 108.474  1.00  1.00              
ATOM     92  CG  PRO Q   8      89.298  60.339 108.013  1.00  1.00              
ATOM     93  HG1 PRO Q   8      88.407  60.257 108.634  1.00  1.00              
ATOM     94  HG2 PRO Q   8      89.694  59.349 107.785  1.00  1.00              
ATOM     95  CB  PRO Q   8      88.980  61.121 106.748  1.00  1.00              
ATOM     96  HB1 PRO Q   8      88.007  60.853 106.337  1.00  1.00              
ATOM     97  HB2 PRO Q   8      89.768  60.958 106.013  1.00  1.00              
ATOM     98  CA  PRO Q   8      89.041  62.566 107.255  1.00  1.00              
ATOM     99  HA  PRO Q   8      89.258  63.224 106.432  1.00  1.00              
ATOM    100  C   PRO Q   8      87.697  62.963 107.882  1.00  1.00              
ATOM    101  O   PRO Q   8      87.539  62.928 109.101  1.00  1.00              
ATOM    102  N   PRO Q   9      86.691  63.262 107.039  1.00  1.00              
ATOM    103  CD  PRO Q   9      86.834  63.772 105.682  1.00  1.00              
ATOM    104  HD1 PRO Q   9      87.298  63.029 105.031  1.00  1.00              
ATOM    105  HD2 PRO Q   9      87.429  64.686 105.694  1.00  1.00              
ATOM    106  CG  PRO Q   9      85.422  64.090 105.178  1.00  1.00              
ATOM    107  HG1 PRO Q   9      85.101  63.319 104.477  1.00  1.00              
ATOM    108  HG2 PRO Q   9      85.382  65.069 104.701  1.00  1.00              
ATOM    109  CB  PRO Q   9      84.556  64.049 106.440  1.00  1.00              
ATOM    110  HB1 PRO Q   9      83.534  63.734 106.225  1.00  1.00              
ATOM    111  HB2 PRO Q   9      84.553  65.036 106.907  1.00  1.00              
ATOM    112  CA  PRO Q   9      85.287  63.063 107.357  1.00  1.00              
ATOM    113  HA  PRO Q   9      85.074  63.339 108.388  1.00  1.00              
ATOM    114  C   PRO Q   9      84.862  61.596 107.092  1.00  1.00              
ATOM    115  O   PRO Q   9      84.598  61.231 105.943  1.00  1.00              
ATOM    116  N   PRO Q  10      84.722  60.733 108.119  1.00  1.00              
ATOM    117  CD  PRO Q  10      85.257  60.878 109.470  1.00  1.00              
ATOM    118  HD1 PRO Q  10      85.154  61.893 109.851  1.00  1.00              
ATOM    119  HD2 PRO Q  10      86.305  60.583 109.477  1.00  1.00              
ATOM    120  CG  PRO Q  10      84.455  59.926 110.357  1.00  1.00              
ATOM    121  HG1 PRO Q  10      83.638  60.472 110.831  1.00  1.00              
ATOM    122  HG2 PRO Q  10      85.084  59.450 111.110  1.00  1.00              
ATOM    123  CB  PRO Q  10      83.887  58.910 109.370  1.00  1.00              
ATOM    124  HB1 PRO Q  10      82.985  58.443 109.763  1.00  1.00              
ATOM    125  HB2 PRO Q  10      84.641  58.152 109.156  1.00  1.00              
ATOM    126  CA  PRO Q  10      83.635  59.748 108.109  1.00  1.00              
ATOM    127  HA  PRO Q  10      83.678  59.124 107.216  1.00  1.00              
ATOM    128  C   PRO Q  10      82.300  60.531 108.152  1.00  1.00              
ATOM    129  O   PRO Q  10      82.302  61.763 108.263  1.00  1.00              
ATOM    130  N   PRO Q  11      81.144  59.869 108.024  1.00  1.00              
ATOM    131  CD  PRO Q  11      80.972  58.431 107.859  1.00  1.00              
ATOM    132  HD1 PRO Q  11      81.027  57.945 108.833  1.00  1.00              
ATOM    133  HD2 PRO Q  11      81.711  58.006 107.179  1.00  1.00              
ATOM    134  CG  PRO Q  11      79.570  58.247 107.288  1.00  1.00              
ATOM    135  HG1 PRO Q  11      79.119  57.309 107.612  1.00  1.00              
ATOM    136  HG2 PRO Q  11      79.604  58.306 106.199  1.00  1.00              
ATOM    137  CB  PRO Q  11      78.831  59.459 107.847  1.00  1.00              
ATOM    138  HB1 PRO Q  11      78.540  59.252 108.880  1.00  1.00              
ATOM    139  HB2 PRO Q  11      77.961  59.708 107.240  1.00  1.00              
ATOM    140  CA  PRO Q  11      79.888  60.570 107.809  1.00  1.00              
ATOM    141  HA  PRO Q  11      79.929  60.927 106.784  1.00  1.00              
ATOM    142  C   PRO Q  11      79.537  61.736 108.757  1.00  1.00              
ATOM    143  O   PRO Q  11      79.628  61.572 109.970  1.00  1.00              
ATOM    144  N   PRO Q  12      79.034  62.868 108.215  1.00  1.00              
ATOM    145  CD  PRO Q  12      79.127  63.239 106.806  1.00  1.00              
ATOM    146  HD1 PRO Q  12      78.341  62.734 106.243  1.00  1.00              
ATOM    147  HD2 PRO Q  12      80.107  62.997 106.394  1.00  1.00              
ATOM    148  CG  PRO Q  12      78.919  64.749 106.744  1.00  1.00              
ATOM    149  HG1 PRO Q  12      78.467  65.060 105.802  1.00  1.00              
ATOM    150  HG2 PRO Q  12      79.872  65.257 106.903  1.00  1.00              
ATOM    151  CB  PRO Q  12      77.999  65.005 107.930  1.00  1.00              
ATOM    152  HB1 PRO Q  12      76.969  64.793 107.641  1.00  1.00              
ATOM    153  HB2 PRO Q  12      78.089  66.029 108.295  1.00  1.00              
ATOM    154  CA  PRO Q  12      78.472  63.989 108.976  1.00  1.00              
ATOM    155  HA  PRO Q  12      79.303  64.437 109.523  1.00  1.00              
ATOM    156  C   PRO Q  12      77.343  63.760 110.008  1.00  1.00              
ATOM    157  O   PRO Q  12      77.162  64.665 110.823  1.00  1.00              
ATOM    158  N   PRO Q  13      76.523  62.683 109.975  1.00  1.00              
ATOM    159  CD  PRO Q  13      76.347  61.733 108.888  1.00  1.00              
ATOM    160  HD1 PRO Q  13      77.107  60.968 108.981  1.00  1.00              
ATOM    161  HD2 PRO Q  13      76.386  62.216 107.911  1.00  1.00              
ATOM    162  CG  PRO Q  13      74.992  61.067 109.104  1.00  1.00              
ATOM    163  HG1 PRO Q  13      74.963  60.060 108.686  1.00  1.00              
ATOM    164  HG2 PRO Q  13      74.200  61.689 108.682  1.00  1.00              
ATOM    165  CB  PRO Q  13      74.891  61.056 110.623  1.00  1.00              
ATOM    166  HB1 PRO Q  13      75.498  60.244 111.029  1.00  1.00              
ATOM    167  HB2 PRO Q  13      73.857  60.974 110.960  1.00  1.00              
ATOM    168  CA  PRO Q  13      75.507  62.408 110.993  1.00  1.00              
ATOM    169  HA  PRO Q  13      74.736  63.171 110.883  1.00  1.00              
ATOM    170  C   PRO Q  13      75.966  62.441 112.462  1.00  1.00              
ATOM    171  O   PRO Q  13      77.150  62.468 112.785  1.00  1.00              
ATOM    172  N   GLU Q  14      74.978  62.424 113.359  1.00  1.00              
ATOM    173  H   GLU Q  14      74.040  62.281 113.023  1.00  1.00              
ATOM    174  CA  GLU Q  14      75.113  62.715 114.795  1.00  1.00              
ATOM    175  HA  GLU Q  14      74.090  62.721 115.165  1.00  1.00              
ATOM    176  CB  GLU Q  14      75.838  61.574 115.541  1.00  1.00              
ATOM    177  HB1 GLU Q  14      76.901  61.810 115.601  1.00  1.00              
ATOM    178  HB2 GLU Q  14      75.736  60.644 114.978  1.00  1.00              
ATOM    179  CG  GLU Q  14      75.293  61.327 116.960  1.00  1.00              
ATOM    180  HG1 GLU Q  14      75.245  62.270 117.509  1.00  1.00              
ATOM    181  HG2 GLU Q  14      76.001  60.682 117.488  1.00  1.00              
ATOM    182  CD  GLU Q  14      73.906  60.658 116.950  1.00  1.00              
ATOM    183  OE1 GLU Q  14      72.915  61.370 116.662  1.00  1.00              
ATOM    184  OE2 GLU Q  14      73.840  59.438 117.224  1.00  1.00              
ATOM    185  C   GLU Q  14      75.612  64.139 115.114  1.00  1.00              
ATOM    186  O   GLU Q  14      76.067  64.440 116.216  1.00  1.00              
ATOM    187  N   SER Q  15      75.457  65.065 114.163  1.00  1.00              
ATOM    188  H   SER Q  15      75.146  64.744 113.257  1.00  1.00              
ATOM    189  CA  SER Q  15      75.641  66.516 114.307  1.00  1.00              
ATOM    190  HA  SER Q  15      76.595  66.685 114.806  1.00  1.00              
ATOM    191  CB  SER Q  15      75.732  67.126 112.900  1.00  1.00              
ATOM    192  HB1 SER Q  15      76.522  66.629 112.337  1.00  1.00              
ATOM    193  HB2 SER Q  15      75.975  68.187 112.977  1.00  1.00              
ATOM    194  OG  SER Q  15      74.498  66.974 112.223  1.00  1.00              
ATOM    195  HG  SER Q  15      73.855  67.467 112.754  1.00  1.00              
ATOM    196  C   SER Q  15      74.552  67.200 115.161  1.00  1.00              
ATOM    197  O   SER Q  15      73.930  68.166 114.716  1.00  1.00              
ATOM    198  N   ALA Q  16      74.261  66.657 116.345  1.00  1.00              
ATOM    199  H   ALA Q  16      74.808  65.849 116.625  1.00  1.00              
ATOM    200  CA  ALA Q  16      73.046  66.952 117.105  1.00  1.00              
ATOM    201  HA  ALA Q  16      72.538  67.795 116.635  1.00  1.00              
ATOM    202  CB  ALA Q  16      72.104  65.744 116.968  1.00  1.00              
ATOM    203  HB1 ALA Q  16      71.172  65.945 117.497  1.00  1.00              
ATOM    204  HB2 ALA Q  16      71.880  65.568 115.916  1.00  1.00              
ATOM    205  HB3 ALA Q  16      72.565  64.848 117.386  1.00  1.00              
ATOM    206  C   ALA Q  16      73.227  67.373 118.578  1.00  1.00              
ATOM    207  O   ALA Q  16      72.484  68.260 118.993  1.00  1.00              
ATOM    208  N   PRO Q  17      74.168  66.830 119.376  1.00  1.00              
ATOM    209  CD  PRO Q  17      74.904  65.593 119.142  1.00  1.00              
ATOM    210  HD1 PRO Q  17      75.585  65.696 118.300  1.00  1.00              
ATOM    211  HD2 PRO Q  17      74.210  64.768 118.975  1.00  1.00              
ATOM    212  CG  PRO Q  17      75.725  65.326 120.402  1.00  1.00              
ATOM    213  HG1 PRO Q  17      76.746  65.672 120.245  1.00  1.00              
ATOM    214  HG2 PRO Q  17      75.719  64.268 120.667  1.00  1.00              
ATOM    215  CB  PRO Q  17      75.036  66.179 121.467  1.00  1.00              
ATOM    216  HB1 PRO Q  17      75.716  66.440 122.278  1.00  1.00              
ATOM    217  HB2 PRO Q  17      74.179  65.632 121.865  1.00  1.00              
ATOM    218  CA  PRO Q  17      74.532  67.396 120.679  1.00  1.00              
ATOM    219  HA  PRO Q  17      73.662  67.817 121.184  1.00  1.00              
ATOM    220  C   PRO Q  17      75.613  68.490 120.536  1.00  1.00              
ATOM    221  O   PRO Q  17      75.991  68.889 119.431  1.00  1.00              
ATOM    222  N   SER Q  18      76.160  68.988 121.649  1.00  1.00              
ATOM    223  H   SER Q  18      75.757  68.726 122.535  1.00  1.00              
ATOM    224  CA  SER Q  18      77.504  69.589 121.656  1.00  1.00              
ATOM    225  HA  SER Q  18      77.605  70.210 120.765  1.00  1.00              
ATOM    226  CB  SER Q  18      77.664  70.528 122.857  1.00  1.00              
ATOM    227  HB1 SER Q  18      76.817  71.216 122.888  1.00  1.00              
ATOM    228  HB2 SER Q  18      78.578  71.113 122.745  1.00  1.00              
ATOM    229  OG  SER Q  18      77.727  69.797 124.061  1.00  1.00              
ATOM    230  HG  SER Q  18      77.667  70.415 124.799  1.00  1.00              
ATOM    231  C   SER Q  18      78.593  68.509 121.577  1.00  1.00              
ATOM    232  O   SER Q  18      78.305  67.318 121.464  1.00  1.00              
ATOM    233  N   LYS Q  19      79.869  68.907 121.566  1.00  1.00              
ATOM    234  H   LYS Q  19      80.055  69.883 121.730  1.00  1.00              
ATOM    235  CA  LYS Q  19      80.982  68.045 121.121  1.00  1.00              
ATOM    236  HA  LYS Q  19      80.575  67.314 120.420  1.00  1.00              
ATOM    237  CB  LYS Q  19      82.004  68.941 120.379  1.00  1.00              
ATOM    238  HB1 LYS Q  19      83.011  68.787 120.775  1.00  1.00              
ATOM    239  HB2 LYS Q  19      81.762  69.994 120.532  1.00  1.00              
ATOM    240  CG  LYS Q  19      81.997  68.662 118.866  1.00  1.00              
ATOM    241  HG1 LYS Q  19      82.376  69.536 118.335  1.00  1.00              
ATOM    242  HG2 LYS Q  19      80.975  68.473 118.530  1.00  1.00              
ATOM    243  CD  LYS Q  19      82.900  67.468 118.547  1.00  1.00              
ATOM    244  HD1 LYS Q  19      82.847  66.743 119.359  1.00  1.00              
ATOM    245  HD2 LYS Q  19      83.925  67.832 118.475  1.00  1.00              
ATOM    246  CE  LYS Q  19      82.523  66.741 117.256  1.00  1.00              
ATOM    247  HE1 LYS Q  19      82.489  67.452 116.425  1.00  1.00              
ATOM    248  HE2 LYS Q  19      81.527  66.306 117.382  1.00  1.00              
ATOM    249  NZ  LYS Q  19      83.515  65.677 116.975  1.00  1.00              
ATOM    250  HZ1 LYS Q  19      83.133  64.949 116.390  1.00  1.00              
ATOM    251  HZ2 LYS Q  19      84.328  66.081 116.513  1.00  1.00              
ATOM    252  HZ3 LYS Q  19      83.888  65.290 117.840  1.00  1.00              
ATOM    253  C   LYS Q  19      81.660  67.178 122.195  1.00  1.00              
ATOM    254  O   LYS Q  19      82.298  66.206 121.810  1.00  1.00              
ATOM    255  N   PRO Q  20      81.453  67.459 123.494  1.00  1.00              
ATOM    256  CD  PRO Q  20      80.283  66.823 124.097  1.00  1.00              
ATOM    257  HD1 PRO Q  20      79.838  66.102 123.408  1.00  1.00              
ATOM    258  HD2 PRO Q  20      79.537  67.573 124.363  1.00  1.00              
ATOM    259  CG  PRO Q  20      80.761  66.087 125.355  1.00  1.00              
ATOM    260  HG1 PRO Q  20      80.422  65.050 125.364  1.00  1.00              
ATOM    261  HG2 PRO Q  20      80.398  66.611 126.240  1.00  1.00              
ATOM    262  CB  PRO Q  20      82.287  66.169 125.295  1.00  1.00              
ATOM    263  HB1 PRO Q  20      82.688  65.341 124.708  1.00  1.00              
ATOM    264  HB2 PRO Q  20      82.729  66.193 126.292  1.00  1.00              
ATOM    265  CA  PRO Q  20      82.481  67.485 124.549  1.00  1.00              
ATOM    266  HA  PRO Q  20      82.190  68.286 125.231  1.00  1.00              
ATOM    267  C   PRO Q  20      83.957  67.761 124.204  1.00  1.00              
ATOM    268  O   PRO Q  20      84.407  67.465 123.112  1.00  1.00              
ATOM    269  N   ALA Q  21      84.739  68.303 125.149  1.00  1.00              
ATOM    270  H   ALA Q  21      84.309  68.614 126.007  1.00  1.00              
ATOM    271  CA  ALA Q  21      86.146  68.700 124.948  1.00  1.00              
ATOM    272  HA  ALA Q  21      86.175  69.532 124.250  1.00  1.00              
ATOM    273  CB  ALA Q  21      86.684  69.250 126.276  1.00  1.00              
ATOM    274  HB1 ALA Q  21      87.717  69.582 126.144  1.00  1.00              
ATOM    275  HB2 ALA Q  21      86.089  70.111 126.588  1.00  1.00              
ATOM    276  HB3 ALA Q  21      86.655  68.487 127.053  1.00  1.00              
ATOM    277  C   ALA Q  21      87.047  67.582 124.392  1.00  1.00              
ATOM    278  O   ALA Q  21      87.617  67.713 123.312  1.00  1.00              
ATOM    279  N   ALA Q  22      87.067  66.414 125.033  1.00  1.00              
ATOM    280  H   ALA Q  22      86.578  66.354 125.910  1.00  1.00              
ATOM    281  CA  ALA Q  22      87.753  65.212 124.545  1.00  1.00              
ATOM    282  HA  ALA Q  22      88.721  65.510 124.136  1.00  1.00              
ATOM    283  CB  ALA Q  22      88.010  64.310 125.762  1.00  1.00              
ATOM    284  HB1 ALA Q  22      88.600  63.444 125.458  1.00  1.00              
ATOM    285  HB2 ALA Q  22      88.566  64.860 126.522  1.00  1.00              
ATOM    286  HB3 ALA Q  22      87.063  63.965 126.179  1.00  1.00              
ATOM    287  C   ALA Q  22      87.004  64.471 123.413  1.00  1.00              
ATOM    288  O   ALA Q  22      87.054  63.247 123.293  1.00  1.00              
ATOM    289  N   SER Q  23      86.238  65.214 122.622  1.00  1.00              
ATOM    290  H   SER Q  23      86.199  66.205 122.822  1.00  1.00              
ATOM    291  CA  SER Q  23      85.684  64.799 121.334  1.00  1.00              
ATOM    292  HA  SER Q  23      86.376  64.085 120.885  1.00  1.00              
ATOM    293  CB  SER Q  23      84.349  64.086 121.532  1.00  1.00              
ATOM    294  HB1 SER Q  23      83.748  64.136 120.624  1.00  1.00              
ATOM    295  HB2 SER Q  23      83.816  64.537 122.366  1.00  1.00              
ATOM    296  OG  SER Q  23      84.603  62.734 121.853  1.00  1.00              
ATOM    297  HG  SER Q  23      85.436  62.693 122.351  1.00  1.00              
ATOM    298  C   SER Q  23      85.668  65.993 120.353  1.00  1.00              
ATOM    299  O   SER Q  23      85.315  65.809 119.185  1.00  1.00              
ATOM    300  N   ILE Q  24      86.126  67.186 120.791  1.00  1.00              
ATOM    301  H   ILE Q  24      86.301  67.264 121.787  1.00  1.00              
ATOM    302  CA  ILE Q  24      86.762  68.204 119.949  1.00  1.00              
ATOM    303  HA  ILE Q  24      86.347  68.045 118.954  1.00  1.00              
ATOM    304  CB  ILE Q  24      86.432  69.693 120.227  1.00  1.00              
ATOM    305  HB  ILE Q  24      85.443  69.871 119.800  1.00  1.00              
ATOM    306  CG2 ILE Q  24      86.345  70.091 121.699  1.00  1.00              
ATOM    307 1HG2 ILE Q  24      86.025  71.126 121.801  1.00  1.00              
ATOM    308 2HG2 ILE Q  24      85.605  69.468 122.190  1.00  1.00              
ATOM    309 3HG2 ILE Q  24      87.318  69.979 122.175  1.00  1.00              
ATOM    310  CG1 ILE Q  24      87.441  70.596 119.471  1.00  1.00              
ATOM    311 1HG1 ILE Q  24      87.581  70.206 118.463  1.00  1.00              
ATOM    312 2HG1 ILE Q  24      88.405  70.584 119.983  1.00  1.00              
ATOM    313  CD1 ILE Q  24      87.000  72.044 119.311  1.00  1.00              
ATOM    314  HD1 ILE Q  24      87.745  72.589 118.731  1.00  1.00              
ATOM    315  HD2 ILE Q  24      86.056  72.048 118.771  1.00  1.00              
ATOM    316  HD3 ILE Q  24      86.889  72.527 120.281  1.00  1.00              
ATOM    317  C   ILE Q  24      88.256  67.908 119.725  1.00  1.00              
ATOM    318  O   ILE Q  24      88.653  67.771 118.578  1.00  1.00              
ATOM    319  N   ALA Q  25      89.097  67.666 120.727  1.00  1.00              
ATOM    320  H   ALA Q  25      88.771  67.692 121.687  1.00  1.00              
ATOM    321  CA  ALA Q  25      90.304  66.897 120.400  1.00  1.00              
ATOM    322  HA  ALA Q  25      90.878  67.403 119.621  1.00  1.00              
ATOM    323  CB  ALA Q  25      91.168  66.783 121.661  1.00  1.00              
ATOM    324  HB1 ALA Q  25      92.052  66.181 121.449  1.00  1.00              
ATOM    325  HB2 ALA Q  25      91.485  67.772 121.987  1.00  1.00              
ATOM    326  HB3 ALA Q  25      90.599  66.308 122.462  1.00  1.00              
ATOM    327  C   ALA Q  25      89.864  65.501 119.897  1.00  1.00              
ATOM    328  O   ALA Q  25      88.887  64.947 120.407  1.00  1.00              
ATOM    329  N   SER Q  26      90.536  64.960 118.879  1.00  1.00              
ATOM    330  H   SER Q  26      91.317  65.461 118.478  1.00  1.00              
ATOM    331  CA  SER Q  26      90.063  63.788 118.123  1.00  1.00              
ATOM    332  HA  SER Q  26      90.792  63.628 117.330  1.00  1.00              
ATOM    333  CB  SER Q  26      90.117  62.493 118.971  1.00  1.00              
ATOM    334  HB1 SER Q  26      89.764  61.661 118.359  1.00  1.00              
ATOM    335  HB2 SER Q  26      89.461  62.595 119.837  1.00  1.00              
ATOM    336  OG  SER Q  26      91.448  62.241 119.382  1.00  1.00              
ATOM    337  HG  SER Q  26      91.992  62.160 118.593  1.00  1.00              
ATOM    338  C   SER Q  26      88.735  63.980 117.382  1.00  1.00              
ATOM    339  O   SER Q  26      87.982  63.038 117.154  1.00  1.00              
ATOM    340  N   GLY Q  27      88.455  65.222 116.955  1.00  1.00              
ATOM    341  H   GLY Q  27      89.060  65.983 117.256  1.00  1.00              
ATOM    342  CA  GLY Q  27      87.412  65.497 115.967  1.00  1.00              
ATOM    343  HA1 GLY Q  27      86.559  64.794 116.134  1.00  1.00              
ATOM    344  HA2 GLY Q  27      87.822  65.304 114.982  1.00  1.00              
ATOM    345  C   GLY Q  27      86.890  66.987 116.022  1.00  1.00              
ATOM    346  O   GLY Q  27      85.662  67.101 116.016  1.00  1.00              
ATOM    347  N   GLY Q  28      87.536  68.197 116.145  1.00  1.00              
ATOM    348  H   GLY Q  28      86.831  68.916 116.184  1.00  1.00              
ATOM    349  CA  GLY Q  28      88.904  68.796 115.977  1.00  1.00              
ATOM    350  HA1 GLY Q  28      89.670  68.135 116.328  1.00  1.00              
ATOM    351  HA2 GLY Q  28      88.992  69.798 116.464  1.00  1.00              
ATOM    352  C   GLY Q  28      89.036  68.951 114.436  1.00  1.00              
ATOM    353  O   GLY Q  28      88.100  69.414 113.779  1.00  1.00              
ATOM    354  N   SER Q  29      90.208  68.692 113.856  1.00  1.00              
ATOM    355  H   SER Q  29      90.806  68.045 114.366  1.00  1.00              
ATOM    356  CA  SER Q  29      90.927  69.741 113.120  1.00  1.00              
ATOM    357  HA  SER Q  29      91.991  69.489 113.020  1.00  1.00              
ATOM    358  CB  SER Q  29      90.365  69.991 111.722  1.00  1.00              
ATOM    359  HB1 SER Q  29      89.904  70.971 111.704  1.00  1.00              
ATOM    360  HB2 SER Q  29      89.595  69.252 111.525  1.00  1.00              
ATOM    361  OG  SER Q  29      91.414  69.945 110.791  1.00  1.00              
ATOM    362  HG  SER Q  29      91.309  69.126 110.273  1.00  1.00              
ATOM    363  C   SER Q  29      90.754  70.931 114.058  1.00  1.00              
ATOM    364  O   SER Q  29      89.877  71.773 113.834  1.00  1.00              
ATOM    365  N   ASN Q  30      91.484  71.014 115.178  1.00  1.00              
ATOM    366  H   ASN Q  30      92.128  70.269 115.429  1.00  1.00              
ATOM    367  CA  ASN Q  30      91.603  72.305 115.858  1.00  1.00              
ATOM    368  HA  ASN Q  30      90.590  72.612 116.126  1.00  1.00              
ATOM    369  CB  ASN Q  30      92.377  72.271 117.172  1.00  1.00              
ATOM    370  HB1 ASN Q  30      91.753  71.774 117.911  1.00  1.00              
ATOM    371  HB2 ASN Q  30      92.560  73.288 117.514  1.00  1.00              
ATOM    372  CG  ASN Q  30      93.657  71.499 117.125  1.00  1.00              
ATOM    373  OD1 ASN Q  30      93.627  70.296 116.989  1.00  1.00              
ATOM    374  ND2 ASN Q  30      94.791  72.154 117.269  1.00  1.00              
ATOM    375 1HD2 ASN Q  30      94.766  73.144 117.460  1.00  1.00              
ATOM    376 2HD2 ASN Q  30      95.607  71.615 117.500  1.00  1.00              
ATOM    377  C   ASN Q  30      92.064  73.373 114.754  1.00  1.00              
ATOM    378  O   ASN Q  30      92.261  74.499 115.156  1.00  1.00              
ATOM    379  N   SER Q  31      92.187  73.200 113.380  1.00  1.00              
ATOM    380  H   SER Q  31      91.947  74.056 112.905  1.00  1.00              
ATOM    381  CA  SER Q  31      93.240  72.442 112.606  1.00  1.00              
ATOM    382  HA  SER Q  31      92.934  71.402 112.659  1.00  1.00              
ATOM    383  CB  SER Q  31      93.487  72.640 111.119  1.00  1.00              
ATOM    384  HB1 SER Q  31      94.105  71.811 110.784  1.00  1.00              
ATOM    385  HB2 SER Q  31      94.032  73.550 110.909  1.00  1.00              
ATOM    386  OG  SER Q  31      92.279  72.575 110.403  1.00  1.00              
ATOM    387  HG  SER Q  31      91.987  71.644 110.410  1.00  1.00              
ATOM    388  C   SER Q  31      94.475  72.502 113.557  1.00  1.00              
ATOM    389  O   SER Q  31      94.917  71.420 113.871  1.00  1.00              
ATOM    390  N   SER Q  32      94.944  73.521 114.326  1.00  1.00              
ATOM    391  H   SER Q  32      95.472  73.137 115.093  1.00  1.00              
ATOM    392  CA  SER Q  32      95.184  75.000 114.186  1.00  1.00              
ATOM    393  HA  SER Q  32      94.661  75.525 114.996  1.00  1.00              
ATOM    394  CB  SER Q  32      96.703  75.132 114.313  1.00  1.00              
ATOM    395  HB1 SER Q  32      97.031  76.096 113.972  1.00  1.00              
ATOM    396  HB2 SER Q  32      97.191  74.401 113.682  1.00  1.00              
ATOM    397  OG  SER Q  32      97.098  74.925 115.657  1.00  1.00              
ATOM    398  HG  SER Q  32      98.060  74.969 115.709  1.00  1.00              
ATOM    399  C   SER Q  32      94.611  75.470 112.807  1.00  1.00              
ATOM    400  O   SER Q  32      95.419  75.789 111.958  1.00  1.00              
ATOM    401  N   ASN Q  33      93.281  75.463 112.508  1.00  1.00              
ATOM    402  H   ASN Q  33      92.636  75.335 113.285  1.00  1.00              
ATOM    403  CA  ASN Q  33      92.712  75.762 111.143  1.00  1.00              
ATOM    404  HA  ASN Q  33      93.300  75.222 110.396  1.00  1.00              
ATOM    405  CB  ASN Q  33      91.252  75.534 110.840  1.00  1.00              
ATOM    406  HB1 ASN Q  33      90.661  76.308 111.318  1.00  1.00              
ATOM    407  HB2 ASN Q  33      90.991  74.547 111.176  1.00  1.00              
ATOM    408  CG  ASN Q  33      90.983  75.627 109.345  1.00  1.00              
ATOM    409  OD1 ASN Q  33      90.365  76.547 108.854  1.00  1.00              
ATOM    410  ND2 ASN Q  33      91.457  74.674 108.573  1.00  1.00              
ATOM    411 1HD2 ASN Q  33      91.971  73.903 108.980  1.00  1.00              
ATOM    412 2HD2 ASN Q  33      91.388  74.814 107.583  1.00  1.00              
ATOM    413  C   ASN Q  33      93.095  77.266 110.883  1.00  1.00              
ATOM    414  O   ASN Q  33      93.386  77.647 109.764  1.00  1.00              
ATOM    415  N   LYS Q  34      93.268  78.043 111.973  1.00  1.00              
ATOM    416  H   LYS Q  34      92.781  77.743 112.817  1.00  1.00              
ATOM    417  CA  LYS Q  34      94.572  78.661 112.275  1.00  1.00              
ATOM    418  HA  LYS Q  34      95.313  78.045 111.760  1.00  1.00              
ATOM    419  CB  LYS Q  34      94.637  80.075 111.672  1.00  1.00              
ATOM    420  HB1 LYS Q  34      94.320  80.000 110.634  1.00  1.00              
ATOM    421  HB2 LYS Q  34      95.671  80.410 111.653  1.00  1.00              
ATOM    422  CG  LYS Q  34      93.814  81.164 112.380  1.00  1.00              
ATOM    423  HG1 LYS Q  34      94.391  81.535 113.228  1.00  1.00              
ATOM    424  HG2 LYS Q  34      92.888  80.749 112.763  1.00  1.00              
ATOM    425  CD  LYS Q  34      93.464  82.350 111.464  1.00  1.00              
ATOM    426  HD1 LYS Q  34      94.347  82.646 110.895  1.00  1.00              
ATOM    427  HD2 LYS Q  34      93.161  83.184 112.093  1.00  1.00              
ATOM    428  CE  LYS Q  34      92.306  81.994 110.520  1.00  1.00              
ATOM    429  HE1 LYS Q  34      91.478  81.602 111.122  1.00  1.00              
ATOM    430  HE2 LYS Q  34      92.620  81.189 109.848  1.00  1.00              
ATOM    431  NZ  LYS Q  34      91.840  83.168 109.736  1.00  1.00              
ATOM    432  HZ1 LYS Q  34      91.064  82.902 109.133  1.00  1.00              
ATOM    433  HZ2 LYS Q  34      91.493  83.896 110.345  1.00  1.00              
ATOM    434  HZ3 LYS Q  34      92.577  83.540 109.153  1.00  1.00              
ATOM    435  C   LYS Q  34      94.871  78.614 113.758  1.00  1.00              
ATOM    436  O   LYS Q  34      94.073  79.020 114.580  1.00  1.00              
ATOM    437  N   GLY Q  35      96.082  78.175 114.057  1.00  1.00              
ATOM    438  H   GLY Q  35      96.582  77.760 113.273  1.00  1.00              
ATOM    439  CA  GLY Q  35      96.788  78.720 115.205  1.00  1.00              
ATOM    440  HA1 GLY Q  35      97.672  78.121 115.439  1.00  1.00              
ATOM    441  HA2 GLY Q  35      96.131  78.755 116.083  1.00  1.00              
ATOM    442  C   GLY Q  35      97.187  80.138 114.827  1.00  1.00              
ATOM    443  O   GLY Q  35      96.987  81.096 115.557  1.00  1.00              
ATOM    444  N   GLY Q  36      97.721  80.237 113.609  1.00  1.00              
ATOM    445  H   GLY Q  36      97.808  79.377 113.084  1.00  1.00              
ATOM    446  CA  GLY Q  36      98.327  81.414 113.033  1.00  1.00              
ATOM    447  HA1 GLY Q  36      98.071  82.289 113.632  1.00  1.00              
ATOM    448  HA2 GLY Q  36      97.931  81.575 112.032  1.00  1.00              
ATOM    449  C   GLY Q  36      99.854  81.348 112.948  1.00  1.00              
ATOM    450  O   GLY Q  36     100.322  81.585 111.843  1.00  1.00              
ATOM    451  N   PRO Q  37     100.586  80.926 114.006  1.00  1.00              
ATOM    452  CD  PRO Q  37     100.143  81.033 115.404  1.00  1.00              
ATOM    453  HD1 PRO Q  37      99.435  80.250 115.640  1.00  1.00              
ATOM    454  HD2 PRO Q  37      99.713  82.013 115.621  1.00  1.00              
ATOM    455  CG  PRO Q  37     101.346  80.766 116.303  1.00  1.00              
ATOM    456  HG1 PRO Q  37     101.052  80.312 117.251  1.00  1.00              
ATOM    457  HG2 PRO Q  37     101.901  81.691 116.471  1.00  1.00              
ATOM    458  CB  PRO Q  37     102.163  79.811 115.444  1.00  1.00              
ATOM    459  HB1 PRO Q  37     101.743  78.805 115.473  1.00  1.00              
ATOM    460  HB2 PRO Q  37     103.210  79.807 115.752  1.00  1.00              
ATOM    461  CA  PRO Q  37     101.972  80.440 114.061  1.00  1.00              
ATOM    462  HA  PRO Q  37     102.519  81.383 114.129  1.00  1.00              
ATOM    463  C   PRO Q  37     102.802  79.759 112.948  1.00  1.00              
ATOM    464  O   PRO Q  37     103.703  78.987 113.252  1.00  1.00              
ATOM    465  N   GLU Q  38     102.565  80.079 111.684  1.00  1.00              
ATOM    466  H   GLU Q  38     101.744  80.655 111.558  1.00  1.00              
ATOM    467  CA  GLU Q  38     103.600  80.465 110.724  1.00  1.00              
ATOM    468  HA  GLU Q  38     104.315  81.117 111.228  1.00  1.00              
ATOM    469  CB  GLU Q  38     104.402  79.299 110.092  1.00  1.00              
ATOM    470  HB1 GLU Q  38     103.747  78.635 109.526  1.00  1.00              
ATOM    471  HB2 GLU Q  38     104.824  78.707 110.904  1.00  1.00              
ATOM    472  CG  GLU Q  38     105.597  79.771 109.215  1.00  1.00              
ATOM    473  HG1 GLU Q  38     106.284  78.928 109.114  1.00  1.00              
ATOM    474  HG2 GLU Q  38     106.133  80.553 109.757  1.00  1.00              
ATOM    475  CD  GLU Q  38     105.250  80.265 107.790  1.00  1.00              
ATOM    476  OE1 GLU Q  38     105.800  81.304 107.344  1.00  1.00              
ATOM    477  OE2 GLU Q  38     104.415  79.605 107.136  1.00  1.00              
ATOM    478  C   GLU Q  38     102.866  81.327 109.700  1.00  1.00              
ATOM    479  O   GLU Q  38     102.570  82.487 109.977  1.00  1.00              
ATOM    480  N   GLY Q  39     102.338  80.685 108.665  1.00  1.00              
ATOM    481  H   GLY Q  39     102.795  79.840 108.328  1.00  1.00              
ATOM    482  CA  GLY Q  39     101.062  81.016 108.081  1.00  1.00              
ATOM    483  HA1 GLY Q  39     101.167  81.057 106.998  1.00  1.00              
ATOM    484  HA2 GLY Q  39     100.725  81.993 108.430  1.00  1.00              
ATOM    485  C   GLY Q  39     100.040  79.969 108.417  1.00  1.00              
ATOM    486  O   GLY Q  39     100.314  78.786 108.322  1.00  1.00              
ATOM    487  N   VAL Q  40      98.876  80.411 108.877  1.00  1.00              
ATOM    488  H   VAL Q  40      98.758  81.412 108.900  1.00  1.00              
ATOM    489  CA  VAL Q  40      97.848  79.587 109.530  1.00  1.00              
ATOM    490  HA  VAL Q  40      97.230  80.333 110.021  1.00  1.00              
ATOM    491  CB  VAL Q  40      96.851  78.907 108.553  1.00  1.00              
ATOM    492  HB  VAL Q  40      96.199  78.247 109.123  1.00  1.00              
ATOM    493  CG1 VAL Q  40      95.955  79.964 107.892  1.00  1.00              
ATOM    494 1HG1 VAL Q  40      96.551  80.621 107.257  1.00  1.00              
ATOM    495 2HG1 VAL Q  40      95.203  79.465 107.279  1.00  1.00              
ATOM    496 3HG1 VAL Q  40      95.443  80.553 108.649  1.00  1.00              
ATOM    497  CG2 VAL Q  40      97.470  78.097 107.416  1.00  1.00              
ATOM    498 1HG2 VAL Q  40      96.691  77.557 106.877  1.00  1.00              
ATOM    499 2HG2 VAL Q  40      98.012  78.739 106.723  1.00  1.00              
ATOM    500 3HG2 VAL Q  40      98.157  77.370 107.827  1.00  1.00              
ATOM    501  C   VAL Q  40      98.253  78.743 110.754  1.00  1.00              
ATOM    502  O   VAL Q  40      97.457  78.018 111.336  1.00  1.00              
ATOM    503  N   ALA Q  41      99.450  78.924 111.302  1.00  1.00              
ATOM    504  H   ALA Q  41     100.047  79.630 110.890  1.00  1.00              
ATOM    505  CA  ALA Q  41     100.097  77.910 112.138  1.00  1.00              
ATOM    506  HA  ALA Q  41     101.148  78.150 112.200  1.00  1.00              
ATOM    507  CB  ALA Q  41      99.589  77.779 113.577  1.00  1.00              
ATOM    508  HB1 ALA Q  41      98.574  77.407 113.556  1.00  1.00              
ATOM    509  HB2 ALA Q  41     100.208  77.057 114.112  1.00  1.00              
ATOM    510  HB3 ALA Q  41      99.648  78.693 114.125  1.00  1.00              
ATOM    511  C   ALA Q  41     100.107  76.531 111.477  1.00  1.00              
ATOM    512  O   ALA Q  41      99.867  75.520 112.131  1.00  1.00              
ATOM    513  N   ALA Q  42     100.267  76.565 110.163  1.00  1.00              
ATOM    514  H   ALA Q  42     100.546  77.462 109.784  1.00  1.00              
ATOM    515  CA  ALA Q  42      99.869  75.650 109.117  1.00  1.00              
ATOM    516  HA  ALA Q  42      99.919  76.208 108.183  1.00  1.00              
ATOM    517  CB  ALA Q  42     100.963  74.577 109.003  1.00  1.00              
ATOM    518  HB1 ALA Q  42     101.936  75.050 108.858  1.00  1.00              
ATOM    519  HB2 ALA Q  42     100.987  73.971 109.910  1.00  1.00              
ATOM    520  HB3 ALA Q  42     100.756  73.933 108.147  1.00  1.00              
ATOM    521  C   ALA Q  42      98.475  74.997 109.132  1.00  1.00              
ATOM    522  O   ALA Q  42      97.878  74.781 108.084  1.00  1.00              
ATOM    523  N   GLN Q  43      98.002  74.663 110.330  1.00  1.00              
ATOM    524  H   GLN Q  43      98.611  74.991 111.066  1.00  1.00              
ATOM    525  CA  GLN Q  43      97.208  73.515 110.759  1.00  1.00              
ATOM    526  HA  GLN Q  43      96.308  73.871 111.232  1.00  1.00              
ATOM    527  CB  GLN Q  43      96.767  72.530 109.648  1.00  1.00              
ATOM    528  HB1 GLN Q  43      96.186  73.046 108.885  1.00  1.00              
ATOM    529  HB2 GLN Q  43      96.085  71.842 110.140  1.00  1.00              
ATOM    530  CG  GLN Q  43      97.856  71.668 108.975  1.00  1.00              
ATOM    531  HG1 GLN Q  43      98.710  71.514 109.629  1.00  1.00              
ATOM    532  HG2 GLN Q  43      98.211  72.166 108.073  1.00  1.00              
ATOM    533  CD  GLN Q  43      97.309  70.292 108.610  1.00  1.00              
ATOM    534  OE1 GLN Q  43      97.007  69.997 107.467  1.00  1.00              
ATOM    535  NE2 GLN Q  43      97.120  69.395 109.558  1.00  1.00              
ATOM    536 1HE2 GLN Q  43      97.263  69.599 110.538  1.00  1.00              
ATOM    537 2HE2 GLN Q  43      96.691  68.534 109.274  1.00  1.00              
ATOM    538  C   GLN Q  43      98.064  72.798 111.768  1.00  1.00              
ATOM    539  O   GLN Q  43      99.291  72.766 111.729  1.00  1.00              
ATOM    540  N   ALA Q  44      97.406  72.109 112.700  1.00  1.00              
ATOM    541  H   ALA Q  44      96.411  72.045 112.574  1.00  1.00              
ATOM    542  CA  ALA Q  44      98.038  71.244 113.672  1.00  1.00              
ATOM    543  HA  ALA Q  44      99.060  71.064 113.302  1.00  1.00              
ATOM    544  CB  ALA Q  44      98.153  71.970 115.013  1.00  1.00              
ATOM    545  HB1 ALA Q  44      98.703  72.905 114.909  1.00  1.00              
ATOM    546  HB2 ALA Q  44      97.165  72.175 115.421  1.00  1.00              
ATOM    547  HB3 ALA Q  44      98.706  71.348 115.716  1.00  1.00              
ATOM    548  C   ALA Q  44      97.266  69.922 113.678  1.00  1.00              
ATOM    549  O   ALA Q  44      96.753  69.519 112.625  1.00  1.00              
ATOM    550  N   VAL Q  45      97.206  69.268 114.812  1.00  1.00              
ATOM    551  H   VAL Q  45      97.908  69.429 115.537  1.00  1.00              
ATOM    552  CA  VAL Q  45      95.988  68.965 115.597  1.00  1.00              
ATOM    553  HA  VAL Q  45      95.277  69.782 115.517  1.00  1.00              
ATOM    554  CB  VAL Q  45      95.165  67.712 115.069  1.00  1.00              
ATOM    555  HB  VAL Q  45      94.659  67.281 115.936  1.00  1.00              
ATOM    556  CG1 VAL Q  45      94.106  68.212 114.112  1.00  1.00              
ATOM    557 1HG1 VAL Q  45      94.513  68.796 113.291  1.00  1.00              
ATOM    558 2HG1 VAL Q  45      93.585  67.372 113.670  1.00  1.00              
ATOM    559 3HG1 VAL Q  45      93.379  68.818 114.644  1.00  1.00              
ATOM    560  CG2 VAL Q  45      96.006  66.621 114.419  1.00  1.00              
ATOM    561 1HG2 VAL Q  45      95.354  65.785 114.164  1.00  1.00              
ATOM    562 2HG2 VAL Q  45      96.473  66.982 113.503  1.00  1.00              
ATOM    563 3HG2 VAL Q  45      96.776  66.262 115.092  1.00  1.00              
ATOM    564  C   VAL Q  45      96.443  68.823 117.049  1.00  1.00              
ATOM    565  O   VAL Q  45      97.593  68.933 117.331  1.00  1.00              
ATOM    566  N   ALA Q  46      95.476  68.600 117.979  1.00  1.00              
ATOM    567  H   ALA Q  46      94.488  68.674 117.749  1.00  1.00              
ATOM    568  CA  ALA Q  46      95.816  68.286 119.360  1.00  1.00              
ATOM    569  HA  ALA Q  46      96.249  69.168 119.837  1.00  1.00              
ATOM    570  CB  ALA Q  46      94.526  67.920 120.112  1.00  1.00              
ATOM    571  HB1 ALA Q  46      94.768  67.689 121.151  1.00  1.00              
ATOM    572  HB2 ALA Q  46      93.834  68.763 120.091  1.00  1.00              
ATOM    573  HB3 ALA Q  46      94.052  67.052 119.650  1.00  1.00              
ATOM    574  C   ALA Q  46      96.875  67.172 119.400  1.00  1.00              
ATOM    575  O   ALA Q  46      97.924  67.328 120.008  1.00  1.00              
ATOM    576  N   SER Q  47      96.663  66.126 118.590  1.00  1.00              
ATOM    577  H   SER Q  47      95.775  66.083 118.111  1.00  1.00              
ATOM    578  CA  SER Q  47      97.642  65.068 118.325  1.00  1.00              
ATOM    579  HA  SER Q  47      97.908  64.600 119.273  1.00  1.00              
ATOM    580  CB  SER Q  47      96.975  63.997 117.449  1.00  1.00              
ATOM    581  HB1 SER Q  47      96.644  64.442 116.510  1.00  1.00              
ATOM    582  HB2 SER Q  47      96.104  63.601 117.974  1.00  1.00              
ATOM    583  OG  SER Q  47      97.864  62.940 117.169  1.00  1.00              
ATOM    584  HG  SER Q  47      97.380  62.224 116.746  1.00  1.00              
ATOM    585  C   SER Q  47      98.960  65.558 117.684  1.00  1.00              
ATOM    586  O   SER Q  47     100.033  65.235 118.183  1.00  1.00              
ATOM    587  N   ALA Q  48      98.931  66.367 116.615  1.00  1.00              
ATOM    588  H   ALA Q  48      98.053  66.713 116.270  1.00  1.00              
ATOM    589  CA  ALA Q  48     100.155  66.707 115.878  1.00  1.00              
ATOM    590  HA  ALA Q  48     100.738  65.788 115.782  1.00  1.00              
ATOM    591  CB  ALA Q  48      99.812  67.159 114.453  1.00  1.00              
ATOM    592  HB1 ALA Q  48     100.711  67.098 113.838  1.00  1.00              
ATOM    593  HB2 ALA Q  48      99.049  66.513 114.018  1.00  1.00              
ATOM    594  HB3 ALA Q  48      99.480  68.192 114.457  1.00  1.00              
ATOM    595  C   ALA Q  48     101.090  67.718 116.564  1.00  1.00              
ATOM    596  O   ALA Q  48     102.260  67.780 116.201  1.00  1.00              
ATOM    597  N   ALA Q  49     100.610  68.484 117.548  1.00  1.00              
ATOM    598  H   ALA Q  49      99.619  68.447 117.748  1.00  1.00              
ATOM    599  CA  ALA Q  49     101.486  69.253 118.445  1.00  1.00              
ATOM    600  HA  ALA Q  49     102.461  69.411 117.982  1.00  1.00              
ATOM    601  CB  ALA Q  49     100.835  70.624 118.678  1.00  1.00              
ATOM    602  HB1 ALA Q  49     101.466  71.217 119.342  1.00  1.00              
ATOM    603  HB2 ALA Q  49     100.729  71.148 117.728  1.00  1.00              
ATOM    604  HB3 ALA Q  49      99.854  70.500 119.139  1.00  1.00              
ATOM    605  C   ALA Q  49     101.728  68.528 119.791  1.00  1.00              
ATOM    606  O   ALA Q  49     102.728  68.781 120.458  1.00  1.00              
ATOM    607  N   SER Q  50     100.822  67.614 120.162  1.00  1.00              
ATOM    608  H   SER Q  50     100.031  67.500 119.545  1.00  1.00              
ATOM    609  CA  SER Q  50     100.737  66.792 121.378  1.00  1.00              
ATOM    610  HA  SER Q  50      99.737  66.360 121.395  1.00  1.00              
ATOM    611  CB  SER Q  50     101.706  65.604 121.303  1.00  1.00              
ATOM    612  HB1 SER Q  50     101.943  65.262 122.312  1.00  1.00              
ATOM    613  HB2 SER Q  50     102.634  65.902 120.811  1.00  1.00              
ATOM    614  OG  SER Q  50     101.110  64.526 120.615  1.00  1.00              
ATOM    615  HG  SER Q  50     100.852  64.819 119.726  1.00  1.00              
ATOM    616  C   SER Q  50     100.880  67.462 122.746  1.00  1.00              
ATOM    617  O   SER Q  50      99.976  67.331 123.567  1.00  1.00              
ATOM    618  N   ALA Q  51     102.000  68.119 123.037  1.00  1.00              
ATOM    619  H   ALA Q  51     102.691  68.239 122.302  1.00  1.00              
ATOM    620  CA  ALA Q  51     102.287  68.701 124.343  1.00  1.00              
ATOM    621  HA  ALA Q  51     101.364  69.094 124.773  1.00  1.00              
ATOM    622  CB  ALA Q  51     102.819  67.603 125.279  1.00  1.00              
ATOM    623  HB1 ALA Q  51     103.044  68.032 126.256  1.00  1.00              
ATOM    624  HB2 ALA Q  51     102.067  66.823 125.401  1.00  1.00              
ATOM    625  HB3 ALA Q  51     103.727  67.165 124.861  1.00  1.00              
ATOM    626  C   ALA Q  51     103.291  69.850 124.211  1.00  1.00              
ATOM    627  O   ALA Q  51     104.469  69.638 123.932  1.00  1.00              
ATOM    628  N   GLY Q  52     102.835  71.074 124.453  1.00  1.00              
ATOM    629  H   GLY Q  52     101.854  71.209 124.667  1.00  1.00              
ATOM    630  CA  GLY Q  52     103.688  72.253 124.506  1.00  1.00              
ATOM    631  HA1 GLY Q  52     104.003  72.528 123.500  1.00  1.00              
ATOM    632  HA2 GLY Q  52     104.569  72.008 125.096  1.00  1.00              
ATOM    633  C   GLY Q  52     102.943  73.432 125.133  1.00  1.00              
ATOM    634  O   GLY Q  52     101.710  73.439 125.112  1.00  1.00              
ATOM    635  N   PRO Q  53     103.655  74.410 125.720  1.00  1.00              
ATOM    636  CD  PRO Q  53     105.105  74.491 125.838  1.00  1.00              
ATOM    637  HD1 PRO Q  53     105.523  74.863 124.901  1.00  1.00              
ATOM    638  HD2 PRO Q  53     105.554  73.533 126.099  1.00  1.00              
ATOM    639  CG  PRO Q  53     105.372  75.493 126.959  1.00  1.00              
ATOM    640  HG1 PRO Q  53     106.315  76.021 126.815  1.00  1.00              
ATOM    641  HG2 PRO Q  53     105.361  74.976 127.920  1.00  1.00              
ATOM    642  CB  PRO Q  53     104.173  76.432 126.871  1.00  1.00              
ATOM    643  HB1 PRO Q  53     104.368  77.188 126.108  1.00  1.00              
ATOM    644  HB2 PRO Q  53     103.962  76.907 127.830  1.00  1.00              
ATOM    645  CA  PRO Q  53     103.025  75.518 126.427  1.00  1.00              
ATOM    646  HA  PRO Q  53     102.529  75.113 127.311  1.00  1.00              
ATOM    647  C   PRO Q  53     102.004  76.312 125.606  1.00  1.00              
ATOM    648  O   PRO Q  53     102.206  76.526 124.413  1.00  1.00              
ATOM    649  N   ALA Q  54     100.956  76.781 126.294  1.00  1.00              
ATOM    650  H   ALA Q  54     100.831  76.403 127.226  1.00  1.00              
ATOM    651  CA  ALA Q  54      99.783  77.488 125.759  1.00  1.00              
ATOM    652  HA  ALA Q  54      99.277  77.923 126.621  1.00  1.00              
ATOM    653  CB  ALA Q  54     100.169  78.670 124.852  1.00  1.00              
ATOM    654  HB1 ALA Q  54      99.289  79.291 124.674  1.00  1.00              
ATOM    655  HB2 ALA Q  54     100.939  79.276 125.328  1.00  1.00              
ATOM    656  HB3 ALA Q  54     100.527  78.311 123.887  1.00  1.00              
ATOM    657  C   ALA Q  54      98.733  76.533 125.119  1.00  1.00              
ATOM    658  O   ALA Q  54      97.672  76.945 124.650  1.00  1.00              
ATOM    659  N   ASP Q  55      98.961  75.228 125.224  1.00  1.00              
ATOM    660  H   ASP Q  55      99.873  74.965 125.576  1.00  1.00              
ATOM    661  CA  ASP Q  55      97.916  74.215 125.430  1.00  1.00              
ATOM    662  HA  ASP Q  55      97.622  73.822 124.458  1.00  1.00              
ATOM    663  CB  ASP Q  55      98.549  73.064 126.244  1.00  1.00              
ATOM    664  HB1 ASP Q  55      99.311  72.584 125.630  1.00  1.00              
ATOM    665  HB2 ASP Q  55      97.777  72.316 126.431  1.00  1.00              
ATOM    666  CG  ASP Q  55      99.188  73.465 127.596  1.00  1.00              
ATOM    667  OD1 ASP Q  55      99.436  74.673 127.847  1.00  1.00              
ATOM    668  OD2 ASP Q  55      99.445  72.546 128.399  1.00  1.00              
ATOM    669  C   ASP Q  55      96.625  74.694 126.131  1.00  1.00              
ATOM    670  O   ASP Q  55      95.532  74.452 125.624  1.00  1.00              
ATOM    671  N   ALA Q  56      96.733  75.399 127.262  1.00  1.00              
ATOM    672  H   ALA Q  56      97.659  75.482 127.672  1.00  1.00              
ATOM    673  CA  ALA Q  56      95.582  75.960 127.977  1.00  1.00              
ATOM    674  HA  ALA Q  56      94.883  75.151 128.196  1.00  1.00              
ATOM    675  CB  ALA Q  56      96.079  76.544 129.304  1.00  1.00              
ATOM    676  HB1 ALA Q  56      95.228  76.932 129.868  1.00  1.00              
ATOM    677  HB2 ALA Q  56      96.573  75.768 129.889  1.00  1.00              
ATOM    678  HB3 ALA Q  56      96.779  77.359 129.114  1.00  1.00              
ATOM    679  C   ALA Q  56      94.810  77.013 127.157  1.00  1.00              
ATOM    680  O   ALA Q  56      93.587  77.065 127.229  1.00  1.00              
ATOM    681  N   GLU Q  57      95.502  77.809 126.335  1.00  1.00              
ATOM    682  H   GLU Q  57      96.488  77.630 126.215  1.00  1.00              
ATOM    683  CA  GLU Q  57      94.863  78.719 125.376  1.00  1.00              
ATOM    684  HA  GLU Q  57      94.138  79.341 125.903  1.00  1.00              
ATOM    685  CB  GLU Q  57      95.926  79.634 124.734  1.00  1.00              
ATOM    686  HB1 GLU Q  57      96.612  79.028 124.151  1.00  1.00              
ATOM    687  HB2 GLU Q  57      96.496  80.127 125.523  1.00  1.00              
ATOM    688  CG  GLU Q  57      95.368  80.705 123.789  1.00  1.00              
ATOM    689  HG1 GLU Q  57      94.863  81.477 124.375  1.00  1.00              
ATOM    690  HG2 GLU Q  57      94.635  80.258 123.117  1.00  1.00              
ATOM    691  CD  GLU Q  57      96.505  81.314 122.956  1.00  1.00              
ATOM    692  OE1 GLU Q  57      97.194  82.212 123.490  1.00  1.00              
ATOM    693  OE2 GLU Q  57      96.697  80.863 121.802  1.00  1.00              
ATOM    694  C   GLU Q  57      94.107  77.931 124.304  1.00  1.00              
ATOM    695  O   GLU Q  57      92.949  78.242 124.027  1.00  1.00              
ATOM    696  N   MET Q  58      94.717  76.866 123.761  1.00  1.00              
ATOM    697  H   MET Q  58      95.666  76.651 124.049  1.00  1.00              
ATOM    698  CA  MET Q  58      94.016  75.982 122.816  1.00  1.00              
ATOM    699  HA  MET Q  58      93.727  76.589 121.958  1.00  1.00              
ATOM    700  CB  MET Q  58      94.955  74.872 122.322  1.00  1.00              
ATOM    701  HB1 MET Q  58      95.170  74.193 123.143  1.00  1.00              
ATOM    702  HB2 MET Q  58      95.891  75.313 121.979  1.00  1.00              
ATOM    703  CG  MET Q  58      94.325  74.085 121.163  1.00  1.00              
ATOM    704  HG1 MET Q  58      94.198  74.765 120.322  1.00  1.00              
ATOM    705  HG2 MET Q  58      93.337  73.739 121.466  1.00  1.00              
ATOM    706  SD  MET Q  58      95.254  72.633 120.597  1.00  1.00              
ATOM    707  CE  MET Q  58      95.039  71.569 122.057  1.00  1.00              
ATOM    708  HE1 MET Q  58      95.418  70.570 121.846  1.00  1.00              
ATOM    709  HE2 MET Q  58      95.587  71.982 122.905  1.00  1.00              
ATOM    710  HE3 MET Q  58      93.982  71.507 122.321  1.00  1.00              
ATOM    711  C   MET Q  58      92.720  75.398 123.403  1.00  1.00              
ATOM    712  O   MET Q  58      91.710  75.327 122.702  1.00  1.00              
ATOM    713  N   GLU Q  59      92.731  75.009 124.678  1.00  1.00              
ATOM    714  H   GLU Q  59      93.609  75.041 125.185  1.00  1.00              
ATOM    715  CA  GLU Q  59      91.557  74.460 125.361  1.00  1.00              
ATOM    716  HA  GLU Q  59      91.090  73.738 124.689  1.00  1.00              
ATOM    717  CB  GLU Q  59      92.009  73.704 126.624  1.00  1.00              
ATOM    718  HB1 GLU Q  59      92.197  74.431 127.416  1.00  1.00              
ATOM    719  HB2 GLU Q  59      92.951  73.187 126.427  1.00  1.00              
ATOM    720  CG  GLU Q  59      90.987  72.668 127.131  1.00  1.00              
ATOM    721  HG1 GLU Q  59      89.995  73.122 127.165  1.00  1.00              
ATOM    722  HG2 GLU Q  59      91.262  72.415 128.158  1.00  1.00              
ATOM    723  CD  GLU Q  59      90.930  71.361 126.311  1.00  1.00              
ATOM    724  OE1 GLU Q  59      91.397  71.338 125.150  1.00  1.00              
ATOM    725  OE2 GLU Q  59      90.412  70.359 126.859  1.00  1.00              
ATOM    726  C   GLU Q  59      90.483  75.524 125.689  1.00  1.00              
ATOM    727  O   GLU Q  59      89.290  75.272 125.529  1.00  1.00              
ATOM    728  N   GLU Q  60      90.864  76.748 126.059  1.00  1.00              
ATOM    729  H   GLU Q  60      91.850  76.921 126.242  1.00  1.00              
ATOM    730  CA  GLU Q  60      89.909  77.857 126.240  1.00  1.00              
ATOM    731  HA  GLU Q  60      89.106  77.514 126.894  1.00  1.00              
ATOM    732  CB  GLU Q  60      90.607  79.034 126.944  1.00  1.00              
ATOM    733  HB1 GLU Q  60      89.959  79.909 126.884  1.00  1.00              
ATOM    734  HB2 GLU Q  60      91.548  79.259 126.438  1.00  1.00              
ATOM    735  CG  GLU Q  60      90.869  78.713 128.433  1.00  1.00              
ATOM    736  HG1 GLU Q  60      91.425  77.778 128.512  1.00  1.00              
ATOM    737  HG2 GLU Q  60      89.905  78.556 128.923  1.00  1.00              
ATOM    738  CD  GLU Q  60      91.630  79.815 129.194  1.00  1.00              
ATOM    739  OE1 GLU Q  60      91.577  80.980 128.742  1.00  1.00              
ATOM    740  OE2 GLU Q  60      92.193  79.503 130.270  1.00  1.00              
ATOM    741  C   GLU Q  60      89.218  78.265 124.913  1.00  1.00              
ATOM    742  O   GLU Q  60      88.003  78.519 124.860  1.00  1.00              
ATOM    743  N   ILE Q  61      89.983  78.231 123.812  1.00  1.00              
ATOM    744  H   ILE Q  61      90.972  78.030 123.944  1.00  1.00              
ATOM    745  CA  ILE Q  61      89.492  78.356 122.432  1.00  1.00              
ATOM    746  HA  ILE Q  61      88.938  79.291 122.355  1.00  1.00              
ATOM    747  CB  ILE Q  61      90.688  78.428 121.446  1.00  1.00              
ATOM    748  HB  ILE Q  61      91.396  77.642 121.702  1.00  1.00              
ATOM    749  CG2 ILE Q  61      90.254  78.210 119.981  1.00  1.00              
ATOM    750 1HG2 ILE Q  61      91.106  78.305 119.310  1.00  1.00              
ATOM    751 2HG2 ILE Q  61      89.850  77.207 119.851  1.00  1.00              
ATOM    752 3HG2 ILE Q  61      89.499  78.945 119.705  1.00  1.00              
ATOM    753  CG1 ILE Q  61      91.399  79.794 121.591  1.00  1.00              
ATOM    754 1HG1 ILE Q  61      91.544  80.022 122.647  1.00  1.00              
ATOM    755 2HG1 ILE Q  61      90.767  80.578 121.170  1.00  1.00              
ATOM    756  CD1 ILE Q  61      92.778  79.850 120.921  1.00  1.00              
ATOM    757  HD1 ILE Q  61      93.242  80.814 121.131  1.00  1.00              
ATOM    758  HD2 ILE Q  61      93.416  79.058 121.316  1.00  1.00              
ATOM    759  HD3 ILE Q  61      92.690  79.737 119.844  1.00  1.00              
ATOM    760  C   ILE Q  61      88.505  77.247 122.087  1.00  1.00              
ATOM    761  O   ILE Q  61      87.478  77.537 121.453  1.00  1.00              
ATOM    762  N   PHE Q  62      88.778  76.007 122.521  1.00  1.00              
ATOM    763  H   PHE Q  62      89.643  75.826 123.022  1.00  1.00              
ATOM    764  CA  PHE Q  62      87.782  74.947 122.422  1.00  1.00              
ATOM    765  HA  PHE Q  62      87.525  74.832 121.370  1.00  1.00              
ATOM    766  CB  PHE Q  62      88.248  73.571 122.926  1.00  1.00              
ATOM    767  HB1 PHE Q  62      87.374  72.917 122.923  1.00  1.00              
ATOM    768  HB2 PHE Q  62      88.565  73.638 123.961  1.00  1.00              
ATOM    769  CG  PHE Q  62      89.330  72.849 122.148  1.00  1.00              
ATOM    770  CD1 PHE Q  62      89.953  73.409 121.016  1.00  1.00              
ATOM    771  HD1 PHE Q  62      89.679  74.389 120.663  1.00  1.00              
ATOM    772  CE1 PHE Q  62      90.998  72.728 120.377  1.00  1.00              
ATOM    773  HE1 PHE Q  62      91.518  73.215 119.572  1.00  1.00              
ATOM    774  CZ  PHE Q  62      91.405  71.463 120.834  1.00  1.00              
ATOM    775  HZ  PHE Q  62      92.230  70.950 120.364  1.00  1.00              
ATOM    776  CE2 PHE Q  62      90.774  70.894 121.952  1.00  1.00              
ATOM    777  HE2 PHE Q  62      91.127  69.965 122.370  1.00  1.00              
ATOM    778  CD2 PHE Q  62      89.744  71.586 122.606  1.00  1.00              
ATOM    779  HD2 PHE Q  62      89.316  71.173 123.512  1.00  1.00              
ATOM    780  C   PHE Q  62      86.497  75.384 123.119  1.00  1.00              
ATOM    781  O   PHE Q  62      85.489  75.471 122.413  1.00  1.00              
ATOM    782  N   ASP Q  63      86.505  75.688 124.427  1.00  1.00              
ATOM    783  H   ASP Q  63      87.375  75.633 124.954  1.00  1.00              
ATOM    784  CA  ASP Q  63      85.224  75.802 125.147  1.00  1.00              
ATOM    785  HA  ASP Q  63      84.594  75.104 124.603  1.00  1.00              
ATOM    786  CB  ASP Q  63      85.201  75.154 126.545  1.00  1.00              
ATOM    787  HB1 ASP Q  63      84.911  75.899 127.289  1.00  1.00              
ATOM    788  HB2 ASP Q  63      86.199  74.792 126.801  1.00  1.00              
ATOM    789  CG  ASP Q  63      84.207  73.964 126.572  1.00  1.00              
ATOM    790  OD1 ASP Q  63      83.023  74.170 126.927  1.00  1.00              
ATOM    791  OD2 ASP Q  63      84.616  72.839 126.191  1.00  1.00              
ATOM    792  C   ASP Q  63      84.388  77.081 124.942  1.00  1.00              
ATOM    793  O   ASP Q  63      83.165  77.014 125.068  1.00  1.00              
ATOM    794  N   ASP Q  64      84.954  78.195 124.453  1.00  1.00              
ATOM    795  H   ASP Q  64      85.968  78.243 124.387  1.00  1.00              
ATOM    796  CA  ASP Q  64      84.101  79.199 123.768  1.00  1.00              
ATOM    797  HA  ASP Q  64      83.195  79.371 124.351  1.00  1.00              
ATOM    798  CB  ASP Q  64      84.862  80.548 123.675  1.00  1.00              
ATOM    799  HB1 ASP Q  64      85.889  80.354 123.358  1.00  1.00              
ATOM    800  HB2 ASP Q  64      84.905  80.997 124.668  1.00  1.00              
ATOM    801  CG  ASP Q  64      84.237  81.558 122.690  1.00  1.00              
ATOM    802  OD1 ASP Q  64      83.198  82.189 122.989  1.00  1.00              
ATOM    803  OD2 ASP Q  64      84.724  81.690 121.540  1.00  1.00              
ATOM    804  C   ASP Q  64      83.672  78.714 122.387  1.00  1.00              
ATOM    805  O   ASP Q  64      82.487  78.391 122.195  1.00  1.00              
ATOM    806  N   ALA Q  65      84.624  78.706 121.429  1.00  1.00              
ATOM    807  H   ALA Q  65      85.592  78.842 121.696  1.00  1.00              
ATOM    808  CA  ALA Q  65      84.279  78.761 120.011  1.00  1.00              
ATOM    809  HA  ALA Q  65      83.696  79.663 119.834  1.00  1.00              
ATOM    810  CB  ALA Q  65      85.548  78.817 119.153  1.00  1.00              
ATOM    811  HB1 ALA Q  65      85.278  78.927 118.103  1.00  1.00              
ATOM    812  HB2 ALA Q  65      86.157  79.670 119.458  1.00  1.00              
ATOM    813  HB3 ALA Q  65      86.131  77.904 119.276  1.00  1.00              
ATOM    814  C   ALA Q  65      83.384  77.556 119.720  1.00  1.00              
ATOM    815  O   ALA Q  65      82.233  77.695 119.301  1.00  1.00              
ATOM    816  N   SER Q  66      83.886  76.374 120.069  1.00  1.00              
ATOM    817  H   SER Q  66      84.725  76.357 120.644  1.00  1.00              
ATOM    818  CA  SER Q  66      83.297  75.125 119.646  1.00  1.00              
ATOM    819  HA  SER Q  66      82.895  75.299 118.648  1.00  1.00              
ATOM    820  CB  SER Q  66      84.372  74.066 119.435  1.00  1.00              
ATOM    821  HB1 SER Q  66      83.904  73.087 119.326  1.00  1.00              
ATOM    822  HB2 SER Q  66      85.070  74.060 120.271  1.00  1.00              
ATOM    823  OG  SER Q  66      85.086  74.367 118.253  1.00  1.00              
ATOM    824  HG  SER Q  66      85.668  75.115 118.433  1.00  1.00              
ATOM    825  C   SER Q  66      82.075  74.707 120.463  1.00  1.00              
ATOM    826  O   SER Q  66      80.957  74.973 119.992  1.00  1.00              
ATOM    827  N   PRO Q  67      82.175  74.047 121.633  1.00  1.00              
ATOM    828  CD  PRO Q  67      83.303  73.440 122.332  1.00  1.00              
ATOM    829  HD1 PRO Q  67      83.713  74.171 123.016  1.00  1.00              
ATOM    830  HD2 PRO Q  67      84.067  73.028 121.683  1.00  1.00              
ATOM    831  CG  PRO Q  67      82.722  72.315 123.178  1.00  1.00              
ATOM    832  HG1 PRO Q  67      83.360  72.069 124.026  1.00  1.00              
ATOM    833  HG2 PRO Q  67      82.538  71.435 122.559  1.00  1.00              
ATOM    834  CB  PRO Q  67      81.407  72.941 123.611  1.00  1.00              
ATOM    835  HB1 PRO Q  67      81.592  73.631 124.438  1.00  1.00              
ATOM    836  HB2 PRO Q  67      80.673  72.189 123.900  1.00  1.00              
ATOM    837  CA  PRO Q  67      80.973  73.712 122.356  1.00  1.00              
ATOM    838  HA  PRO Q  67      80.390  73.035 121.732  1.00  1.00              
ATOM    839  C   PRO Q  67      80.062  74.871 122.754  1.00  1.00              
ATOM    840  O   PRO Q  67      78.853  74.644 122.732  1.00  1.00              
ATOM    841  N   GLY Q  68      80.554  76.082 123.062  1.00  1.00              
ATOM    842  H   GLY Q  68      81.552  76.258 123.122  1.00  1.00              
ATOM    843  CA  GLY Q  68      79.631  77.156 123.431  1.00  1.00              
ATOM    844  HA1 GLY Q  68      80.208  77.982 123.849  1.00  1.00              
ATOM    845  HA2 GLY Q  68      78.925  76.813 124.184  1.00  1.00              
ATOM    846  C   GLY Q  68      78.891  77.661 122.206  1.00  1.00              
ATOM    847  O   GLY Q  68      77.653  77.702 122.240  1.00  1.00              
ATOM    848  N   LYS Q  69      79.596  77.948 121.084  1.00  1.00              
ATOM    849  H   LYS Q  69      80.612  77.880 121.061  1.00  1.00              
ATOM    850  CA  LYS Q  69      78.829  78.474 119.950  1.00  1.00              
ATOM    851  HA  LYS Q  69      78.194  79.263 120.360  1.00  1.00              
ATOM    852  CB  LYS Q  69      79.647  79.163 118.855  1.00  1.00              
ATOM    853  HB1 LYS Q  69      78.959  79.545 118.104  1.00  1.00              
ATOM    854  HB2 LYS Q  69      80.295  78.467 118.338  1.00  1.00              
ATOM    855  CG  LYS Q  69      80.400  80.341 119.495  1.00  1.00              
ATOM    856  HG1 LYS Q  69      81.075  79.965 120.264  1.00  1.00              
ATOM    857  HG2 LYS Q  69      79.664  80.989 119.976  1.00  1.00              
ATOM    858  CD  LYS Q  69      81.212  81.186 118.510  1.00  1.00              
ATOM    859  HD1 LYS Q  69      80.605  81.398 117.629  1.00  1.00              
ATOM    860  HD2 LYS Q  69      82.103  80.636 118.202  1.00  1.00              
ATOM    861  CE  LYS Q  69      81.602  82.518 119.171  1.00  1.00              
ATOM    862  HE1 LYS Q  69      80.681  83.067 119.387  1.00  1.00              
ATOM    863  HE2 LYS Q  69      82.194  83.108 118.466  1.00  1.00              
ATOM    864  NZ  LYS Q  69      82.359  82.323 120.431  1.00  1.00              
ATOM    865  HZ1 LYS Q  69      82.522  83.162 120.972  1.00  1.00              
ATOM    866  HZ2 LYS Q  69      81.905  81.705 121.094  1.00  1.00              
ATOM    867  HZ3 LYS Q  69      83.298  81.944 120.314  1.00  1.00              
ATOM    868  C   LYS Q  69      77.806  77.473 119.411  1.00  1.00              
ATOM    869  O   LYS Q  69      76.649  77.831 119.164  1.00  1.00              
ATOM    870  N   GLN Q  70      78.187  76.195 119.349  1.00  1.00              
ATOM    871  H   GLN Q  70      79.141  75.956 119.591  1.00  1.00              
ATOM    872  CA  GLN Q  70      77.207  75.157 119.017  1.00  1.00              
ATOM    873  HA  GLN Q  70      76.737  75.430 118.069  1.00  1.00              
ATOM    874  CB  GLN Q  70      77.906  73.800 118.824  1.00  1.00              
ATOM    875  HB1 GLN Q  70      77.210  73.004 119.093  1.00  1.00              
ATOM    876  HB2 GLN Q  70      78.763  73.717 119.491  1.00  1.00              
ATOM    877  CG  GLN Q  70      78.333  73.548 117.366  1.00  1.00              
ATOM    878  HG1 GLN Q  70      77.435  73.450 116.755  1.00  1.00              
ATOM    879  HG2 GLN Q  70      78.869  72.600 117.324  1.00  1.00              
ATOM    880  CD  GLN Q  70      79.219  74.626 116.740  1.00  1.00              
ATOM    881  OE1 GLN Q  70      78.886  75.241 115.746  1.00  1.00              
ATOM    882  NE2 GLN Q  70      80.391  74.885 117.270  1.00  1.00              
ATOM    883 1HE2 GLN Q  70      80.618  74.547 118.194  1.00  1.00              
ATOM    884 2HE2 GLN Q  70      80.930  75.600 116.816  1.00  1.00              
ATOM    885  C   GLN Q  70      76.059  75.049 120.022  1.00  1.00              
ATOM    886  O   GLN Q  70      74.936  74.903 119.561  1.00  1.00              
ATOM    887  N   LYS Q  71      76.270  75.132 121.350  1.00  1.00              
ATOM    888  H   LYS Q  71      77.206  75.278 121.718  1.00  1.00              
ATOM    889  CA  LYS Q  71      75.133  75.041 122.283  1.00  1.00              
ATOM    890  HA  LYS Q  71      74.557  74.177 121.949  1.00  1.00              
ATOM    891  CB  LYS Q  71      75.517  74.713 123.742  1.00  1.00              
ATOM    892  HB1 LYS Q  71      76.315  73.969 123.710  1.00  1.00              
ATOM    893  HB2 LYS Q  71      74.662  74.209 124.193  1.00  1.00              
ATOM    894  CG  LYS Q  71      75.963  75.823 124.717  1.00  1.00              
ATOM    895  HG1 LYS Q  71      76.852  76.294 124.310  1.00  1.00              
ATOM    896  HG2 LYS Q  71      76.260  75.331 125.643  1.00  1.00              
ATOM    897  CD  LYS Q  71      74.967  76.939 125.097  1.00  1.00              
ATOM    898  HD1 LYS Q  71      74.949  77.668 124.296  1.00  1.00              
ATOM    899  HD2 LYS Q  71      75.375  77.484 125.950  1.00  1.00              
ATOM    900  CE  LYS Q  71      73.532  76.498 125.453  1.00  1.00              
ATOM    901  HE1 LYS Q  71      73.405  76.577 126.534  1.00  1.00              
ATOM    902  HE2 LYS Q  71      73.376  75.456 125.166  1.00  1.00              
ATOM    903  NZ  LYS Q  71      72.511  77.331 124.777  1.00  1.00              
ATOM    904  HZ1 LYS Q  71      71.560  77.183 125.131  1.00  1.00              
ATOM    905  HZ2 LYS Q  71      72.698  78.333 124.858  1.00  1.00              
ATOM    906  HZ3 LYS Q  71      72.440  77.101 123.795  1.00  1.00              
ATOM    907  C   LYS Q  71      74.153  76.197 122.118  1.00  1.00              
ATOM    908  O   LYS Q  71      72.946  75.979 122.204  1.00  1.00              
ATOM    909  N   GLU Q  72      74.634  77.410 121.841  1.00  1.00              
ATOM    910  H   GLU Q  72      75.637  77.563 121.812  1.00  1.00              
ATOM    911  CA  GLU Q  72      73.725  78.517 121.514  1.00  1.00              
ATOM    912  HA  GLU Q  72      73.002  78.646 122.319  1.00  1.00              
ATOM    913  CB  GLU Q  72      74.510  79.833 121.338  1.00  1.00              
ATOM    914  HB1 GLU Q  72      74.274  80.273 120.370  1.00  1.00              
ATOM    915  HB2 GLU Q  72      75.584  79.642 121.358  1.00  1.00              
ATOM    916  CG  GLU Q  72      74.157  80.864 122.417  1.00  1.00              
ATOM    917  HG1 GLU Q  72      73.091  81.096 122.353  1.00  1.00              
ATOM    918  HG2 GLU Q  72      74.711  81.785 122.213  1.00  1.00              
ATOM    919  CD  GLU Q  72      74.506  80.350 123.816  1.00  1.00              
ATOM    920  OE1 GLU Q  72      73.591  79.850 124.513  1.00  1.00              
ATOM    921  OE2 GLU Q  72      75.700  80.398 124.170  1.00  1.00              
ATOM    922  C   GLU Q  72      72.910  78.182 120.268  1.00  1.00              
ATOM    923  O   GLU Q  72      71.683  78.178 120.348  1.00  1.00              
ATOM    924  N   ILE Q  73      73.557  77.744 119.180  1.00  1.00              
ATOM    925  H   ILE Q  73      74.570  77.700 119.180  1.00  1.00              
ATOM    926  CA  ILE Q  73      72.826  77.290 117.978  1.00  1.00              
ATOM    927  HA  ILE Q  73      71.910  77.881 117.924  1.00  1.00              
ATOM    928  CB  ILE Q  73      73.615  77.605 116.682  1.00  1.00              
ATOM    929  HB  ILE Q  73      74.357  76.820 116.531  1.00  1.00              
ATOM    930  CG2 ILE Q  73      72.665  77.615 115.463  1.00  1.00              
ATOM    931 1HG2 ILE Q  73      73.222  77.850 114.556  1.00  1.00              
ATOM    932 2HG2 ILE Q  73      72.202  76.640 115.323  1.00  1.00              
ATOM    933 3HG2 ILE Q  73      71.874  78.355 115.598  1.00  1.00              
ATOM    934  CG1 ILE Q  73      74.376  78.958 116.716  1.00  1.00              
ATOM    935 1HG1 ILE Q  73      74.793  79.146 115.725  1.00  1.00              
ATOM    936 2HG1 ILE Q  73      75.230  78.869 117.383  1.00  1.00              
ATOM    937  CD1 ILE Q  73      73.572  80.199 117.151  1.00  1.00              
ATOM    938  HD1 ILE Q  73      74.158  81.095 116.942  1.00  1.00              
ATOM    939  HD2 ILE Q  73      72.627  80.257 116.617  1.00  1.00              
ATOM    940  HD3 ILE Q  73      73.361  80.172 118.216  1.00  1.00              
ATOM    941  C   ILE Q  73      72.351  75.822 118.122  1.00  1.00              
ATOM    942  O   ILE Q  73      72.326  75.037 117.173  1.00  1.00              
ATOM    943  N   GLN Q  74      71.951  75.447 119.341  1.00  1.00              
ATOM    944  H   GLN Q  74      72.094  76.106 120.093  1.00  1.00              
ATOM    945  CA  GLN Q  74      71.160  74.252 119.653  1.00  1.00              
ATOM    946  HA  GLN Q  74      70.846  73.779 118.723  1.00  1.00              
ATOM    947  CB  GLN Q  74      72.077  73.295 120.435  1.00  1.00              
ATOM    948  HB1 GLN Q  74      72.117  73.589 121.484  1.00  1.00              
ATOM    949  HB2 GLN Q  74      73.078  73.404 120.028  1.00  1.00              
ATOM    950  CG  GLN Q  74      71.720  71.808 120.343  1.00  1.00              
ATOM    951  HG1 GLN Q  74      71.269  71.598 119.373  1.00  1.00              
ATOM    952  HG2 GLN Q  74      71.007  71.548 121.125  1.00  1.00              
ATOM    953  CD  GLN Q  74      72.984  70.962 120.478  1.00  1.00              
ATOM    954  OE1 GLN Q  74      73.268  70.349 121.500  1.00  1.00              
ATOM    955  NE2 GLN Q  74      73.808  70.932 119.447  1.00  1.00              
ATOM    956 1HE2 GLN Q  74      73.546  71.405 118.601  1.00  1.00              
ATOM    957 2HE2 GLN Q  74      74.546  70.244 119.452  1.00  1.00              
ATOM    958  C   GLN Q  74      69.895  74.624 120.439  1.00  1.00              
ATOM    959  O   GLN Q  74      68.993  73.801 120.591  1.00  1.00              
ATOM    960  N   GLU Q  75      69.781  75.888 120.867  1.00  1.00              
ATOM    961  H   GLU Q  75      70.555  76.522 120.706  1.00  1.00              
ATOM    962  CA  GLU Q  75      68.486  76.507 121.135  1.00  1.00              
ATOM    963  HA  GLU Q  75      67.869  75.750 121.615  1.00  1.00              
ATOM    964  CB  GLU Q  75      68.640  77.698 122.111  1.00  1.00              
ATOM    965  HB1 GLU Q  75      67.987  78.505 121.777  1.00  1.00              
ATOM    966  HB2 GLU Q  75      69.656  78.091 122.082  1.00  1.00              
ATOM    967  CG  GLU Q  75      68.245  77.359 123.566  1.00  1.00              
ATOM    968  HG1 GLU Q  75      67.629  76.458 123.600  1.00  1.00              
ATOM    969  HG2 GLU Q  75      67.616  78.171 123.939  1.00  1.00              
ATOM    970  CD  GLU Q  75      69.452  77.212 124.502  1.00  1.00              
ATOM    971  OE1 GLU Q  75      69.985  76.096 124.682  1.00  1.00              
ATOM    972  OE2 GLU Q  75      69.909  78.235 125.056  1.00  1.00              
ATOM    973  C   GLU Q  75      67.749  76.906 119.828  1.00  1.00              
ATOM    974  O   GLU Q  75      68.362  77.053 118.770  1.00  1.00              
ATOM    975  N   PRO Q  76      66.409  77.046 119.856  1.00  1.00              
ATOM    976  CD  PRO Q  76      65.572  77.017 121.053  1.00  1.00              
ATOM    977  HD1 PRO Q  76      65.761  77.882 121.690  1.00  1.00              
ATOM    978  HD2 PRO Q  76      65.746  76.094 121.606  1.00  1.00              
ATOM    979  CG  PRO Q  76      64.128  77.038 120.560  1.00  1.00              
ATOM    980  HG1 PRO Q  76      63.799  78.067 120.407  1.00  1.00              
ATOM    981  HG2 PRO Q  76      63.460  76.510 121.241  1.00  1.00              
ATOM    982  CB  PRO Q  76      64.254  76.325 119.218  1.00  1.00              
ATOM    983  HB1 PRO Q  76      63.387  76.499 118.580  1.00  1.00              
ATOM    984  HB2 PRO Q  76      64.373  75.253 119.386  1.00  1.00              
ATOM    985  CA  PRO Q  76      65.567  76.901 118.662  1.00  1.00              
ATOM    986  HA  PRO Q  76      66.018  76.163 117.998  1.00  1.00              
ATOM    987  C   PRO Q  76      65.348  78.193 117.817  1.00  1.00              
ATOM    988  O   PRO Q  76      64.279  78.317 117.218  1.00  1.00              
ATOM    989  N   ASP Q  77      66.291  79.152 117.736  1.00  1.00              
ATOM    990  H   ASP Q  77      67.210  78.970 118.124  1.00  1.00              
ATOM    991  CA  ASP Q  77      66.100  80.418 116.982  1.00  1.00              
ATOM    992  HA  ASP Q  77      65.242  80.285 116.327  1.00  1.00              
ATOM    993  CB  ASP Q  77      65.731  81.592 117.920  1.00  1.00              
ATOM    994  HB1 ASP Q  77      66.602  81.865 118.519  1.00  1.00              
ATOM    995  HB2 ASP Q  77      64.945  81.265 118.603  1.00  1.00              
ATOM    996  CG  ASP Q  77      65.228  82.831 117.142  1.00  1.00              
ATOM    997  OD1 ASP Q  77      64.012  82.874 116.862  1.00  1.00              
ATOM    998  OD2 ASP Q  77      66.036  83.718 116.764  1.00  1.00              
ATOM    999  C   ASP Q  77      67.304  80.882 116.100  1.00  1.00              
ATOM   1000  O   ASP Q  77      68.446  80.665 116.503  1.00  1.00              
ATOM   1001  N   PRO Q  78      67.091  81.534 114.921  1.00  1.00              
ATOM   1002  CD  PRO Q  78      65.828  81.500 114.183  1.00  1.00              
ATOM   1003  HD1 PRO Q  78      65.114  82.225 114.575  1.00  1.00              
ATOM   1004  HD2 PRO Q  78      65.404  80.496 114.223  1.00  1.00              
ATOM   1005  CG  PRO Q  78      66.160  81.832 112.728  1.00  1.00              
ATOM   1006  HG1 PRO Q  78      66.013  82.899 112.549  1.00  1.00              
ATOM   1007  HG2 PRO Q  78      65.563  81.241 112.034  1.00  1.00              
ATOM   1008  CB  PRO Q  78      67.646  81.484 112.634  1.00  1.00              
ATOM   1009  HB1 PRO Q  78      68.134  81.990 111.800  1.00  1.00              
ATOM   1010  HB2 PRO Q  78      67.769  80.403 112.548  1.00  1.00              
ATOM   1011  CA  PRO Q  78      68.160  81.956 113.995  1.00  1.00              
ATOM   1012  HA  PRO Q  78      69.078  81.417 114.223  1.00  1.00              
ATOM   1013  C   PRO Q  78      68.517  83.475 113.889  1.00  1.00              
ATOM   1014  O   PRO Q  78      69.513  83.850 113.254  1.00  1.00              
ATOM   1015  N   THR Q  79      67.762  84.404 114.482  1.00  1.00              
ATOM   1016  H   THR Q  79      67.004  84.074 115.080  1.00  1.00              
ATOM   1017  CA  THR Q  79      68.283  85.775 114.762  1.00  1.00              
ATOM   1018  HA  THR Q  79      68.674  86.237 113.856  1.00  1.00              
ATOM   1019  CB  THR Q  79      67.173  86.632 115.413  1.00  1.00              
ATOM   1020  HB  THR Q  79      67.308  86.644 116.495  1.00  1.00              
ATOM   1021  CG2 THR Q  79      67.226  88.070 114.907  1.00  1.00              
ATOM   1022 1HG2 THR Q  79      66.445  88.649 115.401  1.00  1.00              
ATOM   1023 2HG2 THR Q  79      68.194  88.514 115.135  1.00  1.00              
ATOM   1024 3HG2 THR Q  79      67.054  88.088 113.830  1.00  1.00              
ATOM   1025  OG1 THR Q  79      65.871  86.146 115.168  1.00  1.00              
ATOM   1026  HG1 THR Q  79      65.759  85.336 115.705  1.00  1.00              
ATOM   1027  C   THR Q  79      69.372  85.602 115.805  1.00  1.00              
ATOM   1028  O   THR Q  79      69.424  84.580 116.468  1.00  1.00              
ATOM   1029  N   TYR Q  80      70.281  86.545 116.002  1.00  1.00              
ATOM   1030  H   TYR Q  80      70.246  87.389 115.459  1.00  1.00              
ATOM   1031  CA  TYR Q  80      71.450  86.276 116.854  1.00  1.00              
ATOM   1032  HA  TYR Q  80      72.053  87.178 116.812  1.00  1.00              
ATOM   1033  CB  TYR Q  80      71.079  86.105 118.346  1.00  1.00              
ATOM   1034  HB1 TYR Q  80      71.945  86.374 118.951  1.00  1.00              
ATOM   1035  HB2 TYR Q  80      70.885  85.049 118.541  1.00  1.00              
ATOM   1036  CG  TYR Q  80      69.874  86.909 118.818  1.00  1.00              
ATOM   1037  CD1 TYR Q  80      69.988  88.288 119.085  1.00  1.00              
ATOM   1038  HD1 TYR Q  80      70.946  88.779 118.999  1.00  1.00              
ATOM   1039  CE1 TYR Q  80      68.847  89.025 119.467  1.00  1.00              
ATOM   1040  HE1 TYR Q  80      68.915  90.080 119.680  1.00  1.00              
ATOM   1041  CZ  TYR Q  80      67.591  88.390 119.571  1.00  1.00              
ATOM   1042  OH  TYR Q  80      66.492  89.113 119.913  1.00  1.00              
ATOM   1043  HH  TYR Q  80      65.701  88.570 119.916  1.00  1.00              
ATOM   1044  CE2 TYR Q  80      67.480  87.010 119.308  1.00  1.00              
ATOM   1045  HE2 TYR Q  80      66.524  86.509 119.371  1.00  1.00              
ATOM   1046  CD2 TYR Q  80      68.622  86.274 118.945  1.00  1.00              
ATOM   1047  HD2 TYR Q  80      68.524  85.215 118.730  1.00  1.00              
ATOM   1048  C   TYR Q  80      72.356  85.124 116.323  1.00  1.00              
ATOM   1049  O   TYR Q  80      73.563  85.262 116.465  1.00  1.00              
ATOM   1050  N   GLU Q  81      71.852  84.086 115.624  1.00  1.00              
ATOM   1051  H   GLU Q  81      70.850  83.939 115.647  1.00  1.00              
ATOM   1052  CA  GLU Q  81      72.611  83.188 114.754  1.00  1.00              
ATOM   1053  HA  GLU Q  81      73.440  82.801 115.348  1.00  1.00              
ATOM   1054  CB  GLU Q  81      71.846  81.952 114.240  1.00  1.00              
ATOM   1055  HB1 GLU Q  81      71.181  82.222 113.431  1.00  1.00              
ATOM   1056  HB2 GLU Q  81      71.251  81.549 115.060  1.00  1.00              
ATOM   1057  CG  GLU Q  81      72.755  80.824 113.708  1.00  1.00              
ATOM   1058  HG1 GLU Q  81      72.125  79.966 113.464  1.00  1.00              
ATOM   1059  HG2 GLU Q  81      73.427  80.519 114.505  1.00  1.00              
ATOM   1060  CD  GLU Q  81      73.597  81.183 112.473  1.00  1.00              
ATOM   1061  OE1 GLU Q  81      73.005  81.622 111.460  1.00  1.00              
ATOM   1062  OE2 GLU Q  81      74.839  81.020 112.551  1.00  1.00              
ATOM   1063  C   GLU Q  81      73.232  83.959 113.612  1.00  1.00              
ATOM   1064  O   GLU Q  81      74.454  84.030 113.584  1.00  1.00              
ATOM   1065  N   GLU Q  82      72.459  84.663 112.775  1.00  1.00              
ATOM   1066  H   GLU Q  82      71.459  84.480 112.745  1.00  1.00              
ATOM   1067  CA  GLU Q  82      73.125  85.482 111.737  1.00  1.00              
ATOM   1068  HA  GLU Q  82      73.750  84.803 111.154  1.00  1.00              
ATOM   1069  CB  GLU Q  82      72.100  86.119 110.780  1.00  1.00              
ATOM   1070  HB1 GLU Q  82      71.940  87.164 111.052  1.00  1.00              
ATOM   1071  HB2 GLU Q  82      71.143  85.604 110.882  1.00  1.00              
ATOM   1072  CG  GLU Q  82      72.518  86.021 109.301  1.00  1.00              
ATOM   1073  HG1 GLU Q  82      71.742  86.490 108.692  1.00  1.00              
ATOM   1074  HG2 GLU Q  82      72.557  84.966 109.021  1.00  1.00              
ATOM   1075  CD  GLU Q  82      73.870  86.684 108.997  1.00  1.00              
ATOM   1076  OE1 GLU Q  82      73.926  87.932 109.036  1.00  1.00              
ATOM   1077  OE2 GLU Q  82      74.845  85.933 108.748  1.00  1.00              
ATOM   1078  C   GLU Q  82      74.058  86.541 112.366  1.00  1.00              
ATOM   1079  O   GLU Q  82      75.141  86.832 111.836  1.00  1.00              
ATOM   1080  N   LYS Q  83      73.732  87.049 113.578  1.00  1.00              
ATOM   1081  H   LYS Q  83      72.916  86.702 114.061  1.00  1.00              
ATOM   1082  CA  LYS Q  83      74.703  87.981 114.205  1.00  1.00              
ATOM   1083  HA  LYS Q  83      74.957  88.700 113.430  1.00  1.00              
ATOM   1084  CB  LYS Q  83      74.121  88.745 115.407  1.00  1.00              
ATOM   1085  HB1 LYS Q  83      73.900  88.032 116.198  1.00  1.00              
ATOM   1086  HB2 LYS Q  83      73.194  89.236 115.104  1.00  1.00              
ATOM   1087  CG  LYS Q  83      75.087  89.805 115.987  1.00  1.00              
ATOM   1088  HG1 LYS Q  83      75.975  89.310 116.380  1.00  1.00              
ATOM   1089  HG2 LYS Q  83      74.596  90.295 116.829  1.00  1.00              
ATOM   1090  CD  LYS Q  83      75.504  90.885 114.972  1.00  1.00              
ATOM   1091  HD1 LYS Q  83      74.642  91.526 114.782  1.00  1.00              
ATOM   1092  HD2 LYS Q  83      75.807  90.448 114.024  1.00  1.00              
ATOM   1093  CE  LYS Q  83      76.661  91.765 115.447  1.00  1.00              
ATOM   1094  HE1 LYS Q  83      76.494  92.126 116.466  1.00  1.00              
ATOM   1095  HE2 LYS Q  83      76.669  92.653 114.807  1.00  1.00              
ATOM   1096  NZ  LYS Q  83      77.994  91.124 115.329  1.00  1.00              
ATOM   1097  HZ1 LYS Q  83      78.695  91.866 115.273  1.00  1.00              
ATOM   1098  HZ2 LYS Q  83      78.255  90.567 116.142  1.00  1.00              
ATOM   1099  HZ3 LYS Q  83      78.069  90.548 114.504  1.00  1.00              
ATOM   1100  C   LYS Q  83      76.028  87.286 114.581  1.00  1.00              
ATOM   1101  O   LYS Q  83      77.098  87.897 114.536  1.00  1.00              
ATOM   1102  N   MET Q  84      75.956  86.008 114.944  1.00  1.00              
ATOM   1103  H   MET Q  84      75.039  85.569 114.943  1.00  1.00              
ATOM   1104  CA  MET Q  84      77.088  85.174 115.313  1.00  1.00              
ATOM   1105  HA  MET Q  84      77.739  85.766 115.958  1.00  1.00              
ATOM   1106  CB  MET Q  84      76.618  83.948 116.113  1.00  1.00              
ATOM   1107  HB1 MET Q  84      76.121  83.233 115.456  1.00  1.00              
ATOM   1108  HB2 MET Q  84      75.916  84.269 116.882  1.00  1.00              
ATOM   1109  CG  MET Q  84      77.810  83.273 116.799  1.00  1.00              
ATOM   1110  HG1 MET Q  84      78.279  83.991 117.473  1.00  1.00              
ATOM   1111  HG2 MET Q  84      78.540  82.997 116.039  1.00  1.00              
ATOM   1112  SD  MET Q  84      77.430  81.776 117.739  1.00  1.00              
ATOM   1113  CE  MET Q  84      76.321  82.404 119.028  1.00  1.00              
ATOM   1114  HE1 MET Q  84      76.147  81.617 119.762  1.00  1.00              
ATOM   1115  HE2 MET Q  84      76.775  83.260 119.525  1.00  1.00              
ATOM   1116  HE3 MET Q  84      75.367  82.695 118.589  1.00  1.00              
ATOM   1117  C   MET Q  84      77.920  84.748 114.094  1.00  1.00              
ATOM   1118  O   MET Q  84      79.148  84.788 114.163  1.00  1.00              
ATOM   1119  N   GLN Q  85      77.283  84.429 112.965  1.00  1.00              
ATOM   1120  H   GLN Q  85      76.269  84.323 113.012  1.00  1.00              
ATOM   1121  CA  GLN Q  85      77.914  84.261 111.655  1.00  1.00              
ATOM   1122  HA  GLN Q  85      78.565  83.389 111.662  1.00  1.00              
ATOM   1123  CB  GLN Q  85      76.837  84.115 110.560  1.00  1.00              
ATOM   1124  HB1 GLN Q  85      77.276  84.452 109.619  1.00  1.00              
ATOM   1125  HB2 GLN Q  85      76.026  84.806 110.765  1.00  1.00              
ATOM   1126  CG  GLN Q  85      76.222  82.738 110.310  1.00  1.00              
ATOM   1127  HG1 GLN Q  85      75.219  82.730 110.728  1.00  1.00              
ATOM   1128  HG2 GLN Q  85      76.814  81.960 110.789  1.00  1.00              
ATOM   1129  CD  GLN Q  85      76.130  82.462 108.811  1.00  1.00              
ATOM   1130  OE1 GLN Q  85      76.895  81.678 108.252  1.00  1.00              
ATOM   1131  NE2 GLN Q  85      75.371  83.224 108.061  1.00  1.00              
ATOM   1132 1HE2 GLN Q  85      74.912  84.041 108.472  1.00  1.00              
ATOM   1133 2HE2 GLN Q  85      75.328  83.059 107.079  1.00  1.00              
ATOM   1134  C   GLN Q  85      78.719  85.486 111.232  1.00  1.00              
ATOM   1135  O   GLN Q  85      79.842  85.328 110.739  1.00  1.00              
ATOM   1136  N   THR Q  86      78.147  86.687 111.367  1.00  1.00              
ATOM   1137  H   THR Q  86      77.175  86.745 111.665  1.00  1.00              
ATOM   1138  CA  THR Q  86      78.850  87.923 111.001  1.00  1.00              
ATOM   1139  HA  THR Q  86      79.377  87.749 110.064  1.00  1.00              
ATOM   1140  CB  THR Q  86      77.900  89.103 110.745  1.00  1.00              
ATOM   1141  HB  THR Q  86      78.478  90.027 110.711  1.00  1.00              
ATOM   1142  CG2 THR Q  86      77.178  88.939 109.411  1.00  1.00              
ATOM   1143 1HG2 THR Q  86      76.471  89.757 109.269  1.00  1.00              
ATOM   1144 2HG2 THR Q  86      77.899  88.950 108.595  1.00  1.00              
ATOM   1145 3HG2 THR Q  86      76.628  87.996 109.388  1.00  1.00              
ATOM   1146  OG1 THR Q  86      76.905  89.225 111.729  1.00  1.00              
ATOM   1147  HG1 THR Q  86      76.158  88.684 111.418  1.00  1.00              
ATOM   1148  C   THR Q  86      79.925  88.314 112.012  1.00  1.00              
ATOM   1149  O   THR Q  86      80.939  88.872 111.596  1.00  1.00              
ATOM   1150  N   ASP Q  87      79.808  87.958 113.300  1.00  1.00              
ATOM   1151  H   ASP Q  87      78.918  87.601 113.635  1.00  1.00              
ATOM   1152  CA  ASP Q  87      80.946  88.079 114.228  1.00  1.00              
ATOM   1153  HA  ASP Q  87      81.344  89.082 114.117  1.00  1.00              
ATOM   1154  CB  ASP Q  87      80.560  87.921 115.712  1.00  1.00              
ATOM   1155  HB1 ASP Q  87      81.179  87.152 116.177  1.00  1.00              
ATOM   1156  HB2 ASP Q  87      79.523  87.591 115.790  1.00  1.00              
ATOM   1157  CG  ASP Q  87      80.754  89.232 116.493  1.00  1.00              
ATOM   1158  OD1 ASP Q  87      79.720  89.757 116.955  1.00  1.00              
ATOM   1159  OD2 ASP Q  87      81.893  89.751 116.579  1.00  1.00              
ATOM   1160  C   ASP Q  87      82.110  87.144 113.870  1.00  1.00              
ATOM   1161  O   ASP Q  87      83.273  87.541 113.853  1.00  1.00              
ATOM   1162  N   ARG Q  88      81.803  85.894 113.517  1.00  1.00              
ATOM   1163  H   ARG Q  88      80.826  85.618 113.604  1.00  1.00              
ATOM   1164  CA  ARG Q  88      82.762  84.909 112.998  1.00  1.00              
ATOM   1165  HA  ARG Q  88      83.537  84.745 113.748  1.00  1.00              
ATOM   1166  CB  ARG Q  88      81.993  83.593 112.772  1.00  1.00              
ATOM   1167  HB1 ARG Q  88      81.033  83.844 112.330  1.00  1.00              
ATOM   1168  HB2 ARG Q  88      81.764  83.152 113.744  1.00  1.00              
ATOM   1169  CG  ARG Q  88      82.683  82.520 111.903  1.00  1.00              
ATOM   1170  HG1 ARG Q  88      83.258  81.854 112.548  1.00  1.00              
ATOM   1171  HG2 ARG Q  88      83.370  82.963 111.183  1.00  1.00              
ATOM   1172  CD  ARG Q  88      81.646  81.709 111.113  1.00  1.00              
ATOM   1173  HD1 ARG Q  88      80.927  81.277 111.813  1.00  1.00              
ATOM   1174  HD2 ARG Q  88      82.159  80.897 110.593  1.00  1.00              
ATOM   1175  NE  ARG Q  88      80.945  82.556 110.124  1.00  1.00              
ATOM   1176  HE  ARG Q  88      81.216  83.528 110.069  1.00  1.00              
ATOM   1177  CZ  ARG Q  88      79.897  82.223 109.397  1.00  1.00              
ATOM   1178  NH1 ARG Q  88      79.339  81.052 109.471  1.00  1.00              
ATOM   1179 1HH1 ARG Q  88      79.659  80.379 110.138  1.00  1.00              
ATOM   1180 2HH1 ARG Q  88      78.441  80.926 109.011  1.00  1.00              
ATOM   1181  NH2 ARG Q  88      79.362  83.085 108.585  1.00  1.00              
ATOM   1182 1HH2 ARG Q  88      79.667  84.042 108.567  1.00  1.00              
ATOM   1183 2HH2 ARG Q  88      78.515  82.813 108.097  1.00  1.00              
ATOM   1184  C   ARG Q  88      83.495  85.417 111.753  1.00  1.00              
ATOM   1185  O   ARG Q  88      84.723  85.302 111.685  1.00  1.00              
ATOM   1186  N   ALA Q  89      82.750  85.953 110.784  1.00  1.00              
ATOM   1187  H   ALA Q  89      81.751  86.033 110.935  1.00  1.00              
ATOM   1188  CA  ALA Q  89      83.320  86.547 109.580  1.00  1.00              
ATOM   1189  HA  ALA Q  89      83.926  85.798 109.068  1.00  1.00              
ATOM   1190  CB  ALA Q  89      82.188  86.973 108.638  1.00  1.00              
ATOM   1191  HB1 ALA Q  89      82.618  87.399 107.728  1.00  1.00              
ATOM   1192  HB2 ALA Q  89      81.571  86.114 108.374  1.00  1.00              
ATOM   1193  HB3 ALA Q  89      81.568  87.735 109.111  1.00  1.00              
ATOM   1194  C   ALA Q  89      84.244  87.704 109.946  1.00  1.00              
ATOM   1195  O   ALA Q  89      85.430  87.606 109.644  1.00  1.00              
ATOM   1196  N   ASN Q  90      83.765  88.704 110.698  1.00  1.00              
ATOM   1197  H   ASN Q  90      82.776  88.732 110.923  1.00  1.00              
ATOM   1198  CA  ASN Q  90      84.595  89.857 111.026  1.00  1.00              
ATOM   1199  HA  ASN Q  90      84.949  90.220 110.058  1.00  1.00              
ATOM   1200  CB  ASN Q  90      83.768  91.029 111.599  1.00  1.00              
ATOM   1201  HB1 ASN Q  90      82.793  91.050 111.110  1.00  1.00              
ATOM   1202  HB2 ASN Q  90      84.276  91.954 111.333  1.00  1.00              
ATOM   1203  CG  ASN Q  90      83.587  91.066 113.106  1.00  1.00              
ATOM   1204  OD1 ASN Q  90      84.532  91.037 113.870  1.00  1.00              
ATOM   1205  ND2 ASN Q  90      82.375  91.207 113.581  1.00  1.00              
ATOM   1206 1HD2 ASN Q  90      81.585  91.272 112.966  1.00  1.00              
ATOM   1207 2HD2 ASN Q  90      82.283  91.234 114.588  1.00  1.00              
ATOM   1208  C   ASN Q  90      85.885  89.487 111.795  1.00  1.00              
ATOM   1209  O   ASN Q  90      86.945  90.062 111.527  1.00  1.00              
ATOM   1210  N   ARG Q  91      85.851  88.456 112.657  1.00  1.00              
ATOM   1211  H   ARG Q  91      84.945  88.048 112.874  1.00  1.00              
ATOM   1212  CA  ARG Q  91      87.038  88.032 113.422  1.00  1.00              
ATOM   1213  HA  ARG Q  91      87.593  88.953 113.609  1.00  1.00              
ATOM   1214  CB  ARG Q  91      86.667  87.548 114.841  1.00  1.00              
ATOM   1215  HB1 ARG Q  91      87.577  87.297 115.386  1.00  1.00              
ATOM   1216  HB2 ARG Q  91      86.014  86.676 114.788  1.00  1.00              
ATOM   1217  CG  ARG Q  91      85.942  88.722 115.555  1.00  1.00              
ATOM   1218  HG1 ARG Q  91      84.982  88.860 115.066  1.00  1.00              
ATOM   1219  HG2 ARG Q  91      86.514  89.640 115.411  1.00  1.00              
ATOM   1220  CD  ARG Q  91      85.648  88.609 117.056  1.00  1.00              
ATOM   1221  HD1 ARG Q  91      86.565  88.772 117.622  1.00  1.00              
ATOM   1222  HD2 ARG Q  91      85.272  87.606 117.268  1.00  1.00              
ATOM   1223  NE  ARG Q  91      84.606  89.594 117.426  1.00  1.00              
ATOM   1224  HE  ARG Q  91      83.723  89.525 116.922  1.00  1.00              
ATOM   1225  CZ  ARG Q  91      84.638  90.646 118.224  1.00  1.00              
ATOM   1226  NH1 ARG Q  91      85.655  91.003 118.953  1.00  1.00              
ATOM   1227 1HH1 ARG Q  91      86.499  90.471 118.960  1.00  1.00              
ATOM   1228 2HH1 ARG Q  91      85.530  91.861 119.496  1.00  1.00              
ATOM   1229  NH2 ARG Q  91      83.588  91.402 118.313  1.00  1.00              
ATOM   1230 1HH2 ARG Q  91      82.762  91.162 117.767  1.00  1.00              
ATOM   1231 2HH2 ARG Q  91      83.619  92.225 118.914  1.00  1.00              
ATOM   1232  C   ARG Q  91      88.065  87.257 112.576  1.00  1.00              
ATOM   1233  O   ARG Q  91      89.267  87.565 112.621  1.00  1.00              
ATOM   1234  N   PHE Q  92      87.609  86.375 111.678  1.00  1.00              
ATOM   1235  H   PHE Q  92      86.608  86.215 111.621  1.00  1.00              
ATOM   1236  CA  PHE Q  92      88.497  85.755 110.674  1.00  1.00              
ATOM   1237  HA  PHE Q  92      89.309  85.264 111.209  1.00  1.00              
ATOM   1238  CB  PHE Q  92      87.699  84.678 109.920  1.00  1.00              
ATOM   1239  HB1 PHE Q  92      87.004  85.162 109.232  1.00  1.00              
ATOM   1240  HB2 PHE Q  92      87.094  84.129 110.643  1.00  1.00              
ATOM   1241  CG  PHE Q  92      88.533  83.666 109.149  1.00  1.00              
ATOM   1242  CD1 PHE Q  92      88.702  82.360 109.652  1.00  1.00              
ATOM   1243  HD1 PHE Q  92      88.252  82.075 110.595  1.00  1.00              
ATOM   1244  CE1 PHE Q  92      89.402  81.395 108.904  1.00  1.00              
ATOM   1245  HE1 PHE Q  92      89.489  80.379 109.277  1.00  1.00              
ATOM   1246  CZ  PHE Q  92      89.947  81.732 107.653  1.00  1.00              
ATOM   1247  HZ  PHE Q  92      90.447  80.975 107.060  1.00  1.00              
ATOM   1248  CE2 PHE Q  92      89.801  83.040 107.157  1.00  1.00              
ATOM   1249  HE2 PHE Q  92      90.188  83.294 106.178  1.00  1.00              
ATOM   1250  CD2 PHE Q  92      89.090  84.003 107.899  1.00  1.00              
ATOM   1251  HD2 PHE Q  92      88.933  84.992 107.485  1.00  1.00              
ATOM   1252  C   PHE Q  92      89.134  86.779 109.709  1.00  1.00              
ATOM   1253  O   PHE Q  92      90.335  86.705 109.418  1.00  1.00              
ATOM   1254  N   GLU Q  93      88.335  87.748 109.250  1.00  1.00              
ATOM   1255  H   GLU Q  93      87.348  87.697 109.500  1.00  1.00              
ATOM   1256  CA  GLU Q  93      88.729  88.884 108.418  1.00  1.00              
ATOM   1257  HA  GLU Q  93      89.103  88.510 107.465  1.00  1.00              
ATOM   1258  CB  GLU Q  93      87.545  89.806 108.136  1.00  1.00              
ATOM   1259  HB1 GLU Q  93      87.941  90.754 107.773  1.00  1.00              
ATOM   1260  HB2 GLU Q  93      87.013  90.005 109.061  1.00  1.00              
ATOM   1261  CG  GLU Q  93      86.562  89.277 107.091  1.00  1.00              
ATOM   1262  HG1 GLU Q  93      86.234  88.269 107.346  1.00  1.00              
ATOM   1263  HG2 GLU Q  93      87.064  89.235 106.121  1.00  1.00              
ATOM   1264  CD  GLU Q  93      85.378  90.244 107.030  1.00  1.00              
ATOM   1265  OE1 GLU Q  93      85.674  91.431 106.744  1.00  1.00              
ATOM   1266  OE2 GLU Q  93      84.241  89.816 107.338  1.00  1.00              
ATOM   1267  C   GLU Q  93      89.872  89.696 109.064  1.00  1.00              
ATOM   1268  O   GLU Q  93      90.917  89.941 108.439  1.00  1.00              
ATOM   1269  N   TYR Q  94      89.688  90.119 110.320  1.00  1.00              
ATOM   1270  H   TYR Q  94      88.801  89.917 110.778  1.00  1.00              
ATOM   1271  CA  TYR Q  94      90.713  90.839 111.081  1.00  1.00              
ATOM   1272  HA  TYR Q  94      90.967  91.741 110.531  1.00  1.00              
ATOM   1273  CB  TYR Q  94      90.168  91.319 112.438  1.00  1.00              
ATOM   1274  HB1 TYR Q  94      90.974  91.274 113.172  1.00  1.00              
ATOM   1275  HB2 TYR Q  94      89.382  90.647 112.787  1.00  1.00              
ATOM   1276  CG  TYR Q  94      89.638  92.749 112.397  1.00  1.00              
ATOM   1277  CD1 TYR Q  94      90.353  93.789 113.029  1.00  1.00              
ATOM   1278  HD1 TYR Q  94      91.264  93.571 113.570  1.00  1.00              
ATOM   1279  CE1 TYR Q  94      89.885  95.118 112.964  1.00  1.00              
ATOM   1280  HE1 TYR Q  94      90.428  95.916 113.451  1.00  1.00              
ATOM   1281  CZ  TYR Q  94      88.701  95.418 112.260  1.00  1.00              
ATOM   1282  OH  TYR Q  94      88.269  96.703 112.170  1.00  1.00              
ATOM   1283  HH  TYR Q  94      87.451  96.767 111.677  1.00  1.00              
ATOM   1284  CE2 TYR Q  94      87.983  94.384 111.625  1.00  1.00              
ATOM   1285  HE2 TYR Q  94      87.064  94.604 111.103  1.00  1.00              
ATOM   1286  CD2 TYR Q  94      88.451  93.056 111.699  1.00  1.00              
ATOM   1287  HD2 TYR Q  94      87.884  92.266 111.229  1.00  1.00              
ATOM   1288  C   TYR Q  94      92.038  90.042 111.188  1.00  1.00              
ATOM   1289  O   TYR Q  94      93.123  90.557 110.858  1.00  1.00              
ATOM   1290  N   LEU Q  95      91.953  88.743 111.521  1.00  1.00              
ATOM   1291  H   LEU Q  95      91.053  88.347 111.774  1.00  1.00              
ATOM   1292  CA  LEU Q  95      93.163  87.902 111.526  1.00  1.00              
ATOM   1293  HA  LEU Q  95      93.889  88.372 112.191  1.00  1.00              
ATOM   1294  CB  LEU Q  95      92.837  86.506 112.089  1.00  1.00              
ATOM   1295  HB1 LEU Q  95      93.708  85.864 111.948  1.00  1.00              
ATOM   1296  HB2 LEU Q  95      92.006  86.088 111.520  1.00  1.00              
ATOM   1297  CG  LEU Q  95      92.472  86.506 113.590  1.00  1.00              
ATOM   1298  HG  LEU Q  95      91.630  87.174 113.762  1.00  1.00              
ATOM   1299  CD1 LEU Q  95      92.062  85.096 114.020  1.00  1.00              
ATOM   1300 1HD1 LEU Q  95      91.700  85.127 115.049  1.00  1.00              
ATOM   1301 2HD1 LEU Q  95      91.255  84.729 113.388  1.00  1.00              
ATOM   1302 3HD1 LEU Q  95      92.917  84.423 113.980  1.00  1.00              
ATOM   1303  CD2 LEU Q  95      93.633  86.938 114.490  1.00  1.00              
ATOM   1304 1HD2 LEU Q  95      93.867  87.990 114.328  1.00  1.00              
ATOM   1305 2HD2 LEU Q  95      93.349  86.823 115.537  1.00  1.00              
ATOM   1306 3HD2 LEU Q  95      94.520  86.335 114.294  1.00  1.00              
ATOM   1307  C   LEU Q  95      93.877  87.835 110.159  1.00  1.00              
ATOM   1308  O   LEU Q  95      95.106  87.869 110.113  1.00  1.00              
ATOM   1309  N   LEU Q  96      93.141  87.831 109.037  1.00  1.00              
ATOM   1310  H   LEU Q  96      92.130  87.826 109.118  1.00  1.00              
ATOM   1311  CA  LEU Q  96      93.749  87.926 107.694  1.00  1.00              
ATOM   1312  HA  LEU Q  96      94.508  87.146 107.623  1.00  1.00              
ATOM   1313  CB  LEU Q  96      92.656  87.638 106.648  1.00  1.00              
ATOM   1314  HB1 LEU Q  96      91.900  88.418 106.710  1.00  1.00              
ATOM   1315  HB2 LEU Q  96      92.176  86.691 106.899  1.00  1.00              
ATOM   1316  CG  LEU Q  96      93.142  87.568 105.188  1.00  1.00              
ATOM   1317  HG  LEU Q  96      93.586  88.520 104.901  1.00  1.00              
ATOM   1318  CD1 LEU Q  96      94.157  86.447 104.955  1.00  1.00              
ATOM   1319 1HD1 LEU Q  96      94.412  86.403 103.895  1.00  1.00              
ATOM   1320 2HD1 LEU Q  96      95.076  86.652 105.505  1.00  1.00              
ATOM   1321 3HD1 LEU Q  96      93.747  85.487 105.264  1.00  1.00              
ATOM   1322  CD2 LEU Q  96      91.933  87.317 104.286  1.00  1.00              
ATOM   1323 1HD2 LEU Q  96      92.251  87.298 103.243  1.00  1.00              
ATOM   1324 2HD2 LEU Q  96      91.466  86.364 104.531  1.00  1.00              
ATOM   1325 3HD2 LEU Q  96      91.206  88.120 104.407  1.00  1.00              
ATOM   1326  C   LEU Q  96      94.475  89.253 107.436  1.00  1.00              
ATOM   1327  O   LEU Q  96      95.457  89.270 106.695  1.00  1.00              
ATOM   1328  N   LYS Q  97      94.056  90.357 108.074  1.00  1.00              
ATOM   1329  H   LYS Q  97      93.273  90.287 108.715  1.00  1.00              
ATOM   1330  CA  LYS Q  97      94.865  91.605 108.024  1.00  1.00              
ATOM   1331  HA  LYS Q  97      95.069  91.826 106.975  1.00  1.00              
ATOM   1332  CB  LYS Q  97      94.086  92.804 108.614  1.00  1.00              
ATOM   1333  HB1 LYS Q  97      94.557  93.726 108.269  1.00  1.00              
ATOM   1334  HB2 LYS Q  97      94.190  92.776 109.700  1.00  1.00              
ATOM   1335  CG  LYS Q  97      92.576  92.870 108.301  1.00  1.00              
ATOM   1336  HG1 LYS Q  97      92.155  93.738 108.809  1.00  1.00              
ATOM   1337  HG2 LYS Q  97      92.117  91.999 108.745  1.00  1.00              
ATOM   1338  CD  LYS Q  97      92.183  92.940 106.812  1.00  1.00              
ATOM   1339  HD1 LYS Q  97      92.926  92.407 106.217  1.00  1.00              
ATOM   1340  HD2 LYS Q  97      92.199  93.984 106.494  1.00  1.00              
ATOM   1341  CE  LYS Q  97      90.808  92.317 106.483  1.00  1.00              
ATOM   1342  HE1 LYS Q  97      90.906  91.229 106.549  1.00  1.00              
ATOM   1343  HE2 LYS Q  97      90.563  92.557 105.444  1.00  1.00              
ATOM   1344  NZ  LYS Q  97      89.701  92.761 107.375  1.00  1.00              
ATOM   1345  HZ1 LYS Q  97      89.832  92.381 108.304  1.00  1.00              
ATOM   1346  HZ2 LYS Q  97      89.657  93.768 107.430  1.00  1.00              
ATOM   1347  HZ3 LYS Q  97      88.803  92.420 107.035  1.00  1.00              
ATOM   1348  C   LYS Q  97      96.243  91.490 108.676  1.00  1.00              
ATOM   1349  O   LYS Q  97      97.114  92.254 108.277  1.00  1.00              
ATOM   1350  N   GLN Q  98      96.495  90.548 109.593  1.00  1.00              
ATOM   1351  H   GLN Q  98      95.760  89.918 109.887  1.00  1.00              
ATOM   1352  CA  GLN Q  98      97.895  90.315 110.064  1.00  1.00              
ATOM   1353  HA  GLN Q  98      98.428  91.267 110.075  1.00  1.00              
ATOM   1354  CB  GLN Q  98      97.856  89.806 111.520  1.00  1.00              
ATOM   1355  HB1 GLN Q  98      98.875  89.596 111.847  1.00  1.00              
ATOM   1356  HB2 GLN Q  98      97.279  88.881 111.575  1.00  1.00              
ATOM   1357  CG  GLN Q  98      97.260  90.844 112.484  1.00  1.00              
ATOM   1358  HG1 GLN Q  98      96.197  90.973 112.276  1.00  1.00              
ATOM   1359  HG2 GLN Q  98      97.761  91.801 112.339  1.00  1.00              
ATOM   1360  CD  GLN Q  98      97.428  90.428 113.942  1.00  1.00              
ATOM   1361  OE1 GLN Q  98      96.484  90.029 114.607  1.00  1.00              
ATOM   1362  NE2 GLN Q  98      98.627  90.510 114.488  1.00  1.00              
ATOM   1363 1HE2 GLN Q  98      99.423  90.781 113.935  1.00  1.00              
ATOM   1364 2HE2 GLN Q  98      98.706  90.199 115.439  1.00  1.00              
ATOM   1365  C   GLN Q  98      98.718  89.386 109.150  1.00  1.00              
ATOM   1366  O   GLN Q  98      99.591  88.674 109.631  1.00  1.00              
ATOM   1367  N   THR Q  99      98.487  89.387 107.831  1.00  1.00              
ATOM   1368  H   THR Q  99      97.712  89.927 107.477  1.00  1.00              
ATOM   1369  CA  THR Q  99      99.389  88.732 106.852  1.00  1.00              
ATOM   1370  HA  THR Q  99      99.440  87.677 107.120  1.00  1.00              
ATOM   1371  CB  THR Q  99      98.798  88.799 105.439  1.00  1.00              
ATOM   1372  HB  THR Q  99      97.784  88.398 105.470  1.00  1.00              
ATOM   1373  CG2 THR Q  99      98.731  90.216 104.867  1.00  1.00              
ATOM   1374 1HG2 THR Q  99      98.308  90.176 103.863  1.00  1.00              
ATOM   1375 2HG2 THR Q  99      98.095  90.843 105.492  1.00  1.00              
ATOM   1376 3HG2 THR Q  99      99.729  90.653 104.811  1.00  1.00              
ATOM   1377  OG1 THR Q  99      99.552  87.995 104.562  1.00  1.00              
ATOM   1378  HG1 THR Q  99     100.480  88.090 104.825  1.00  1.00              
ATOM   1379  C   THR Q  99     100.845  89.232 106.877  1.00  1.00              
ATOM   1380  O   THR Q  99     101.724  88.560 106.341  1.00  1.00              
ATOM   1381  N   GLU Q 100     101.081  90.354 107.559  1.00  1.00              
ATOM   1382  H   GLU Q 100     100.276  90.879 107.854  1.00  1.00              
ATOM   1383  CA  GLU Q 100     102.342  90.719 108.207  1.00  1.00              
ATOM   1384  HA  GLU Q 100     102.095  91.577 108.830  1.00  1.00              
ATOM   1385  CB  GLU Q 100     102.810  89.613 109.192  1.00  1.00              
ATOM   1386  HB1 GLU Q 100     103.768  89.200 108.876  1.00  1.00              
ATOM   1387  HB2 GLU Q 100     102.112  88.778 109.179  1.00  1.00              
ATOM   1388  CG  GLU Q 100     102.897  90.102 110.651  1.00  1.00              
ATOM   1389  HG1 GLU Q 100     103.061  89.234 111.293  1.00  1.00              
ATOM   1390  HG2 GLU Q 100     101.937  90.542 110.936  1.00  1.00              
ATOM   1391  CD  GLU Q 100     104.035  91.108 110.880  1.00  1.00              
ATOM   1392  OE1 GLU Q 100     105.179  90.773 110.496  1.00  1.00              
ATOM   1393  OE2 GLU Q 100     103.774  92.211 111.405  1.00  1.00              
ATOM   1394  C   GLU Q 100     103.459  91.269 107.265  1.00  1.00              
ATOM   1395  O   GLU Q 100     103.196  91.691 106.134  1.00  1.00              
ATOM   1396  N   LEU Q 101     104.695  91.398 107.787  1.00  1.00              
ATOM   1397  H   LEU Q 101     104.850  90.839 108.623  1.00  1.00              
ATOM   1398  CA  LEU Q 101     105.445  92.669 107.883  1.00  1.00              
ATOM   1399  HA  LEU Q 101     106.318  92.473 108.503  1.00  1.00              
ATOM   1400  CB  LEU Q 101     105.936  93.168 106.509  1.00  1.00              
ATOM   1401  HB1 LEU Q 101     106.498  94.085 106.673  1.00  1.00              
ATOM   1402  HB2 LEU Q 101     105.070  93.425 105.900  1.00  1.00              
ATOM   1403  CG  LEU Q 101     106.831  92.208 105.709  1.00  1.00              
ATOM   1404  HG  LEU Q 101     106.274  91.310 105.446  1.00  1.00              
ATOM   1405  CD1 LEU Q 101     107.255  92.913 104.416  1.00  1.00              
ATOM   1406 1HD1 LEU Q 101     107.972  92.308 103.871  1.00  1.00              
ATOM   1407 2HD1 LEU Q 101     106.371  93.068 103.797  1.00  1.00              
ATOM   1408 3HD1 LEU Q 101     107.698  93.881 104.645  1.00  1.00              
ATOM   1409  CD2 LEU Q 101     108.094  91.795 106.472  1.00  1.00              
ATOM   1410 1HD2 LEU Q 101     108.737  91.197 105.828  1.00  1.00              
ATOM   1411 2HD2 LEU Q 101     108.625  92.677 106.824  1.00  1.00              
ATOM   1412 3HD2 LEU Q 101     107.809  91.186 107.331  1.00  1.00              
ATOM   1413  C   LEU Q 101     104.649  93.739 108.619  1.00  1.00              
ATOM   1414  O   LEU Q 101     103.421  93.712 108.685  1.00  1.00              
ATOM   1415  N   PHE Q 102     105.357  94.764 109.080  1.00  1.00              
ATOM   1416  H   PHE Q 102     106.361  94.710 109.031  1.00  1.00              
ATOM   1417  CA  PHE Q 102     104.762  95.910 109.757  1.00  1.00              
ATOM   1418  HA  PHE Q 102     104.085  95.533 110.526  1.00  1.00              
ATOM   1419  CB  PHE Q 102     105.882  96.715 110.450  1.00  1.00              
ATOM   1420  HB1 PHE Q 102     105.423  97.551 110.980  1.00  1.00              
ATOM   1421  HB2 PHE Q 102     106.522  97.136 109.674  1.00  1.00              
ATOM   1422  CG  PHE Q 102     106.775  96.002 111.461  1.00  1.00              
ATOM   1423  CD1 PHE Q 102     106.436  94.752 112.023  1.00  1.00              
ATOM   1424  HD1 PHE Q 102     105.526  94.234 111.741  1.00  1.00              
ATOM   1425  CE1 PHE Q 102     107.288  94.144 112.962  1.00  1.00              
ATOM   1426  HE1 PHE Q 102     107.024  93.177 113.368  1.00  1.00              
ATOM   1427  CZ  PHE Q 102     108.473  94.784 113.362  1.00  1.00              
ATOM   1428  HZ  PHE Q 102     109.125  94.311 114.083  1.00  1.00              
ATOM   1429  CE2 PHE Q 102     108.809  96.037 112.822  1.00  1.00              
ATOM   1430  HE2 PHE Q 102     109.714  96.536 113.139  1.00  1.00              
ATOM   1431  CD2 PHE Q 102     107.964  96.640 111.871  1.00  1.00              
ATOM   1432  HD2 PHE Q 102     108.225  97.606 111.462  1.00  1.00              
ATOM   1433  C   PHE Q 102     103.905  96.812 108.827  1.00  1.00              
ATOM   1434  O   PHE Q 102     103.890  98.030 108.996  1.00  1.00              
ATOM   1435  N   ALA Q 103     103.293  96.260 107.768  1.00  1.00              
ATOM   1436  H   ALA Q 103     103.240  95.247 107.767  1.00  1.00              
ATOM   1437  CA  ALA Q 103     102.766  96.939 106.579  1.00  1.00              
ATOM   1438  HA  ALA Q 103     102.669  96.181 105.802  1.00  1.00              
ATOM   1439  CB  ALA Q 103     101.355  97.456 106.893  1.00  1.00              
ATOM   1440  HB1 ALA Q 103     100.907  97.878 105.994  1.00  1.00              
ATOM   1441  HB2 ALA Q 103     100.732  96.633 107.247  1.00  1.00              
ATOM   1442  HB3 ALA Q 103     101.406  98.225 107.665  1.00  1.00              
ATOM   1443  C   ALA Q 103     103.717  98.029 106.001  1.00  1.00              
ATOM   1444  O   ALA Q 103     103.314  99.033 105.400  1.00  1.00              
ATOM   1445  N   HIS Q 104     105.010  97.817 106.243  1.00  1.00              
ATOM   1446  H   HIS Q 104     105.214  96.945 106.715  1.00  1.00              
ATOM   1447  CA  HIS Q 104     106.181  98.668 106.039  1.00  1.00              
ATOM   1448  HA  HIS Q 104     106.133  99.174 105.075  1.00  1.00              
ATOM   1449  CB  HIS Q 104     106.226  99.712 107.171  1.00  1.00              
ATOM   1450  HB1 HIS Q 104     106.242  99.192 108.130  1.00  1.00              
ATOM   1451  HB2 HIS Q 104     105.317 100.313 107.133  1.00  1.00              
ATOM   1452  CG  HIS Q 104     107.407 100.646 107.109  1.00  1.00              
ATOM   1453  ND1 HIS Q 104     107.821 101.357 105.979  1.00  1.00              
ATOM   1454  CE1 HIS Q 104     108.965 101.966 106.336  1.00  1.00              
ATOM   1455  HE1 HIS Q 104     109.569 102.576 105.678  1.00  1.00              
ATOM   1456  NE2 HIS Q 104     109.277 101.679 107.611  1.00  1.00              
ATOM   1457  HE2 HIS Q 104     110.113 101.990 108.095  1.00  1.00              
ATOM   1458  CD2 HIS Q 104     108.312 100.835 108.111  1.00  1.00              
ATOM   1459  HD2 HIS Q 104     108.289 100.370 109.088  1.00  1.00              
ATOM   1460  C   HIS Q 104     107.400  97.725 106.071  1.00  1.00              
ATOM   1461  O   HIS Q 104     107.271  96.549 106.415  1.00  1.00              
ATOM   1462  N   PHE Q 105     108.595  98.218 105.762  1.00  1.00              
ATOM   1463  H   PHE Q 105     108.673  99.204 105.541  1.00  1.00              
ATOM   1464  CA  PHE Q 105     109.831  97.457 105.942  1.00  1.00              
ATOM   1465  HA  PHE Q 105     109.655  96.659 106.665  1.00  1.00              
ATOM   1466  CB  PHE Q 105     110.250  96.819 104.608  1.00  1.00              
ATOM   1467  HB1 PHE Q 105     110.684  97.578 103.959  1.00  1.00              
ATOM   1468  HB2 PHE Q 105     109.358  96.437 104.108  1.00  1.00              
ATOM   1469  CG  PHE Q 105     111.208  95.651 104.762  1.00  1.00              
ATOM   1470  CD1 PHE Q 105     110.737  94.448 105.318  1.00  1.00              
ATOM   1471  HD1 PHE Q 105     109.708  94.372 105.641  1.00  1.00              
ATOM   1472  CE1 PHE Q 105     111.599  93.347 105.465  1.00  1.00              
ATOM   1473  HE1 PHE Q 105     111.234  92.433 105.913  1.00  1.00              
ATOM   1474  CZ  PHE Q 105     112.937  93.446 105.050  1.00  1.00              
ATOM   1475  HZ  PHE Q 105     113.599  92.601 105.169  1.00  1.00              
ATOM   1476  CE2 PHE Q 105     113.415  94.646 104.494  1.00  1.00              
ATOM   1477  HE2 PHE Q 105     114.447  94.723 104.182  1.00  1.00              
ATOM   1478  CD2 PHE Q 105     112.551  95.748 104.350  1.00  1.00              
ATOM   1479  HD2 PHE Q 105     112.927  96.666 103.923  1.00  1.00              
ATOM   1480  C   PHE Q 105     110.887  98.389 106.521  1.00  1.00              
ATOM   1481  O   PHE Q 105     111.071  99.499 106.028  1.00  1.00              
ATOM   1482  N   ILE Q 106     111.516  97.958 107.612  1.00  1.00              
ATOM   1483  H   ILE Q 106     111.304  97.028 107.936  1.00  1.00              
ATOM   1484  CA  ILE Q 106     112.187  98.846 108.570  1.00  1.00              
ATOM   1485  HA  ILE Q 106     111.922  99.879 108.345  1.00  1.00              
ATOM   1486  CB  ILE Q 106     111.616  98.510 109.975  1.00  1.00              
ATOM   1487  HB  ILE Q 106     110.533  98.418 109.861  1.00  1.00              
ATOM   1488  CG2 ILE Q 106     112.074  97.154 110.541  1.00  1.00              
ATOM   1489 1HG2 ILE Q 106     111.494  96.922 111.435  1.00  1.00              
ATOM   1490 2HG2 ILE Q 106     111.926  96.351 109.821  1.00  1.00              
ATOM   1491 3HG2 ILE Q 106     113.121  97.207 110.840  1.00  1.00              
ATOM   1492  CG1 ILE Q 106     111.851  99.622 111.013  1.00  1.00              
ATOM   1493 1HG1 ILE Q 106     112.826 100.078 110.846  1.00  1.00              
ATOM   1494 2HG1 ILE Q 106     111.845  99.200 112.019  1.00  1.00              
ATOM   1495  CD1 ILE Q 106     110.755 100.692 110.957  1.00  1.00              
ATOM   1496  HD1 ILE Q 106     110.937 101.438 111.731  1.00  1.00              
ATOM   1497  HD2 ILE Q 106     110.752 101.174 109.981  1.00  1.00              
ATOM   1498  HD3 ILE Q 106     109.781 100.238 111.141  1.00  1.00              
ATOM   1499  C   ILE Q 106     113.710  98.737 108.432  1.00  1.00              
ATOM   1500  O   ILE Q 106     114.346  99.726 108.086  1.00  1.00              
ATOM   1501  N   GLN Q 107     114.277  97.528 108.455  1.00  1.00              
ATOM   1502  H   GLN Q 107     113.722  96.741 108.742  1.00  1.00              
ATOM   1503  CA  GLN Q 107     115.681  97.287 108.119  1.00  1.00              
ATOM   1504  HA  GLN Q 107     116.050  98.157 107.580  1.00  1.00              
ATOM   1505  CB  GLN Q 107     116.545  97.163 109.395  1.00  1.00              
ATOM   1506  HB1 GLN Q 107     116.536  98.117 109.925  1.00  1.00              
ATOM   1507  HB2 GLN Q 107     117.575  96.988 109.082  1.00  1.00              
ATOM   1508  CG  GLN Q 107     116.137  96.043 110.377  1.00  1.00              
ATOM   1509  HG1 GLN Q 107     115.763  95.179 109.838  1.00  1.00              
ATOM   1510  HG2 GLN Q 107     115.336  96.396 111.022  1.00  1.00              
ATOM   1511  CD  GLN Q 107     117.297  95.567 111.246  1.00  1.00              
ATOM   1512  OE1 GLN Q 107     117.801  94.456 111.083  1.00  1.00              
ATOM   1513  NE2 GLN Q 107     117.732  96.342 112.209  1.00  1.00              
ATOM   1514 1HE2 GLN Q 107     117.231  97.209 112.444  1.00  1.00              
ATOM   1515 2HE2 GLN Q 107     118.497  96.043 112.776  1.00  1.00              
ATOM   1516  C   GLN Q 107     115.883  96.046 107.246  1.00  1.00              
ATOM   1517  O   GLN Q 107     115.220  95.021 107.439  1.00  1.00              
ATOM   1518  N   PRO Q 108     116.851  96.088 106.322  1.00  1.00              
ATOM   1519  CD  PRO Q 108     117.503  97.279 105.783  1.00  1.00              
ATOM   1520  HD1 PRO Q 108     117.997  97.849 106.573  1.00  1.00              
ATOM   1521  HD2 PRO Q 108     116.767  97.903 105.274  1.00  1.00              
ATOM   1522  CG  PRO Q 108     118.544  96.783 104.780  1.00  1.00              
ATOM   1523  HG1 PRO Q 108     119.529  96.776 105.249  1.00  1.00              
ATOM   1524  HG2 PRO Q 108     118.556  97.392 103.876  1.00  1.00              
ATOM   1525  CB  PRO Q 108     118.098  95.349 104.491  1.00  1.00              
ATOM   1526  HB1 PRO Q 108     118.942  94.733 104.184  1.00  1.00              
ATOM   1527  HB2 PRO Q 108     117.327  95.355 103.719  1.00  1.00              
ATOM   1528  CA  PRO Q 108     117.491  94.891 105.822  1.00  1.00              
ATOM   1529  HA  PRO Q 108     116.767  94.096 105.649  1.00  1.00              
ATOM   1530  C   PRO Q 108     118.609  94.401 106.767  1.00  1.00              
ATOM   1531  O   PRO Q 108     119.011  95.102 107.687  1.00  1.00              
ATOM   1532  N   ALA Q 109     119.137  93.200 106.501  1.00  1.00              
ATOM   1533  H   ALA Q 109     118.758  92.703 105.711  1.00  1.00              
ATOM   1534  CA  ALA Q 109     120.364  92.620 107.073  1.00  1.00              
ATOM   1535  HA  ALA Q 109     121.197  93.301 106.893  1.00  1.00              
ATOM   1536  CB  ALA Q 109     120.227  92.388 108.587  1.00  1.00              
ATOM   1537  HB1 ALA Q 109     121.165  91.996 108.981  1.00  1.00              
ATOM   1538  HB2 ALA Q 109     120.009  93.320 109.109  1.00  1.00              
ATOM   1539  HB3 ALA Q 109     119.441  91.662 108.782  1.00  1.00              
ATOM   1540  C   ALA Q 109     120.650  91.261 106.401  1.00  1.00              
ATOM   1541  O   ALA Q 109     119.717  90.518 106.078  1.00  1.00              
ATOM   1542  N   ALA Q 110     121.925  90.924 106.209  1.00  1.00              
ATOM   1543  H   ALA Q 110     122.644  91.545 106.550  1.00  1.00              
ATOM   1544  CA  ALA Q 110     122.372  89.822 105.356  1.00  1.00              
ATOM   1545  HA  ALA Q 110     121.553  89.492 104.723  1.00  1.00              
ATOM   1546  CB  ALA Q 110     123.446  90.382 104.418  1.00  1.00              
ATOM   1547  HB1 ALA Q 110     123.735  89.605 103.720  1.00  1.00              
ATOM   1548  HB2 ALA Q 110     123.051  91.229 103.853  1.00  1.00              
ATOM   1549  HB3 ALA Q 110     124.321  90.700 104.987  1.00  1.00              
ATOM   1550  C   ALA Q 110     122.834  88.593 106.162  1.00  1.00              
ATOM   1551  O   ALA Q 110     124.021  88.449 106.452  1.00  1.00              
ATOM   1552  N   GLN Q 111     121.900  87.748 106.621  1.00  1.00              
ATOM   1553  H   GLN Q 111     120.975  87.745 106.215  1.00  1.00              
ATOM   1554  CA  GLN Q 111     122.103  87.078 107.915  1.00  1.00              
ATOM   1555  HA  GLN Q 111     123.075  87.392 108.301  1.00  1.00              
ATOM   1556  CB  GLN Q 111     121.152  87.618 108.998  1.00  1.00              
ATOM   1557  HB1 GLN Q 111     121.451  88.646 109.212  1.00  1.00              
ATOM   1558  HB2 GLN Q 111     121.309  87.039 109.909  1.00  1.00              
ATOM   1559  CG  GLN Q 111     119.655  87.637 108.668  1.00  1.00              
ATOM   1560  HG1 GLN Q 111     119.319  86.610 108.539  1.00  1.00              
ATOM   1561  HG2 GLN Q 111     119.485  88.194 107.747  1.00  1.00              
ATOM   1562  CD  GLN Q 111     118.850  88.292 109.790  1.00  1.00              
ATOM   1563  OE1 GLN Q 111     118.316  89.390 109.677  1.00  1.00              
ATOM   1564  NE2 GLN Q 111     118.725  87.644 110.925  1.00  1.00              
ATOM   1565 1HE2 GLN Q 111     119.189  86.761 111.054  1.00  1.00              
ATOM   1566 2HE2 GLN Q 111     118.214  88.084 111.669  1.00  1.00              
ATOM   1567  C   GLN Q 111     122.231  85.552 107.787  1.00  1.00              
ATOM   1568  O   GLN Q 111     121.257  84.794 107.767  1.00  1.00              
ATOM   1569  N   LYS Q 112     123.507  85.161 107.679  1.00  1.00              
ATOM   1570  H   LYS Q 112     124.169  85.924 107.666  1.00  1.00              
ATOM   1571  CA  LYS Q 112     124.094  83.823 107.537  1.00  1.00              
ATOM   1572  HA  LYS Q 112     123.974  83.526 106.494  1.00  1.00              
ATOM   1573  CB  LYS Q 112     125.612  83.976 107.790  1.00  1.00              
ATOM   1574  HB1 LYS Q 112     125.801  84.079 108.860  1.00  1.00              
ATOM   1575  HB2 LYS Q 112     125.918  84.915 107.323  1.00  1.00              
ATOM   1576  CG  LYS Q 112     126.515  82.863 107.219  1.00  1.00              
ATOM   1577  HG1 LYS Q 112     126.049  82.432 106.335  1.00  1.00              
ATOM   1578  HG2 LYS Q 112     126.631  82.072 107.961  1.00  1.00              
ATOM   1579  CD  LYS Q 112     127.897  83.447 106.844  1.00  1.00              
ATOM   1580  HD1 LYS Q 112     128.378  83.817 107.751  1.00  1.00              
ATOM   1581  HD2 LYS Q 112     127.749  84.287 106.162  1.00  1.00              
ATOM   1582  CE  LYS Q 112     128.821  82.435 106.146  1.00  1.00              
ATOM   1583  HE1 LYS Q 112     128.328  82.107 105.225  1.00  1.00              
ATOM   1584  HE2 LYS Q 112     128.935  81.562 106.795  1.00  1.00              
ATOM   1585  NZ  LYS Q 112     130.159  83.020 105.829  1.00  1.00              
ATOM   1586  HZ1 LYS Q 112     130.768  82.340 105.386  1.00  1.00              
ATOM   1587  HZ2 LYS Q 112     130.081  83.816 105.207  1.00  1.00              
ATOM   1588  HZ3 LYS Q 112     130.634  83.331 106.668  1.00  1.00              
ATOM   1589  C   LYS Q 112     123.397  82.758 108.380  1.00  1.00              
ATOM   1590  O   LYS Q 112     123.628  82.646 109.579  1.00  1.00              
ATOM   1591  N   THR Q 113     122.503  82.009 107.736  1.00  1.00              
ATOM   1592  H   THR Q 113     122.510  82.029 106.725  1.00  1.00              
ATOM   1593  CA  THR Q 113     121.715  80.960 108.405  1.00  1.00              
ATOM   1594  HA  THR Q 113     121.651  81.194 109.469  1.00  1.00              
ATOM   1595  CB  THR Q 113     120.272  80.889 107.849  1.00  1.00              
ATOM   1596  HB  THR Q 113     119.956  79.851 107.759  1.00  1.00              
ATOM   1597  CG2 THR Q 113     119.300  81.621 108.772  1.00  1.00              
ATOM   1598 1HG2 THR Q 113     118.292  81.581 108.360  1.00  1.00              
ATOM   1599 2HG2 THR Q 113     119.293  81.148 109.754  1.00  1.00              
ATOM   1600 3HG2 THR Q 113     119.605  82.663 108.887  1.00  1.00              
ATOM   1601  OG1 THR Q 113     120.108  81.516 106.591  1.00  1.00              
ATOM   1602  HG1 THR Q 113     120.407  82.428 106.736  1.00  1.00              
ATOM   1603  C   THR Q 113     122.475  79.630 108.316  1.00  1.00              
ATOM   1604  O   THR Q 113     123.423  79.546 107.535  1.00  1.00              
ATOM   1605  N   PRO Q 114     122.131  78.579 109.087  1.00  1.00              
ATOM   1606  CD  PRO Q 114     121.034  78.479 110.037  1.00  1.00              
ATOM   1607  HD1 PRO Q 114     120.106  78.898 109.656  1.00  1.00              
ATOM   1608  HD2 PRO Q 114     121.316  78.972 110.969  1.00  1.00              
ATOM   1609  CG  PRO Q 114     120.851  76.983 110.279  1.00  1.00              
ATOM   1610  HG1 PRO Q 114     120.216  76.564 109.496  1.00  1.00              
ATOM   1611  HG2 PRO Q 114     120.427  76.780 111.263  1.00  1.00              
ATOM   1612  CB  PRO Q 114     122.264  76.419 110.141  1.00  1.00              
ATOM   1613  HB1 PRO Q 114     122.248  75.394 109.770  1.00  1.00              
ATOM   1614  HB2 PRO Q 114     122.763  76.457 111.111  1.00  1.00              
ATOM   1615  CA  PRO Q 114     122.968  77.379 109.173  1.00  1.00              
ATOM   1616  HA  PRO Q 114     123.918  77.663 109.627  1.00  1.00              
ATOM   1617  C   PRO Q 114     123.267  76.762 107.799  1.00  1.00              
ATOM   1618  O   PRO Q 114     122.354  76.339 107.090  1.00  1.00              
ATOM   1619  N   THR Q 115     124.550  76.796 107.409  1.00  1.00              
ATOM   1620  H   THR Q 115     125.188  77.166 108.096  1.00  1.00              
ATOM   1621  CA  THR Q 115     125.137  76.629 106.050  1.00  1.00              
ATOM   1622  HA  THR Q 115     126.202  76.837 106.148  1.00  1.00              
ATOM   1623  CB  THR Q 115     125.048  75.183 105.521  1.00  1.00              
ATOM   1624  HB  THR Q 115     125.643  75.118 104.609  1.00  1.00              
ATOM   1625  CG2 THR Q 115     125.582  74.148 106.510  1.00  1.00              
ATOM   1626 1HG2 THR Q 115     125.567  73.164 106.038  1.00  1.00              
ATOM   1627 2HG2 THR Q 115     126.610  74.391 106.778  1.00  1.00              
ATOM   1628 3HG2 THR Q 115     124.967  74.117 107.408  1.00  1.00              
ATOM   1629  OG1 THR Q 115     123.723  74.830 105.203  1.00  1.00              
ATOM   1630  HG1 THR Q 115     123.182  74.962 105.992  1.00  1.00              
ATOM   1631  C   THR Q 115     124.651  77.587 104.957  1.00  1.00              
ATOM   1632  O   THR Q 115     125.442  78.028 104.127  1.00  1.00              
ATOM   1633  N   SER Q 116     123.373  77.947 105.000  1.00  1.00              
ATOM   1634  H   SER Q 116     122.852  77.532 105.758  1.00  1.00              
ATOM   1635  CA  SER Q 116     122.664  78.925 104.185  1.00  1.00              
ATOM   1636  HA  SER Q 116     122.458  78.489 103.211  1.00  1.00              
ATOM   1637  CB  SER Q 116     121.314  79.159 104.856  1.00  1.00              
ATOM   1638  HB1 SER Q 116     120.966  80.147 104.589  1.00  1.00              
ATOM   1639  HB2 SER Q 116     121.426  79.124 105.938  1.00  1.00              
ATOM   1640  OG  SER Q 116     120.338  78.215 104.455  1.00  1.00              
ATOM   1641  HG  SER Q 116     120.697  77.329 104.623  1.00  1.00              
ATOM   1642  C   SER Q 116     123.410  80.267 104.016  1.00  1.00              
ATOM   1643  O   SER Q 116     123.317  81.133 104.900  1.00  1.00              
ATOM   1644  N   PRO Q 117     124.122  80.458 102.881  1.00  1.00              
ATOM   1645  CD  PRO Q 117     124.074  79.613 101.684  1.00  1.00              
ATOM   1646  HD1 PRO Q 117     123.191  79.868 101.097  1.00  1.00              
ATOM   1647  HD2 PRO Q 117     124.069  78.551 101.927  1.00  1.00              
ATOM   1648  CG  PRO Q 117     125.331  79.915 100.872  1.00  1.00              
ATOM   1649  HG1 PRO Q 117     125.141  79.860  99.801  1.00  1.00              
ATOM   1650  HG2 PRO Q 117     126.126  79.224 101.158  1.00  1.00              
ATOM   1651  CB  PRO Q 117     125.694  81.324 101.316  1.00  1.00              
ATOM   1652  HB1 PRO Q 117     125.084  82.045 100.769  1.00  1.00              
ATOM   1653  HB2 PRO Q 117     126.756  81.531 101.181  1.00  1.00              
ATOM   1654  CA  PRO Q 117     125.300  81.317 102.793  1.00  1.00              
ATOM   1655  HA  PRO Q 117     126.097  80.819 103.348  1.00  1.00              
ATOM   1656  C   PRO Q 117     125.193  82.741 103.336  1.00  1.00              
ATOM   1657  O   PRO Q 117     126.136  83.207 103.973  1.00  1.00              
ATOM   1658  N   LEU Q 118     124.095  83.446 103.032  1.00  1.00              
ATOM   1659  H   LEU Q 118     123.385  82.980 102.494  1.00  1.00              
ATOM   1660  CA  LEU Q 118     124.032  84.906 103.194  1.00  1.00              
ATOM   1661  HA  LEU Q 118     124.385  85.137 104.198  1.00  1.00              
ATOM   1662  CB  LEU Q 118     124.985  85.548 102.140  1.00  1.00              
ATOM   1663  HB1 LEU Q 118     124.422  86.253 101.525  1.00  1.00              
ATOM   1664  HB2 LEU Q 118     125.331  84.781 101.447  1.00  1.00              
ATOM   1665  CG  LEU Q 118     126.236  86.277 102.679  1.00  1.00              
ATOM   1666  HG  LEU Q 118     126.937  85.550 103.086  1.00  1.00              
ATOM   1667  CD1 LEU Q 118     126.910  86.997 101.506  1.00  1.00              
ATOM   1668 1HD1 LEU Q 118     127.782  87.551 101.859  1.00  1.00              
ATOM   1669 2HD1 LEU Q 118     127.244  86.268 100.770  1.00  1.00              
ATOM   1670 3HD1 LEU Q 118     126.219  87.693 101.033  1.00  1.00              
ATOM   1671  CD2 LEU Q 118     125.931  87.314 103.761  1.00  1.00              
ATOM   1672 1HD2 LEU Q 118     126.831  87.881 103.999  1.00  1.00              
ATOM   1673 2HD2 LEU Q 118     125.159  87.988 103.410  1.00  1.00              
ATOM   1674 3HD2 LEU Q 118     125.592  86.831 104.677  1.00  1.00              
ATOM   1675  C   LEU Q 118     122.650  85.552 103.074  1.00  1.00              
ATOM   1676  O   LEU Q 118     122.570  86.782 103.150  1.00  1.00              
ATOM   1677  N   LYS Q 119     121.605  84.734 102.852  1.00  1.00              
ATOM   1678  H   LYS Q 119     121.796  83.747 102.851  1.00  1.00              
ATOM   1679  CA  LYS Q 119     120.236  85.178 102.518  1.00  1.00              
ATOM   1680  HA  LYS Q 119     120.211  85.469 101.465  1.00  1.00              
ATOM   1681  CB  LYS Q 119     119.195  84.074 102.749  1.00  1.00              
ATOM   1682  HB1 LYS Q 119     118.210  84.469 102.493  1.00  1.00              
ATOM   1683  HB2 LYS Q 119     119.181  83.843 103.816  1.00  1.00              
ATOM   1684  CG  LYS Q 119     119.431  82.798 101.917  1.00  1.00              
ATOM   1685  HG1 LYS Q 119     120.364  82.877 101.357  1.00  1.00              
ATOM   1686  HG2 LYS Q 119     118.619  82.670 101.200  1.00  1.00              
ATOM   1687  CD  LYS Q 119     119.510  81.571 102.830  1.00  1.00              
ATOM   1688  HD1 LYS Q 119     120.248  81.793 103.601  1.00  1.00              
ATOM   1689  HD2 LYS Q 119     119.850  80.710 102.251  1.00  1.00              
ATOM   1690  CE  LYS Q 119     118.155  81.247 103.476  1.00  1.00              
ATOM   1691  HE1 LYS Q 119     117.501  80.812 102.714  1.00  1.00              
ATOM   1692  HE2 LYS Q 119     117.691  82.176 103.822  1.00  1.00              
ATOM   1693  NZ  LYS Q 119     118.306  80.311 104.615  1.00  1.00              
ATOM   1694  HZ1 LYS Q 119     117.404  80.044 104.982  1.00  1.00              
ATOM   1695  HZ2 LYS Q 119     118.812  79.471 104.333  1.00  1.00              
ATOM   1696  HZ3 LYS Q 119     118.849  80.739 105.363  1.00  1.00              
ATOM   1697  C   LYS Q 119     119.861  86.401 103.345  1.00  1.00              
ATOM   1698  O   LYS Q 119     119.935  86.412 104.587  1.00  1.00              
ATOM   1699  N   MET Q 120     119.493  87.460 102.638  1.00  1.00              
ATOM   1700  H   MET Q 120     119.487  87.444 101.620  1.00  1.00              
ATOM   1701  CA  MET Q 120     119.055  88.651 103.318  1.00  1.00              
ATOM   1702  HA  MET Q 120     119.724  88.810 104.159  1.00  1.00              
ATOM   1703  CB  MET Q 120     119.210  89.870 102.400  1.00  1.00              
ATOM   1704  HB1 MET Q 120     118.478  89.826 101.605  1.00  1.00              
ATOM   1705  HB2 MET Q 120     120.202  89.845 101.948  1.00  1.00              
ATOM   1706  CG  MET Q 120     119.079  91.184 103.178  1.00  1.00              
ATOM   1707  HG1 MET Q 120     119.980  91.303 103.776  1.00  1.00              
ATOM   1708  HG2 MET Q 120     118.222  91.123 103.845  1.00  1.00              
ATOM   1709  SD  MET Q 120     118.883  92.695 102.211  1.00  1.00              
ATOM   1710  CE  MET Q 120     120.404  92.644 101.224  1.00  1.00              
ATOM   1711  HE1 MET Q 120     120.383  91.789 100.547  1.00  1.00              
ATOM   1712  HE2 MET Q 120     120.476  93.559 100.640  1.00  1.00              
ATOM   1713  HE3 MET Q 120     121.275  92.569 101.874  1.00  1.00              
ATOM   1714  C   MET Q 120     117.656  88.455 103.897  1.00  1.00              
ATOM   1715  O   MET Q 120     116.794  87.847 103.265  1.00  1.00              
ATOM   1716  N   LYS Q 121     117.457  88.943 105.127  1.00  1.00              
ATOM   1717  H   LYS Q 121     118.242  89.432 105.546  1.00  1.00              
ATOM   1718  CA  LYS Q 121     116.240  88.809 105.944  1.00  1.00              
ATOM   1719  HA  LYS Q 121     116.555  88.730 106.981  1.00  1.00              
ATOM   1720  CB  LYS Q 121     115.400  90.108 105.843  1.00  1.00              
ATOM   1721  HB1 LYS Q 121     114.407  89.941 106.266  1.00  1.00              
ATOM   1722  HB2 LYS Q 121     115.271  90.364 104.790  1.00  1.00              
ATOM   1723  CG  LYS Q 121     116.025  91.307 106.578  1.00  1.00              
ATOM   1724  HG1 LYS Q 121     115.528  92.220 106.254  1.00  1.00              
ATOM   1725  HG2 LYS Q 121     117.077  91.383 106.308  1.00  1.00              
ATOM   1726  CD  LYS Q 121     115.888  91.202 108.105  1.00  1.00              
ATOM   1727  HD1 LYS Q 121     116.299  90.251 108.437  1.00  1.00              
ATOM   1728  HD2 LYS Q 121     114.834  91.242 108.386  1.00  1.00              
ATOM   1729  CE  LYS Q 121     116.641  92.345 108.793  1.00  1.00              
ATOM   1730  HE1 LYS Q 121     116.019  93.247 108.792  1.00  1.00              
ATOM   1731  HE2 LYS Q 121     117.541  92.562 108.216  1.00  1.00              
ATOM   1732  NZ  LYS Q 121     117.046  91.983 110.171  1.00  1.00              
ATOM   1733  HZ1 LYS Q 121     117.581  92.751 110.580  1.00  1.00              
ATOM   1734  HZ2 LYS Q 121     116.245  91.833 110.764  1.00  1.00              
ATOM   1735  HZ3 LYS Q 121     117.631  91.151 110.159  1.00  1.00              
ATOM   1736  C   LYS Q 121     115.432  87.538 105.687  1.00  1.00              
ATOM   1737  O   LYS Q 121     114.361  87.680 105.117  1.00  1.00              
ATOM   1738  N   PRO Q 122     115.936  86.344 106.087  1.00  1.00              
ATOM   1739  CD  PRO Q 122     117.034  86.224 107.042  1.00  1.00              
ATOM   1740  HD1 PRO Q 122     116.726  86.630 108.007  1.00  1.00              
ATOM   1741  HD2 PRO Q 122     117.917  86.745 106.674  1.00  1.00              
ATOM   1742  CG  PRO Q 122     117.363  84.736 107.199  1.00  1.00              
ATOM   1743  HG1 PRO Q 122     117.540  84.470 108.241  1.00  1.00              
ATOM   1744  HG2 PRO Q 122     118.235  84.490 106.590  1.00  1.00              
ATOM   1745  CB  PRO Q 122     116.130  84.034 106.640  1.00  1.00              
ATOM   1746  HB1 PRO Q 122     115.348  83.977 107.400  1.00  1.00              
ATOM   1747  HB2 PRO Q 122     116.372  83.044 106.252  1.00  1.00              
ATOM   1748  CA  PRO Q 122     115.716  84.999 105.532  1.00  1.00              
ATOM   1749  HA  PRO Q 122     116.472  84.903 104.750  1.00  1.00              
ATOM   1750  C   PRO Q 122     114.419  84.568 104.823  1.00  1.00              
ATOM   1751  O   PRO Q 122     114.469  83.556 104.127  1.00  1.00              
ATOM   1752  N   GLY Q 123     113.319  85.312 104.928  1.00  1.00              
ATOM   1753  H   GLY Q 123     113.377  86.138 105.509  1.00  1.00              
ATOM   1754  CA  GLY Q 123     112.088  85.149 104.168  1.00  1.00              
ATOM   1755  HA1 GLY Q 123     111.259  85.132 104.875  1.00  1.00              
ATOM   1756  HA2 GLY Q 123     112.100  84.179 103.670  1.00  1.00              
ATOM   1757  C   GLY Q 123     111.743  86.212 103.092  1.00  1.00              
ATOM   1758  O   GLY Q 123     110.649  86.252 102.510  1.00  1.00              
ATOM   1759  N   ARG Q 124     112.711  87.070 102.793  1.00  1.00              
ATOM   1760  H   ARG Q 124     113.531  87.027 103.393  1.00  1.00              
ATOM   1761  CA  ARG Q 124     112.713  88.127 101.776  1.00  1.00              
ATOM   1762  HA  ARG Q 124     112.060  88.928 102.126  1.00  1.00              
ATOM   1763  CB  ARG Q 124     114.146  88.645 101.770  1.00  1.00              
ATOM   1764  HB1 ARG Q 124     114.819  87.833 101.496  1.00  1.00              
ATOM   1765  HB2 ARG Q 124     114.381  88.933 102.796  1.00  1.00              
ATOM   1766  CG  ARG Q 124     114.445  89.846 100.885  1.00  1.00              
ATOM   1767  HG1 ARG Q 124     113.835  90.698 101.188  1.00  1.00              
ATOM   1768  HG2 ARG Q 124     114.281  89.607  99.834  1.00  1.00              
ATOM   1769  CD  ARG Q 124     115.924  90.126 101.145  1.00  1.00              
ATOM   1770  HD1 ARG Q 124     116.508  89.273 100.792  1.00  1.00              
ATOM   1771  HD2 ARG Q 124     116.088  90.225 102.219  1.00  1.00              
ATOM   1772  NE  ARG Q 124     116.371  91.363 100.514  1.00  1.00              
ATOM   1773  HE  ARG Q 124     116.038  92.225 100.904  1.00  1.00              
ATOM   1774  CZ  ARG Q 124     117.217  91.472  99.514  1.00  1.00              
ATOM   1775  NH1 ARG Q 124     117.781  90.479  98.905  1.00  1.00              
ATOM   1776 1HH1 ARG Q 124     117.903  89.574  99.354  1.00  1.00              
ATOM   1777 2HH1 ARG Q 124     118.345  90.667  98.082  1.00  1.00              
ATOM   1778  NH2 ARG Q 124     117.524  92.655  99.109  1.00  1.00              
ATOM   1779 1HH2 ARG Q 124     117.370  93.459  99.685  1.00  1.00              
ATOM   1780 2HH2 ARG Q 124     118.221  92.747  98.382  1.00  1.00              
ATOM   1781  C   ARG Q 124     112.146  87.709 100.394  1.00  1.00              
ATOM   1782  O   ARG Q 124     111.190  88.344  99.905  1.00  1.00              
ATOM   1783  N   PRO Q 125     112.639  86.627  99.754  1.00  1.00              
ATOM   1784  CD  PRO Q 125     113.767  85.770 100.110  1.00  1.00              
ATOM   1785  HD1 PRO Q 125     113.753  85.466 101.155  1.00  1.00              
ATOM   1786  HD2 PRO Q 125     114.699  86.287  99.880  1.00  1.00              
ATOM   1787  CG  PRO Q 125     113.650  84.533  99.222  1.00  1.00              
ATOM   1788  HG1 PRO Q 125     112.997  83.800  99.697  1.00  1.00              
ATOM   1789  HG2 PRO Q 125     114.625  84.096  99.005  1.00  1.00              
ATOM   1790  CB  PRO Q 125     112.981  85.081  97.964  1.00  1.00              
ATOM   1791  HB1 PRO Q 125     112.440  84.305  97.421  1.00  1.00              
ATOM   1792  HB2 PRO Q 125     113.738  85.532  97.320  1.00  1.00              
ATOM   1793  CA  PRO Q 125     112.051  86.176  98.498  1.00  1.00              
ATOM   1794  HA  PRO Q 125     112.036  86.998  97.781  1.00  1.00              
ATOM   1795  C   PRO Q 125     110.595  85.673  98.664  1.00  1.00              
ATOM   1796  O   PRO Q 125     109.756  85.830  97.757  1.00  1.00              
ATOM   1797  N   ARG Q 126     110.276  85.132  99.861  1.00  1.00              
ATOM   1798  H   ARG Q 126     110.987  85.093 100.577  1.00  1.00              
ATOM   1799  CA  ARG Q 126     108.922  84.698 100.233  1.00  1.00              
ATOM   1800  HA  ARG Q 126     108.655  83.909  99.527  1.00  1.00              
ATOM   1801  CB  ARG Q 126     108.802  84.090 101.654  1.00  1.00              
ATOM   1802  HB1 ARG Q 126     108.541  84.874 102.365  1.00  1.00              
ATOM   1803  HB2 ARG Q 126     109.759  83.662 101.957  1.00  1.00              
ATOM   1804  CG  ARG Q 126     107.734  82.974 101.726  1.00  1.00              
ATOM   1805  HG1 ARG Q 126     108.213  82.025 101.481  1.00  1.00              
ATOM   1806  HG2 ARG Q 126     106.957  83.155 100.980  1.00  1.00              
ATOM   1807  CD  ARG Q 126     107.055  82.850 103.104  1.00  1.00              
ATOM   1808  HD1 ARG Q 126     107.804  82.896 103.897  1.00  1.00              
ATOM   1809  HD2 ARG Q 126     106.543  81.887 103.162  1.00  1.00              
ATOM   1810  NE  ARG Q 126     106.062  83.921 103.266  1.00  1.00              
ATOM   1811  HE  ARG Q 126     105.825  84.454 102.432  1.00  1.00              
ATOM   1812  CZ  ARG Q 126     105.378  84.297 104.328  1.00  1.00              
ATOM   1813  NH1 ARG Q 126     105.393  83.692 105.489  1.00  1.00              
ATOM   1814 1HH1 ARG Q 126     105.850  82.797 105.650  1.00  1.00              
ATOM   1815 2HH1 ARG Q 126     104.842  84.026 106.255  1.00  1.00              
ATOM   1816  NH2 ARG Q 126     104.633  85.354 104.176  1.00  1.00              
ATOM   1817 1HH2 ARG Q 126     104.582  85.740 103.233  1.00  1.00              
ATOM   1818 2HH2 ARG Q 126     104.047  85.697 104.915  1.00  1.00              
ATOM   1819  C   ARG Q 126     107.907  85.794  99.984  1.00  1.00              
ATOM   1820  O   ARG Q 126     107.039  85.678  99.109  1.00  1.00              
ATOM   1821  N   ILE Q 127     108.213  86.922 100.617  1.00  1.00              
ATOM   1822  H   ILE Q 127     108.974  86.884 101.283  1.00  1.00              
ATOM   1823  CA  ILE Q 127     107.532  88.196 100.389  1.00  1.00              
ATOM   1824  HA  ILE Q 127     106.524  88.090 100.794  1.00  1.00              
ATOM   1825  CB  ILE Q 127     108.264  89.254 101.256  1.00  1.00              
ATOM   1826  HB  ILE Q 127     109.255  88.873 101.511  1.00  1.00              
ATOM   1827  CG2 ILE Q 127     108.520  90.590 100.559  1.00  1.00              
ATOM   1828 1HG2 ILE Q 127     108.909  91.307 101.284  1.00  1.00              
ATOM   1829 2HG2 ILE Q 127     109.264  90.422  99.784  1.00  1.00              
ATOM   1830 3HG2 ILE Q 127     107.595  90.959 100.132  1.00  1.00              
ATOM   1831  CG1 ILE Q 127     107.550  89.485 102.604  1.00  1.00              
ATOM   1832 1HG1 ILE Q 127     106.574  89.934 102.429  1.00  1.00              
ATOM   1833 2HG1 ILE Q 127     108.145  90.182 103.192  1.00  1.00              
ATOM   1834  CD1 ILE Q 127     107.370  88.222 103.458  1.00  1.00              
ATOM   1835  HD1 ILE Q 127     108.333  87.733 103.609  1.00  1.00              
ATOM   1836  HD2 ILE Q 127     106.961  88.502 104.430  1.00  1.00              
ATOM   1837  HD3 ILE Q 127     106.678  87.528 102.982  1.00  1.00              
ATOM   1838  C   ILE Q 127     107.293  88.480  98.890  1.00  1.00              
ATOM   1839  O   ILE Q 127     106.168  88.742  98.444  1.00  1.00              
ATOM   1840  N   LYS Q 128     108.325  88.296  98.056  1.00  1.00              
ATOM   1841  H   LYS Q 128     109.195  87.928  98.425  1.00  1.00              
ATOM   1842  CA  LYS Q 128     108.192  88.579  96.607  1.00  1.00              
ATOM   1843  HA  LYS Q 128     107.572  89.471  96.546  1.00  1.00              
ATOM   1844  CB  LYS Q 128     109.580  88.960  96.043  1.00  1.00              
ATOM   1845  HB1 LYS Q 128     109.476  89.250  94.998  1.00  1.00              
ATOM   1846  HB2 LYS Q 128     110.222  88.076  96.066  1.00  1.00              
ATOM   1847  CG  LYS Q 128     110.309  90.107  96.786  1.00  1.00              
ATOM   1848  HG1 LYS Q 128     111.189  90.383  96.203  1.00  1.00              
ATOM   1849  HG2 LYS Q 128     110.665  89.720  97.740  1.00  1.00              
ATOM   1850  CD  LYS Q 128     109.480  91.381  97.061  1.00  1.00              
ATOM   1851  HD1 LYS Q 128     108.594  91.114  97.638  1.00  1.00              
ATOM   1852  HD2 LYS Q 128     109.159  91.829  96.121  1.00  1.00              
ATOM   1853  CE  LYS Q 128     110.318  92.404  97.851  1.00  1.00              
ATOM   1854  HE1 LYS Q 128     110.783  93.110  97.152  1.00  1.00              
ATOM   1855  HE2 LYS Q 128     111.125  91.864  98.357  1.00  1.00              
ATOM   1856  NZ  LYS Q 128     109.515  93.127  98.874  1.00  1.00              
ATOM   1857  HZ1 LYS Q 128     110.092  93.751  99.423  1.00  1.00              
ATOM   1858  HZ2 LYS Q 128     108.761  93.680  98.470  1.00  1.00              
ATOM   1859  HZ3 LYS Q 128     109.067  92.475  99.511  1.00  1.00              
ATOM   1860  C   LYS Q 128     107.429  87.626  95.704  1.00  1.00              
ATOM   1861  O   LYS Q 128     107.149  88.076  94.588  1.00  1.00              
ATOM   1862  N   LYS Q 129     107.001  86.444  96.145  1.00  1.00              
ATOM   1863  H   LYS Q 129     107.334  86.106  97.046  1.00  1.00              
ATOM   1864  CA  LYS Q 129     105.867  85.751  95.448  1.00  1.00              
ATOM   1865  HA  LYS Q 129     105.647  86.261  94.511  1.00  1.00              
ATOM   1866  CB  LYS Q 129     106.346  84.323  95.061  1.00  1.00              
ATOM   1867  HB1 LYS Q 129     107.350  84.150  95.454  1.00  1.00              
ATOM   1868  HB2 LYS Q 129     106.440  84.301  93.974  1.00  1.00              
ATOM   1869  CG  LYS Q 129     105.480  83.117  95.466  1.00  1.00              
ATOM   1870  HG1 LYS Q 129     105.869  82.233  94.957  1.00  1.00              
ATOM   1871  HG2 LYS Q 129     104.466  83.258  95.096  1.00  1.00              
ATOM   1872  CD  LYS Q 129     105.483  82.824  96.978  1.00  1.00              
ATOM   1873  HD1 LYS Q 129     105.632  83.731  97.565  1.00  1.00              
ATOM   1874  HD2 LYS Q 129     106.317  82.156  97.198  1.00  1.00              
ATOM   1875  CE  LYS Q 129     104.172  82.148  97.400  1.00  1.00              
ATOM   1876  HE1 LYS Q 129     104.336  81.644  98.357  1.00  1.00              
ATOM   1877  HE2 LYS Q 129     103.904  81.397  96.652  1.00  1.00              
ATOM   1878  NZ  LYS Q 129     103.084  83.142  97.561  1.00  1.00              
ATOM   1879  HZ1 LYS Q 129     103.060  83.808  96.794  1.00  1.00              
ATOM   1880  HZ2 LYS Q 129     102.186  82.701  97.686  1.00  1.00              
ATOM   1881  HZ3 LYS Q 129     103.276  83.679  98.414  1.00  1.00              
ATOM   1882  C   LYS Q 129     104.540  85.830  96.226  1.00  1.00              
ATOM   1883  O   LYS Q 129     103.489  85.430  95.723  1.00  1.00              
ATOM   1884  N   ASP Q 130     104.546  86.334  97.452  1.00  1.00              
ATOM   1885  H   ASP Q 130     105.425  86.583  97.887  1.00  1.00              
ATOM   1886  CA  ASP Q 130     103.325  86.703  98.180  1.00  1.00              
ATOM   1887  HA  ASP Q 130     102.570  85.927  98.066  1.00  1.00              
ATOM   1888  CB  ASP Q 130     103.650  86.809  99.686  1.00  1.00              
ATOM   1889  HB1 ASP Q 130     102.755  87.131 100.222  1.00  1.00              
ATOM   1890  HB2 ASP Q 130     104.423  87.556  99.823  1.00  1.00              
ATOM   1891  CG  ASP Q 130     104.153  85.522 100.327  1.00  1.00              
ATOM   1892  OD1 ASP Q 130     103.813  84.435  99.803  1.00  1.00              
ATOM   1893  OD2 ASP Q 130     104.881  85.611 101.345  1.00  1.00              
ATOM   1894  C   ASP Q 130     102.722  88.008  97.675  1.00  1.00              
ATOM   1895  O   ASP Q 130     102.908  89.086  98.221  1.00  1.00              
ATOM   1896  N   GLU Q 131     102.018  87.866  96.565  1.00  1.00              
ATOM   1897  H   GLU Q 131     102.049  86.946  96.155  1.00  1.00              
ATOM   1898  CA  GLU Q 131     101.366  88.934  95.792  1.00  1.00              
ATOM   1899  HA  GLU Q 131     100.994  88.476  94.875  1.00  1.00              
ATOM   1900  CB  GLU Q 131     100.130  89.525  96.493  1.00  1.00              
ATOM   1901  HB1 GLU Q 131     100.425  90.308  97.190  1.00  1.00              
ATOM   1902  HB2 GLU Q 131      99.636  88.736  97.064  1.00  1.00              
ATOM   1903  CG  GLU Q 131      99.109  90.066  95.476  1.00  1.00              
ATOM   1904  HG1 GLU Q 131      98.263  90.489  96.023  1.00  1.00              
ATOM   1905  HG2 GLU Q 131      98.730  89.231  94.881  1.00  1.00              
ATOM   1906  CD  GLU Q 131      99.702  91.124  94.537  1.00  1.00              
ATOM   1907  OE1 GLU Q 131      99.481  92.324  94.791  1.00  1.00              
ATOM   1908  OE2 GLU Q 131     100.444  90.747  93.600  1.00  1.00              
ATOM   1909  C   GLU Q 131     102.437  89.934  95.388  1.00  1.00              
ATOM   1910  O   GLU Q 131     102.710  90.957  96.017  1.00  1.00              
ATOM   1911  N   LYS Q 132     103.117  89.525  94.320  1.00  1.00              
ATOM   1912  H   LYS Q 132     102.746  88.714  93.850  1.00  1.00              
ATOM   1913  CA  LYS Q 132     104.298  90.152  93.762  1.00  1.00              
ATOM   1914  HA  LYS Q 132     105.124  89.858  94.399  1.00  1.00              
ATOM   1915  CB  LYS Q 132     104.449  89.557  92.336  1.00  1.00              
ATOM   1916  HB1 LYS Q 132     103.746  90.066  91.672  1.00  1.00              
ATOM   1917  HB2 LYS Q 132     104.129  88.512  92.367  1.00  1.00              
ATOM   1918  CG  LYS Q 132     105.826  89.532  91.648  1.00  1.00              
ATOM   1919  HG1 LYS Q 132     105.670  89.119  90.650  1.00  1.00              
ATOM   1920  HG2 LYS Q 132     106.475  88.827  92.167  1.00  1.00              
ATOM   1921  CD  LYS Q 132     106.536  90.886  91.480  1.00  1.00              
ATOM   1922  HD1 LYS Q 132     105.837  91.707  91.640  1.00  1.00              
ATOM   1923  HD2 LYS Q 132     106.879  90.964  90.447  1.00  1.00              
ATOM   1924  CE  LYS Q 132     107.763  91.038  92.390  1.00  1.00              
ATOM   1925  HE1 LYS Q 132     108.133  92.059  92.292  1.00  1.00              
ATOM   1926  HE2 LYS Q 132     108.544  90.353  92.044  1.00  1.00              
ATOM   1927  NZ  LYS Q 132     107.439  90.752  93.804  1.00  1.00              
ATOM   1928  HZ1 LYS Q 132     107.185  89.769  93.905  1.00  1.00              
ATOM   1929  HZ2 LYS Q 132     108.218  90.926  94.413  1.00  1.00              
ATOM   1930  HZ3 LYS Q 132     106.638  91.313  94.096  1.00  1.00              
ATOM   1931  C   LYS Q 132     104.169  91.675  93.751  1.00  1.00              
ATOM   1932  O   LYS Q 132     105.151  92.323  94.126  1.00  1.00              
ATOM   1933  N   GLN Q 133     103.025  92.228  93.330  1.00  1.00              
ATOM   1934  H   GLN Q 133     102.201  91.638  93.206  1.00  1.00              
ATOM   1935  CA  GLN Q 133     102.867  93.677  93.215  1.00  1.00              
ATOM   1936  HA  GLN Q 133     103.848  94.061  92.936  1.00  1.00              
ATOM   1937  CB  GLN Q 133     101.987  94.109  92.021  1.00  1.00              
ATOM   1938  HB1 GLN Q 133     102.536  93.862  91.111  1.00  1.00              
ATOM   1939  HB2 GLN Q 133     101.879  95.194  92.049  1.00  1.00              
ATOM   1940  CG  GLN Q 133     100.593  93.483  91.901  1.00  1.00              
ATOM   1941  HG1 GLN Q 133     100.021  93.738  92.791  1.00  1.00              
ATOM   1942  HG2 GLN Q 133     100.687  92.404  91.829  1.00  1.00              
ATOM   1943  CD  GLN Q 133      99.822  93.944  90.663  1.00  1.00              
ATOM   1944  OE1 GLN Q 133     100.358  94.136  89.581  1.00  1.00              
ATOM   1945  NE2 GLN Q 133      98.523  94.122  90.778  1.00  1.00              
ATOM   1946 1HE2 GLN Q 133      98.087  93.945  91.667  1.00  1.00              
ATOM   1947 2HE2 GLN Q 133      98.030  94.424  89.961  1.00  1.00              
ATOM   1948  C   GLN Q 133     102.590  94.392  94.555  1.00  1.00              
ATOM   1949  O   GLN Q 133     103.271  95.386  94.817  1.00  1.00              
ATOM   1950  N   ASN Q 134     101.768  93.860  95.467  1.00  1.00              
ATOM   1951  H   ASN Q 134     101.168  93.084  95.194  1.00  1.00              
ATOM   1952  CA  ASN Q 134     101.663  94.377  96.845  1.00  1.00              
ATOM   1953  HA  ASN Q 134     101.352  95.423  96.788  1.00  1.00              
ATOM   1954  CB  ASN Q 134     100.593  93.613  97.650  1.00  1.00              
ATOM   1955  HB1 ASN Q 134     100.912  93.515  98.687  1.00  1.00              
ATOM   1956  HB2 ASN Q 134     100.455  92.610  97.252  1.00  1.00              
ATOM   1957  CG  ASN Q 134      99.265  94.349  97.672  1.00  1.00              
ATOM   1958  OD1 ASN Q 134      99.000  95.164  98.539  1.00  1.00              
ATOM   1959  ND2 ASN Q 134      98.404  94.117  96.711  1.00  1.00              
ATOM   1960 1HD2 ASN Q 134      98.663  93.465  95.971  1.00  1.00              
ATOM   1961 2HD2 ASN Q 134      97.532  94.604  96.738  1.00  1.00              
ATOM   1962  C   ASN Q 134     103.028  94.398  97.559  1.00  1.00              
ATOM   1963  O   ASN Q 134     103.581  95.453  97.936  1.00  1.00              
ATOM   1964  N   LEU Q 135     103.624  93.212  97.695  1.00  1.00              
ATOM   1965  H   LEU Q 135     103.159  92.373  97.347  1.00  1.00              
ATOM   1966  CA  LEU Q 135     104.796  93.084  98.538  1.00  1.00              
ATOM   1967  HA  LEU Q 135     104.639  93.800  99.344  1.00  1.00              
ATOM   1968  CB  LEU Q 135     104.824  91.750  99.290  1.00  1.00              
ATOM   1969  HB1 LEU Q 135     105.683  91.768  99.950  1.00  1.00              
ATOM   1970  HB2 LEU Q 135     104.924  90.935  98.577  1.00  1.00              
ATOM   1971  CG  LEU Q 135     103.572  91.507 100.178  1.00  1.00              
ATOM   1972  HG  LEU Q 135     102.717  91.282  99.541  1.00  1.00              
ATOM   1973  CD1 LEU Q 135     103.828  90.333 101.119  1.00  1.00              
ATOM   1974 1HD1 LEU Q 135     102.879  89.994 101.537  1.00  1.00              
ATOM   1975 2HD1 LEU Q 135     104.272  89.519 100.560  1.00  1.00              
ATOM   1976 3HD1 LEU Q 135     104.488  90.627 101.932  1.00  1.00              
ATOM   1977  CD2 LEU Q 135     103.185  92.678 101.093  1.00  1.00              
ATOM   1978 1HD2 LEU Q 135     102.389  92.365 101.771  1.00  1.00              
ATOM   1979 2HD2 LEU Q 135     104.042  92.998 101.684  1.00  1.00              
ATOM   1980 3HD2 LEU Q 135     102.801  93.510 100.506  1.00  1.00              
ATOM   1981  C   LEU Q 135     106.093  93.677  97.933  1.00  1.00              
ATOM   1982  O   LEU Q 135     106.972  94.202  98.649  1.00  1.00              
ATOM   1983  N   LEU Q 136     106.175  93.763  96.597  1.00  1.00              
ATOM   1984  H   LEU Q 136     105.399  93.419  96.040  1.00  1.00              
ATOM   1985  CA  LEU Q 136     107.149  94.666  95.970  1.00  1.00              
ATOM   1986  HA  LEU Q 136     108.117  94.463  96.423  1.00  1.00              
ATOM   1987  CB  LEU Q 136     107.292  94.404  94.457  1.00  1.00              
ATOM   1988  HB1 LEU Q 136     106.322  94.576  93.988  1.00  1.00              
ATOM   1989  HB2 LEU Q 136     107.575  93.367  94.312  1.00  1.00              
ATOM   1990  CG  LEU Q 136     108.328  95.299  93.737  1.00  1.00              
ATOM   1991  HG  LEU Q 136     108.026  96.341  93.816  1.00  1.00              
ATOM   1992  CD1 LEU Q 136     109.748  95.147  94.289  1.00  1.00              
ATOM   1993 1HD1 LEU Q 136     110.414  95.804  93.730  1.00  1.00              
ATOM   1994 2HD1 LEU Q 136     109.791  95.471  95.327  1.00  1.00              
ATOM   1995 3HD1 LEU Q 136     110.099  94.120  94.209  1.00  1.00              
ATOM   1996  CD2 LEU Q 136     108.380  94.952  92.249  1.00  1.00              
ATOM   1997 1HD2 LEU Q 136     109.031  95.666  91.743  1.00  1.00              
ATOM   1998 2HD2 LEU Q 136     108.768  93.949  92.102  1.00  1.00              
ATOM   1999 3HD2 LEU Q 136     107.381  95.038  91.819  1.00  1.00              
ATOM   2000  C   LEU Q 136     106.875  96.149  96.195  1.00  1.00              
ATOM   2001  O   LEU Q 136     107.856  96.830  96.436  1.00  1.00              
ATOM   2002  N   SER Q 137     105.640  96.657  96.150  1.00  1.00              
ATOM   2003  H   SER Q 137     104.846  96.061  95.932  1.00  1.00              
ATOM   2004  CA  SER Q 137     105.376  98.085  96.407  1.00  1.00              
ATOM   2005  HA  SER Q 137     105.838  98.667  95.609  1.00  1.00              
ATOM   2006  CB  SER Q 137     103.872  98.364  96.385  1.00  1.00              
ATOM   2007  HB1 SER Q 137     103.380  97.829  97.197  1.00  1.00              
ATOM   2008  HB2 SER Q 137     103.447  98.035  95.435  1.00  1.00              
ATOM   2009  OG  SER Q 137     103.649  99.748  96.548  1.00  1.00              
ATOM   2010  HG  SER Q 137     103.828 100.192  95.714  1.00  1.00              
ATOM   2011  C   SER Q 137     105.994  98.540  97.722  1.00  1.00              
ATOM   2012  O   SER Q 137     106.771  99.496  97.748  1.00  1.00              
ATOM   2013  N   VAL Q 138     105.784  97.775  98.797  1.00  1.00              
ATOM   2014  H   VAL Q 138     105.133  96.999  98.736  1.00  1.00              
ATOM   2015  CA  VAL Q 138     106.468  98.102 100.074  1.00  1.00              
ATOM   2016  HA  VAL Q 138     106.196  99.116 100.363  1.00  1.00              
ATOM   2017  CB  VAL Q 138     105.996  97.126 101.180  1.00  1.00              
ATOM   2018  HB  VAL Q 138     106.428  96.142 100.993  1.00  1.00              
ATOM   2019  CG1 VAL Q 138     106.446  97.594 102.569  1.00  1.00              
ATOM   2020 1HG1 VAL Q 138     106.092  96.895 103.329  1.00  1.00              
ATOM   2021 2HG1 VAL Q 138     107.533  97.630 102.626  1.00  1.00              
ATOM   2022 3HG1 VAL Q 138     106.042  98.585 102.774  1.00  1.00              
ATOM   2023  CG2 VAL Q 138     104.469  96.959 101.231  1.00  1.00              
ATOM   2024 1HG2 VAL Q 138     104.189  96.338 102.082  1.00  1.00              
ATOM   2025 2HG2 VAL Q 138     103.984  97.930 101.322  1.00  1.00              
ATOM   2026 3HG2 VAL Q 138     104.106  96.461 100.333  1.00  1.00              
ATOM   2027  C   VAL Q 138     108.008  98.025  99.983  1.00  1.00              
ATOM   2028  O   VAL Q 138     108.707  98.833 100.605  1.00  1.00              
ATOM   2029  N   GLY Q 139     108.557  97.080  99.200  1.00  1.00              
ATOM   2030  H   GLY Q 139     107.941  96.539  98.609  1.00  1.00              
ATOM   2031  CA  GLY Q 139     110.019  97.056  98.954  1.00  1.00              
ATOM   2032  HA1 GLY Q 139     110.256  96.165  98.377  1.00  1.00              
ATOM   2033  HA2 GLY Q 139     110.541  97.001  99.910  1.00  1.00              
ATOM   2034  C   GLY Q 139     110.586  98.246  98.178  1.00  1.00              
ATOM   2035  O   GLY Q 139     111.703  98.669  98.447  1.00  1.00              
ATOM   2036  N   ASP Q 140     109.832  98.781  97.227  1.00  1.00              
ATOM   2037  H   ASP Q 140     108.938  98.338  97.035  1.00  1.00              
ATOM   2038  CA  ASP Q 140     110.191  99.915  96.383  1.00  1.00              
ATOM   2039  HA  ASP Q 140     111.224  99.799  96.052  1.00  1.00              
ATOM   2040  CB  ASP Q 140     109.290  99.878  95.141  1.00  1.00              
ATOM   2041  HB1 ASP Q 140     108.250 100.014  95.445  1.00  1.00              
ATOM   2042  HB2 ASP Q 140     109.377  98.898  94.668  1.00  1.00              
ATOM   2043  CG  ASP Q 140     109.667 100.941  94.114  1.00  1.00              
ATOM   2044  OD1 ASP Q 140     110.814 100.936  93.605  1.00  1.00              
ATOM   2045  OD2 ASP Q 140     108.809 101.797  93.809  1.00  1.00              
ATOM   2046  C   ASP Q 140     110.107 101.245  97.154  1.00  1.00              
ATOM   2047  O   ASP Q 140     111.047 102.042  97.124  1.00  1.00              
ATOM   2048  N   TYR Q 141     109.066 101.415  97.985  1.00  1.00              
ATOM   2049  H   TYR Q 141     108.321 100.725  97.956  1.00  1.00              
ATOM   2050  CA  TYR Q 141     109.039 102.436  99.042  1.00  1.00              
ATOM   2051  HA  TYR Q 141     109.068 103.425  98.584  1.00  1.00              
ATOM   2052  CB  TYR Q 141     107.752 102.321  99.886  1.00  1.00              
ATOM   2053  HB1 TYR Q 141     107.978 102.676 100.893  1.00  1.00              
ATOM   2054  HB2 TYR Q 141     107.494 101.267  99.995  1.00  1.00              
ATOM   2055  CG  TYR Q 141     106.509 103.077  99.427  1.00  1.00              
ATOM   2056  CD1 TYR Q 141     105.709 102.565  98.387  1.00  1.00              
ATOM   2057  HD1 TYR Q 141     106.033 101.708  97.825  1.00  1.00              
ATOM   2058  CE1 TYR Q 141     104.466 103.150  98.083  1.00  1.00              
ATOM   2059  HE1 TYR Q 141     103.844 102.732  97.306  1.00  1.00              
ATOM   2060  CZ  TYR Q 141     104.016 104.270  98.807  1.00  1.00              
ATOM   2061  OH  TYR Q 141     102.788 104.790  98.539  1.00  1.00              
ATOM   2062  HH  TYR Q 141     102.590 105.563  99.071  1.00  1.00              
ATOM   2063  CE2 TYR Q 141     104.832 104.821  99.822  1.00  1.00              
ATOM   2064  HE2 TYR Q 141     104.513 105.702 100.360  1.00  1.00              
ATOM   2065  CD2 TYR Q 141     106.077 104.229 100.123  1.00  1.00              
ATOM   2066  HD2 TYR Q 141     106.700 104.663 100.894  1.00  1.00              
ATOM   2067  C   TYR Q 141     110.250 102.327  99.978  1.00  1.00              
ATOM   2068  O   TYR Q 141     110.788 103.367 100.365  1.00  1.00              
ATOM   2069  N   ARG Q 142     110.689 101.115 100.379  1.00  1.00              
ATOM   2070  H   ARG Q 142     110.173 100.283 100.107  1.00  1.00              
ATOM   2071  CA  ARG Q 142     111.864 101.017 101.266  1.00  1.00              
ATOM   2072  HA  ARG Q 142     111.714 101.818 101.980  1.00  1.00              
ATOM   2073  CB  ARG Q 142     111.940  99.702 102.070  1.00  1.00              
ATOM   2074  HB1 ARG Q 142     112.195  98.878 101.403  1.00  1.00              
ATOM   2075  HB2 ARG Q 142     110.951  99.504 102.487  1.00  1.00              
ATOM   2076  CG  ARG Q 142     112.957  99.756 103.246  1.00  1.00              
ATOM   2077  HG1 ARG Q 142     113.975  99.702 102.858  1.00  1.00              
ATOM   2078  HG2 ARG Q 142     112.787  98.903 103.899  1.00  1.00              
ATOM   2079  CD  ARG Q 142     112.799 101.051 104.057  1.00  1.00              
ATOM   2080  HD1 ARG Q 142     111.732 101.208 104.231  1.00  1.00              
ATOM   2081  HD2 ARG Q 142     113.177 101.876 103.457  1.00  1.00              
ATOM   2082  NE  ARG Q 142     113.490 101.123 105.360  1.00  1.00              
ATOM   2083  HE  ARG Q 142     113.950 100.315 105.749  1.00  1.00              
ATOM   2084  CZ  ARG Q 142     113.407 102.201 106.120  1.00  1.00              
ATOM   2085  NH1 ARG Q 142     112.809 103.268 105.687  1.00  1.00              
ATOM   2086 1HH1 ARG Q 142     112.582 103.347 104.719  1.00  1.00              
ATOM   2087 2HH1 ARG Q 142     112.859 104.098 106.278  1.00  1.00              
ATOM   2088  NH2 ARG Q 142     113.890 102.288 107.319  1.00  1.00              
ATOM   2089 1HH2 ARG Q 142     114.344 101.493 107.754  1.00  1.00              
ATOM   2090 2HH2 ARG Q 142     113.728 103.131 107.863  1.00  1.00              
ATOM   2091  C   ARG Q 142     113.179 101.369 100.570  1.00  1.00              
ATOM   2092  O   ARG Q 142     113.995 102.070 101.173  1.00  1.00              
ATOM   2093  N   HIS Q 143     113.374 100.963  99.319  1.00  1.00              
ATOM   2094  H   HIS Q 143     112.691 100.348  98.886  1.00  1.00              
ATOM   2095  CA  HIS Q 143     114.540 101.368  98.532  1.00  1.00              
ATOM   2096  HA  HIS Q 143     115.442 101.045  99.056  1.00  1.00              
ATOM   2097  CB  HIS Q 143     114.527 100.674  97.150  1.00  1.00              
ATOM   2098  HB1 HIS Q 143     114.618 101.427  96.366  1.00  1.00              
ATOM   2099  HB2 HIS Q 143     113.573 100.169  96.992  1.00  1.00              
ATOM   2100  CG  HIS Q 143     115.638  99.663  96.957  1.00  1.00              
ATOM   2101  ND1 HIS Q 143     115.837  98.508  97.721  1.00  1.00              
ATOM   2102  CE1 HIS Q 143     116.940  97.925  97.218  1.00  1.00              
ATOM   2103  HE1 HIS Q 143     117.386  97.015  97.600  1.00  1.00              
ATOM   2104  NE2 HIS Q 143     117.421  98.625  96.177  1.00  1.00              
ATOM   2105  HE2 HIS Q 143     118.223  98.350  95.609  1.00  1.00              
ATOM   2106  CD2 HIS Q 143     116.613  99.732  96.004  1.00  1.00              
ATOM   2107  HD2 HIS Q 143     116.720 100.517  95.266  1.00  1.00              
ATOM   2108  C   HIS Q 143     114.649 102.890  98.409  1.00  1.00              
ATOM   2109  O   HIS Q 143     115.657 103.492  98.807  1.00  1.00              
ATOM   2110  N   ARG Q 144     113.519 103.503  98.019  1.00  1.00              
ATOM   2111  H   ARG Q 144     112.730 102.913  97.768  1.00  1.00              
ATOM   2112  CA  ARG Q 144     113.334 104.953  97.960  1.00  1.00              
ATOM   2113  HA  ARG Q 144     114.044 105.360  97.237  1.00  1.00              
ATOM   2114  CB  ARG Q 144     111.913 105.303  97.482  1.00  1.00              
ATOM   2115  HB1 ARG Q 144     111.744 106.375  97.604  1.00  1.00              
ATOM   2116  HB2 ARG Q 144     111.186 104.768  98.094  1.00  1.00              
ATOM   2117  CG  ARG Q 144     111.725 104.933  95.996  1.00  1.00              
ATOM   2118  HG1 ARG Q 144     112.087 103.920  95.820  1.00  1.00              
ATOM   2119  HG2 ARG Q 144     112.319 105.607  95.379  1.00  1.00              
ATOM   2120  CD  ARG Q 144     110.252 105.007  95.566  1.00  1.00              
ATOM   2121  HD1 ARG Q 144     109.949 106.048  95.453  1.00  1.00              
ATOM   2122  HD2 ARG Q 144     109.641 104.562  96.353  1.00  1.00              
ATOM   2123  NE  ARG Q 144     109.994 104.249  94.325  1.00  1.00              
ATOM   2124  HE  ARG Q 144     109.535 103.347  94.429  1.00  1.00              
ATOM   2125  CZ  ARG Q 144     110.319 104.524  93.079  1.00  1.00              
ATOM   2126  NH1 ARG Q 144     110.898 105.643  92.751  1.00  1.00              
ATOM   2127 1HH1 ARG Q 144     111.080 106.310  93.478  1.00  1.00              
ATOM   2128 2HH1 ARG Q 144     111.076 105.851  91.791  1.00  1.00              
ATOM   2129  NH2 ARG Q 144     110.045 103.678  92.127  1.00  1.00              
ATOM   2130 1HH2 ARG Q 144     109.645 102.794  92.456  1.00  1.00              
ATOM   2131 2HH2 ARG Q 144     110.533 103.712  91.256  1.00  1.00              
ATOM   2132  C   ARG Q 144     113.726 105.595  99.289  1.00  1.00              
ATOM   2133  O   ARG Q 144     114.658 106.383  99.315  1.00  1.00              
ATOM   2134  N   ARG Q 145     113.151 105.166 100.411  1.00  1.00              
ATOM   2135  H   ARG Q 145     112.403 104.486 100.331  1.00  1.00              
ATOM   2136  CA  ARG Q 145     113.492 105.718 101.727  1.00  1.00              
ATOM   2137  HA  ARG Q 145     113.353 106.794 101.678  1.00  1.00              
ATOM   2138  CB  ARG Q 145     112.528 105.186 102.801  1.00  1.00              
ATOM   2139  HB1 ARG Q 145     112.960 105.410 103.775  1.00  1.00              
ATOM   2140  HB2 ARG Q 145     112.427 104.105 102.704  1.00  1.00              
ATOM   2141  CG  ARG Q 145     111.140 105.857 102.717  1.00  1.00              
ATOM   2142  HG1 ARG Q 145     110.688 105.635 101.751  1.00  1.00              
ATOM   2143  HG2 ARG Q 145     111.264 106.937 102.786  1.00  1.00              
ATOM   2144  CD  ARG Q 145     110.170 105.420 103.828  1.00  1.00              
ATOM   2145  HD1 ARG Q 145     110.013 104.342 103.761  1.00  1.00              
ATOM   2146  HD2 ARG Q 145     109.215 105.921 103.656  1.00  1.00              
ATOM   2147  NE  ARG Q 145     110.690 105.770 105.164  1.00  1.00              
ATOM   2148  HE  ARG Q 145     111.702 105.878 105.253  1.00  1.00              
ATOM   2149  CZ  ARG Q 145     110.038 106.133 106.255  1.00  1.00              
ATOM   2150  NH1 ARG Q 145     108.740 106.167 106.389  1.00  1.00              
ATOM   2151 1HH1 ARG Q 145     108.158 105.979 105.598  1.00  1.00              
ATOM   2152 2HH1 ARG Q 145     108.354 106.570 107.241  1.00  1.00              
ATOM   2153  NH2 ARG Q 145     110.729 106.508 107.271  1.00  1.00              
ATOM   2154 1HH2 ARG Q 145     111.748 106.444 107.240  1.00  1.00              
ATOM   2155 2HH2 ARG Q 145     110.328 106.947 108.080  1.00  1.00              
ATOM   2156  C   ARG Q 145     114.952 105.585 102.158  1.00  1.00              
ATOM   2157  O   ARG Q 145     115.421 106.434 102.916  1.00  1.00              
ATOM   2158  N   THR Q 146     115.659 104.557 101.694  1.00  1.00              
ATOM   2159  H   THR Q 146     115.216 103.921 101.045  1.00  1.00              
ATOM   2160  CA  THR Q 146     117.069 104.329 102.067  1.00  1.00              
ATOM   2161  HA  THR Q 146     117.218 104.610 103.110  1.00  1.00              
ATOM   2162  CB  THR Q 146     117.434 102.839 101.916  1.00  1.00              
ATOM   2163  HB  THR Q 146     117.477 102.589 100.855  1.00  1.00              
ATOM   2164  CG2 THR Q 146     118.766 102.460 102.565  1.00  1.00              
ATOM   2165 1HG2 THR Q 146     118.931 101.388 102.461  1.00  1.00              
ATOM   2166 2HG2 THR Q 146     119.585 102.984 102.073  1.00  1.00              
ATOM   2167 3HG2 THR Q 146     118.753 102.723 103.623  1.00  1.00              
ATOM   2168  OG1 THR Q 146     116.477 101.994 102.525  1.00  1.00              
ATOM   2169  HG1 THR Q 146     115.697 102.001 101.959  1.00  1.00              
ATOM   2170  C   THR Q 146     118.056 105.137 101.232  1.00  1.00              
ATOM   2171  O   THR Q 146     119.103 105.517 101.749  1.00  1.00              
ATOM   2172  N   GLU Q 147     117.724 105.465  99.979  1.00  1.00              
ATOM   2173  H   GLU Q 147     116.882 105.091  99.554  1.00  1.00              
ATOM   2174  CA  GLU Q 147     118.406 106.584  99.315  1.00  1.00              
ATOM   2175  HA  GLU Q 147     118.876 107.176 100.102  1.00  1.00              
ATOM   2176  CB  GLU Q 147     119.569 106.150  98.412  1.00  1.00              
ATOM   2177  HB1 GLU Q 147     119.193 105.847  97.439  1.00  1.00              
ATOM   2178  HB2 GLU Q 147     120.098 105.319  98.878  1.00  1.00              
ATOM   2179  CG  GLU Q 147     120.556 107.316  98.264  1.00  1.00              
ATOM   2180  HG1 GLU Q 147     121.045 107.485  99.227  1.00  1.00              
ATOM   2181  HG2 GLU Q 147     120.010 108.227  98.009  1.00  1.00              
ATOM   2182  CD  GLU Q 147     121.612 107.077  97.186  1.00  1.00              
ATOM   2183  OE1 GLU Q 147     122.823 107.173  97.476  1.00  1.00              
ATOM   2184  OE2 GLU Q 147     121.271 107.046  95.985  1.00  1.00              
ATOM   2185  C   GLU Q 147     117.416 107.564  98.676  1.00  1.00              
ATOM   2186  O   GLU Q 147     117.235 107.564  97.459  1.00  1.00              
ATOM   2187  N   GLN Q 148     116.818 108.441  99.503  1.00  1.00              
ATOM   2188  H   GLN Q 148     116.984 108.383 100.498  1.00  1.00              
ATOM   2189  CA  GLN Q 148     116.121 109.625  99.001  1.00  1.00              
ATOM   2190  HA  GLN Q 148     116.331 109.662  97.933  1.00  1.00              
ATOM   2191  CB  GLN Q 148     114.582 109.545  99.066  1.00  1.00              
ATOM   2192  HB1 GLN Q 148     114.249 108.662  98.527  1.00  1.00              
ATOM   2193  HB2 GLN Q 148     114.183 110.403  98.521  1.00  1.00              
ATOM   2194  CG  GLN Q 148     113.964 109.557 100.470  1.00  1.00              
ATOM   2195  HG1 GLN Q 148     114.223 110.482 100.981  1.00  1.00              
ATOM   2196  HG2 GLN Q 148     114.379 108.732 101.047  1.00  1.00              
ATOM   2197  CD  GLN Q 148     112.441 109.413 100.414  1.00  1.00              
ATOM   2198  OE1 GLN Q 148     111.899 108.376 100.758  1.00  1.00              
ATOM   2199  NE2 GLN Q 148     111.692 110.393  99.961  1.00  1.00              
ATOM   2200 1HE2 GLN Q 148     112.073 111.278  99.674  1.00  1.00              
ATOM   2201 2HE2 GLN Q 148     110.688 110.271 100.065  1.00  1.00              
ATOM   2202  C   GLN Q 148     116.641 110.960  99.528  1.00  1.00              
ATOM   2203  O   GLN Q 148     116.943 111.146 100.703  1.00  1.00              
ATOM   2204  N   GLU Q 149     116.642 111.906  98.589  1.00  1.00              
ATOM   2205  H   GLU Q 149     116.324 111.635  97.671  1.00  1.00              
ATOM   2206  CA  GLU Q 149     117.023 113.316  98.696  1.00  1.00              
ATOM   2207  HA  GLU Q 149     118.075 113.389  98.969  1.00  1.00              
ATOM   2208  CB  GLU Q 149     116.820 113.961  97.300  1.00  1.00              
ATOM   2209  HB1 GLU Q 149     117.555 113.535  96.615  1.00  1.00              
ATOM   2210  HB2 GLU Q 149     117.011 115.028  97.386  1.00  1.00              
ATOM   2211  CG  GLU Q 149     115.414 113.796  96.681  1.00  1.00              
ATOM   2212  HG1 GLU Q 149     114.669 114.141  97.402  1.00  1.00              
ATOM   2213  HG2 GLU Q 149     115.228 112.736  96.494  1.00  1.00              
ATOM   2214  CD  GLU Q 149     115.247 114.569  95.356  1.00  1.00              
ATOM   2215  OE1 GLU Q 149     116.067 114.344  94.433  1.00  1.00              
ATOM   2216  OE2 GLU Q 149     114.283 115.364  95.255  1.00  1.00              
ATOM   2217  C   GLU Q 149     116.235 114.144  99.731  1.00  1.00              
ATOM   2218  O   GLU Q 149     116.495 115.323  99.943  1.00  1.00              
ATOM   2219  N   GLU Q 150     115.251 113.544 100.392  1.00  1.00              
ATOM   2220  H   GLU Q 150     115.171 112.549 100.271  1.00  1.00              
ATOM   2221  CA  GLU Q 150     114.271 114.208 101.254  1.00  1.00              
ATOM   2222  HA  GLU Q 150     113.860 115.055 100.709  1.00  1.00              
ATOM   2223  CB  GLU Q 150     113.138 113.170 101.517  1.00  1.00              
ATOM   2224  HB1 GLU Q 150     113.391 112.611 102.419  1.00  1.00              
ATOM   2225  HB2 GLU Q 150     113.148 112.450 100.701  1.00  1.00              
ATOM   2226  CG  GLU Q 150     111.671 113.650 101.634  1.00  1.00              
ATOM   2227  HG1 GLU Q 150     111.619 114.535 102.268  1.00  1.00              
ATOM   2228  HG2 GLU Q 150     111.101 112.854 102.116  1.00  1.00              
ATOM   2229  CD  GLU Q 150     111.029 113.942 100.267  1.00  1.00              
ATOM   2230  OE1 GLU Q 150     109.820 113.682 100.038  1.00  1.00              
ATOM   2231  OE2 GLU Q 150     111.768 114.471  99.412  1.00  1.00              
ATOM   2232  C   GLU Q 150     114.817 114.746 102.589  1.00  1.00              
ATOM   2233  O   GLU Q 150     114.049 115.217 103.421  1.00  1.00              
ATOM   2234  N   ASP Q 151     116.110 114.575 102.851  1.00  1.00              
ATOM   2235  H   ASP Q 151     116.698 114.281 102.087  1.00  1.00              
ATOM   2236  CA  ASP Q 151     116.583 114.362 104.219  1.00  1.00              
ATOM   2237  HA  ASP Q 151     115.852 113.700 104.688  1.00  1.00              
ATOM   2238  CB  ASP Q 151     117.933 113.618 104.195  1.00  1.00              
ATOM   2239  HB1 ASP Q 151     118.750 114.306 104.418  1.00  1.00              
ATOM   2240  HB2 ASP Q 151     118.109 113.196 103.203  1.00  1.00              
ATOM   2241  CG  ASP Q 151     117.916 112.478 105.213  1.00  1.00              
ATOM   2242  OD1 ASP Q 151     117.500 112.717 106.369  1.00  1.00              
ATOM   2243  OD2 ASP Q 151     118.128 111.314 104.819  1.00  1.00              
ATOM   2244  C   ASP Q 151     116.666 115.612 105.100  1.00  1.00              
ATOM   2245  O   ASP Q 151     116.904 116.734 104.659  1.00  1.00              
ATOM   2246  N   GLU Q 152     116.535 115.385 106.397  1.00  1.00              
ATOM   2247  H   GLU Q 152     116.506 114.406 106.680  1.00  1.00              
ATOM   2248  CA  GLU Q 152     116.527 116.391 107.447  1.00  1.00              
ATOM   2249  HA  GLU Q 152     115.685 117.056 107.310  1.00  1.00              
ATOM   2250  CB  GLU Q 152     116.407 115.611 108.791  1.00  1.00              
ATOM   2251  HB1 GLU Q 152     116.310 116.332 109.602  1.00  1.00              
ATOM   2252  HB2 GLU Q 152     117.345 115.076 108.950  1.00  1.00              
ATOM   2253  CG  GLU Q 152     115.267 114.563 108.910  1.00  1.00              
ATOM   2254  HG1 GLU Q 152     115.227 113.953 108.007  1.00  1.00              
ATOM   2255  HG2 GLU Q 152     114.316 115.095 108.990  1.00  1.00              
ATOM   2256  CD  GLU Q 152     115.434 113.613 110.122  1.00  1.00              
ATOM   2257  OE1 GLU Q 152     115.405 112.366 109.941  1.00  1.00              
ATOM   2258  OE2 GLU Q 152     115.568 114.142 111.250  1.00  1.00              
ATOM   2259  C   GLU Q 152     117.813 117.217 107.460  1.00  1.00              
ATOM   2260  O   GLU Q 152     117.762 118.433 107.627  1.00  1.00              
ATOM   2261  N   GLU Q 153     118.945 116.541 107.238  1.00  1.00              
ATOM   2262  H   GLU Q 153     118.855 115.545 107.086  1.00  1.00              
ATOM   2263  CA  GLU Q 153     120.289 117.108 107.101  1.00  1.00              
ATOM   2264  HA  GLU Q 153     120.594 117.565 108.042  1.00  1.00              
ATOM   2265  CB  GLU Q 153     121.252 115.936 106.754  1.00  1.00              
ATOM   2266  HB1 GLU Q 153     120.948 115.526 105.789  1.00  1.00              
ATOM   2267  HB2 GLU Q 153     121.125 115.147 107.498  1.00  1.00              
ATOM   2268  CG  GLU Q 153     122.756 116.282 106.685  1.00  1.00              
ATOM   2269  HG1 GLU Q 153     123.114 116.476 107.699  1.00  1.00              
ATOM   2270  HG2 GLU Q 153     122.889 117.201 106.114  1.00  1.00              
ATOM   2271  CD  GLU Q 153     123.617 115.183 106.017  1.00  1.00              
ATOM   2272  OE1 GLU Q 153     123.529 115.047 104.772  1.00  1.00              
ATOM   2273  OE2 GLU Q 153     124.438 114.536 106.719  1.00  1.00              
ATOM   2274  C   GLU Q 153     120.376 118.180 106.001  1.00  1.00              
ATOM   2275  O   GLU Q 153     121.103 119.158 106.151  1.00  1.00              
ATOM   2276  N   LEU Q 154     119.631 118.007 104.903  1.00  1.00              
ATOM   2277  H   LEU Q 154     118.932 117.273 104.913  1.00  1.00              
ATOM   2278  CA  LEU Q 154     119.858 118.692 103.626  1.00  1.00              
ATOM   2279  HA  LEU Q 154     120.892 119.043 103.604  1.00  1.00              
ATOM   2280  CB  LEU Q 154     119.688 117.630 102.507  1.00  1.00              
ATOM   2281  HB1 LEU Q 154     118.674 117.229 102.552  1.00  1.00              
ATOM   2282  HB2 LEU Q 154     120.363 116.803 102.736  1.00  1.00              
ATOM   2283  CG  LEU Q 154     119.979 118.117 101.063  1.00  1.00              
ATOM   2284  HG  LEU Q 154     120.452 119.098 101.087  1.00  1.00              
ATOM   2285  CD1 LEU Q 154     120.950 117.195 100.326  1.00  1.00              
ATOM   2286 1HD1 LEU Q 154     121.109 117.564  99.312  1.00  1.00              
ATOM   2287 2HD1 LEU Q 154     121.900 117.198 100.852  1.00  1.00              
ATOM   2288 3HD1 LEU Q 154     120.548 116.184 100.291  1.00  1.00              
ATOM   2289  CD2 LEU Q 154     118.702 118.189 100.216  1.00  1.00              
ATOM   2290 1HD2 LEU Q 154     118.931 118.640  99.250  1.00  1.00              
ATOM   2291 2HD2 LEU Q 154     118.311 117.186 100.049  1.00  1.00              
ATOM   2292 3HD2 LEU Q 154     117.945 118.785 100.720  1.00  1.00              
ATOM   2293  C   LEU Q 154     118.972 119.942 103.429  1.00  1.00              
ATOM   2294  O   LEU Q 154     118.878 120.518 102.343  1.00  1.00              
ATOM   2295  N   LEU Q 155     118.270 120.359 104.482  1.00  1.00              
ATOM   2296  H   LEU Q 155     118.410 119.856 105.350  1.00  1.00              
ATOM   2297  CA  LEU Q 155     117.410 121.545 104.479  1.00  1.00              
ATOM   2298  HA  LEU Q 155     116.626 121.368 103.743  1.00  1.00              
ATOM   2299  CB  LEU Q 155     116.740 121.683 105.869  1.00  1.00              
ATOM   2300  HB1 LEU Q 155     116.465 120.692 106.234  1.00  1.00              
ATOM   2301  HB2 LEU Q 155     115.817 122.246 105.727  1.00  1.00              
ATOM   2302  CG  LEU Q 155     117.550 122.415 106.967  1.00  1.00              
ATOM   2303  HG  LEU Q 155     117.758 123.434 106.643  1.00  1.00              
ATOM   2304  CD1 LEU Q 155     116.709 122.508 108.243  1.00  1.00              
ATOM   2305 1HD1 LEU Q 155     117.268 123.045 109.010  1.00  1.00              
ATOM   2306 2HD1 LEU Q 155     115.787 123.049 108.034  1.00  1.00              
ATOM   2307 3HD1 LEU Q 155     116.468 121.507 108.602  1.00  1.00              
ATOM   2308  CD2 LEU Q 155     118.873 121.743 107.338  1.00  1.00              
ATOM   2309 1HD2 LEU Q 155     119.379 122.322 108.108  1.00  1.00              
ATOM   2310 2HD2 LEU Q 155     118.701 120.733 107.703  1.00  1.00              
ATOM   2311 3HD2 LEU Q 155     119.537 121.692 106.475  1.00  1.00              
ATOM   2312  C   LEU Q 155     118.115 122.855 104.082  1.00  1.00              
ATOM   2313  O   LEU Q 155     119.302 123.039 104.334  1.00  1.00              
ATOM   2314  N   THR Q 156     117.340 123.841 103.623  1.00  1.00              
ATOM   2315  H   THR Q 156     116.361 123.655 103.444  1.00  1.00              
ATOM   2316  CA  THR Q 156     117.826 125.228 103.529  1.00  1.00              
ATOM   2317  HA  THR Q 156     118.916 125.219 103.536  1.00  1.00              
ATOM   2318  CB  THR Q 156     117.445 125.927 102.213  1.00  1.00              
ATOM   2319  HB  THR Q 156     117.779 126.964 102.271  1.00  1.00              
ATOM   2320  CG2 THR Q 156     118.110 125.284 100.996  1.00  1.00              
ATOM   2321 1HG2 THR Q 156     117.859 125.850 100.100  1.00  1.00              
ATOM   2322 2HG2 THR Q 156     119.194 125.290 101.124  1.00  1.00              
ATOM   2323 3HG2 THR Q 156     117.775 124.255 100.880  1.00  1.00              
ATOM   2324  OG1 THR Q 156     116.055 125.921 101.980  1.00  1.00              
ATOM   2325  HG1 THR Q 156     115.622 126.008 102.840  1.00  1.00              
ATOM   2326  C   THR Q 156     117.384 126.048 104.725  1.00  1.00              
ATOM   2327  O   THR Q 156     116.200 126.371 104.869  1.00  1.00              
ATOM   2328  N   GLU Q 157     118.348 126.384 105.583  1.00  1.00              
ATOM   2329  H   GLU Q 157     119.285 126.046 105.406  1.00  1.00              
ATOM   2330  CA  GLU Q 157     118.153 127.205 106.776  1.00  1.00              
ATOM   2331  HA  GLU Q 157     117.369 126.730 107.365  1.00  1.00              
ATOM   2332  CB  GLU Q 157     119.414 127.219 107.661  1.00  1.00              
ATOM   2333  HB1 GLU Q 157     120.176 127.859 107.214  1.00  1.00              
ATOM   2334  HB2 GLU Q 157     119.814 126.208 107.745  1.00  1.00              
ATOM   2335  CG  GLU Q 157     119.048 127.720 109.067  1.00  1.00              
ATOM   2336  HG1 GLU Q 157     118.469 126.946 109.577  1.00  1.00              
ATOM   2337  HG2 GLU Q 157     118.403 128.598 108.987  1.00  1.00              
ATOM   2338  CD  GLU Q 157     120.279 128.092 109.898  1.00  1.00              
ATOM   2339  OE1 GLU Q 157     120.703 129.264 109.795  1.00  1.00              
ATOM   2340  OE2 GLU Q 157     120.743 127.240 110.684  1.00  1.00              
ATOM   2341  C   GLU Q 157     117.670 128.631 106.434  1.00  1.00              
ATOM   2342  O   GLU Q 157     118.455 129.551 106.227  1.00  1.00              
ATOM   2343  N   SER Q 158     116.351 128.823 106.360  1.00  1.00              
ATOM   2344  H   SER Q 158     115.752 128.014 106.457  1.00  1.00              
ATOM   2345  CA  SER Q 158     115.735 130.151 106.224  1.00  1.00              
ATOM   2346  HA  SER Q 158     116.255 130.714 105.448  1.00  1.00              
ATOM   2347  CB  SER Q 158     114.254 130.041 105.818  1.00  1.00              
ATOM   2348  HB1 SER Q 158     113.817 131.040 105.788  1.00  1.00              
ATOM   2349  HB2 SER Q 158     113.719 129.455 106.567  1.00  1.00              
ATOM   2350  OG  SER Q 158     114.084 129.440 104.547  1.00  1.00              
ATOM   2351  HG  SER Q 158     114.670 128.675 104.500  1.00  1.00              
ATOM   2352  C   SER Q 158     115.844 130.965 107.531  1.00  1.00              
ATOM   2353  O   SER Q 158     114.843 131.207 108.213  1.00  1.00              
ATOM   2354  N   SER Q 159     117.060 131.329 107.942  1.00  1.00              
ATOM   2355  H   SER Q 159     117.868 131.060 107.385  1.00  1.00              
ATOM   2356  CA  SER Q 159     117.305 132.084 109.170  1.00  1.00              
ATOM   2357  HA  SER Q 159     116.507 131.856 109.875  1.00  1.00              
ATOM   2358  CB  SER Q 159     118.608 131.633 109.846  1.00  1.00              
ATOM   2359  HB1 SER Q 159     118.494 130.595 110.160  1.00  1.00              
ATOM   2360  HB2 SER Q 159     118.789 132.238 110.735  1.00  1.00              
ATOM   2361  OG  SER Q 159     119.717 131.730 108.986  1.00  1.00              
ATOM   2362  HG  SER Q 159     120.259 130.930 109.143  1.00  1.00              
ATOM   2363  C   SER Q 159     117.300 133.595 108.932  1.00  1.00              
ATOM   2364  O   SER Q 159     118.010 134.128 108.083  1.00  1.00              
ATOM   2365  N   LYS Q 160     116.462 134.304 109.707  1.00  1.00              
ATOM   2366  H   LYS Q 160     115.867 133.759 110.312  1.00  1.00              
ATOM   2367  CA  LYS Q 160     116.291 135.775 109.736  1.00  1.00              
ATOM   2368  HA  LYS Q 160     115.538 135.988 110.495  1.00  1.00              
ATOM   2369  CB  LYS Q 160     117.616 136.410 110.220  1.00  1.00              
ATOM   2370  HB1 LYS Q 160     118.357 136.343 109.422  1.00  1.00              
ATOM   2371  HB2 LYS Q 160     117.986 135.834 111.070  1.00  1.00              
ATOM   2372  CG  LYS Q 160     117.495 137.879 110.658  1.00  1.00              
ATOM   2373  HG1 LYS Q 160     116.746 137.961 111.447  1.00  1.00              
ATOM   2374  HG2 LYS Q 160     117.186 138.482 109.808  1.00  1.00              
ATOM   2375  CD  LYS Q 160     118.837 138.425 111.169  1.00  1.00              
ATOM   2376  HD1 LYS Q 160     119.598 138.310 110.394  1.00  1.00              
ATOM   2377  HD2 LYS Q 160     119.148 137.840 112.037  1.00  1.00              
ATOM   2378  CE  LYS Q 160     118.732 139.902 111.580  1.00  1.00              
ATOM   2379  HE1 LYS Q 160     119.689 140.208 112.014  1.00  1.00              
ATOM   2380  HE2 LYS Q 160     117.969 139.990 112.361  1.00  1.00              
ATOM   2381  NZ  LYS Q 160     118.393 140.783 110.432  1.00  1.00              
ATOM   2382  HZ1 LYS Q 160     118.329 141.750 110.727  1.00  1.00              
ATOM   2383  HZ2 LYS Q 160     119.097 140.708 109.708  1.00  1.00              
ATOM   2384  HZ3 LYS Q 160     117.504 140.504 110.030  1.00  1.00              
ATOM   2385  C   LYS Q 160     115.734 136.437 108.458  1.00  1.00              
ATOM   2386  O   LYS Q 160     115.321 137.594 108.507  1.00  1.00              
ATOM   2387  N   ALA Q 161     115.651 135.700 107.358  1.00  1.00              
ATOM   2388  H   ALA Q 161     116.115 134.800 107.374  1.00  1.00              
ATOM   2389  CA  ALA Q 161     114.947 136.040 106.133  1.00  1.00              
ATOM   2390  HA  ALA Q 161     114.179 136.784 106.355  1.00  1.00              
ATOM   2391  CB  ALA Q 161     115.945 136.644 105.136  1.00  1.00              
ATOM   2392  HB1 ALA Q 161     115.430 136.919 104.216  1.00  1.00              
ATOM   2393  HB2 ALA Q 161     116.404 137.536 105.565  1.00  1.00              
ATOM   2394  HB3 ALA Q 161     116.724 135.915 104.904  1.00  1.00              
ATOM   2395  C   ALA Q 161     114.254 134.795 105.564  1.00  1.00              
ATOM   2396  O   ALA Q 161     114.661 133.658 105.804  1.00  1.00              
ATOM   2397  N   THR Q 162     113.209 135.026 104.777  1.00  1.00              
ATOM   2398  H   THR Q 162     112.907 135.978 104.622  1.00  1.00              
ATOM   2399  CA  THR Q 162     112.410 133.997 104.111  1.00  1.00              
ATOM   2400  HA  THR Q 162     112.915 133.033 104.168  1.00  1.00              
ATOM   2401  CB  THR Q 162     111.022 133.857 104.766  1.00  1.00              
ATOM   2402  HB  THR Q 162     110.438 133.121 104.211  1.00  1.00              
ATOM   2403  CG2 THR Q 162     111.083 133.418 106.227  1.00  1.00              
ATOM   2404 1HG2 THR Q 162     110.073 133.210 106.585  1.00  1.00              
ATOM   2405 2HG2 THR Q 162     111.685 132.515 106.320  1.00  1.00              
ATOM   2406 3HG2 THR Q 162     111.522 134.206 106.839  1.00  1.00              
ATOM   2407  OG1 THR Q 162     110.371 135.102 104.700  1.00  1.00              
ATOM   2408  HG1 THR Q 162     109.587 135.081 105.276  1.00  1.00              
ATOM   2409  C   THR Q 162     112.237 134.364 102.638  1.00  1.00              
ATOM   2410  O   THR Q 162     112.434 135.500 102.202  1.00  1.00              
ATOM   2411  N   ASN Q 163     111.909 133.363 101.831  1.00  1.00              
ATOM   2412  H   ASN Q 163     111.768 132.451 102.235  1.00  1.00              
ATOM   2413  CA  ASN Q 163     111.687 133.521 100.401  1.00  1.00              
ATOM   2414  HA  ASN Q 163     112.380 134.258  99.990  1.00  1.00              
ATOM   2415  CB  ASN Q 163     111.999 132.134  99.771  1.00  1.00              
ATOM   2416  HB1 ASN Q 163     111.686 131.349 100.460  1.00  1.00              
ATOM   2417  HB2 ASN Q 163     113.078 132.041  99.645  1.00  1.00              
ATOM   2418  CG  ASN Q 163     111.319 131.821  98.445  1.00  1.00              
ATOM   2419  OD1 ASN Q 163     110.368 131.051  98.387  1.00  1.00              
ATOM   2420  ND2 ASN Q 163     111.774 132.379  97.349  1.00  1.00              
ATOM   2421 1HD2 ASN Q 163     112.571 132.989  97.356  1.00  1.00              
ATOM   2422 2HD2 ASN Q 163     111.394 132.085  96.458  1.00  1.00              
ATOM   2423  C   ASN Q 163     110.250 134.012 100.141  1.00  1.00              
ATOM   2424  O   ASN Q 163     109.326 133.206 100.157  1.00  1.00              
ATOM   2425  N   VAL Q 164     110.066 135.317  99.904  1.00  1.00              
ATOM   2426  H   VAL Q 164     110.867 135.920 100.020  1.00  1.00              
ATOM   2427  CA  VAL Q 164     108.785 135.974  99.558  1.00  1.00              
ATOM   2428  HA  VAL Q 164     108.287 136.170 100.508  1.00  1.00              
ATOM   2429  CB  VAL Q 164     109.029 137.368  98.934  1.00  1.00              
ATOM   2430  HB  VAL Q 164     109.529 137.969  99.695  1.00  1.00              
ATOM   2431  CG1 VAL Q 164     109.945 137.369  97.702  1.00  1.00              
ATOM   2432 1HG1 VAL Q 164     110.109 138.395  97.372  1.00  1.00              
ATOM   2433 2HG1 VAL Q 164     110.911 136.927  97.941  1.00  1.00              
ATOM   2434 3HG1 VAL Q 164     109.490 136.814  96.883  1.00  1.00              
ATOM   2435  CG2 VAL Q 164     107.722 138.089  98.582  1.00  1.00              
ATOM   2436 1HG2 VAL Q 164     107.940 139.112  98.276  1.00  1.00              
ATOM   2437 2HG2 VAL Q 164     107.211 137.579  97.765  1.00  1.00              
ATOM   2438 3HG2 VAL Q 164     107.069 138.120  99.454  1.00  1.00              
ATOM   2439  C   VAL Q 164     107.830 135.094  98.751  1.00  1.00              
ATOM   2440  O   VAL Q 164     108.004 134.887  97.546  1.00  1.00              
ATOM   2441  N   CYS Q 165     106.835 134.519  99.439  1.00  1.00              
ATOM   2442  H   CYS Q 165     106.785 134.631 100.440  1.00  1.00              
ATOM   2443  CA  CYS Q 165     105.896 133.636  98.764  1.00  1.00              
ATOM   2444  HA  CYS Q 165     106.492 133.090  98.029  1.00  1.00              
ATOM   2445  CB  CYS Q 165     105.340 132.540  99.648  1.00  1.00              
ATOM   2446  HB1 CYS Q 165     104.489 132.891 100.234  1.00  1.00              
ATOM   2447  HB2 CYS Q 165     106.162 132.242 100.285  1.00  1.00              
ATOM   2448  SG  CYS Q 165     104.890 131.058  98.714  1.00  1.00              
ATOM   2449  HG  CYS Q 165     104.676 130.338  99.828  1.00  1.00              
ATOM   2450  C   CYS Q 165     104.865 134.414  97.977  1.00  1.00              
ATOM   2451  O   CYS Q 165     104.243 135.359  98.469  1.00  1.00              
ATOM   2452  N   THR Q 166     104.694 133.974  96.739  1.00  1.00              
ATOM   2453  H   THR Q 166     105.215 133.158  96.450  1.00  1.00              
ATOM   2454  CA  THR Q 166     103.536 134.265  95.913  1.00  1.00              
ATOM   2455  HA  THR Q 166     103.414 135.346  95.836  1.00  1.00              
ATOM   2456  CB  THR Q 166     103.767 133.705  94.501  1.00  1.00              
ATOM   2457  HB  THR Q 166     102.833 133.594  93.958  1.00  1.00              
ATOM   2458  CG2 THR Q 166     104.647 134.702  93.756  1.00  1.00              
ATOM   2459 1HG2 THR Q 166     105.527 134.964  94.344  1.00  1.00              
ATOM   2460 2HG2 THR Q 166     104.966 134.266  92.815  1.00  1.00              
ATOM   2461 3HG2 THR Q 166     104.074 135.606  93.558  1.00  1.00              
ATOM   2462  OG1 THR Q 166     104.467 132.475  94.527  1.00  1.00              
ATOM   2463  HG1 THR Q 166     103.873 131.790  94.185  1.00  1.00              
ATOM   2464  C   THR Q 166     102.270 133.730  96.567  1.00  1.00              
ATOM   2465  O   THR Q 166     102.301 132.996  97.559  1.00  1.00              
ATOM   2466  N   ARG Q 167     101.114 134.111  96.037  1.00  1.00              
ATOM   2467  H   ARG Q 167     101.157 134.727  95.227  1.00  1.00              
ATOM   2468  CA  ARG Q 167      99.956 133.219  96.123  1.00  1.00              
ATOM   2469  HA  ARG Q 167     100.173 132.399  96.808  1.00  1.00              
ATOM   2470  CB  ARG Q 167      98.690 133.903  96.664  1.00  1.00              
ATOM   2471  HB1 ARG Q 167      97.944 133.147  96.908  1.00  1.00              
ATOM   2472  HB2 ARG Q 167      98.270 134.500  95.868  1.00  1.00              
ATOM   2473  CG  ARG Q 167      98.936 134.794  97.903  1.00  1.00              
ATOM   2474  HG1 ARG Q 167      98.128 135.511  98.010  1.00  1.00              
ATOM   2475  HG2 ARG Q 167      99.828 135.398  97.752  1.00  1.00              
ATOM   2476  CD  ARG Q 167      99.069 134.030  99.225  1.00  1.00              
ATOM   2477  HD1 ARG Q 167      99.718 133.162  99.091  1.00  1.00              
ATOM   2478  HD2 ARG Q 167      98.081 133.679  99.525  1.00  1.00              
ATOM   2479  NE  ARG Q 167      99.610 134.915 100.276  1.00  1.00              
ATOM   2480  HE  ARG Q 167      98.962 135.301 100.945  1.00  1.00              
ATOM   2481  CZ  ARG Q 167     100.862 135.332 100.346  1.00  1.00              
ATOM   2482  NH1 ARG Q 167     101.781 134.870  99.567  1.00  1.00              
ATOM   2483 1HH1 ARG Q 167     101.588 134.066  98.983  1.00  1.00              
ATOM   2484 2HH1 ARG Q 167     102.715 135.254  99.535  1.00  1.00              
ATOM   2485  NH2 ARG Q 167     101.237 136.224 101.208  1.00  1.00              
ATOM   2486 1HH2 ARG Q 167     100.681 136.330 102.047  1.00  1.00              
ATOM   2487 2HH2 ARG Q 167     102.191 136.520 101.221  1.00  1.00              
ATOM   2488  C   ARG Q 167      99.837 132.562  94.753  1.00  1.00              
ATOM   2489  O   ARG Q 167     100.494 132.982  93.794  1.00  1.00              
ATOM   2490  N   PHE Q 168      99.096 131.480  94.698  1.00  1.00              
ATOM   2491  H   PHE Q 168      98.625 131.173  95.541  1.00  1.00              
ATOM   2492  CA  PHE Q 168      99.136 130.555  93.589  1.00  1.00              
ATOM   2493  HA  PHE Q 168      99.402 131.064  92.662  1.00  1.00              
ATOM   2494  CB  PHE Q 168     100.141 129.423  93.895  1.00  1.00              
ATOM   2495  HB1 PHE Q 168      99.828 128.531  93.349  1.00  1.00              
ATOM   2496  HB2 PHE Q 168     100.073 129.165  94.954  1.00  1.00              
ATOM   2497  CG  PHE Q 168     101.595 129.644  93.517  1.00  1.00              
ATOM   2498  CD1 PHE Q 168     101.939 129.861  92.169  1.00  1.00              
ATOM   2499  HD1 PHE Q 168     101.169 129.990  91.422  1.00  1.00              
ATOM   2500  CE1 PHE Q 168     103.287 129.851  91.772  1.00  1.00              
ATOM   2501  HE1 PHE Q 168     103.539 129.985  90.728  1.00  1.00              
ATOM   2502  CZ  PHE Q 168     104.297 129.621  92.720  1.00  1.00              
ATOM   2503  HZ  PHE Q 168     105.326 129.547  92.407  1.00  1.00              
ATOM   2504  CE2 PHE Q 168     103.964 129.449  94.073  1.00  1.00              
ATOM   2505  HE2 PHE Q 168     104.746 129.265  94.796  1.00  1.00              
ATOM   2506  CD2 PHE Q 168     102.615 129.460  94.472  1.00  1.00              
ATOM   2507  HD2 PHE Q 168     102.365 129.265  95.505  1.00  1.00              
ATOM   2508  C   PHE Q 168      97.761 129.922  93.430  1.00  1.00              
ATOM   2509  O   PHE Q 168      97.050 129.667  94.405  1.00  1.00              
ATOM   2510  N   GLU Q 169      97.437 129.627  92.179  1.00  1.00              
ATOM   2511  H   GLU Q 169      98.066 129.903  91.441  1.00  1.00              
ATOM   2512  CA  GLU Q 169      96.172 129.018  91.776  1.00  1.00              
ATOM   2513  HA  GLU Q 169      95.448 129.032  92.590  1.00  1.00              
ATOM   2514  CB  GLU Q 169      95.615 129.815  90.578  1.00  1.00              
ATOM   2515  HB1 GLU Q 169      94.745 129.301  90.167  1.00  1.00              
ATOM   2516  HB2 GLU Q 169      96.385 129.834  89.803  1.00  1.00              
ATOM   2517  CG  GLU Q 169      95.198 131.252  90.903  1.00  1.00              
ATOM   2518  HG1 GLU Q 169      95.875 131.685  91.643  1.00  1.00              
ATOM   2519  HG2 GLU Q 169      94.196 131.244  91.336  1.00  1.00              
ATOM   2520  CD  GLU Q 169      95.238 132.123  89.642  1.00  1.00              
ATOM   2521  OE1 GLU Q 169      96.320 132.671  89.328  1.00  1.00              
ATOM   2522  OE2 GLU Q 169      94.192 132.369  88.999  1.00  1.00              
ATOM   2523  C   GLU Q 169      96.323 127.565  91.311  1.00  1.00              
ATOM   2524  O   GLU Q 169      95.326 126.863  91.152  1.00  1.00              
ATOM   2525  N   ASP Q 170      97.568 127.147  91.064  1.00  1.00              
ATOM   2526  H   ASP Q 170      98.319 127.780  91.270  1.00  1.00              
ATOM   2527  CA  ASP Q 170      97.936 125.773  90.728  1.00  1.00              
ATOM   2528  HA  ASP Q 170      97.409 125.478  89.819  1.00  1.00              
ATOM   2529  CB  ASP Q 170      99.460 125.746  90.451  1.00  1.00              
ATOM   2530  HB1 ASP Q 170      99.988 126.039  91.361  1.00  1.00              
ATOM   2531  HB2 ASP Q 170      99.691 126.481  89.678  1.00  1.00              
ATOM   2532  CG  ASP Q 170      99.978 124.377  89.982  1.00  1.00              
ATOM   2533  OD1 ASP Q 170     101.033 123.929  90.491  1.00  1.00              
ATOM   2534  OD2 ASP Q 170      99.261 123.750  89.169  1.00  1.00              
ATOM   2535  C   ASP Q 170      97.554 124.788  91.847  1.00  1.00              
ATOM   2536  O   ASP Q 170      97.315 125.147  93.005  1.00  1.00              
ATOM   2537  N   SER Q 171      97.602 123.508  91.504  1.00  1.00              
ATOM   2538  H   SER Q 171      97.880 123.308  90.543  1.00  1.00              
ATOM   2539  CA  SER Q 171      97.507 122.385  92.425  1.00  1.00              
ATOM   2540  HA  SER Q 171      97.361 122.741  93.444  1.00  1.00              
ATOM   2541  CB  SER Q 171      96.289 121.513  92.077  1.00  1.00              
ATOM   2542  HB1 SER Q 171      95.378 122.093  92.231  1.00  1.00              
ATOM   2543  HB2 SER Q 171      96.273 120.652  92.745  1.00  1.00              
ATOM   2544  OG  SER Q 171      96.311 121.044  90.741  1.00  1.00              
ATOM   2545  HG  SER Q 171      97.232 120.814  90.534  1.00  1.00              
ATOM   2546  C   SER Q 171      98.822 121.591  92.343  1.00  1.00              
ATOM   2547  O   SER Q 171      98.926 120.686  91.511  1.00  1.00              
ATOM   2548  N   PRO Q 172      99.857 121.964  93.124  1.00  1.00              
ATOM   2549  CD  PRO Q 172      99.815 122.966  94.183  1.00  1.00              
ATOM   2550  HD1 PRO Q 172      99.335 122.538  95.065  1.00  1.00              
ATOM   2551  HD2 PRO Q 172      99.291 123.867  93.868  1.00  1.00              
ATOM   2552  CG  PRO Q 172     101.266 123.317  94.502  1.00  1.00              
ATOM   2553  HG1 PRO Q 172     101.399 123.558  95.557  1.00  1.00              
ATOM   2554  HG2 PRO Q 172     101.586 124.149  93.873  1.00  1.00              
ATOM   2555  CB  PRO Q 172     102.022 122.053  94.103  1.00  1.00              
ATOM   2556  HB1 PRO Q 172     101.942 121.311  94.900  1.00  1.00              
ATOM   2557  HB2 PRO Q 172     103.066 122.264  93.870  1.00  1.00              
ATOM   2558  CA  PRO Q 172     101.247 121.588  92.867  1.00  1.00              
ATOM   2559  HA  PRO Q 172     101.585 122.186  92.023  1.00  1.00              
ATOM   2560  C   PRO Q 172     101.532 120.130  92.540  1.00  1.00              
ATOM   2561  O   PRO Q 172     101.058 119.233  93.224  1.00  1.00              
ATOM   2562  N   SER Q 173     102.424 119.890  91.573  1.00  1.00              
ATOM   2563  H   SER Q 173     102.762 120.696  91.063  1.00  1.00              
ATOM   2564  CA  SER Q 173     102.772 118.539  91.084  1.00  1.00              
ATOM   2565  HA  SER Q 173     101.859 118.099  90.677  1.00  1.00              
ATOM   2566  CB  SER Q 173     103.775 118.634  89.933  1.00  1.00              
ATOM   2567  HB1 SER Q 173     104.150 117.638  89.690  1.00  1.00              
ATOM   2568  HB2 SER Q 173     104.614 119.266  90.224  1.00  1.00              
ATOM   2569  OG  SER Q 173     103.141 119.162  88.785  1.00  1.00              
ATOM   2570  HG  SER Q 173     102.606 119.929  89.020  1.00  1.00              
ATOM   2571  C   SER Q 173     103.270 117.532  92.133  1.00  1.00              
ATOM   2572  O   SER Q 173     103.255 116.329  91.878  1.00  1.00              
ATOM   2573  N   TYR Q 174     103.693 117.986  93.317  1.00  1.00              
ATOM   2574  H   TYR Q 174     103.611 118.976  93.489  1.00  1.00              
ATOM   2575  CA  TYR Q 174     104.074 117.109  94.427  1.00  1.00              
ATOM   2576  HA  TYR Q 174     104.650 116.271  94.031  1.00  1.00              
ATOM   2577  CB  TYR Q 174     104.995 117.914  95.359  1.00  1.00              
ATOM   2578  HB1 TYR Q 174     104.425 118.746  95.777  1.00  1.00              
ATOM   2579  HB2 TYR Q 174     105.795 118.348  94.758  1.00  1.00              
ATOM   2580  CG  TYR Q 174     105.650 117.151  96.499  1.00  1.00              
ATOM   2581  CD1 TYR Q 174     106.839 116.419  96.288  1.00  1.00              
ATOM   2582  HD1 TYR Q 174     107.267 116.343  95.297  1.00  1.00              
ATOM   2583  CE1 TYR Q 174     107.515 115.825  97.376  1.00  1.00              
ATOM   2584  HE1 TYR Q 174     108.452 115.303  97.225  1.00  1.00              
ATOM   2585  CZ  TYR Q 174     106.999 115.958  98.683  1.00  1.00              
ATOM   2586  OH  TYR Q 174     107.651 115.478  99.775  1.00  1.00              
ATOM   2587  HH  TYR Q 174     108.398 114.885  99.581  1.00  1.00              
ATOM   2588  CE2 TYR Q 174     105.786 116.644  98.876  1.00  1.00              
ATOM   2589  HE2 TYR Q 174     105.393 116.695  99.871  1.00  1.00              
ATOM   2590  CD2 TYR Q 174     105.113 117.244  97.796  1.00  1.00              
ATOM   2591  HD2 TYR Q 174     104.193 117.783  97.969  1.00  1.00              
ATOM   2592  C   TYR Q 174     102.869 116.508  95.187  1.00  1.00              
ATOM   2593  O   TYR Q 174     103.007 115.459  95.811  1.00  1.00              
ATOM   2594  N   VAL Q 175     101.676 117.117  95.138  1.00  1.00              
ATOM   2595  H   VAL Q 175     101.564 117.921  94.527  1.00  1.00              
ATOM   2596  CA  VAL Q 175     100.462 116.533  95.724  1.00  1.00              
ATOM   2597  HA  VAL Q 175     100.781 116.076  96.661  1.00  1.00              
ATOM   2598  CB  VAL Q 175      99.385 117.573  96.130  1.00  1.00              
ATOM   2599  HB  VAL Q 175      99.906 118.431  96.557  1.00  1.00              
ATOM   2600  CG1 VAL Q 175      98.436 118.097  95.045  1.00  1.00              
ATOM   2601 1HG1 VAL Q 175      97.892 118.964  95.421  1.00  1.00              
ATOM   2602 2HG1 VAL Q 175      98.993 118.399  94.164  1.00  1.00              
ATOM   2603 3HG1 VAL Q 175      97.716 117.335  94.749  1.00  1.00              
ATOM   2604  CG2 VAL Q 175      98.490 116.989  97.233  1.00  1.00              
ATOM   2605 1HG2 VAL Q 175      97.798 117.755  97.586  1.00  1.00              
ATOM   2606 2HG2 VAL Q 175      97.918 116.142  96.856  1.00  1.00              
ATOM   2607 3HG2 VAL Q 175      99.099 116.663  98.077  1.00  1.00              
ATOM   2608  C   VAL Q 175      99.927 115.403  94.849  1.00  1.00              
ATOM   2609  O   VAL Q 175      99.350 115.604  93.781  1.00  1.00              
ATOM   2610  N   LYS Q 176     100.176 114.156  95.256  1.00  1.00              
ATOM   2611  H   LYS Q 176     100.669 114.016  96.135  1.00  1.00              
ATOM   2612  CA  LYS Q 176      99.837 113.002  94.414  1.00  1.00              
ATOM   2613  HA  LYS Q 176     100.025 113.299  93.387  1.00  1.00              
ATOM   2614  CB  LYS Q 176     100.763 111.828  94.783  1.00  1.00              
ATOM   2615  HB1 LYS Q 176     100.425 111.390  95.725  1.00  1.00              
ATOM   2616  HB2 LYS Q 176     101.777 112.205  94.938  1.00  1.00              
ATOM   2617  CG  LYS Q 176     100.827 110.725  93.710  1.00  1.00              
ATOM   2618  HG1 LYS Q 176      99.837 110.296  93.558  1.00  1.00              
ATOM   2619  HG2 LYS Q 176     101.459 109.925  94.097  1.00  1.00              
ATOM   2620  CD  LYS Q 176     101.422 111.198  92.365  1.00  1.00              
ATOM   2621  HD1 LYS Q 176     102.320 110.607  92.177  1.00  1.00              
ATOM   2622  HD2 LYS Q 176     101.748 112.239  92.426  1.00  1.00              
ATOM   2623  CE  LYS Q 176     100.483 111.010  91.162  1.00  1.00              
ATOM   2624  HE1 LYS Q 176     100.140 109.972  91.151  1.00  1.00              
ATOM   2625  HE2 LYS Q 176     101.064 111.183  90.251  1.00  1.00              
ATOM   2626  NZ  LYS Q 176      99.315 111.928  91.180  1.00  1.00              
ATOM   2627  HZ1 LYS Q 176      98.723 111.789  90.374  1.00  1.00              
ATOM   2628  HZ2 LYS Q 176      98.733 111.758  92.000  1.00  1.00              
ATOM   2629  HZ3 LYS Q 176      99.606 112.897  91.201  1.00  1.00              
ATOM   2630  C   LYS Q 176      98.359 112.611  94.504  1.00  1.00              
ATOM   2631  O   LYS Q 176      97.885 111.982  93.557  1.00  1.00              
ATOM   2632  N   TRP Q 177      97.668 112.989  95.587  1.00  1.00              
ATOM   2633  H   TRP Q 177      98.177 113.524  96.271  1.00  1.00              
ATOM   2634  CA  TRP Q 177      96.323 112.520  95.959  1.00  1.00              
ATOM   2635  HA  TRP Q 177      96.407 111.481  96.281  1.00  1.00              
ATOM   2636  CB  TRP Q 177      95.764 113.330  97.152  1.00  1.00              
ATOM   2637  HB1 TRP Q 177      96.426 114.170  97.367  1.00  1.00              
ATOM   2638  HB2 TRP Q 177      95.775 112.674  98.022  1.00  1.00              
ATOM   2639  CG  TRP Q 177      94.363 113.871  97.032  1.00  1.00              
ATOM   2640  CD1 TRP Q 177      94.034 115.122  96.630  1.00  1.00              
ATOM   2641  HD1 TRP Q 177      94.745 115.898  96.365  1.00  1.00              
ATOM   2642  NE1 TRP Q 177      92.659 115.254  96.580  1.00  1.00              
ATOM   2643  HE1 TRP Q 177      92.191 116.116  96.332  1.00  1.00              
ATOM   2644  CE2 TRP Q 177      92.026 114.106  96.998  1.00  1.00              
ATOM   2645  CZ2 TRP Q 177      90.675 113.774  97.172  1.00  1.00              
ATOM   2646  HZ2 TRP Q 177      89.906 114.499  96.957  1.00  1.00              
ATOM   2647  CH2 TRP Q 177      90.346 112.496  97.656  1.00  1.00              
ATOM   2648  HH2 TRP Q 177      89.311 112.227  97.814  1.00  1.00              
ATOM   2649  CZ3 TRP Q 177      91.368 111.574  97.948  1.00  1.00              
ATOM   2650  HZ3 TRP Q 177      91.114 110.594  98.321  1.00  1.00              
ATOM   2651  CE3 TRP Q 177      92.721 111.919  97.765  1.00  1.00              
ATOM   2652  HE3 TRP Q 177      93.497 111.207  98.001  1.00  1.00              
ATOM   2653  CD2 TRP Q 177      93.089 113.198  97.292  1.00  1.00              
ATOM   2654  C   TRP Q 177      95.306 112.511  94.800  1.00  1.00              
ATOM   2655  O   TRP Q 177      94.675 111.491  94.528  1.00  1.00              
ATOM   2656  N   GLY Q 178      95.098 113.659  94.157  1.00  1.00              
ATOM   2657  H   GLY Q 178      95.658 114.459  94.415  1.00  1.00              
ATOM   2658  CA  GLY Q 178      93.798 113.954  93.566  1.00  1.00              
ATOM   2659  HA1 GLY Q 178      93.007 113.553  94.201  1.00  1.00              
ATOM   2660  HA2 GLY Q 178      93.733 113.474  92.589  1.00  1.00              
ATOM   2661  C   GLY Q 178      93.570 115.454  93.395  1.00  1.00              
ATOM   2662  O   GLY Q 178      94.428 116.272  93.728  1.00  1.00              
ATOM   2663  N   LYS Q 179      92.388 115.829  92.898  1.00  1.00              
ATOM   2664  H   LYS Q 179      91.714 115.114  92.676  1.00  1.00              
ATOM   2665  CA  LYS Q 179      91.962 117.232  92.879  1.00  1.00              
ATOM   2666  HA  LYS Q 179      92.794 117.823  92.484  1.00  1.00              
ATOM   2667  CB  LYS Q 179      90.784 117.455  91.908  1.00  1.00              
ATOM   2668  HB1 LYS Q 179      91.165 117.296  90.898  1.00  1.00              
ATOM   2669  HB2 LYS Q 179      90.477 118.500  91.979  1.00  1.00              
ATOM   2670  CG  LYS Q 179      89.547 116.556  92.099  1.00  1.00              
ATOM   2671  HG1 LYS Q 179      89.081 116.765  93.062  1.00  1.00              
ATOM   2672  HG2 LYS Q 179      89.845 115.508  92.069  1.00  1.00              
ATOM   2673  CD  LYS Q 179      88.525 116.812  90.980  1.00  1.00              
ATOM   2674  HD1 LYS Q 179      89.003 116.633  90.015  1.00  1.00              
ATOM   2675  HD2 LYS Q 179      88.200 117.854  91.026  1.00  1.00              
ATOM   2676  CE  LYS Q 179      87.311 115.884  91.126  1.00  1.00              
ATOM   2677  HE1 LYS Q 179      86.851 116.062  92.103  1.00  1.00              
ATOM   2678  HE2 LYS Q 179      87.663 114.847  91.106  1.00  1.00              
ATOM   2679  NZ  LYS Q 179      86.318 116.102  90.041  1.00  1.00              
ATOM   2680  HZ1 LYS Q 179      85.539 115.461  90.135  1.00  1.00              
ATOM   2681  HZ2 LYS Q 179      85.959 117.049  90.064  1.00  1.00              
ATOM   2682  HZ3 LYS Q 179      86.742 115.944  89.135  1.00  1.00              
ATOM   2683  C   LYS Q 179      91.718 117.755  94.293  1.00  1.00              
ATOM   2684  O   LYS Q 179      90.757 117.334  94.939  1.00  1.00              
ATOM   2685  N   LEU Q 180      92.591 118.635  94.793  1.00  1.00              
ATOM   2686  H   LEU Q 180      93.401 118.895  94.247  1.00  1.00              
ATOM   2687  CA  LEU Q 180      92.267 119.403  95.995  1.00  1.00              
ATOM   2688  HA  LEU Q 180      91.802 118.700  96.688  1.00  1.00              
ATOM   2689  CB  LEU Q 180      93.523 119.901  96.750  1.00  1.00              
ATOM   2690  HB1 LEU Q 180      94.316 119.161  96.632  1.00  1.00              
ATOM   2691  HB2 LEU Q 180      93.265 119.902  97.809  1.00  1.00              
ATOM   2692  CG  LEU Q 180      94.093 121.298  96.445  1.00  1.00              
ATOM   2693  HG  LEU Q 180      93.317 122.048  96.601  1.00  1.00              
ATOM   2694  CD1 LEU Q 180      95.258 121.583  97.399  1.00  1.00              
ATOM   2695 1HD1 LEU Q 180      95.668 122.572  97.193  1.00  1.00              
ATOM   2696 2HD1 LEU Q 180      94.906 121.556  98.430  1.00  1.00              
ATOM   2697 3HD1 LEU Q 180      96.045 120.839  97.271  1.00  1.00              
ATOM   2698  CD2 LEU Q 180      94.640 121.415  95.027  1.00  1.00              
ATOM   2699 1HD2 LEU Q 180      95.080 122.403  94.883  1.00  1.00              
ATOM   2700 2HD2 LEU Q 180      95.396 120.649  94.859  1.00  1.00              
ATOM   2701 3HD2 LEU Q 180      93.830 121.302  94.307  1.00  1.00              
ATOM   2702  C   LEU Q 180      91.189 120.448  95.686  1.00  1.00              
ATOM   2703  O   LEU Q 180      91.156 121.010  94.590  1.00  1.00              
ATOM   2704  N   ARG Q 181      90.243 120.648  96.607  1.00  1.00              
ATOM   2705  H   ARG Q 181      90.360 120.193  97.507  1.00  1.00              
ATOM   2706  CA  ARG Q 181      89.147 121.607  96.397  1.00  1.00              
ATOM   2707  HA  ARG Q 181      88.791 121.493  95.375  1.00  1.00              
ATOM   2708  CB  ARG Q 181      87.992 121.369  97.387  1.00  1.00              
ATOM   2709  HB1 ARG Q 181      87.429 122.293  97.515  1.00  1.00              
ATOM   2710  HB2 ARG Q 181      88.396 121.109  98.363  1.00  1.00              
ATOM   2711  CG  ARG Q 181      87.019 120.268  96.933  1.00  1.00              
ATOM   2712  HG1 ARG Q 181      86.320 120.071  97.747  1.00  1.00              
ATOM   2713  HG2 ARG Q 181      87.581 119.352  96.746  1.00  1.00              
ATOM   2714  CD  ARG Q 181      86.217 120.633  95.667  1.00  1.00              
ATOM   2715  HD1 ARG Q 181      85.554 119.802  95.420  1.00  1.00              
ATOM   2716  HD2 ARG Q 181      86.898 120.762  94.826  1.00  1.00              
ATOM   2717  NE  ARG Q 181      85.422 121.866  95.835  1.00  1.00              
ATOM   2718  HE  ARG Q 181      85.832 122.760  95.578  1.00  1.00              
ATOM   2719  CZ  ARG Q 181      84.276 121.997  96.469  1.00  1.00              
ATOM   2720  NH1 ARG Q 181      83.624 120.978  96.936  1.00  1.00              
ATOM   2721 1HH1 ARG Q 181      84.051 120.081  96.959  1.00  1.00              
ATOM   2722 2HH1 ARG Q 181      82.953 121.182  97.679  1.00  1.00              
ATOM   2723  NH2 ARG Q 181      83.811 123.184  96.688  1.00  1.00              
ATOM   2724 1HH2 ARG Q 181      84.362 123.991  96.409  1.00  1.00              
ATOM   2725 2HH2 ARG Q 181      83.021 123.262  97.328  1.00  1.00              
ATOM   2726  C   ARG Q 181      89.653 123.040  96.481  1.00  1.00              
ATOM   2727  O   ARG Q 181      90.616 123.355  97.172  1.00  1.00              
ATOM   2728  N   ASP Q 182      88.918 123.931  95.841  1.00  1.00              
ATOM   2729  H   ASP Q 182      88.076 123.603  95.392  1.00  1.00              
ATOM   2730  CA  ASP Q 182      89.156 125.368  95.798  1.00  1.00              
ATOM   2731  HA  ASP Q 182      90.058 125.558  95.220  1.00  1.00              
ATOM   2732  CB  ASP Q 182      87.983 125.973  95.007  1.00  1.00              
ATOM   2733  HB1 ASP Q 182      87.954 125.523  94.013  1.00  1.00              
ATOM   2734  HB2 ASP Q 182      88.167 127.037  94.877  1.00  1.00              
ATOM   2735  CG  ASP Q 182      86.624 125.758  95.687  1.00  1.00              
ATOM   2736  OD1 ASP Q 182      86.183 124.593  95.825  1.00  1.00              
ATOM   2737  OD2 ASP Q 182      86.064 126.762  96.168  1.00  1.00              
ATOM   2738  C   ASP Q 182      89.328 126.014  97.190  1.00  1.00              
ATOM   2739  O   ASP Q 182      90.279 126.766  97.435  1.00  1.00              
ATOM   2740  N   TYR Q 183      88.466 125.678  98.153  1.00  1.00              
ATOM   2741  H   TYR Q 183      87.668 125.096  97.926  1.00  1.00              
ATOM   2742  CA  TYR Q 183      88.632 126.152  99.526  1.00  1.00              
ATOM   2743  HA  TYR Q 183      88.770 127.231  99.491  1.00  1.00              
ATOM   2744  CB  TYR Q 183      87.361 125.897 100.329  1.00  1.00              
ATOM   2745  HB1 TYR Q 183      86.538 126.438  99.857  1.00  1.00              
ATOM   2746  HB2 TYR Q 183      87.490 126.319 101.324  1.00  1.00              
ATOM   2747  CG  TYR Q 183      86.975 124.442 100.460  1.00  1.00              
ATOM   2748  CD1 TYR Q 183      87.420 123.687 101.563  1.00  1.00              
ATOM   2749  HD1 TYR Q 183      88.095 124.117 102.287  1.00  1.00              
ATOM   2750  CE1 TYR Q 183      86.963 122.368 101.735  1.00  1.00              
ATOM   2751  HE1 TYR Q 183      87.279 121.781 102.578  1.00  1.00              
ATOM   2752  CZ  TYR Q 183      86.033 121.816 100.832  1.00  1.00              
ATOM   2753  OH  TYR Q 183      85.523 120.576 101.042  1.00  1.00              
ATOM   2754  HH  TYR Q 183      84.734 120.430 100.489  1.00  1.00              
ATOM   2755  CE2 TYR Q 183      85.626 122.566  99.716  1.00  1.00              
ATOM   2756  HE2 TYR Q 183      84.899 122.152  99.044  1.00  1.00              
ATOM   2757  CD2 TYR Q 183      86.115 123.865  99.509  1.00  1.00              
ATOM   2758  HD2 TYR Q 183      85.744 124.443  98.668  1.00  1.00              
ATOM   2759  C   TYR Q 183      89.877 125.581 100.227  1.00  1.00              
ATOM   2760  O   TYR Q 183      90.539 126.295 100.992  1.00  1.00              
ATOM   2761  N   GLN Q 184      90.229 124.327  99.934  1.00  1.00              
ATOM   2762  H   GLN Q 184      89.699 123.826  99.236  1.00  1.00              
ATOM   2763  CA  GLN Q 184      91.432 123.699 100.476  1.00  1.00              
ATOM   2764  HA  GLN Q 184      91.410 123.789 101.563  1.00  1.00              
ATOM   2765  CB  GLN Q 184      91.511 122.201 100.122  1.00  1.00              
ATOM   2766  HB1 GLN Q 184      92.439 121.795 100.527  1.00  1.00              
ATOM   2767  HB2 GLN Q 184      91.558 122.091  99.041  1.00  1.00              
ATOM   2768  CG  GLN Q 184      90.344 121.360 100.668  1.00  1.00              
ATOM   2769  HG1 GLN Q 184      89.405 121.867 100.457  1.00  1.00              
ATOM   2770  HG2 GLN Q 184      90.440 121.264 101.750  1.00  1.00              
ATOM   2771  CD  GLN Q 184      90.259 119.966 100.046  1.00  1.00              
ATOM   2772  OE1 GLN Q 184      91.060 119.548  99.222  1.00  1.00              
ATOM   2773  NE2 GLN Q 184      89.220 119.220 100.344  1.00  1.00              
ATOM   2774 1HE2 GLN Q 184      88.539 119.531 101.017  1.00  1.00              
ATOM   2775 2HE2 GLN Q 184      89.187 118.300  99.945  1.00  1.00              
ATOM   2776  C   GLN Q 184      92.705 124.417  99.981  1.00  1.00              
ATOM   2777  O   GLN Q 184      93.608 124.725 100.768  1.00  1.00              
ATOM   2778  N   VAL Q 185      92.757 124.755  98.684  1.00  1.00              
ATOM   2779  H   VAL Q 185      92.004 124.450  98.071  1.00  1.00              
ATOM   2780  CA  VAL Q 185      93.893 125.492  98.112  1.00  1.00              
ATOM   2781  HA  VAL Q 185      94.784 125.002  98.503  1.00  1.00              
ATOM   2782  CB  VAL Q 185      94.017 125.346  96.581  1.00  1.00              
ATOM   2783  HB  VAL Q 185      94.061 124.281  96.359  1.00  1.00              
ATOM   2784  CG1 VAL Q 185      92.828 125.919  95.821  1.00  1.00              
ATOM   2785 1HG1 VAL Q 185      91.954 125.338  96.089  1.00  1.00              
ATOM   2786 2HG1 VAL Q 185      92.678 126.970  96.062  1.00  1.00              
ATOM   2787 3HG1 VAL Q 185      92.993 125.814  94.747  1.00  1.00              
ATOM   2788  CG2 VAL Q 185      95.306 125.971  96.038  1.00  1.00              
ATOM   2789 1HG2 VAL Q 185      95.431 125.708  94.985  1.00  1.00              
ATOM   2790 2HG2 VAL Q 185      95.271 127.057  96.112  1.00  1.00              
ATOM   2791 3HG2 VAL Q 185      96.170 125.597  96.587  1.00  1.00              
ATOM   2792  C   VAL Q 185      93.999 126.943  98.617  1.00  1.00              
ATOM   2793  O   VAL Q 185      95.102 127.461  98.863  1.00  1.00              
ATOM   2794  N   ARG Q 186      92.852 127.574  98.904  1.00  1.00              
ATOM   2795  H   ARG Q 186      91.978 127.141  98.619  1.00  1.00              
ATOM   2796  CA  ARG Q 186      92.824 128.845  99.654  1.00  1.00              
ATOM   2797  HA  ARG Q 186      93.473 129.554  99.136  1.00  1.00              
ATOM   2798  CB  ARG Q 186      91.402 129.439  99.631  1.00  1.00              
ATOM   2799  HB1 ARG Q 186      91.358 130.310 100.288  1.00  1.00              
ATOM   2800  HB2 ARG Q 186      90.698 128.694  99.999  1.00  1.00              
ATOM   2801  CG  ARG Q 186      91.013 129.874  98.199  1.00  1.00              
ATOM   2802  HG1 ARG Q 186      91.335 129.117  97.485  1.00  1.00              
ATOM   2803  HG2 ARG Q 186      91.528 130.802  97.949  1.00  1.00              
ATOM   2804  CD  ARG Q 186      89.499 130.065  98.026  1.00  1.00              
ATOM   2805  HD1 ARG Q 186      89.187 130.978  98.538  1.00  1.00              
ATOM   2806  HD2 ARG Q 186      89.002 129.217  98.496  1.00  1.00              
ATOM   2807  NE  ARG Q 186      89.116 130.123  96.594  1.00  1.00              
ATOM   2808  HE  ARG Q 186      89.829 130.409  95.941  1.00  1.00              
ATOM   2809  CZ  ARG Q 186      87.978 129.686  96.073  1.00  1.00              
ATOM   2810  NH1 ARG Q 186      87.024 129.211  96.818  1.00  1.00              
ATOM   2811 1HH1 ARG Q 186      87.133 129.199  97.811  1.00  1.00              
ATOM   2812 2HH1 ARG Q 186      86.347 128.561  96.417  1.00  1.00              
ATOM   2813  NH2 ARG Q 186      87.785 129.699  94.783  1.00  1.00              
ATOM   2814 1HH2 ARG Q 186      88.514 129.970  94.148  1.00  1.00              
ATOM   2815 2HH2 ARG Q 186      86.907 129.349  94.432  1.00  1.00              
ATOM   2816  C   ARG Q 186      93.443 128.739 101.049  1.00  1.00              
ATOM   2817  O   ARG Q 186      94.267 129.582 101.411  1.00  1.00              
ATOM   2818  N   GLY Q 187      93.172 127.661 101.779  1.00  1.00              
ATOM   2819  H   GLY Q 187      92.511 126.982 101.426  1.00  1.00              
ATOM   2820  CA  GLY Q 187      93.890 127.412 103.038  1.00  1.00              
ATOM   2821  HA1 GLY Q 187      93.468 126.536 103.511  1.00  1.00              
ATOM   2822  HA2 GLY Q 187      93.743 128.264 103.701  1.00  1.00              
ATOM   2823  C   GLY Q 187      95.394 127.195 102.893  1.00  1.00              
ATOM   2824  O   GLY Q 187      96.159 127.661 103.740  1.00  1.00              
ATOM   2825  N   LEU Q 188      95.819 126.521 101.822  1.00  1.00              
ATOM   2826  H   LEU Q 188      95.132 126.128 101.188  1.00  1.00              
ATOM   2827  CA  LEU Q 188      97.239 126.304 101.547  1.00  1.00              
ATOM   2828  HA  LEU Q 188      97.673 125.798 102.410  1.00  1.00              
ATOM   2829  CB  LEU Q 188      97.361 125.372 100.324  1.00  1.00              
ATOM   2830  HB1 LEU Q 188      96.876 125.839  99.470  1.00  1.00              
ATOM   2831  HB2 LEU Q 188      96.820 124.450 100.546  1.00  1.00              
ATOM   2832  CG  LEU Q 188      98.793 125.010  99.891  1.00  1.00              
ATOM   2833  HG  LEU Q 188      99.308 125.902  99.535  1.00  1.00              
ATOM   2834  CD1 LEU Q 188      99.597 124.389 101.029  1.00  1.00              
ATOM   2835 1HD1 LEU Q 188     100.558 124.045 100.649  1.00  1.00              
ATOM   2836 2HD1 LEU Q 188      99.785 125.138 101.795  1.00  1.00              
ATOM   2837 3HD1 LEU Q 188      99.051 123.550 101.460  1.00  1.00              
ATOM   2838  CD2 LEU Q 188      98.705 123.994  98.750  1.00  1.00              
ATOM   2839 1HD2 LEU Q 188      99.708 123.741  98.410  1.00  1.00              
ATOM   2840 2HD2 LEU Q 188      98.196 123.086  99.076  1.00  1.00              
ATOM   2841 3HD2 LEU Q 188      98.164 124.430  97.909  1.00  1.00              
ATOM   2842  C   LEU Q 188      98.004 127.609 101.373  1.00  1.00              
ATOM   2843  O   LEU Q 188      98.981 127.841 102.081  1.00  1.00              
ATOM   2844  N   ASN Q 189      97.521 128.491 100.502  1.00  1.00              
ATOM   2845  H   ASN Q 189      96.732 128.217  99.932  1.00  1.00              
ATOM   2846  CA  ASN Q 189      98.088 129.838 100.350  1.00  1.00              
ATOM   2847  HA  ASN Q 189      99.111 129.767  99.998  1.00  1.00              
ATOM   2848  CB  ASN Q 189      97.274 130.533  99.251  1.00  1.00              
ATOM   2849  HB1 ASN Q 189      97.443 131.605  99.299  1.00  1.00              
ATOM   2850  HB2 ASN Q 189      96.206 130.361  99.391  1.00  1.00              
ATOM   2851  CG  ASN Q 189      97.703 130.086  97.873  1.00  1.00              
ATOM   2852  OD1 ASN Q 189      98.664 130.597  97.329  1.00  1.00              
ATOM   2853  ND2 ASN Q 189      97.013 129.139  97.282  1.00  1.00              
ATOM   2854 1HD2 ASN Q 189      96.267 128.655  97.757  1.00  1.00              
ATOM   2855 2HD2 ASN Q 189      97.193 128.987  96.292  1.00  1.00              
ATOM   2856  C   ASN Q 189      98.052 130.674 101.632  1.00  1.00              
ATOM   2857  O   ASN Q 189      98.975 131.460 101.873  1.00  1.00              
ATOM   2858  N   TRP Q 190      97.008 130.512 102.456  1.00  1.00              
ATOM   2859  H   TRP Q 190      96.237 129.916 102.178  1.00  1.00              
ATOM   2860  CA  TRP Q 190      96.967 131.178 103.761  1.00  1.00              
ATOM   2861  HA  TRP Q 190      97.102 132.245 103.587  1.00  1.00              
ATOM   2862  CB  TRP Q 190      95.598 130.994 104.428  1.00  1.00              
ATOM   2863  HB1 TRP Q 190      95.502 129.974 104.797  1.00  1.00              
ATOM   2864  HB2 TRP Q 190      94.821 131.153 103.679  1.00  1.00              
ATOM   2865  CG  TRP Q 190      95.339 131.957 105.545  1.00  1.00              
ATOM   2866  CD1 TRP Q 190      95.131 131.652 106.848  1.00  1.00              
ATOM   2867  HD1 TRP Q 190      95.123 130.655 107.268  1.00  1.00              
ATOM   2868  NE1 TRP Q 190      94.889 132.811 107.562  1.00  1.00              
ATOM   2869  HE1 TRP Q 190      94.577 132.833 108.535  1.00  1.00              
ATOM   2870  CE2 TRP Q 190      95.067 133.932 106.781  1.00  1.00              
ATOM   2871  CZ2 TRP Q 190      95.031 135.308 107.051  1.00  1.00              
ATOM   2872  HZ2 TRP Q 190      94.841 135.652 108.057  1.00  1.00              
ATOM   2873  CH2 TRP Q 190      95.244 136.219 106.002  1.00  1.00              
ATOM   2874  HH2 TRP Q 190      95.219 137.282 106.195  1.00  1.00              
ATOM   2875  CZ3 TRP Q 190      95.470 135.742 104.697  1.00  1.00              
ATOM   2876  HZ3 TRP Q 190      95.607 136.444 103.887  1.00  1.00              
ATOM   2877  CE3 TRP Q 190      95.486 134.358 104.435  1.00  1.00              
ATOM   2878  HE3 TRP Q 190      95.617 134.005 103.424  1.00  1.00              
ATOM   2879  CD2 TRP Q 190      95.309 133.417 105.474  1.00  1.00              
ATOM   2880  C   TRP Q 190      98.109 130.752 104.683  1.00  1.00              
ATOM   2881  O   TRP Q 190      98.896 131.587 105.138  1.00  1.00              
ATOM   2882  N   LEU Q 191      98.254 129.450 104.922  1.00  1.00              
ATOM   2883  H   LEU Q 191      97.626 128.781 104.489  1.00  1.00              
ATOM   2884  CA  LEU Q 191      99.293 129.011 105.833  1.00  1.00              
ATOM   2885  HA  LEU Q 191      99.282 129.693 106.681  1.00  1.00              
ATOM   2886  CB  LEU Q 191      99.032 127.604 106.393  1.00  1.00              
ATOM   2887  HB1 LEU Q 191      99.979 127.271 106.817  1.00  1.00              
ATOM   2888  HB2 LEU Q 191      98.778 126.929 105.576  1.00  1.00              
ATOM   2889  CG  LEU Q 191      97.995 127.462 107.532  1.00  1.00              
ATOM   2890  HG  LEU Q 191      98.184 126.503 108.014  1.00  1.00              
ATOM   2891  CD1 LEU Q 191      98.082 128.549 108.607  1.00  1.00              
ATOM   2892 1HD1 LEU Q 191      97.473 128.266 109.467  1.00  1.00              
ATOM   2893 2HD1 LEU Q 191      99.117 128.664 108.935  1.00  1.00              
ATOM   2894 3HD1 LEU Q 191      97.712 129.497 108.216  1.00  1.00              
ATOM   2895  CD2 LEU Q 191      96.556 127.419 107.016  1.00  1.00              
ATOM   2896 1HD2 LEU Q 191      95.883 127.214 107.848  1.00  1.00              
ATOM   2897 2HD2 LEU Q 191      96.292 128.372 106.559  1.00  1.00              
ATOM   2898 3HD2 LEU Q 191      96.458 126.626 106.277  1.00  1.00              
ATOM   2899  C   LEU Q 191     100.714 129.176 105.287  1.00  1.00              
ATOM   2900  O   LEU Q 191     101.631 129.423 106.081  1.00  1.00              
ATOM   2901  N   ILE Q 192     100.913 129.139 103.958  1.00  1.00              
ATOM   2902  H   ILE Q 192     100.148 128.890 103.339  1.00  1.00              
ATOM   2903  CA  ILE Q 192     102.226 129.498 103.396  1.00  1.00              
ATOM   2904  HA  ILE Q 192     102.958 128.965 104.004  1.00  1.00              
ATOM   2905  CB  ILE Q 192     102.507 129.002 101.962  1.00  1.00              
ATOM   2906  HB  ILE Q 192     103.557 129.202 101.743  1.00  1.00              
ATOM   2907  CG2 ILE Q 192     102.329 127.474 101.936  1.00  1.00              
ATOM   2908 1HG2 ILE Q 192     102.485 127.093 100.934  1.00  1.00              
ATOM   2909 2HG2 ILE Q 192     103.056 127.016 102.606  1.00  1.00              
ATOM   2910 3HG2 ILE Q 192     101.332 127.186 102.252  1.00  1.00              
ATOM   2911  CG1 ILE Q 192     101.684 129.754 100.910  1.00  1.00              
ATOM   2912 1HG1 ILE Q 192     102.019 130.791 100.877  1.00  1.00              
ATOM   2913 2HG1 ILE Q 192     100.663 129.736 101.252  1.00  1.00              
ATOM   2914  CD1 ILE Q 192     101.745 129.202  99.479  1.00  1.00              
ATOM   2915  HD1 ILE Q 192     101.263 129.905  98.799  1.00  1.00              
ATOM   2916  HD2 ILE Q 192     102.781 129.069  99.173  1.00  1.00              
ATOM   2917  HD3 ILE Q 192     101.220 128.248  99.418  1.00  1.00              
ATOM   2918  C   ILE Q 192     102.546 130.972 103.646  1.00  1.00              
ATOM   2919  O   ILE Q 192     103.571 131.252 104.252  1.00  1.00              
ATOM   2920  N   SER Q 193     101.618 131.890 103.342  1.00  1.00              
ATOM   2921  H   SER Q 193     100.778 131.565 102.877  1.00  1.00              
ATOM   2922  CA  SER Q 193     101.710 133.325 103.667  1.00  1.00              
ATOM   2923  HA  SER Q 193     102.424 133.802 102.998  1.00  1.00              
ATOM   2924  CB  SER Q 193     100.312 133.924 103.415  1.00  1.00              
ATOM   2925  HB1 SER Q 193      99.585 133.445 104.055  1.00  1.00              
ATOM   2926  HB2 SER Q 193     100.026 133.698 102.393  1.00  1.00              
ATOM   2927  OG  SER Q 193     100.185 135.319 103.641  1.00  1.00              
ATOM   2928  HG  SER Q 193      99.607 135.434 104.412  1.00  1.00              
ATOM   2929  C   SER Q 193     102.127 133.629 105.112  1.00  1.00              
ATOM   2930  O   SER Q 193     103.075 134.393 105.366  1.00  1.00              
ATOM   2931  N   LEU Q 194     101.412 133.020 106.066  1.00  1.00              
ATOM   2932  H   LEU Q 194     100.647 132.408 105.797  1.00  1.00              
ATOM   2933  CA  LEU Q 194     101.700 133.197 107.490  1.00  1.00              
ATOM   2934  HA  LEU Q 194     101.735 134.264 107.708  1.00  1.00              
ATOM   2935  CB  LEU Q 194     100.590 132.575 108.355  1.00  1.00              
ATOM   2936  HB1 LEU Q 194     100.900 132.661 109.395  1.00  1.00              
ATOM   2937  HB2 LEU Q 194     100.505 131.512 108.121  1.00  1.00              
ATOM   2938  CG  LEU Q 194      99.198 133.233 108.224  1.00  1.00              
ATOM   2939  HG  LEU Q 194      98.778 133.004 107.248  1.00  1.00              
ATOM   2940  CD1 LEU Q 194      98.273 132.656 109.297  1.00  1.00              
ATOM   2941 1HD1 LEU Q 194      97.279 133.090 109.194  1.00  1.00              
ATOM   2942 2HD1 LEU Q 194      98.202 131.577 109.179  1.00  1.00              
ATOM   2943 3HD1 LEU Q 194      98.658 132.887 110.292  1.00  1.00              
ATOM   2944  CD2 LEU Q 194      99.228 134.757 108.382  1.00  1.00              
ATOM   2945 1HD2 LEU Q 194      98.206 135.139 108.395  1.00  1.00              
ATOM   2946 2HD2 LEU Q 194      99.716 135.021 109.321  1.00  1.00              
ATOM   2947 3HD2 LEU Q 194      99.751 135.214 107.546  1.00  1.00              
ATOM   2948  C   LEU Q 194     103.094 132.677 107.857  1.00  1.00              
ATOM   2949  O   LEU Q 194     103.848 133.392 108.522  1.00  1.00              
ATOM   2950  N   TYR Q 195     103.485 131.502 107.347  1.00  1.00              
ATOM   2951  H   TYR Q 195     102.847 130.956 106.781  1.00  1.00              
ATOM   2952  CA  TYR Q 195     104.858 131.024 107.527  1.00  1.00              
ATOM   2953  HA  TYR Q 195     105.046 130.964 108.600  1.00  1.00              
ATOM   2954  CB  TYR Q 195     105.048 129.611 106.941  1.00  1.00              
ATOM   2955  HB1 TYR Q 195     104.661 129.581 105.923  1.00  1.00              
ATOM   2956  HB2 TYR Q 195     104.489 128.893 107.541  1.00  1.00              
ATOM   2957  CG  TYR Q 195     106.520 129.235 106.927  1.00  1.00              
ATOM   2958  CD1 TYR Q 195     107.204 129.143 108.154  1.00  1.00              
ATOM   2959  HD1 TYR Q 195     106.646 129.204 109.077  1.00  1.00              
ATOM   2960  CE1 TYR Q 195     108.609 129.175 108.186  1.00  1.00              
ATOM   2961  HE1 TYR Q 195     109.131 129.224 109.130  1.00  1.00              
ATOM   2962  CZ  TYR Q 195     109.338 129.236 106.982  1.00  1.00              
ATOM   2963  OH  TYR Q 195     110.694 129.271 107.026  1.00  1.00              
ATOM   2964  HH  TYR Q 195     111.072 129.458 106.163  1.00  1.00              
ATOM   2965  CE2 TYR Q 195     108.657 129.272 105.748  1.00  1.00              
ATOM   2966  HE2 TYR Q 195     109.210 129.383 104.828  1.00  1.00              
ATOM   2967  CD2 TYR Q 195     107.249 129.283 105.722  1.00  1.00              
ATOM   2968  HD2 TYR Q 195     106.733 129.451 104.783  1.00  1.00              
ATOM   2969  C   TYR Q 195     105.924 131.978 106.964  1.00  1.00              
ATOM   2970  O   TYR Q 195     106.957 132.189 107.599  1.00  1.00              
ATOM   2971  N   GLU Q 196     105.689 132.587 105.799  1.00  1.00              
ATOM   2972  H   GLU Q 196     104.835 132.366 105.299  1.00  1.00              
ATOM   2973  CA  GLU Q 196     106.673 133.504 105.214  1.00  1.00              
ATOM   2974  HA  GLU Q 196     107.634 132.990 105.145  1.00  1.00              
ATOM   2975  CB  GLU Q 196     106.287 134.020 103.824  1.00  1.00              
ATOM   2976  HB1 GLU Q 196     107.190 134.428 103.366  1.00  1.00              
ATOM   2977  HB2 GLU Q 196     105.588 134.852 103.933  1.00  1.00              
ATOM   2978  CG  GLU Q 196     105.652 133.059 102.829  1.00  1.00              
ATOM   2979  HG1 GLU Q 196     105.722 133.592 101.887  1.00  1.00              
ATOM   2980  HG2 GLU Q 196     104.592 132.978 103.034  1.00  1.00              
ATOM   2981  CD  GLU Q 196     106.318 131.675 102.697  1.00  1.00              
ATOM   2982  OE1 GLU Q 196     107.517 131.547 103.017  1.00  1.00              
ATOM   2983  OE2 GLU Q 196     105.772 130.758 102.035  1.00  1.00              
ATOM   2984  C   GLU Q 196     106.861 134.751 106.073  1.00  1.00              
ATOM   2985  O   GLU Q 196     107.975 135.266 106.166  1.00  1.00              
ATOM   2986  N   ASN Q 197     105.776 135.232 106.696  1.00  1.00              
ATOM   2987  H   ASN Q 197     104.895 134.745 106.578  1.00  1.00              
ATOM   2988  CA  ASN Q 197     105.878 136.327 107.668  1.00  1.00              
ATOM   2989  HA  ASN Q 197     106.616 137.051 107.317  1.00  1.00              
ATOM   2990  CB  ASN Q 197     104.516 137.034 107.764  1.00  1.00              
ATOM   2991  HB1 ASN Q 197     104.540 137.742 108.591  1.00  1.00              
ATOM   2992  HB2 ASN Q 197     103.727 136.307 107.958  1.00  1.00              
ATOM   2993  CG  ASN Q 197     104.203 137.828 106.514  1.00  1.00              
ATOM   2994  OD1 ASN Q 197     104.592 138.970 106.347  1.00  1.00              
ATOM   2995  ND2 ASN Q 197     103.493 137.262 105.569  1.00  1.00              
ATOM   2996 1HD2 ASN Q 197     103.270 136.277 105.636  1.00  1.00              
ATOM   2997 2HD2 ASN Q 197     103.349 137.811 104.747  1.00  1.00              
ATOM   2998  C   ASN Q 197     106.349 135.882 109.069  1.00  1.00              
ATOM   2999  O   ASN Q 197     106.540 136.725 109.944  1.00  1.00              
ATOM   3000  N   GLY Q 198     106.522 134.579 109.295  1.00  1.00              
ATOM   3001  H   GLY Q 198     106.330 133.935 108.541  1.00  1.00              
ATOM   3002  CA  GLY Q 198     107.082 134.008 110.513  1.00  1.00              
ATOM   3003  HA1 GLY Q 198     107.920 134.622 110.844  1.00  1.00              
ATOM   3004  HA2 GLY Q 198     107.452 133.009 110.284  1.00  1.00              
ATOM   3005  C   GLY Q 198     106.097 133.889 111.666  1.00  1.00              
ATOM   3006  O   GLY Q 198     106.452 134.083 112.829  1.00  1.00              
ATOM   3007  N   ILE Q 199     104.844 133.595 111.333  1.00  1.00              
ATOM   3008  H   ILE Q 199     104.648 133.416 110.353  1.00  1.00              
ATOM   3009  CA  ILE Q 199     103.690 133.748 112.207  1.00  1.00              
ATOM   3010  HA  ILE Q 199     104.020 133.950 113.227  1.00  1.00              
ATOM   3011  CB  ILE Q 199     102.863 134.963 111.706  1.00  1.00              
ATOM   3012  HB  ILE Q 199     102.813 134.920 110.615  1.00  1.00              
ATOM   3013  CG2 ILE Q 199     101.416 134.948 112.226  1.00  1.00              
ATOM   3014 1HG2 ILE Q 199     100.878 135.842 111.916  1.00  1.00              
ATOM   3015 2HG2 ILE Q 199     100.876 134.099 111.805  1.00  1.00              
ATOM   3016 3HG2 ILE Q 199     101.410 134.871 113.311  1.00  1.00              
ATOM   3017  CG1 ILE Q 199     103.574 136.277 112.110  1.00  1.00              
ATOM   3018 1HG1 ILE Q 199     104.614 136.232 111.790  1.00  1.00              
ATOM   3019 2HG1 ILE Q 199     103.567 136.375 113.197  1.00  1.00              
ATOM   3020  CD1 ILE Q 199     102.973 137.546 111.492  1.00  1.00              
ATOM   3021  HD1 ILE Q 199     103.637 138.388 111.689  1.00  1.00              
ATOM   3022  HD2 ILE Q 199     102.869 137.422 110.414  1.00  1.00              
ATOM   3023  HD3 ILE Q 199     102.001 137.765 111.931  1.00  1.00              
ATOM   3024  C   ILE Q 199     102.885 132.456 112.214  1.00  1.00              
ATOM   3025  O   ILE Q 199     102.567 131.871 111.181  1.00  1.00              
ATOM   3026  N   ASN Q 200     102.535 132.033 113.421  1.00  1.00              
ATOM   3027  H   ASN Q 200     102.806 132.594 114.210  1.00  1.00              
ATOM   3028  CA  ASN Q 200     101.712 130.859 113.663  1.00  1.00              
ATOM   3029  HA  ASN Q 200     101.983 130.074 112.951  1.00  1.00              
ATOM   3030  CB  ASN Q 200     102.090 130.389 115.072  1.00  1.00              
ATOM   3031  HB1 ASN Q 200     101.453 129.566 115.386  1.00  1.00              
ATOM   3032  HB2 ASN Q 200     101.956 131.224 115.752  1.00  1.00              
ATOM   3033  CG  ASN Q 200     103.549 129.957 115.154  1.00  1.00              
ATOM   3034  OD1 ASN Q 200     104.099 129.258 114.319  1.00  1.00              
ATOM   3035  ND2 ASN Q 200     104.243 130.367 116.188  1.00  1.00              
ATOM   3036 1HD2 ASN Q 200     103.793 130.922 116.907  1.00  1.00              
ATOM   3037 2HD2 ASN Q 200     105.234 130.220 116.158  1.00  1.00              
ATOM   3038  C   ASN Q 200     100.228 131.183 113.446  1.00  1.00              
ATOM   3039  O   ASN Q 200      99.812 132.344 113.510  1.00  1.00              
ATOM   3040  N   GLY Q 201      99.418 130.155 113.199  1.00  1.00              
ATOM   3041  H   GLY Q 201      99.782 129.211 113.186  1.00  1.00              
ATOM   3042  CA  GLY Q 201      97.995 130.380 112.852  1.00  1.00              
ATOM   3043  HA1 GLY Q 201      97.894 130.509 111.775  1.00  1.00              
ATOM   3044  HA2 GLY Q 201      97.606 131.273 113.343  1.00  1.00              
ATOM   3045  C   GLY Q 201      97.158 129.176 113.290  1.00  1.00              
ATOM   3046  O   GLY Q 201      97.653 128.130 113.756  1.00  1.00              
ATOM   3047  N   ILE Q 202      95.845 129.365 113.193  1.00  1.00              
ATOM   3048  H   ILE Q 202      95.495 130.257 112.852  1.00  1.00              
ATOM   3049  CA  ILE Q 202      94.926 128.342 113.687  1.00  1.00              
ATOM   3050  HA  ILE Q 202      95.435 127.842 114.512  1.00  1.00              
ATOM   3051  CB  ILE Q 202      93.676 128.954 114.397  1.00  1.00              
ATOM   3052  HB  ILE Q 202      93.046 129.451 113.658  1.00  1.00              
ATOM   3053  CG2 ILE Q 202      92.830 127.884 115.122  1.00  1.00              
ATOM   3054 1HG2 ILE Q 202      91.924 128.325 115.534  1.00  1.00              
ATOM   3055 2HG2 ILE Q 202      92.524 127.074 114.466  1.00  1.00              
ATOM   3056 3HG2 ILE Q 202      93.413 127.448 115.935  1.00  1.00              
ATOM   3057  CG1 ILE Q 202      94.155 130.012 115.435  1.00  1.00              
ATOM   3058 1HG1 ILE Q 202      94.390 130.932 114.901  1.00  1.00              
ATOM   3059 2HG1 ILE Q 202      95.079 129.663 115.901  1.00  1.00              
ATOM   3060  CD1 ILE Q 202      93.198 130.377 116.582  1.00  1.00              
ATOM   3061  HD1 ILE Q 202      93.555 131.281 117.077  1.00  1.00              
ATOM   3062  HD2 ILE Q 202      92.192 130.546 116.206  1.00  1.00              
ATOM   3063  HD3 ILE Q 202      93.171 129.570 117.316  1.00  1.00              
ATOM   3064  C   ILE Q 202      94.766 127.191 112.684  1.00  1.00              
ATOM   3065  O   ILE Q 202      95.701 126.423 112.437  1.00  1.00              
ATOM   3066  N   LEU Q 203      93.538 127.103 112.188  1.00  1.00              
ATOM   3067  H   LEU Q 203      92.904 127.718 112.666  1.00  1.00              
ATOM   3068  CA  LEU Q 203      92.891 126.311 111.145  1.00  1.00              
ATOM   3069  HA  LEU Q 203      92.627 127.009 110.351  1.00  1.00              
ATOM   3070  CB  LEU Q 203      93.743 125.199 110.503  1.00  1.00              
ATOM   3071  HB1 LEU Q 203      94.112 124.539 111.286  1.00  1.00              
ATOM   3072  HB2 LEU Q 203      94.601 125.661 110.013  1.00  1.00              
ATOM   3073  CG  LEU Q 203      92.953 124.356 109.471  1.00  1.00              
ATOM   3074  HG  LEU Q 203      92.246 123.713 109.993  1.00  1.00              
ATOM   3075  CD1 LEU Q 203      92.170 125.219 108.469  1.00  1.00              
ATOM   3076 1HD1 LEU Q 203      91.716 124.578 107.714  1.00  1.00              
ATOM   3077 2HD1 LEU Q 203      91.350 125.731 108.970  1.00  1.00              
ATOM   3078 3HD1 LEU Q 203      92.832 125.948 108.007  1.00  1.00              
ATOM   3079  CD2 LEU Q 203      93.898 123.467 108.656  1.00  1.00              
ATOM   3080 1HD2 LEU Q 203      93.338 122.919 107.898  1.00  1.00              
ATOM   3081 2HD2 LEU Q 203      94.677 124.071 108.196  1.00  1.00              
ATOM   3082 3HD2 LEU Q 203      94.352 122.733 109.313  1.00  1.00              
ATOM   3083  C   LEU Q 203      91.591 125.807 111.788  1.00  1.00              
ATOM   3084  O   LEU Q 203      91.511 124.753 112.427  1.00  1.00              
ATOM   3085  N   ALA Q 204      90.579 126.660 111.672  1.00  1.00              
ATOM   3086  H   ALA Q 204      90.691 127.472 111.074  1.00  1.00              
ATOM   3087  CA  ALA Q 204      89.333 126.553 112.403  1.00  1.00              
ATOM   3088  HA  ALA Q 204      89.282 125.558 112.828  1.00  1.00              
ATOM   3089  CB  ALA Q 204      89.320 127.576 113.537  1.00  1.00              
ATOM   3090  HB1 ALA Q 204      88.416 127.446 114.132  1.00  1.00              
ATOM   3091  HB2 ALA Q 204      90.185 127.420 114.178  1.00  1.00              
ATOM   3092  HB3 ALA Q 204      89.338 128.575 113.117  1.00  1.00              
ATOM   3093  C   ALA Q 204      88.122 126.649 111.480  1.00  1.00              
ATOM   3094  O   ALA Q 204      87.111 127.266 111.807  1.00  1.00              
ATOM   3095  N   ASP Q 205      88.214 126.030 110.314  1.00  1.00              
ATOM   3096  H   ASP Q 205      89.115 125.642 110.056  1.00  1.00              
ATOM   3097  CA  ASP Q 205      87.044 125.375 109.699  1.00  1.00              
ATOM   3098  HA  ASP Q 205      86.310 126.168 109.548  1.00  1.00              
ATOM   3099  CB  ASP Q 205      87.404 124.896 108.290  1.00  1.00              
ATOM   3100  HB1 ASP Q 205      87.778 125.748 107.718  1.00  1.00              
ATOM   3101  HB2 ASP Q 205      86.501 124.541 107.793  1.00  1.00              
ATOM   3102  CG  ASP Q 205      88.457 123.797 108.261  1.00  1.00              
ATOM   3103  OD1 ASP Q 205      89.320 123.763 109.171  1.00  1.00              
ATOM   3104  OD2 ASP Q 205      88.468 123.059 107.253  1.00  1.00              
ATOM   3105  C   ASP Q 205      86.293 124.324 110.521  1.00  1.00              
ATOM   3106  O   ASP Q 205      86.800 123.805 111.518  1.00  1.00              
ATOM   3107  N   GLU Q 206      85.060 124.044 110.076  1.00  1.00              
ATOM   3108  H   GLU Q 206      84.725 124.543 109.262  1.00  1.00              
ATOM   3109  CA  GLU Q 206      84.176 123.031 110.643  1.00  1.00              
ATOM   3110  HA  GLU Q 206      84.548 122.866 111.656  1.00  1.00              
ATOM   3111  CB  GLU Q 206      82.758 123.548 110.873  1.00  1.00              
ATOM   3112  HB1 GLU Q 206      82.802 124.534 111.339  1.00  1.00              
ATOM   3113  HB2 GLU Q 206      82.271 122.864 111.569  1.00  1.00              
ATOM   3114  CG  GLU Q 206      81.940 123.627 109.593  1.00  1.00              
ATOM   3115  HG1 GLU Q 206      81.943 122.648 109.112  1.00  1.00              
ATOM   3116  HG2 GLU Q 206      82.408 124.342 108.913  1.00  1.00              
ATOM   3117  CD  GLU Q 206      80.495 124.031 109.888  1.00  1.00              
ATOM   3118  OE1 GLU Q 206      79.904 124.684 109.008  1.00  1.00              
ATOM   3119  OE2 GLU Q 206      79.936 123.605 110.921  1.00  1.00              
ATOM   3120  C   GLU Q 206      84.280 121.659 109.979  1.00  1.00              
ATOM   3121  O   GLU Q 206      84.784 121.490 108.869  1.00  1.00              
ATOM   3122  N   MET Q 207      83.819 120.652 110.713  1.00  1.00              
ATOM   3123  H   MET Q 207      83.378 120.874 111.593  1.00  1.00              
ATOM   3124  CA  MET Q 207      83.898 119.255 110.313  1.00  1.00              
ATOM   3125  HA  MET Q 207      84.941 118.935 110.315  1.00  1.00              
ATOM   3126  CB  MET Q 207      83.096 118.415 111.321  1.00  1.00              
ATOM   3127  HB1 MET Q 207      83.132 117.366 111.021  1.00  1.00              
ATOM   3128  HB2 MET Q 207      82.054 118.734 111.271  1.00  1.00              
ATOM   3129  CG  MET Q 207      83.553 118.506 112.779  1.00  1.00              
ATOM   3130  HG1 MET Q 207      83.767 119.540 113.049  1.00  1.00              
ATOM   3131  HG2 MET Q 207      84.470 117.926 112.897  1.00  1.00              
ATOM   3132  SD  MET Q 207      82.299 117.865 113.919  1.00  1.00              
ATOM   3133  CE  MET Q 207      81.221 119.318 114.074  1.00  1.00              
ATOM   3134  HE1 MET Q 207      80.409 119.105 114.770  1.00  1.00              
ATOM   3135  HE2 MET Q 207      81.789 120.168 114.453  1.00  1.00              
ATOM   3136  HE3 MET Q 207      80.796 119.570 113.103  1.00  1.00              
ATOM   3137  C   MET Q 207      83.272 118.980 108.936  1.00  1.00              
ATOM   3138  O   MET Q 207      82.183 119.457 108.617  1.00  1.00              
ATOM   3139  N   GLY Q 208      83.942 118.122 108.167  1.00  1.00              
ATOM   3140  H   GLY Q 208      84.804 117.742 108.525  1.00  1.00              
ATOM   3141  CA  GLY Q 208      83.588 117.791 106.788  1.00  1.00              
ATOM   3142  HA1 GLY Q 208      82.624 118.228 106.524  1.00  1.00              
ATOM   3143  HA2 GLY Q 208      83.522 116.708 106.675  1.00  1.00              
ATOM   3144  C   GLY Q 208      84.633 118.325 105.801  1.00  1.00              
ATOM   3145  O   GLY Q 208      85.087 117.582 104.938  1.00  1.00              
ATOM   3146  N   LEU Q 209      85.096 119.567 105.995  1.00  1.00              
ATOM   3147  H   LEU Q 209      84.728 120.090 106.781  1.00  1.00              
ATOM   3148  CA  LEU Q 209      85.934 120.331 105.055  1.00  1.00              
ATOM   3149  HA  LEU Q 209      85.511 120.201 104.056  1.00  1.00              
ATOM   3150  CB  LEU Q 209      85.824 121.837 105.411  1.00  1.00              
ATOM   3151  HB1 LEU Q 209      86.661 122.364 104.956  1.00  1.00              
ATOM   3152  HB2 LEU Q 209      85.923 121.968 106.489  1.00  1.00              
ATOM   3153  CG  LEU Q 209      84.546 122.549 104.911  1.00  1.00              
ATOM   3154  HG  LEU Q 209      84.447 122.392 103.837  1.00  1.00              
ATOM   3155  CD1 LEU Q 209      83.257 122.090 105.596  1.00  1.00              
ATOM   3156 1HD1 LEU Q 209      82.427 122.713 105.268  1.00  1.00              
ATOM   3157 2HD1 LEU Q 209      83.026 121.062 105.321  1.00  1.00              
ATOM   3158 3HD1 LEU Q 209      83.356 122.174 106.679  1.00  1.00              
ATOM   3159  CD2 LEU Q 209      84.671 124.053 105.166  1.00  1.00              
ATOM   3160 1HD2 LEU Q 209      83.783 124.563 104.788  1.00  1.00              
ATOM   3161 2HD2 LEU Q 209      84.767 124.242 106.234  1.00  1.00              
ATOM   3162 3HD2 LEU Q 209      85.535 124.436 104.629  1.00  1.00              
ATOM   3163  C   LEU Q 209      87.404 119.866 104.923  1.00  1.00              
ATOM   3164  O   LEU Q 209      88.252 120.593 104.408  1.00  1.00              
ATOM   3165  N   GLY Q 210      87.744 118.650 105.355  1.00  1.00              
ATOM   3166  H   GLY Q 210      86.979 118.038 105.612  1.00  1.00              
ATOM   3167  CA  GLY Q 210      89.047 118.055 105.033  1.00  1.00              
ATOM   3168  HA1 GLY Q 210      89.120 117.983 103.949  1.00  1.00              
ATOM   3169  HA2 GLY Q 210      89.082 117.047 105.444  1.00  1.00              
ATOM   3170  C   GLY Q 210      90.290 118.819 105.535  1.00  1.00              
ATOM   3171  O   GLY Q 210      91.354 118.843 104.889  1.00  1.00              
ATOM   3172  N   LYS Q 211      90.156 119.386 106.743  1.00  1.00              
ATOM   3173  H   LYS Q 211      89.212 119.468 107.096  1.00  1.00              
ATOM   3174  CA  LYS Q 211      91.252 119.862 107.606  1.00  1.00              
ATOM   3175  HA  LYS Q 211      91.438 120.923 107.423  1.00  1.00              
ATOM   3176  CB  LYS Q 211      90.880 119.638 109.087  1.00  1.00              
ATOM   3177  HB1 LYS Q 211      91.796 119.673 109.684  1.00  1.00              
ATOM   3178  HB2 LYS Q 211      90.442 118.646 109.211  1.00  1.00              
ATOM   3179  CG  LYS Q 211      89.935 120.678 109.674  1.00  1.00              
ATOM   3180  HG1 LYS Q 211      88.997 120.695 109.118  1.00  1.00              
ATOM   3181  HG2 LYS Q 211      90.436 121.639 109.597  1.00  1.00              
ATOM   3182  CD  LYS Q 211      89.671 120.349 111.153  1.00  1.00              
ATOM   3183  HD1 LYS Q 211      90.617 120.308 111.699  1.00  1.00              
ATOM   3184  HD2 LYS Q 211      89.196 119.370 111.229  1.00  1.00              
ATOM   3185  CE  LYS Q 211      88.761 121.379 111.818  1.00  1.00              
ATOM   3186  HE1 LYS Q 211      88.600 121.084 112.858  1.00  1.00              
ATOM   3187  HE2 LYS Q 211      87.796 121.388 111.305  1.00  1.00              
ATOM   3188  NZ  LYS Q 211      89.356 122.731 111.781  1.00  1.00              
ATOM   3189  HZ1 LYS Q 211      88.677 123.400 112.116  1.00  1.00              
ATOM   3190  HZ2 LYS Q 211      90.203 122.772 112.348  1.00  1.00              
ATOM   3191  HZ3 LYS Q 211      89.571 122.996 110.821  1.00  1.00              
ATOM   3192  C   LYS Q 211      92.576 119.116 107.396  1.00  1.00              
ATOM   3193  O   LYS Q 211      93.620 119.722 107.128  1.00  1.00              
ATOM   3194  N   THR Q 212      92.488 117.787 107.530  1.00  1.00              
ATOM   3195  H   THR Q 212      91.591 117.399 107.781  1.00  1.00              
ATOM   3196  CA  THR Q 212      93.611 116.851 107.474  1.00  1.00              
ATOM   3197  HA  THR Q 212      94.268 117.065 108.318  1.00  1.00              
ATOM   3198  CB  THR Q 212      93.135 115.391 107.601  1.00  1.00              
ATOM   3199  HB  THR Q 212      92.764 115.032 106.641  1.00  1.00              
ATOM   3200  CG2 THR Q 212      94.245 114.463 108.086  1.00  1.00              
ATOM   3201 1HG2 THR Q 212      93.860 113.449 108.195  1.00  1.00              
ATOM   3202 2HG2 THR Q 212      95.060 114.447 107.362  1.00  1.00              
ATOM   3203 3HG2 THR Q 212      94.631 114.807 109.045  1.00  1.00              
ATOM   3204  OG1 THR Q 212      92.070 115.308 108.520  1.00  1.00              
ATOM   3205  HG1 THR Q 212      92.451 115.171 109.398  1.00  1.00              
ATOM   3206  C   THR Q 212      94.414 117.065 106.218  1.00  1.00              
ATOM   3207  O   THR Q 212      95.524 117.583 106.277  1.00  1.00              
ATOM   3208  N   LEU Q 213      93.751 116.789 105.099  1.00  1.00              
ATOM   3209  H   LEU Q 213      92.816 116.438 105.224  1.00  1.00              
ATOM   3210  CA  LEU Q 213      94.154 117.002 103.721  1.00  1.00              
ATOM   3211  HA  LEU Q 213      94.819 116.193 103.411  1.00  1.00              
ATOM   3212  CB  LEU Q 213      92.880 116.967 102.847  1.00  1.00              
ATOM   3213  HB1 LEU Q 213      93.197 116.719 101.851  1.00  1.00              
ATOM   3214  HB2 LEU Q 213      92.474 117.976 102.783  1.00  1.00              
ATOM   3215  CG  LEU Q 213      91.713 116.036 103.257  1.00  1.00              
ATOM   3216  HG  LEU Q 213      91.362 116.314 104.249  1.00  1.00              
ATOM   3217  CD1 LEU Q 213      90.541 116.236 102.299  1.00  1.00              
ATOM   3218 1HD1 LEU Q 213      89.678 115.669 102.646  1.00  1.00              
ATOM   3219 2HD1 LEU Q 213      90.284 117.292 102.248  1.00  1.00              
ATOM   3220 3HD1 LEU Q 213      90.807 115.903 101.299  1.00  1.00              
ATOM   3221  CD2 LEU Q 213      92.067 114.553 103.305  1.00  1.00              
ATOM   3222 1HD2 LEU Q 213      92.924 114.378 103.955  1.00  1.00              
ATOM   3223 2HD2 LEU Q 213      91.217 113.983 103.681  1.00  1.00              
ATOM   3224 3HD2 LEU Q 213      92.308 114.200 102.306  1.00  1.00              
ATOM   3225  C   LEU Q 213      94.888 118.319 103.536  1.00  1.00              
ATOM   3226  O   LEU Q 213      95.968 118.353 102.945  1.00  1.00              
ATOM   3227  N   GLN Q 214      94.326 119.405 104.074  1.00  1.00              
ATOM   3228  H   GLN Q 214      93.437 119.312 104.553  1.00  1.00              
ATOM   3229  CA  GLN Q 214      94.966 120.715 103.961  1.00  1.00              
ATOM   3230  HA  GLN Q 214      95.160 120.887 102.900  1.00  1.00              
ATOM   3231  CB  GLN Q 214      93.973 121.765 104.434  1.00  1.00              
ATOM   3232  HB1 GLN Q 214      93.977 121.813 105.524  1.00  1.00              
ATOM   3233  HB2 GLN Q 214      92.967 121.498 104.102  1.00  1.00              
ATOM   3234  CG  GLN Q 214      94.322 123.126 103.843  1.00  1.00              
ATOM   3235  HG1 GLN Q 214      94.207 123.102 102.760  1.00  1.00              
ATOM   3236  HG2 GLN Q 214      95.348 123.401 104.090  1.00  1.00              
ATOM   3237  CD  GLN Q 214      93.372 124.136 104.434  1.00  1.00              
ATOM   3238  OE1 GLN Q 214      92.299 124.412 103.923  1.00  1.00              
ATOM   3239  NE2 GLN Q 214      93.695 124.665 105.588  1.00  1.00              
ATOM   3240 1HE2 GLN Q 214      94.565 124.405 106.017  1.00  1.00              
ATOM   3241 2HE2 GLN Q 214      93.044 125.271 106.057  1.00  1.00              
ATOM   3242  C   GLN Q 214      96.317 120.818 104.684  1.00  1.00              
ATOM   3243  O   GLN Q 214      97.293 121.287 104.090  1.00  1.00              
ATOM   3244  N   THR Q 215      96.406 120.353 105.937  1.00  1.00              
ATOM   3245  H   THR Q 215      95.584 119.944 106.374  1.00  1.00              
ATOM   3246  CA  THR Q 215      97.710 120.342 106.639  1.00  1.00              
ATOM   3247  HA  THR Q 215      98.131 121.342 106.564  1.00  1.00              
ATOM   3248  CB  THR Q 215      97.607 120.035 108.135  1.00  1.00              
ATOM   3249  HB  THR Q 215      98.591 120.198 108.576  1.00  1.00              
ATOM   3250  CG2 THR Q 215      96.631 120.971 108.830  1.00  1.00              
ATOM   3251 1HG2 THR Q 215      96.778 120.866 109.898  1.00  1.00              
ATOM   3252 2HG2 THR Q 215      96.834 122.005 108.552  1.00  1.00              
ATOM   3253 3HG2 THR Q 215      95.603 120.714 108.578  1.00  1.00              
ATOM   3254  OG1 THR Q 215      97.238 118.699 108.390  1.00  1.00              
ATOM   3255  HG1 THR Q 215      96.491 118.455 107.829  1.00  1.00              
ATOM   3256  C   THR Q 215      98.744 119.383 106.030  1.00  1.00              
ATOM   3257  O   THR Q 215      99.933 119.708 105.988  1.00  1.00              
ATOM   3258  N   ILE Q 216      98.304 118.243 105.482  1.00  1.00              
ATOM   3259  H   ILE Q 216      97.317 118.016 105.570  1.00  1.00              
ATOM   3260  CA  ILE Q 216      99.180 117.311 104.757  1.00  1.00              
ATOM   3261  HA  ILE Q 216     100.009 117.033 105.410  1.00  1.00              
ATOM   3262  CB  ILE Q 216      98.439 116.016 104.317  1.00  1.00              
ATOM   3263  HB  ILE Q 216      97.657 116.292 103.609  1.00  1.00              
ATOM   3264  CG2 ILE Q 216      99.410 115.069 103.589  1.00  1.00              
ATOM   3265 1HG2 ILE Q 216      98.948 114.092 103.454  1.00  1.00              
ATOM   3266 2HG2 ILE Q 216      99.667 115.466 102.607  1.00  1.00              
ATOM   3267 3HG2 ILE Q 216     100.321 114.941 104.174  1.00  1.00              
ATOM   3268  CG1 ILE Q 216      97.744 115.220 105.444  1.00  1.00              
ATOM   3269 1HG1 ILE Q 216      97.186 114.395 104.998  1.00  1.00              
ATOM   3270 2HG1 ILE Q 216      97.025 115.851 105.938  1.00  1.00              
ATOM   3271  CD1 ILE Q 216      98.649 114.650 106.531  1.00  1.00              
ATOM   3272  HD1 ILE Q 216      98.035 114.156 107.284  1.00  1.00              
ATOM   3273  HD2 ILE Q 216      99.319 113.913 106.097  1.00  1.00              
ATOM   3274  HD3 ILE Q 216      99.220 115.449 107.004  1.00  1.00              
ATOM   3275  C   ILE Q 216      99.773 118.006 103.528  1.00  1.00              
ATOM   3276  O   ILE Q 216     100.990 118.035 103.338  1.00  1.00              
ATOM   3277  N   SER Q 217      98.915 118.627 102.719  1.00  1.00              
ATOM   3278  H   SER Q 217      97.927 118.569 102.936  1.00  1.00              
ATOM   3279  CA  SER Q 217      99.333 119.382 101.537  1.00  1.00              
ATOM   3280  HA  SER Q 217      99.812 118.709 100.825  1.00  1.00              
ATOM   3281  CB  SER Q 217      98.136 120.056 100.851  1.00  1.00              
ATOM   3282  HB1 SER Q 217      98.488 120.561  99.950  1.00  1.00              
ATOM   3283  HB2 SER Q 217      97.702 120.803 101.517  1.00  1.00              
ATOM   3284  OG  SER Q 217      97.132 119.137 100.486  1.00  1.00              
ATOM   3285  HG  SER Q 217      96.661 118.837 101.278  1.00  1.00              
ATOM   3286  C   SER Q 217     100.310 120.502 101.874  1.00  1.00              
ATOM   3287  O   SER Q 217     101.254 120.742 101.132  1.00  1.00              
ATOM   3288  N   LEU Q 218     100.091 121.177 103.002  1.00  1.00              
ATOM   3289  H   LEU Q 218      99.271 120.925 103.543  1.00  1.00              
ATOM   3290  CA  LEU Q 218     100.928 122.254 103.511  1.00  1.00              
ATOM   3291  HA  LEU Q 218     101.070 123.002 102.733  1.00  1.00              
ATOM   3292  CB  LEU Q 218     100.161 122.885 104.687  1.00  1.00              
ATOM   3293  HB1 LEU Q 218      99.933 122.096 105.396  1.00  1.00              
ATOM   3294  HB2 LEU Q 218      99.213 123.275 104.313  1.00  1.00              
ATOM   3295  CG  LEU Q 218     100.876 123.999 105.466  1.00  1.00              
ATOM   3296  HG  LEU Q 218     101.846 123.649 105.819  1.00  1.00              
ATOM   3297  CD1 LEU Q 218     101.088 125.240 104.600  1.00  1.00              
ATOM   3298 1HD1 LEU Q 218     101.786 125.014 103.794  1.00  1.00              
ATOM   3299 2HD1 LEU Q 218     100.143 125.571 104.173  1.00  1.00              
ATOM   3300 3HD1 LEU Q 218     101.508 126.046 105.201  1.00  1.00              
ATOM   3301  CD2 LEU Q 218     100.023 124.318 106.699  1.00  1.00              
ATOM   3302 1HD2 LEU Q 218      99.009 124.578 106.398  1.00  1.00              
ATOM   3303 2HD2 LEU Q 218      99.986 123.449 107.357  1.00  1.00              
ATOM   3304 3HD2 LEU Q 218     100.459 125.146 107.249  1.00  1.00              
ATOM   3305  C   LEU Q 218     102.318 121.784 103.936  1.00  1.00              
ATOM   3306  O   LEU Q 218     103.283 122.498 103.688  1.00  1.00              
ATOM   3307  N   LEU Q 219     102.432 120.600 104.542  1.00  1.00              
ATOM   3308  H   LEU Q 219     101.580 120.088 104.755  1.00  1.00              
ATOM   3309  CA  LEU Q 219     103.712 119.964 104.882  1.00  1.00              
ATOM   3310  HA  LEU Q 219     104.325 120.677 105.432  1.00  1.00              
ATOM   3311  CB  LEU Q 219     103.383 118.744 105.778  1.00  1.00              
ATOM   3312  HB1 LEU Q 219     103.146 117.887 105.145  1.00  1.00              
ATOM   3313  HB2 LEU Q 219     102.480 118.957 106.351  1.00  1.00              
ATOM   3314  CG  LEU Q 219     104.446 118.310 106.801  1.00  1.00              
ATOM   3315  HG  LEU Q 219     104.072 117.411 107.291  1.00  1.00              
ATOM   3316  CD1 LEU Q 219     105.805 117.979 106.189  1.00  1.00              
ATOM   3317 1HD1 LEU Q 219     105.681 117.285 105.359  1.00  1.00              
ATOM   3318 2HD1 LEU Q 219     106.311 118.876 105.842  1.00  1.00              
ATOM   3319 3HD1 LEU Q 219     106.431 117.503 106.943  1.00  1.00              
ATOM   3320  CD2 LEU Q 219     104.622 119.383 107.878  1.00  1.00              
ATOM   3321 1HD2 LEU Q 219     105.238 118.981 108.675  1.00  1.00              
ATOM   3322 2HD2 LEU Q 219     105.119 120.256 107.464  1.00  1.00              
ATOM   3323 3HD2 LEU Q 219     103.655 119.661 108.298  1.00  1.00              
ATOM   3324  C   LEU Q 219     104.470 119.529 103.632  1.00  1.00              
ATOM   3325  O   LEU Q 219     105.673 119.750 103.533  1.00  1.00              
ATOM   3326  N   GLY Q 220     103.762 118.993 102.637  1.00  1.00              
ATOM   3327  H   GLY Q 220     102.772 118.819 102.780  1.00  1.00              
ATOM   3328  CA  GLY Q 220     104.374 118.640 101.362  1.00  1.00              
ATOM   3329  HA1 GLY Q 220     103.641 118.113 100.751  1.00  1.00              
ATOM   3330  HA2 GLY Q 220     105.221 117.982 101.561  1.00  1.00              
ATOM   3331  C   GLY Q 220     104.880 119.854 100.582  1.00  1.00              
ATOM   3332  O   GLY Q 220     105.958 119.812  99.996  1.00  1.00              
ATOM   3333  N   TYR Q 221     104.142 120.964 100.646  1.00  1.00              
ATOM   3334  H   TYR Q 221     103.225 120.894 101.075  1.00  1.00              
ATOM   3335  CA  TYR Q 221     104.565 122.263 100.129  1.00  1.00              
ATOM   3336  HA  TYR Q 221     104.869 122.123  99.091  1.00  1.00              
ATOM   3337  CB  TYR Q 221     103.393 123.242 100.144  1.00  1.00              
ATOM   3338  HB1 TYR Q 221     103.194 123.576 101.163  1.00  1.00              
ATOM   3339  HB2 TYR Q 221     102.499 122.738  99.774  1.00  1.00              
ATOM   3340  CG  TYR Q 221     103.664 124.430  99.252  1.00  1.00              
ATOM   3341  CD1 TYR Q 221     103.402 124.328  97.873  1.00  1.00              
ATOM   3342  HD1 TYR Q 221     102.995 123.413  97.464  1.00  1.00              
ATOM   3343  CE1 TYR Q 221     103.693 125.407  97.022  1.00  1.00              
ATOM   3344  HE1 TYR Q 221     103.504 125.339  95.959  1.00  1.00              
ATOM   3345  CZ  TYR Q 221     104.239 126.590  97.559  1.00  1.00              
ATOM   3346  OH  TYR Q 221     104.526 127.624  96.738  1.00  1.00              
ATOM   3347  HH  TYR Q 221     104.882 128.378  97.211  1.00  1.00              
ATOM   3348  CE2 TYR Q 221     104.501 126.695  98.943  1.00  1.00              
ATOM   3349  HE2 TYR Q 221     104.907 127.610  99.351  1.00  1.00              
ATOM   3350  CD2 TYR Q 221     104.236 125.601  99.784  1.00  1.00              
ATOM   3351  HD2 TYR Q 221     104.452 125.669 100.841  1.00  1.00              
ATOM   3352  C   TYR Q 221     105.783 122.817 100.882  1.00  1.00              
ATOM   3353  O   TYR Q 221     106.712 123.359 100.286  1.00  1.00              
ATOM   3354  N   MET Q 222     105.820 122.618 102.200  1.00  1.00              
ATOM   3355  H   MET Q 222     104.994 122.228 102.640  1.00  1.00              
ATOM   3356  CA  MET Q 222     106.939 122.985 103.059  1.00  1.00              
ATOM   3357  HA  MET Q 222     107.076 124.057 102.965  1.00  1.00              
ATOM   3358  CB  MET Q 222     106.571 122.688 104.532  1.00  1.00              
ATOM   3359  HB1 MET Q 222     106.734 121.635 104.754  1.00  1.00              
ATOM   3360  HB2 MET Q 222     105.515 122.891 104.683  1.00  1.00              
ATOM   3361  CG  MET Q 222     107.325 123.505 105.584  1.00  1.00              
ATOM   3362  HG1 MET Q 222     108.361 123.179 105.585  1.00  1.00              
ATOM   3363  HG2 MET Q 222     106.913 123.243 106.559  1.00  1.00              
ATOM   3364  SD  MET Q 222     107.278 125.320 105.433  1.00  1.00              
ATOM   3365  CE  MET Q 222     105.499 125.645 105.266  1.00  1.00              
ATOM   3366  HE1 MET Q 222     104.955 125.196 106.096  1.00  1.00              
ATOM   3367  HE2 MET Q 222     105.324 126.723 105.261  1.00  1.00              
ATOM   3368  HE3 MET Q 222     105.133 125.229 104.327  1.00  1.00              
ATOM   3369  C   MET Q 222     108.240 122.310 102.603  1.00  1.00              
ATOM   3370  O   MET Q 222     109.204 122.987 102.208  1.00  1.00              
ATOM   3371  N   LYS Q 223     108.196 120.969 102.559  1.00  1.00              
ATOM   3372  H   LYS Q 223     107.337 120.519 102.870  1.00  1.00              
ATOM   3373  CA  LYS Q 223     109.287 120.089 102.145  1.00  1.00              
ATOM   3374  HA  LYS Q 223     110.136 120.277 102.801  1.00  1.00              
ATOM   3375  CB  LYS Q 223     108.888 118.607 102.320  1.00  1.00              
ATOM   3376  HB1 LYS Q 223     108.375 118.241 101.429  1.00  1.00              
ATOM   3377  HB2 LYS Q 223     108.181 118.527 103.149  1.00  1.00              
ATOM   3378  CG  LYS Q 223     110.070 117.677 102.666  1.00  1.00              
ATOM   3379  HG1 LYS Q 223     109.692 116.662 102.747  1.00  1.00              
ATOM   3380  HG2 LYS Q 223     110.433 117.954 103.653  1.00  1.00              
ATOM   3381  CD  LYS Q 223     111.275 117.633 101.714  1.00  1.00              
ATOM   3382  HD1 LYS Q 223     111.937 116.833 102.049  1.00  1.00              
ATOM   3383  HD2 LYS Q 223     111.831 118.569 101.778  1.00  1.00              
ATOM   3384  CE  LYS Q 223     110.878 117.356 100.264  1.00  1.00              
ATOM   3385  HE1 LYS Q 223     110.315 118.201  99.871  1.00  1.00              
ATOM   3386  HE2 LYS Q 223     110.224 116.478 100.223  1.00  1.00              
ATOM   3387  NZ  LYS Q 223     112.067 117.114  99.420  1.00  1.00              
ATOM   3388  HZ1 LYS Q 223     112.843 117.720  99.641  1.00  1.00              
ATOM   3389  HZ2 LYS Q 223     112.332 116.135  99.522  1.00  1.00              
ATOM   3390  HZ3 LYS Q 223     111.805 117.179  98.440  1.00  1.00              
ATOM   3391  C   LYS Q 223     109.753 120.389 100.728  1.00  1.00              
ATOM   3392  O   LYS Q 223     110.936 120.620 100.518  1.00  1.00              
ATOM   3393  N   HIS Q 224     108.850 120.399  99.750  1.00  1.00              
ATOM   3394  H   HIS Q 224     107.888 120.181  99.994  1.00  1.00              
ATOM   3395  CA  HIS Q 224     109.230 120.330  98.335  1.00  1.00              
ATOM   3396  HA  HIS Q 224     110.309 120.169  98.286  1.00  1.00              
ATOM   3397  CB  HIS Q 224     108.603 119.098  97.666  1.00  1.00              
ATOM   3398  HB1 HIS Q 224     107.691 119.376  97.137  1.00  1.00              
ATOM   3399  HB2 HIS Q 224     108.334 118.371  98.432  1.00  1.00              
ATOM   3400  CG  HIS Q 224     109.566 118.417  96.721  1.00  1.00              
ATOM   3401  ND1 HIS Q 224     110.438 117.391  97.079  1.00  1.00              
ATOM   3402  CE1 HIS Q 224     111.171 117.106  95.989  1.00  1.00              
ATOM   3403  HE1 HIS Q 224     111.950 116.347  95.932  1.00  1.00              
ATOM   3404  NE2 HIS Q 224     110.818 117.922  94.983  1.00  1.00              
ATOM   3405  HE2 HIS Q 224     111.264 117.935  94.075  1.00  1.00              
ATOM   3406  CD2 HIS Q 224     109.810 118.754  95.423  1.00  1.00              
ATOM   3407  HD2 HIS Q 224     109.333 119.555  94.876  1.00  1.00              
ATOM   3408  C   HIS Q 224     109.018 121.633  97.547  1.00  1.00              
ATOM   3409  O   HIS Q 224     109.139 121.638  96.324  1.00  1.00              
ATOM   3410  N   TYR Q 225     108.789 122.749  98.247  1.00  1.00              
ATOM   3411  H   TYR Q 225     108.483 122.662  99.207  1.00  1.00              
ATOM   3412  CA  TYR Q 225     109.044 124.086  97.712  1.00  1.00              
ATOM   3413  HA  TYR Q 225     109.535 123.973  96.744  1.00  1.00              
ATOM   3414  CB  TYR Q 225     107.737 124.852  97.424  1.00  1.00              
ATOM   3415  HB1 TYR Q 225     107.110 124.844  98.313  1.00  1.00              
ATOM   3416  HB2 TYR Q 225     107.191 124.335  96.635  1.00  1.00              
ATOM   3417  CG  TYR Q 225     107.956 126.299  97.002  1.00  1.00              
ATOM   3418  CD1 TYR Q 225     108.525 126.609  95.750  1.00  1.00              
ATOM   3419  HD1 TYR Q 225     108.761 125.820  95.050  1.00  1.00              
ATOM   3420  CE1 TYR Q 225     108.824 127.947  95.418  1.00  1.00              
ATOM   3421  HE1 TYR Q 225     109.303 128.183  94.480  1.00  1.00              
ATOM   3422  CZ  TYR Q 225     108.558 128.983  96.337  1.00  1.00              
ATOM   3423  OH  TYR Q 225     108.920 130.267  96.068  1.00  1.00              
ATOM   3424  HH  TYR Q 225     109.098 130.719  96.904  1.00  1.00              
ATOM   3425  CE2 TYR Q 225     107.943 128.677  97.569  1.00  1.00              
ATOM   3426  HE2 TYR Q 225     107.690 129.470  98.256  1.00  1.00              
ATOM   3427  CD2 TYR Q 225     107.648 127.341  97.897  1.00  1.00              
ATOM   3428  HD2 TYR Q 225     107.183 127.111  98.841  1.00  1.00              
ATOM   3429  C   TYR Q 225     110.028 124.912  98.533  1.00  1.00              
ATOM   3430  O   TYR Q 225     110.924 125.532  97.965  1.00  1.00              
ATOM   3431  N   ARG Q 226     109.943 124.897  99.867  1.00  1.00              
ATOM   3432  H   ARG Q 226     109.229 124.338 100.322  1.00  1.00              
ATOM   3433  CA  ARG Q 226     110.819 125.761 100.685  1.00  1.00              
ATOM   3434  HA  ARG Q 226     111.150 126.623 100.107  1.00  1.00              
ATOM   3435  CB  ARG Q 226     110.041 126.238 101.931  1.00  1.00              
ATOM   3436  HB1 ARG Q 226     110.528 127.138 102.313  1.00  1.00              
ATOM   3437  HB2 ARG Q 226     110.106 125.480 102.713  1.00  1.00              
ATOM   3438  CG  ARG Q 226     108.545 126.504 101.678  1.00  1.00              
ATOM   3439  HG1 ARG Q 226     107.993 125.596 101.902  1.00  1.00              
ATOM   3440  HG2 ARG Q 226     108.351 126.738 100.635  1.00  1.00              
ATOM   3441  CD  ARG Q 226     108.005 127.639 102.542  1.00  1.00              
ATOM   3442  HD1 ARG Q 226     108.513 127.641 103.507  1.00  1.00              
ATOM   3443  HD2 ARG Q 226     106.949 127.439 102.734  1.00  1.00              
ATOM   3444  NE  ARG Q 226     108.086 128.971 101.909  1.00  1.00              
ATOM   3445  HE  ARG Q 226     107.437 129.676 102.271  1.00  1.00              
ATOM   3446  CZ  ARG Q 226     108.795 129.474 100.918  1.00  1.00              
ATOM   3447  NH1 ARG Q 226     109.775 128.919 100.270  1.00  1.00              
ATOM   3448 1HH1 ARG Q 226     110.013 127.966 100.462  1.00  1.00              
ATOM   3449 2HH1 ARG Q 226     110.134 129.422  99.468  1.00  1.00              
ATOM   3450  NH2 ARG Q 226     108.454 130.650 100.539  1.00  1.00              
ATOM   3451 1HH2 ARG Q 226     107.808 131.115 101.169  1.00  1.00              
ATOM   3452 2HH2 ARG Q 226     109.037 131.223  99.945  1.00  1.00              
ATOM   3453  C   ARG Q 226     112.087 125.017 101.104  1.00  1.00              
ATOM   3454  O   ARG Q 226     112.798 125.510 101.962  1.00  1.00              
ATOM   3455  N   ASN Q 227     112.291 123.794 100.609  1.00  1.00              
ATOM   3456  H   ASN Q 227     111.663 123.475  99.890  1.00  1.00              
ATOM   3457  CA  ASN Q 227     113.200 122.810 101.180  1.00  1.00              
ATOM   3458  HA  ASN Q 227     112.754 121.837 101.023  1.00  1.00              
ATOM   3459  CB  ASN Q 227     114.528 122.780 100.395  1.00  1.00              
ATOM   3460  HB1 ASN Q 227     115.115 123.665 100.639  1.00  1.00              
ATOM   3461  HB2 ASN Q 227     114.328 122.787  99.325  1.00  1.00              
ATOM   3462  CG  ASN Q 227     115.334 121.521 100.697  1.00  1.00              
ATOM   3463  OD1 ASN Q 227     114.790 120.435 100.822  1.00  1.00              
ATOM   3464  ND2 ASN Q 227     116.628 121.639 100.860  1.00  1.00              
ATOM   3465 1HD2 ASN Q 227     117.076 122.533 100.797  1.00  1.00              
ATOM   3466 2HD2 ASN Q 227     117.179 120.823 101.101  1.00  1.00              
ATOM   3467  C   ASN Q 227     113.369 122.916 102.696  1.00  1.00              
ATOM   3468  O   ASN Q 227     114.462 123.084 103.241  1.00  1.00              
ATOM   3469  N   ILE Q 228     112.220 122.803 103.360  1.00  1.00              
ATOM   3470  H   ILE Q 228     111.369 122.792 102.812  1.00  1.00              
ATOM   3471  CA  ILE Q 228     112.104 122.540 104.794  1.00  1.00              
ATOM   3472  HA  ILE Q 228     113.098 122.580 105.243  1.00  1.00              
ATOM   3473  CB  ILE Q 228     111.289 123.667 105.460  1.00  1.00              
ATOM   3474  HB  ILE Q 228     110.288 123.679 105.036  1.00  1.00              
ATOM   3475  CG2 ILE Q 228     111.224 123.426 106.964  1.00  1.00              
ATOM   3476 1HG2 ILE Q 228     110.585 124.171 107.419  1.00  1.00              
ATOM   3477 2HG2 ILE Q 228     110.823 122.445 107.203  1.00  1.00              
ATOM   3478 3HG2 ILE Q 228     112.240 123.493 107.350  1.00  1.00              
ATOM   3479  CG1 ILE Q 228     111.942 125.051 105.222  1.00  1.00              
ATOM   3480 1HG1 ILE Q 228     111.954 125.241 104.159  1.00  1.00              
ATOM   3481 2HG1 ILE Q 228     112.978 125.034 105.567  1.00  1.00              
ATOM   3482  CD1 ILE Q 228     111.231 126.255 105.849  1.00  1.00              
ATOM   3483  HD1 ILE Q 228     111.676 127.169 105.456  1.00  1.00              
ATOM   3484  HD2 ILE Q 228     110.172 126.239 105.591  1.00  1.00              
ATOM   3485  HD3 ILE Q 228     111.352 126.250 106.931  1.00  1.00              
ATOM   3486  C   ILE Q 228     111.592 121.101 104.998  1.00  1.00              
ATOM   3487  O   ILE Q 228     110.415 120.898 105.328  1.00  1.00              
ATOM   3488  N   PRO Q 229     112.474 120.093 104.805  1.00  1.00              
ATOM   3489  CD  PRO Q 229     113.747 120.145 104.087  1.00  1.00              
ATOM   3490  HD1 PRO Q 229     114.359 120.975 104.429  1.00  1.00              
ATOM   3491  HD2 PRO Q 229     113.549 120.224 103.019  1.00  1.00              
ATOM   3492  CG  PRO Q 229     114.504 118.845 104.360  1.00  1.00              
ATOM   3493  HG1 PRO Q 229     115.241 118.999 105.148  1.00  1.00              
ATOM   3494  HG2 PRO Q 229     114.983 118.460 103.458  1.00  1.00              
ATOM   3495  CB  PRO Q 229     113.411 117.914 104.858  1.00  1.00              
ATOM   3496  HB1 PRO Q 229     113.803 117.110 105.482  1.00  1.00              
ATOM   3497  HB2 PRO Q 229     112.901 117.481 104.003  1.00  1.00              
ATOM   3498  CA  PRO Q 229     112.444 118.863 105.578  1.00  1.00              
ATOM   3499  HA  PRO Q 229     111.449 118.420 105.566  1.00  1.00              
ATOM   3500  C   PRO Q 229     112.779 119.191 107.038  1.00  1.00              
ATOM   3501  O   PRO Q 229     112.263 120.160 107.603  1.00  1.00              
ATOM   3502  N   GLY Q 230     113.608 118.376 107.674  1.00  1.00              
ATOM   3503  H   GLY Q 230     113.977 117.579 107.173  1.00  1.00              
ATOM   3504  CA  GLY Q 230     113.694 118.375 109.120  1.00  1.00              
ATOM   3505  HA1 GLY Q 230     113.618 119.386 109.520  1.00  1.00              
ATOM   3506  HA2 GLY Q 230     114.661 117.967 109.403  1.00  1.00              
ATOM   3507  C   GLY Q 230     112.584 117.525 109.713  1.00  1.00              
ATOM   3508  O   GLY Q 230     111.608 117.218 109.026  1.00  1.00              
ATOM   3509  N   PRO Q 231     112.710 117.162 110.993  1.00  1.00              
ATOM   3510  CD  PRO Q 231     113.917 117.201 111.806  1.00  1.00              
ATOM   3511  HD1 PRO Q 231     114.099 118.221 112.148  1.00  1.00              
ATOM   3512  HD2 PRO Q 231     114.782 116.819 111.265  1.00  1.00              
ATOM   3513  CG  PRO Q 231     113.626 116.296 112.997  1.00  1.00              
ATOM   3514  HG1 PRO Q 231     114.173 116.607 113.888  1.00  1.00              
ATOM   3515  HG2 PRO Q 231     113.854 115.262 112.745  1.00  1.00              
ATOM   3516  CB  PRO Q 231     112.121 116.450 113.167  1.00  1.00              
ATOM   3517  HB1 PRO Q 231     111.940 117.328 113.783  1.00  1.00              
ATOM   3518  HB2 PRO Q 231     111.692 115.557 113.620  1.00  1.00              
ATOM   3519  CA  PRO Q 231     111.581 116.671 111.746  1.00  1.00              
ATOM   3520  HA  PRO Q 231     111.288 115.706 111.327  1.00  1.00              
ATOM   3521  C   PRO Q 231     110.386 117.632 111.706  1.00  1.00              
ATOM   3522  O   PRO Q 231     110.499 118.810 112.073  1.00  1.00              
ATOM   3523  N   HIS Q 232     109.218 117.070 111.396  1.00  1.00              
ATOM   3524  H   HIS Q 232     109.224 116.164 110.933  1.00  1.00              
ATOM   3525  CA  HIS Q 232     107.912 117.660 111.698  1.00  1.00              
ATOM   3526  HA  HIS Q 232     108.040 118.608 112.217  1.00  1.00              
ATOM   3527  CB  HIS Q 232     107.186 117.973 110.383  1.00  1.00              
ATOM   3528  HB1 HIS Q 232     106.254 118.483 110.628  1.00  1.00              
ATOM   3529  HB2 HIS Q 232     106.934 117.036 109.890  1.00  1.00              
ATOM   3530  CG  HIS Q 232     107.963 118.834 109.403  1.00  1.00              
ATOM   3531  ND1 HIS Q 232     107.882 120.230 109.293  1.00  1.00              
ATOM   3532  CE1 HIS Q 232     108.681 120.555 108.263  1.00  1.00              
ATOM   3533  HE1 HIS Q 232     108.859 121.556 107.905  1.00  1.00              
ATOM   3534  NE2 HIS Q 232     109.257 119.467 107.741  1.00  1.00              
ATOM   3535  HE2 HIS Q 232     109.960 119.487 107.009  1.00  1.00              
ATOM   3536  CD2 HIS Q 232     108.810 118.368 108.437  1.00  1.00              
ATOM   3537  HD2 HIS Q 232     109.092 117.335 108.270  1.00  1.00              
ATOM   3538  C   HIS Q 232     107.109 116.699 112.595  1.00  1.00              
ATOM   3539  O   HIS Q 232     107.213 115.471 112.455  1.00  1.00              
ATOM   3540  N   MET Q 233     106.364 117.296 113.538  1.00  1.00              
ATOM   3541  H   MET Q 233     106.304 118.309 113.495  1.00  1.00              
ATOM   3542  CA  MET Q 233     105.716 116.689 114.714  1.00  1.00              
ATOM   3543  HA  MET Q 233     105.823 115.604 114.689  1.00  1.00              
ATOM   3544  CB  MET Q 233     106.334 117.230 116.027  1.00  1.00              
ATOM   3545  HB1 MET Q 233     106.375 118.319 115.966  1.00  1.00              
ATOM   3546  HB2 MET Q 233     107.346 116.865 116.128  1.00  1.00              
ATOM   3547  CG  MET Q 233     105.611 116.862 117.335  1.00  1.00              
ATOM   3548  HG1 MET Q 233     104.543 117.050 117.248  1.00  1.00              
ATOM   3549  HG2 MET Q 233     105.982 117.532 118.109  1.00  1.00              
ATOM   3550  SD  MET Q 233     105.872 115.163 117.918  1.00  1.00              
ATOM   3551  CE  MET Q 233     105.037 115.216 119.525  1.00  1.00              
ATOM   3552  HE1 MET Q 233     105.376 114.379 120.137  1.00  1.00              
ATOM   3553  HE2 MET Q 233     105.261 116.148 120.040  1.00  1.00              
ATOM   3554  HE3 MET Q 233     103.964 115.136 119.376  1.00  1.00              
ATOM   3555  C   MET Q 233     104.230 117.031 114.696  1.00  1.00              
ATOM   3556  O   MET Q 233     103.812 118.135 115.070  1.00  1.00              
ATOM   3557  N   VAL Q 234     103.418 116.069 114.275  1.00  1.00              
ATOM   3558  H   VAL Q 234     103.818 115.184 113.973  1.00  1.00              
ATOM   3559  CA  VAL Q 234     101.988 116.138 114.583  1.00  1.00              
ATOM   3560  HA  VAL Q 234     101.627 117.147 114.389  1.00  1.00              
ATOM   3561  CB  VAL Q 234     101.248 115.194 113.607  1.00  1.00              
ATOM   3562  HB  VAL Q 234     101.675 114.194 113.678  1.00  1.00              
ATOM   3563  CG1 VAL Q 234      99.748 115.092 113.841  1.00  1.00              
ATOM   3564 1HG1 VAL Q 234      99.270 114.527 113.039  1.00  1.00              
ATOM   3565 2HG1 VAL Q 234      99.581 114.555 114.769  1.00  1.00              
ATOM   3566 3HG1 VAL Q 234      99.297 116.084 113.896  1.00  1.00              
ATOM   3567  CG2 VAL Q 234     101.404 115.695 112.160  1.00  1.00              
ATOM   3568 1HG2 VAL Q 234     100.906 115.008 111.475  1.00  1.00              
ATOM   3569 2HG2 VAL Q 234     100.956 116.683 112.060  1.00  1.00              
ATOM   3570 3HG2 VAL Q 234     102.456 115.742 111.880  1.00  1.00              
ATOM   3571  C   VAL Q 234     101.775 115.870 116.085  1.00  1.00              
ATOM   3572  O   VAL Q 234     102.669 115.399 116.766  1.00  1.00              
ATOM   3573  N   LEU Q 235     100.603 116.171 116.619  1.00  1.00              
ATOM   3574  H   LEU Q 235      99.999 116.743 116.037  1.00  1.00              
ATOM   3575  CA  LEU Q 235      99.910 115.529 117.735  1.00  1.00              
ATOM   3576  HA  LEU Q 235     100.409 114.611 118.036  1.00  1.00              
ATOM   3577  CB  LEU Q 235      99.659 116.488 118.925  1.00  1.00              
ATOM   3578  HB1 LEU Q 235      98.710 116.211 119.387  1.00  1.00              
ATOM   3579  HB2 LEU Q 235      99.519 117.494 118.536  1.00  1.00              
ATOM   3580  CG  LEU Q 235     100.672 116.533 120.071  1.00  1.00              
ATOM   3581  HG  LEU Q 235     100.250 117.167 120.852  1.00  1.00              
ATOM   3582  CD1 LEU Q 235     100.873 115.139 120.664  1.00  1.00              
ATOM   3583 1HD1 LEU Q 235     101.455 115.194 121.576  1.00  1.00              
ATOM   3584 2HD1 LEU Q 235      99.904 114.701 120.896  1.00  1.00              
ATOM   3585 3HD1 LEU Q 235     101.393 114.500 119.956  1.00  1.00              
ATOM   3586  CD2 LEU Q 235     101.960 117.194 119.598  1.00  1.00              
ATOM   3587 1HD2 LEU Q 235     102.613 117.421 120.432  1.00  1.00              
ATOM   3588 2HD2 LEU Q 235     102.475 116.552 118.894  1.00  1.00              
ATOM   3589 3HD2 LEU Q 235     101.720 118.125 119.091  1.00  1.00              
ATOM   3590  C   LEU Q 235      98.540 115.215 117.166  1.00  1.00              
ATOM   3591  O   LEU Q 235      98.020 116.029 116.410  1.00  1.00              
ATOM   3592  N   VAL Q 236      97.935 114.114 117.567  1.00  1.00              
ATOM   3593  H   VAL Q 236      98.477 113.423 118.075  1.00  1.00              
ATOM   3594  CA  VAL Q 236      96.526 113.821 117.306  1.00  1.00              
ATOM   3595  HA  VAL Q 236      95.989 114.734 117.077  1.00  1.00              
ATOM   3596  CB  VAL Q 236      96.355 112.831 116.124  1.00  1.00              
ATOM   3597  HB  VAL Q 236      95.337 112.451 116.129  1.00  1.00              
ATOM   3598  CG1 VAL Q 236      96.522 113.515 114.776  1.00  1.00              
ATOM   3599 1HG1 VAL Q 236      96.456 112.776 113.980  1.00  1.00              
ATOM   3600 2HG1 VAL Q 236      95.735 114.255 114.649  1.00  1.00              
ATOM   3601 3HG1 VAL Q 236      97.481 114.010 114.718  1.00  1.00              
ATOM   3602  CG2 VAL Q 236      97.316 111.635 116.189  1.00  1.00              
ATOM   3603 1HG2 VAL Q 236      97.078 110.931 115.393  1.00  1.00              
ATOM   3604 2HG2 VAL Q 236      98.340 111.980 116.069  1.00  1.00              
ATOM   3605 3HG2 VAL Q 236      97.224 111.126 117.147  1.00  1.00              
ATOM   3606  C   VAL Q 236      95.924 113.200 118.568  1.00  1.00              
ATOM   3607  O   VAL Q 236      96.635 112.738 119.470  1.00  1.00              
ATOM   3608  N   PRO Q 237      94.598 113.118 118.664  1.00  1.00              
ATOM   3609  CD  PRO Q 237      93.630 113.967 118.015  1.00  1.00              
ATOM   3610  HD1 PRO Q 237      93.579 113.722 116.955  1.00  1.00              
ATOM   3611  HD2 PRO Q 237      93.888 115.016 118.152  1.00  1.00              
ATOM   3612  CG  PRO Q 237      92.298 113.669 118.690  1.00  1.00              
ATOM   3613  HG1 PRO Q 237      91.463 113.797 117.998  1.00  1.00              
ATOM   3614  HG2 PRO Q 237      92.170 114.313 119.559  1.00  1.00              
ATOM   3615  CB  PRO Q 237      92.453 112.216 119.133  1.00  1.00              
ATOM   3616  HB1 PRO Q 237      92.057 111.588 118.341  1.00  1.00              
ATOM   3617  HB2 PRO Q 237      91.913 112.024 120.061  1.00  1.00              
ATOM   3618  CA  PRO Q 237      93.966 111.988 119.302  1.00  1.00              
ATOM   3619  HA  PRO Q 237      94.214 112.007 120.363  1.00  1.00              
ATOM   3620  C   PRO Q 237      94.420 110.632 118.691  1.00  1.00              
ATOM   3621  O   PRO Q 237      94.689 110.472 117.485  1.00  1.00              
ATOM   3622  N   LYS Q 238      94.353 109.590 119.537  1.00  1.00              
ATOM   3623  H   LYS Q 238      94.175 109.788 120.508  1.00  1.00              
ATOM   3624  CA  LYS Q 238      94.102 108.220 119.048  1.00  1.00              
ATOM   3625  HA  LYS Q 238      94.920 107.958 118.373  1.00  1.00              
ATOM   3626  CB  LYS Q 238      94.096 107.198 120.201  1.00  1.00              
ATOM   3627  HB1 LYS Q 238      95.058 107.237 120.717  1.00  1.00              
ATOM   3628  HB2 LYS Q 238      94.000 106.202 119.767  1.00  1.00              
ATOM   3629  CG  LYS Q 238      92.968 107.411 121.229  1.00  1.00              
ATOM   3630  HG1 LYS Q 238      92.062 107.739 120.718  1.00  1.00              
ATOM   3631  HG2 LYS Q 238      93.261 108.199 121.924  1.00  1.00              
ATOM   3632  CD  LYS Q 238      92.618 106.130 122.007  1.00  1.00              
ATOM   3633  HD1 LYS Q 238      92.212 105.402 121.303  1.00  1.00              
ATOM   3634  HD2 LYS Q 238      91.827 106.362 122.723  1.00  1.00              
ATOM   3635  CE  LYS Q 238      93.789 105.469 122.751  1.00  1.00              
ATOM   3636  HE1 LYS Q 238      94.569 105.196 122.035  1.00  1.00              
ATOM   3637  HE2 LYS Q 238      93.429 104.549 123.218  1.00  1.00              
ATOM   3638  NZ  LYS Q 238      94.356 106.359 123.786  1.00  1.00              
ATOM   3639  HZ1 LYS Q 238      95.065 105.898 124.362  1.00  1.00              
ATOM   3640  HZ2 LYS Q 238      94.923 107.098 123.367  1.00  1.00              
ATOM   3641  HZ3 LYS Q 238      93.664 106.762 124.397  1.00  1.00              
ATOM   3642  C   LYS Q 238      92.815 108.187 118.182  1.00  1.00              
ATOM   3643  O   LYS Q 238      92.296 109.226 117.834  1.00  1.00              
ATOM   3644  N   SER Q 239      92.208 107.066 117.801  1.00  1.00              
ATOM   3645  H   SER Q 239      92.595 106.180 118.075  1.00  1.00              
ATOM   3646  CA  SER Q 239      91.085 107.074 116.818  1.00  1.00              
ATOM   3647  HA  SER Q 239      90.963 106.032 116.523  1.00  1.00              
ATOM   3648  CB  SER Q 239      89.711 107.456 117.412  1.00  1.00              
ATOM   3649  HB1 SER Q 239      89.276 106.564 117.865  1.00  1.00              
ATOM   3650  HB2 SER Q 239      89.050 107.771 116.603  1.00  1.00              
ATOM   3651  OG  SER Q 239      89.749 108.465 118.407  1.00  1.00              
ATOM   3652  HG  SER Q 239      90.418 109.118 118.152  1.00  1.00              
ATOM   3653  C   SER Q 239      91.411 107.781 115.448  1.00  1.00              
ATOM   3654  O   SER Q 239      91.748 107.151 114.431  1.00  1.00              
ATOM   3655  N   THR Q 240      91.399 109.114 115.414  1.00  1.00              
ATOM   3656  H   THR Q 240      91.283 109.612 116.286  1.00  1.00              
ATOM   3657  CA  THR Q 240      91.877 109.936 114.306  1.00  1.00              
ATOM   3658  HA  THR Q 240      91.249 109.672 113.454  1.00  1.00              
ATOM   3659  CB  THR Q 240      91.656 111.441 114.527  1.00  1.00              
ATOM   3660  HB  THR Q 240      92.073 111.993 113.683  1.00  1.00              
ATOM   3661  CG2 THR Q 240      90.176 111.796 114.658  1.00  1.00              
ATOM   3662 1HG2 THR Q 240      90.072 112.876 114.776  1.00  1.00              
ATOM   3663 2HG2 THR Q 240      89.648 111.490 113.755  1.00  1.00              
ATOM   3664 3HG2 THR Q 240      89.738 111.298 115.523  1.00  1.00              
ATOM   3665  OG1 THR Q 240      92.275 111.870 115.706  1.00  1.00              
ATOM   3666  HG1 THR Q 240      92.254 112.837 115.709  1.00  1.00              
ATOM   3667  C   THR Q 240      93.294 109.670 113.801  1.00  1.00              
ATOM   3668  O   THR Q 240      93.550 109.880 112.606  1.00  1.00              
ATOM   3669  N   LEU Q 241      94.184 109.122 114.638  1.00  1.00              
ATOM   3670  H   LEU Q 241      94.011 109.188 115.633  1.00  1.00              
ATOM   3671  CA  LEU Q 241      95.436 108.523 114.145  1.00  1.00              
ATOM   3672  HA  LEU Q 241      96.064 109.378 113.891  1.00  1.00              
ATOM   3673  CB  LEU Q 241      96.138 107.814 115.313  1.00  1.00              
ATOM   3674  HB1 LEU Q 241      95.606 106.897 115.570  1.00  1.00              
ATOM   3675  HB2 LEU Q 241      96.088 108.483 116.174  1.00  1.00              
ATOM   3676  CG  LEU Q 241      97.620 107.512 115.013  1.00  1.00              
ATOM   3677  HG  LEU Q 241      98.013 108.241 114.304  1.00  1.00              
ATOM   3678  CD1 LEU Q 241      98.435 107.629 116.300  1.00  1.00              
ATOM   3679 1HD1 LEU Q 241      99.482 107.408 116.094  1.00  1.00              
ATOM   3680 2HD1 LEU Q 241      98.370 108.649 116.681  1.00  1.00              
ATOM   3681 3HD1 LEU Q 241      98.053 106.936 117.049  1.00  1.00              
ATOM   3682  CD2 LEU Q 241      97.803 106.105 114.437  1.00  1.00              
ATOM   3683 1HD2 LEU Q 241      97.467 105.357 115.154  1.00  1.00              
ATOM   3684 2HD2 LEU Q 241      97.245 105.986 113.513  1.00  1.00              
ATOM   3685 3HD2 LEU Q 241      98.855 105.940 114.214  1.00  1.00              
ATOM   3686  C   LEU Q 241      95.383 107.701 112.848  1.00  1.00              
ATOM   3687  O   LEU Q 241      96.214 107.916 111.952  1.00  1.00              
ATOM   3688  N   HIS Q 242      94.430 106.773 112.722  1.00  1.00              
ATOM   3689  H   HIS Q 242      93.742 106.651 113.463  1.00  1.00              
ATOM   3690  CA  HIS Q 242      94.402 105.887 111.516  1.00  1.00              
ATOM   3691  HA  HIS Q 242      95.376 105.413 111.392  1.00  1.00              
ATOM   3692  CB  HIS Q 242      93.345 104.795 111.731  1.00  1.00              
ATOM   3693  HB1 HIS Q 242      93.266 104.196 110.823  1.00  1.00              
ATOM   3694  HB2 HIS Q 242      92.374 105.258 111.916  1.00  1.00              
ATOM   3695  CG  HIS Q 242      93.664 103.877 112.887  1.00  1.00              
ATOM   3696  ND1 HIS Q 242      93.533 104.195 114.242  1.00  1.00              
ATOM   3697  CE1 HIS Q 242      93.916 103.101 114.914  1.00  1.00              
ATOM   3698  HE1 HIS Q 242      93.922 103.015 115.992  1.00  1.00              
ATOM   3699  NE2 HIS Q 242      94.280 102.128 114.061  1.00  1.00              
ATOM   3700  HE2 HIS Q 242      94.590 101.205 114.326  1.00  1.00              
ATOM   3701  CD2 HIS Q 242      94.130 102.599 112.777  1.00  1.00              
ATOM   3702  HD2 HIS Q 242      94.326 102.066 111.857  1.00  1.00              
ATOM   3703  C   HIS Q 242      94.127 106.691 110.242  1.00  1.00              
ATOM   3704  O   HIS Q 242      94.839 106.556 109.226  1.00  1.00              
ATOM   3705  N   ASN Q 243      93.132 107.586 110.345  1.00  1.00              
ATOM   3706  H   ASN Q 243      92.617 107.662 111.214  1.00  1.00              
ATOM   3707  CA  ASN Q 243      92.814 108.487 109.224  1.00  1.00              
ATOM   3708  HA  ASN Q 243      92.528 107.883 108.361  1.00  1.00              
ATOM   3709  CB  ASN Q 243      91.637 109.399 109.606  1.00  1.00              
ATOM   3710  HB1 ASN Q 243      91.520 110.175 108.850  1.00  1.00              
ATOM   3711  HB2 ASN Q 243      91.835 109.885 110.560  1.00  1.00              
ATOM   3712  CG  ASN Q 243      90.341 108.628 109.716  1.00  1.00              
ATOM   3713  OD1 ASN Q 243      90.022 108.047 110.735  1.00  1.00              
ATOM   3714  ND2 ASN Q 243      89.564 108.568 108.660  1.00  1.00              
ATOM   3715 1HD2 ASN Q 243      89.840 108.974 107.785  1.00  1.00              
ATOM   3716 2HD2 ASN Q 243      88.742 108.001 108.768  1.00  1.00              
ATOM   3717  C   ASN Q 243      94.031 109.321 108.787  1.00  1.00              
ATOM   3718  O   ASN Q 243      94.377 109.364 107.601  1.00  1.00              
ATOM   3719  N   TRP Q 244      94.702 109.942 109.766  1.00  1.00              
ATOM   3720  H   TRP Q 244      94.378 109.850 110.724  1.00  1.00              
ATOM   3721  CA  TRP Q 244      95.905 110.731 109.503  1.00  1.00              
ATOM   3722  HA  TRP Q 244      95.637 111.561 108.848  1.00  1.00              
ATOM   3723  CB  TRP Q 244      96.425 111.326 110.818  1.00  1.00              
ATOM   3724  HB1 TRP Q 244      97.510 111.413 110.749  1.00  1.00              
ATOM   3725  HB2 TRP Q 244      96.224 110.641 111.643  1.00  1.00              
ATOM   3726  CG  TRP Q 244      95.909 112.689 111.176  1.00  1.00              
ATOM   3727  CD1 TRP Q 244      94.783 112.977 111.871  1.00  1.00              
ATOM   3728  HD1 TRP Q 244      94.083 112.246 112.250  1.00  1.00              
ATOM   3729  NE1 TRP Q 244      94.732 114.334 112.142  1.00  1.00              
ATOM   3730  HE1 TRP Q 244      94.071 114.771 112.797  1.00  1.00              
ATOM   3731  CE2 TRP Q 244      95.829 114.984 111.623  1.00  1.00              
ATOM   3732  CZ2 TRP Q 244      96.265 116.311 111.678  1.00  1.00              
ATOM   3733  HZ2 TRP Q 244      95.706 117.027 112.257  1.00  1.00              
ATOM   3734  CH2 TRP Q 244      97.429 116.686 110.986  1.00  1.00              
ATOM   3735  HH2 TRP Q 244      97.769 117.712 111.017  1.00  1.00              
ATOM   3736  CZ3 TRP Q 244      98.142 115.725 110.243  1.00  1.00              
ATOM   3737  HZ3 TRP Q 244      99.025 116.023 109.693  1.00  1.00              
ATOM   3738  CE3 TRP Q 244      97.716 114.382 110.232  1.00  1.00              
ATOM   3739  HE3 TRP Q 244      98.275 113.648 109.676  1.00  1.00              
ATOM   3740  CD2 TRP Q 244      96.562 113.973 110.937  1.00  1.00              
ATOM   3741  C   TRP Q 244      97.007 109.958 108.757  1.00  1.00              
ATOM   3742  O   TRP Q 244      97.534 110.449 107.747  1.00  1.00              
ATOM   3743  N   MET Q 245      97.326 108.737 109.205  1.00  1.00              
ATOM   3744  H   MET Q 245      96.851 108.379 110.029  1.00  1.00              
ATOM   3745  CA  MET Q 245      98.368 107.931 108.554  1.00  1.00              
ATOM   3746  HA  MET Q 245      99.280 108.526 108.512  1.00  1.00              
ATOM   3747  CB  MET Q 245      98.648 106.671 109.391  1.00  1.00              
ATOM   3748  HB1 MET Q 245      99.151 105.928 108.772  1.00  1.00              
ATOM   3749  HB2 MET Q 245      97.704 106.238 109.727  1.00  1.00              
ATOM   3750  CG  MET Q 245      99.532 106.971 110.609  1.00  1.00              
ATOM   3751  HG1 MET Q 245      99.623 106.060 111.202  1.00  1.00              
ATOM   3752  HG2 MET Q 245      99.025 107.713 111.227  1.00  1.00              
ATOM   3753  SD  MET Q 245     101.208 107.582 110.239  1.00  1.00              
ATOM   3754  CE  MET Q 245     101.950 106.150 109.415  1.00  1.00              
ATOM   3755  HE1 MET Q 245     102.992 106.369 109.182  1.00  1.00              
ATOM   3756  HE2 MET Q 245     101.896 105.281 110.073  1.00  1.00              
ATOM   3757  HE3 MET Q 245     101.421 105.944 108.485  1.00  1.00              
ATOM   3758  C   MET Q 245      98.056 107.552 107.104  1.00  1.00              
ATOM   3759  O   MET Q 245      98.921 107.670 106.220  1.00  1.00              
ATOM   3760  N   SER Q 246      96.820 107.117 106.841  1.00  1.00              
ATOM   3761  H   SER Q 246      96.135 107.079 107.592  1.00  1.00              
ATOM   3762  CA  SER Q 246      96.400 106.855 105.453  1.00  1.00              
ATOM   3763  HA  SER Q 246      97.028 106.080 105.016  1.00  1.00              
ATOM   3764  CB  SER Q 246      94.956 106.344 105.516  1.00  1.00              
ATOM   3765  HB1 SER Q 246      94.329 107.076 106.030  1.00  1.00              
ATOM   3766  HB2 SER Q 246      94.932 105.412 106.083  1.00  1.00              
ATOM   3767  OG  SER Q 246      94.424 106.112 104.233  1.00  1.00              
ATOM   3768  HG  SER Q 246      93.972 106.941 103.982  1.00  1.00              
ATOM   3769  C   SER Q 246      96.486 108.099 104.577  1.00  1.00              
ATOM   3770  O   SER Q 246      96.948 108.011 103.437  1.00  1.00              
ATOM   3771  N   GLU Q 247      96.122 109.272 105.102  1.00  1.00              
ATOM   3772  H   GLU Q 247      95.707 109.318 106.029  1.00  1.00              
ATOM   3773  CA  GLU Q 247      96.150 110.461 104.256  1.00  1.00              
ATOM   3774  HA  GLU Q 247      95.835 110.143 103.263  1.00  1.00              
ATOM   3775  CB  GLU Q 247      95.097 111.499 104.667  1.00  1.00              
ATOM   3776  HB1 GLU Q 247      95.156 112.333 103.966  1.00  1.00              
ATOM   3777  HB2 GLU Q 247      95.322 111.880 105.665  1.00  1.00              
ATOM   3778  CG  GLU Q 247      93.650 110.948 104.638  1.00  1.00              
ATOM   3779  HG1 GLU Q 247      92.963 111.793 104.555  1.00  1.00              
ATOM   3780  HG2 GLU Q 247      93.433 110.471 105.591  1.00  1.00              
ATOM   3781  CD  GLU Q 247      93.358 109.936 103.508  1.00  1.00              
ATOM   3782  OE1 GLU Q 247      93.437 108.707 103.727  1.00  1.00              
ATOM   3783  OE2 GLU Q 247      93.055 110.346 102.365  1.00  1.00              
ATOM   3784  C   GLU Q 247      97.559 110.995 103.985  1.00  1.00              
ATOM   3785  O   GLU Q 247      97.791 111.462 102.869  1.00  1.00              
ATOM   3786  N   PHE Q 248      98.548 110.766 104.860  1.00  1.00              
ATOM   3787  H   PHE Q 248      98.322 110.414 105.786  1.00  1.00              
ATOM   3788  CA  PHE Q 248      99.951 110.847 104.398  1.00  1.00              
ATOM   3789  HA  PHE Q 248     100.127 111.847 104.003  1.00  1.00              
ATOM   3790  CB  PHE Q 248     100.934 110.617 105.562  1.00  1.00              
ATOM   3791  HB1 PHE Q 248     101.906 110.348 105.146  1.00  1.00              
ATOM   3792  HB2 PHE Q 248     100.599 109.769 106.161  1.00  1.00              
ATOM   3793  CG  PHE Q 248     101.156 111.821 106.456  1.00  1.00              
ATOM   3794  CD1 PHE Q 248     101.927 112.906 105.996  1.00  1.00              
ATOM   3795  HD1 PHE Q 248     102.381 112.873 105.016  1.00  1.00              
ATOM   3796  CE1 PHE Q 248     102.107 114.044 106.804  1.00  1.00              
ATOM   3797  HE1 PHE Q 248     102.686 114.880 106.436  1.00  1.00              
ATOM   3798  CZ  PHE Q 248     101.533 114.086 108.086  1.00  1.00              
ATOM   3799  HZ  PHE Q 248     101.648 114.963 108.708  1.00  1.00              
ATOM   3800  CE2 PHE Q 248     100.813 112.982 108.569  1.00  1.00              
ATOM   3801  HE2 PHE Q 248     100.401 113.006 109.566  1.00  1.00              
ATOM   3802  CD2 PHE Q 248     100.611 111.856 107.752  1.00  1.00              
ATOM   3803  HD2 PHE Q 248     100.031 111.023 108.120  1.00  1.00              
ATOM   3804  C   PHE Q 248     100.255 109.861 103.272  1.00  1.00              
ATOM   3805  O   PHE Q 248     100.798 110.242 102.233  1.00  1.00              
ATOM   3806  N   LYS Q 249      99.881 108.585 103.441  1.00  1.00              
ATOM   3807  H   LYS Q 249      99.403 108.328 104.302  1.00  1.00              
ATOM   3808  CA  LYS Q 249     100.201 107.548 102.445  1.00  1.00              
ATOM   3809  HA  LYS Q 249     101.282 107.561 102.309  1.00  1.00              
ATOM   3810  CB  LYS Q 249      99.793 106.171 103.021  1.00  1.00              
ATOM   3811  HB1 LYS Q 249      98.716 106.174 103.188  1.00  1.00              
ATOM   3812  HB2 LYS Q 249     100.267 106.045 103.995  1.00  1.00              
ATOM   3813  CG  LYS Q 249     100.114 104.934 102.153  1.00  1.00              
ATOM   3814  HG1 LYS Q 249      99.613 105.040 101.191  1.00  1.00              
ATOM   3815  HG2 LYS Q 249      99.678 104.057 102.633  1.00  1.00              
ATOM   3816  CD  LYS Q 249     101.610 104.666 101.900  1.00  1.00              
ATOM   3817  HD1 LYS Q 249     102.094 105.595 101.599  1.00  1.00              
ATOM   3818  HD2 LYS Q 249     101.704 103.971 101.063  1.00  1.00              
ATOM   3819  CE  LYS Q 249     102.347 104.086 103.120  1.00  1.00              
ATOM   3820  HE1 LYS Q 249     102.076 104.669 104.006  1.00  1.00              
ATOM   3821  HE2 LYS Q 249     103.424 104.205 102.961  1.00  1.00              
ATOM   3822  NZ  LYS Q 249     102.038 102.645 103.325  1.00  1.00              
ATOM   3823  HZ1 LYS Q 249     102.515 102.278 104.140  1.00  1.00              
ATOM   3824  HZ2 LYS Q 249     101.043 102.507 103.448  1.00  1.00              
ATOM   3825  HZ3 LYS Q 249     102.348 102.095 102.533  1.00  1.00              
ATOM   3826  C   LYS Q 249      99.614 107.794 101.050  1.00  1.00              
ATOM   3827  O   LYS Q 249     100.185 107.312 100.073  1.00  1.00              
ATOM   3828  N   ARG Q 250      98.507 108.534 100.946  1.00  1.00              
ATOM   3829  H   ARG Q 250      98.069 108.806 101.821  1.00  1.00              
ATOM   3830  CA  ARG Q 250      97.779 108.790  99.690  1.00  1.00              
ATOM   3831  HA  ARG Q 250      98.094 108.079  98.924  1.00  1.00              
ATOM   3832  CB  ARG Q 250      96.278 108.599  99.963  1.00  1.00              
ATOM   3833  HB1 ARG Q 250      95.692 109.104  99.192  1.00  1.00              
ATOM   3834  HB2 ARG Q 250      96.031 109.059 100.923  1.00  1.00              
ATOM   3835  CG  ARG Q 250      95.888 107.108  99.962  1.00  1.00              
ATOM   3836  HG1 ARG Q 250      96.769 106.492 100.144  1.00  1.00              
ATOM   3837  HG2 ARG Q 250      95.501 106.850  98.976  1.00  1.00              
ATOM   3838  CD  ARG Q 250      94.850 106.741 101.031  1.00  1.00              
ATOM   3839  HD1 ARG Q 250      95.353 106.762 101.996  1.00  1.00              
ATOM   3840  HD2 ARG Q 250      94.499 105.720 100.871  1.00  1.00              
ATOM   3841  NE  ARG Q 250      93.707 107.666 101.094  1.00  1.00              
ATOM   3842  HE  ARG Q 250      93.670 108.283 101.909  1.00  1.00              
ATOM   3843  CZ  ARG Q 250      92.665 107.751 100.301  1.00  1.00              
ATOM   3844  NH1 ARG Q 250      92.531 107.008  99.239  1.00  1.00              
ATOM   3845 1HH1 ARG Q 250      93.275 106.378  99.010  1.00  1.00              
ATOM   3846 2HH1 ARG Q 250      91.723 107.102  98.658  1.00  1.00              
ATOM   3847  NH2 ARG Q 250      91.732 108.604 100.583  1.00  1.00              
ATOM   3848 1HH2 ARG Q 250      91.934 109.234 101.363  1.00  1.00              
ATOM   3849 2HH2 ARG Q 250      90.887 108.672 100.058  1.00  1.00              
ATOM   3850  C   ARG Q 250      98.045 110.161  99.088  1.00  1.00              
ATOM   3851  O   ARG Q 250      98.179 110.261  97.870  1.00  1.00              
ATOM   3852  N   TRP Q 251      98.156 111.201  99.910  1.00  1.00              
ATOM   3853  H   TRP Q 251      98.032 111.063 100.907  1.00  1.00              
ATOM   3854  CA  TRP Q 251      98.465 112.547  99.430  1.00  1.00              
ATOM   3855  HA  TRP Q 251      97.942 112.718  98.495  1.00  1.00              
ATOM   3856  CB  TRP Q 251      97.972 113.603 100.430  1.00  1.00              
ATOM   3857  HB1 TRP Q 251      98.373 114.571 100.126  1.00  1.00              
ATOM   3858  HB2 TRP Q 251      98.377 113.388 101.414  1.00  1.00              
ATOM   3859  CG  TRP Q 251      96.478 113.739 100.521  1.00  1.00              
ATOM   3860  CD1 TRP Q 251      95.607 112.776 100.906  1.00  1.00              
ATOM   3861  HD1 TRP Q 251      95.878 111.783 101.238  1.00  1.00              
ATOM   3862  NE1 TRP Q 251      94.312 113.216 100.743  1.00  1.00              
ATOM   3863  HE1 TRP Q 251      93.507 112.630 100.944  1.00  1.00              
ATOM   3864  CE2 TRP Q 251      94.281 114.495 100.224  1.00  1.00              
ATOM   3865  CZ2 TRP Q 251      93.240 115.337  99.808  1.00  1.00              
ATOM   3866  HZ2 TRP Q 251      92.222 114.984  99.837  1.00  1.00              
ATOM   3867  CH2 TRP Q 251      93.541 116.629  99.334  1.00  1.00              
ATOM   3868  HH2 TRP Q 251      92.747 117.293  99.023  1.00  1.00              
ATOM   3869  CZ3 TRP Q 251      94.882 117.049  99.261  1.00  1.00              
ATOM   3870  HZ3 TRP Q 251      95.120 118.037  98.892  1.00  1.00              
ATOM   3871  CE3 TRP Q 251      95.922 116.179  99.644  1.00  1.00              
ATOM   3872  HE3 TRP Q 251      96.948 116.503  99.558  1.00  1.00              
ATOM   3873  CD2 TRP Q 251      95.651 114.879 100.129  1.00  1.00              
ATOM   3874  C   TRP Q 251      99.944 112.725  99.112  1.00  1.00              
ATOM   3875  O   TRP Q 251     100.266 113.450  98.171  1.00  1.00              
ATOM   3876  N   VAL Q 252     100.827 112.053  99.856  1.00  1.00              
ATOM   3877  H   VAL Q 252     100.482 111.445 100.595  1.00  1.00              
ATOM   3878  CA  VAL Q 252     102.262 112.356  99.860  1.00  1.00              
ATOM   3879  HA  VAL Q 252     102.526 112.675  98.853  1.00  1.00              
ATOM   3880  CB  VAL Q 252     102.507 113.601 100.744  1.00  1.00              
ATOM   3881  HB  VAL Q 252     101.787 114.359 100.432  1.00  1.00              
ATOM   3882  CG1 VAL Q 252     102.241 113.379 102.237  1.00  1.00              
ATOM   3883 1HG1 VAL Q 252     102.277 114.337 102.753  1.00  1.00              
ATOM   3884 2HG1 VAL Q 252     101.249 112.954 102.375  1.00  1.00              
ATOM   3885 3HG1 VAL Q 252     102.982 112.710 102.670  1.00  1.00              
ATOM   3886  CG2 VAL Q 252     103.874 114.220 100.463  1.00  1.00              
ATOM   3887 1HG2 VAL Q 252     104.031 115.086 101.104  1.00  1.00              
ATOM   3888 2HG2 VAL Q 252     104.657 113.487 100.631  1.00  1.00              
ATOM   3889 3HG2 VAL Q 252     103.919 114.541  99.422  1.00  1.00              
ATOM   3890  C   VAL Q 252     103.154 111.133 100.135  1.00  1.00              
ATOM   3891  O   VAL Q 252     103.947 111.111 101.073  1.00  1.00              
ATOM   3892  N   PRO Q 253     103.048 110.074  99.308  1.00  1.00              
ATOM   3893  CD  PRO Q 253     102.296 110.032  98.059  1.00  1.00              
ATOM   3894  HD1 PRO Q 253     102.417 110.947  97.477  1.00  1.00              
ATOM   3895  HD2 PRO Q 253     101.241 109.858  98.274  1.00  1.00              
ATOM   3896  CG  PRO Q 253     102.860 108.847  97.286  1.00  1.00              
ATOM   3897  HG1 PRO Q 253     103.760 109.151  96.750  1.00  1.00              
ATOM   3898  HG2 PRO Q 253     102.125 108.420  96.604  1.00  1.00              
ATOM   3899  CB  PRO Q 253     103.229 107.882  98.407  1.00  1.00              
ATOM   3900  HB1 PRO Q 253     104.009 107.190  98.087  1.00  1.00              
ATOM   3901  HB2 PRO Q 253     102.335 107.339  98.706  1.00  1.00              
ATOM   3902  CA  PRO Q 253     103.682 108.777  99.566  1.00  1.00              
ATOM   3903  HA  PRO Q 253     103.288 108.375 100.500  1.00  1.00              
ATOM   3904  C   PRO Q 253     105.220 108.781  99.681  1.00  1.00              
ATOM   3905  O   PRO Q 253     105.803 107.819 100.180  1.00  1.00              
ATOM   3906  N   THR Q 254     105.863 109.844  99.196  1.00  1.00              
ATOM   3907  H   THR Q 254     105.300 110.604  98.850  1.00  1.00              
ATOM   3908  CA  THR Q 254     107.313 110.064  99.277  1.00  1.00              
ATOM   3909  HA  THR Q 254     107.819 109.135  99.013  1.00  1.00              
ATOM   3910  CB  THR Q 254     107.751 111.133  98.252  1.00  1.00              
ATOM   3911  HB  THR Q 254     107.577 110.718  97.259  1.00  1.00              
ATOM   3912  CG2 THR Q 254     106.981 112.450  98.340  1.00  1.00              
ATOM   3913 1HG2 THR Q 254     107.364 113.128  97.578  1.00  1.00              
ATOM   3914 2HG2 THR Q 254     105.921 112.292  98.150  1.00  1.00              
ATOM   3915 3HG2 THR Q 254     107.113 112.898  99.325  1.00  1.00              
ATOM   3916  OG1 THR Q 254     109.121 111.451  98.341  1.00  1.00              
ATOM   3917  HG1 THR Q 254     109.240 112.217  98.939  1.00  1.00              
ATOM   3918  C   THR Q 254     107.834 110.450 100.664  1.00  1.00              
ATOM   3919  O   THR Q 254     108.965 110.103 101.001  1.00  1.00              
ATOM   3920  N   LEU Q 255     107.009 111.124 101.474  1.00  1.00              
ATOM   3921  H   LEU Q 255     106.043 111.256 101.204  1.00  1.00              
ATOM   3922  CA  LEU Q 255     107.402 111.527 102.821  1.00  1.00              
ATOM   3923  HA  LEU Q 255     108.375 112.020 102.773  1.00  1.00              
ATOM   3924  CB  LEU Q 255     106.361 112.514 103.401  1.00  1.00              
ATOM   3925  HB1 LEU Q 255     106.438 112.507 104.485  1.00  1.00              
ATOM   3926  HB2 LEU Q 255     105.363 112.143 103.167  1.00  1.00              
ATOM   3927  CG  LEU Q 255     106.470 113.982 102.939  1.00  1.00              
ATOM   3928  HG  LEU Q 255     106.300 114.020 101.869  1.00  1.00              
ATOM   3929  CD1 LEU Q 255     105.410 114.832 103.653  1.00  1.00              
ATOM   3930 1HD1 LEU Q 255     105.393 115.836 103.230  1.00  1.00              
ATOM   3931 2HD1 LEU Q 255     104.434 114.377 103.535  1.00  1.00              
ATOM   3932 3HD1 LEU Q 255     105.637 114.883 104.719  1.00  1.00              
ATOM   3933  CD2 LEU Q 255     107.795 114.683 103.207  1.00  1.00              
ATOM   3934 1HD2 LEU Q 255     107.733 115.694 102.814  1.00  1.00              
ATOM   3935 2HD2 LEU Q 255     107.995 114.719 104.275  1.00  1.00              
ATOM   3936 3HD2 LEU Q 255     108.609 114.166 102.700  1.00  1.00              
ATOM   3937  C   LEU Q 255     107.532 110.302 103.734  1.00  1.00              
ATOM   3938  O   LEU Q 255     106.623 109.471 103.888  1.00  1.00              
ATOM   3939  N   ARG Q 256     108.675 110.237 104.398  1.00  1.00              
ATOM   3940  H   ARG Q 256     109.281 111.048 104.261  1.00  1.00              
ATOM   3941  CA  ARG Q 256     108.993 109.401 105.549  1.00  1.00              
ATOM   3942  HA  ARG Q 256     108.802 108.372 105.280  1.00  1.00              
ATOM   3943  CB  ARG Q 256     110.478 109.618 105.885  1.00  1.00              
ATOM   3944  HB1 ARG Q 256     110.728 109.063 106.787  1.00  1.00              
ATOM   3945  HB2 ARG Q 256     110.599 110.669 106.134  1.00  1.00              
ATOM   3946  CG  ARG Q 256     111.517 109.280 104.810  1.00  1.00              
ATOM   3947  HG1 ARG Q 256     111.224 109.663 103.832  1.00  1.00              
ATOM   3948  HG2 ARG Q 256     111.665 108.205 104.765  1.00  1.00              
ATOM   3949  CD  ARG Q 256     112.803 109.969 105.262  1.00  1.00              
ATOM   3950  HD1 ARG Q 256     112.895 109.873 106.345  1.00  1.00              
ATOM   3951  HD2 ARG Q 256     112.727 111.034 105.022  1.00  1.00              
ATOM   3952  NE  ARG Q 256     114.016 109.402 104.658  1.00  1.00              
ATOM   3953  HE  ARG Q 256     113.944 108.598 104.059  1.00  1.00              
ATOM   3954  CZ  ARG Q 256     115.225 109.858 104.912  1.00  1.00              
ATOM   3955  NH1 ARG Q 256     115.417 110.856 105.731  1.00  1.00              
ATOM   3956 1HH1 ARG Q 256     114.652 111.357 106.156  1.00  1.00              
ATOM   3957 2HH1 ARG Q 256     116.375 111.192 105.865  1.00  1.00              
ATOM   3958  NH2 ARG Q 256     116.256 109.290 104.364  1.00  1.00              
ATOM   3959 1HH2 ARG Q 256     116.181 108.431 103.848  1.00  1.00              
ATOM   3960 2HH2 ARG Q 256     117.163 109.727 104.542  1.00  1.00              
ATOM   3961  C   ARG Q 256     108.156 109.789 106.787  1.00  1.00              
ATOM   3962  O   ARG Q 256     108.655 110.224 107.832  1.00  1.00              
ATOM   3963  N   SER Q 257     106.859 109.530 106.750  1.00  1.00              
ATOM   3964  H   SER Q 257     106.442 109.324 105.854  1.00  1.00              
ATOM   3965  CA  SER Q 257     106.097 109.387 107.997  1.00  1.00              
ATOM   3966  HA  SER Q 257     106.101 110.356 108.488  1.00  1.00              
ATOM   3967  CB  SER Q 257     104.635 109.053 107.652  1.00  1.00              
ATOM   3968  HB1 SER Q 257     104.139 109.971 107.330  1.00  1.00              
ATOM   3969  HB2 SER Q 257     104.110 108.674 108.529  1.00  1.00              
ATOM   3970  OG  SER Q 257     104.565 108.109 106.592  1.00  1.00              
ATOM   3971  HG  SER Q 257     105.069 108.486 105.855  1.00  1.00              
ATOM   3972  C   SER Q 257     106.733 108.380 108.959  1.00  1.00              
ATOM   3973  O   SER Q 257     107.692 107.693 108.621  1.00  1.00              
ATOM   3974  N   VAL Q 258     106.191 108.287 110.162  1.00  1.00              
ATOM   3975  H   VAL Q 258     105.547 109.030 110.419  1.00  1.00              
ATOM   3976  CA  VAL Q 258     106.407 107.255 111.176  1.00  1.00              
ATOM   3977  HA  VAL Q 258     106.256 106.278 110.720  1.00  1.00              
ATOM   3978  CB  VAL Q 258     107.831 107.309 111.790  1.00  1.00              
ATOM   3979  HB  VAL Q 258     108.556 107.285 110.978  1.00  1.00              
ATOM   3980  CG1 VAL Q 258     108.108 108.568 112.616  1.00  1.00              
ATOM   3981 1HG1 VAL Q 258     109.138 108.553 112.963  1.00  1.00              
ATOM   3982 2HG1 VAL Q 258     107.978 109.451 111.989  1.00  1.00              
ATOM   3983 3HG1 VAL Q 258     107.450 108.618 113.482  1.00  1.00              
ATOM   3984  CG2 VAL Q 258     108.124 106.079 112.662  1.00  1.00              
ATOM   3985 1HG2 VAL Q 258     109.175 106.089 112.954  1.00  1.00              
ATOM   3986 2HG2 VAL Q 258     107.520 106.078 113.569  1.00  1.00              
ATOM   3987 3HG2 VAL Q 258     107.934 105.168 112.095  1.00  1.00              
ATOM   3988  C   VAL Q 258     105.336 107.479 112.235  1.00  1.00              
ATOM   3989  O   VAL Q 258     104.881 108.604 112.424  1.00  1.00              
ATOM   3990  N   CYS Q 259     104.937 106.439 112.948  1.00  1.00              
ATOM   3991  H   CYS Q 259     105.383 105.542 112.818  1.00  1.00              
ATOM   3992  CA  CYS Q 259     103.939 106.558 113.990  1.00  1.00              
ATOM   3993  HA  CYS Q 259     103.662 107.597 114.165  1.00  1.00              
ATOM   3994  CB  CYS Q 259     102.684 105.800 113.541  1.00  1.00              
ATOM   3995  HB1 CYS Q 259     102.956 104.804 113.188  1.00  1.00              
ATOM   3996  HB2 CYS Q 259     102.198 106.348 112.733  1.00  1.00              
ATOM   3997  SG  CYS Q 259     101.541 105.633 114.936  1.00  1.00              
ATOM   3998  HG  CYS Q 259     102.316 104.816 115.666  1.00  1.00              
ATOM   3999  C   CYS Q 259     104.517 106.022 115.297  1.00  1.00              
ATOM   4000  O   CYS Q 259     104.885 104.854 115.379  1.00  1.00              
ATOM   4001  N   LEU Q 260     104.596 106.881 116.311  1.00  1.00              
ATOM   4002  H   LEU Q 260     104.228 107.819 116.179  1.00  1.00              
ATOM   4003  CA  LEU Q 260     105.253 106.594 117.581  1.00  1.00              
ATOM   4004  HA  LEU Q 260     105.826 105.669 117.501  1.00  1.00              
ATOM   4005  CB  LEU Q 260     106.234 107.722 117.955  1.00  1.00              
ATOM   4006  HB1 LEU Q 260     106.679 107.480 118.922  1.00  1.00              
ATOM   4007  HB2 LEU Q 260     105.655 108.632 118.083  1.00  1.00              
ATOM   4008  CG  LEU Q 260     107.369 108.013 116.960  1.00  1.00              
ATOM   4009  HG  LEU Q 260     106.949 108.240 115.980  1.00  1.00              
ATOM   4010  CD1 LEU Q 260     108.150 109.237 117.442  1.00  1.00              
ATOM   4011 1HD1 LEU Q 260     108.954 109.462 116.742  1.00  1.00              
ATOM   4012 2HD1 LEU Q 260     107.484 110.097 117.506  1.00  1.00              
ATOM   4013 3HD1 LEU Q 260     108.576 109.044 118.427  1.00  1.00              
ATOM   4014  CD2 LEU Q 260     108.345 106.844 116.823  1.00  1.00              
ATOM   4015 1HD2 LEU Q 260     109.148 107.110 116.133  1.00  1.00              
ATOM   4016 2HD2 LEU Q 260     108.776 106.596 117.794  1.00  1.00              
ATOM   4017 3HD2 LEU Q 260     107.828 105.971 116.426  1.00  1.00              
ATOM   4018  C   LEU Q 260     104.205 106.387 118.680  1.00  1.00              
ATOM   4019  O   LEU Q 260     103.902 107.283 119.468  1.00  1.00              
ATOM   4020  N   ILE Q 261     103.637 105.185 118.695  1.00  1.00              
ATOM   4021  H   ILE Q 261     103.960 104.505 118.020  1.00  1.00              
ATOM   4022  CA  ILE Q 261     102.701 104.705 119.716  1.00  1.00              
ATOM   4023  HA  ILE Q 261     102.809 105.310 120.617  1.00  1.00              
ATOM   4024  CB  ILE Q 261     101.228 104.797 119.230  1.00  1.00              
ATOM   4025  HB  ILE Q 261     100.596 104.500 120.068  1.00  1.00              
ATOM   4026  CG2 ILE Q 261     100.843 106.246 118.875  1.00  1.00              
ATOM   4027 1HG2 ILE Q 261      99.763 106.341 118.776  1.00  1.00              
ATOM   4028 2HG2 ILE Q 261     101.173 106.923 119.662  1.00  1.00              
ATOM   4029 3HG2 ILE Q 261     101.318 106.545 117.940  1.00  1.00              
ATOM   4030  CG1 ILE Q 261     100.923 103.812 118.073  1.00  1.00              
ATOM   4031 1HG1 ILE Q 261     101.090 102.793 118.419  1.00  1.00              
ATOM   4032 2HG1 ILE Q 261     101.608 103.995 117.247  1.00  1.00              
ATOM   4033  CD1 ILE Q 261      99.484 103.869 117.546  1.00  1.00              
ATOM   4034  HD1 ILE Q 261      98.780 103.745 118.370  1.00  1.00              
ATOM   4035  HD2 ILE Q 261      99.301 104.817 117.044  1.00  1.00              
ATOM   4036  HD3 ILE Q 261      99.333 103.064 116.825  1.00  1.00              
ATOM   4037  C   ILE Q 261     103.048 103.258 120.075  1.00  1.00              
ATOM   4038  O   ILE Q 261     103.699 102.565 119.291  1.00  1.00              
ATOM   4039  N   GLY Q 262     102.564 102.788 121.222  1.00  1.00              
ATOM   4040  H   GLY Q 262     102.113 103.425 121.860  1.00  1.00              
ATOM   4041  CA  GLY Q 262     102.644 101.381 121.611  1.00  1.00              
ATOM   4042  HA1 GLY Q 262     103.380 100.863 120.998  1.00  1.00              
ATOM   4043  HA2 GLY Q 262     101.680 100.901 121.441  1.00  1.00              
ATOM   4044  C   GLY Q 262     103.029 101.173 123.072  1.00  1.00              
ATOM   4045  O   GLY Q 262     103.040 102.117 123.858  1.00  1.00              
ATOM   4046  N   ASP Q 263     103.361  99.942 123.443  1.00  1.00              
ATOM   4047  H   ASP Q 263     103.267  99.196 122.762  1.00  1.00              
ATOM   4048  CA  ASP Q 263     104.026  99.632 124.709  1.00  1.00              
ATOM   4049  HA  ASP Q 263     103.555 100.212 125.505  1.00  1.00              
ATOM   4050  CB  ASP Q 263     103.800  98.137 125.012  1.00  1.00              
ATOM   4051  HB1 ASP Q 263     104.317  97.539 124.258  1.00  1.00              
ATOM   4052  HB2 ASP Q 263     102.733  97.917 124.952  1.00  1.00              
ATOM   4053  CG  ASP Q 263     104.293  97.746 126.407  1.00  1.00              
ATOM   4054  OD1 ASP Q 263     104.885  96.654 126.551  1.00  1.00              
ATOM   4055  OD2 ASP Q 263     104.196  98.601 127.315  1.00  1.00              
ATOM   4056  C   ASP Q 263     105.534  99.984 124.685  1.00  1.00              
ATOM   4057  O   ASP Q 263     106.115 100.227 123.619  1.00  1.00              
ATOM   4058  N   LYS Q 264     106.178 100.029 125.863  1.00  1.00              
ATOM   4059  H   LYS Q 264     105.640  99.749 126.684  1.00  1.00              
ATOM   4060  CA  LYS Q 264     107.587 100.439 126.044  1.00  1.00              
ATOM   4061  HA  LYS Q 264     107.634 101.472 125.717  1.00  1.00              
ATOM   4062  CB  LYS Q 264     107.999 100.522 127.534  1.00  1.00              
ATOM   4063  HB1 LYS Q 264     107.219 101.064 128.071  1.00  1.00              
ATOM   4064  HB2 LYS Q 264     108.899 101.138 127.587  1.00  1.00              
ATOM   4065  CG  LYS Q 264     108.301  99.228 128.309  1.00  1.00              
ATOM   4066  HG1 LYS Q 264     108.531  99.487 129.343  1.00  1.00              
ATOM   4067  HG2 LYS Q 264     109.183  98.760 127.877  1.00  1.00              
ATOM   4068  CD  LYS Q 264     107.123  98.252 128.294  1.00  1.00              
ATOM   4069  HD1 LYS Q 264     106.938  97.992 127.256  1.00  1.00              
ATOM   4070  HD2 LYS Q 264     106.244  98.745 128.707  1.00  1.00              
ATOM   4071  CE  LYS Q 264     107.359  96.957 129.072  1.00  1.00              
ATOM   4072  HE1 LYS Q 264     106.836  97.019 130.028  1.00  1.00              
ATOM   4073  HE2 LYS Q 264     108.433  96.842 129.245  1.00  1.00              
ATOM   4074  NZ  LYS Q 264     106.882  95.801 128.280  1.00  1.00              
ATOM   4075  HZ1 LYS Q 264     107.557  95.646 127.528  1.00  1.00              
ATOM   4076  HZ2 LYS Q 264     106.859  94.936 128.791  1.00  1.00              
ATOM   4077  HZ3 LYS Q 264     105.994  95.998 127.816  1.00  1.00              
ATOM   4078  C   LYS Q 264     108.594  99.721 125.121  1.00  1.00              
ATOM   4079  O   LYS Q 264     109.424 100.393 124.504  1.00  1.00              
ATOM   4080  N   GLU Q 265     108.460  98.410 124.899  1.00  1.00              
ATOM   4081  H   GLU Q 265     107.870  97.874 125.518  1.00  1.00              
ATOM   4082  CA  GLU Q 265     109.277  97.693 123.902  1.00  1.00              
ATOM   4083  HA  GLU Q 265     110.331  97.863 124.126  1.00  1.00              
ATOM   4084  CB  GLU Q 265     109.020  96.170 123.918  1.00  1.00              
ATOM   4085  HB1 GLU Q 265     109.256  95.778 122.927  1.00  1.00              
ATOM   4086  HB2 GLU Q 265     107.963  95.968 124.097  1.00  1.00              
ATOM   4087  CG  GLU Q 265     109.890  95.375 124.902  1.00  1.00              
ATOM   4088  HG1 GLU Q 265     110.907  95.775 124.905  1.00  1.00              
ATOM   4089  HG2 GLU Q 265     109.944  94.341 124.554  1.00  1.00              
ATOM   4090  CD  GLU Q 265     109.305  95.397 126.310  1.00  1.00              
ATOM   4091  OE1 GLU Q 265     109.333  96.463 126.954  1.00  1.00              
ATOM   4092  OE2 GLU Q 265     108.698  94.397 126.748  1.00  1.00              
ATOM   4093  C   GLU Q 265     109.055  98.185 122.462  1.00  1.00              
ATOM   4094  O   GLU Q 265     110.014  98.331 121.699  1.00  1.00              
ATOM   4095  N   GLN Q 266     107.802  98.451 122.073  1.00  1.00              
ATOM   4096  H   GLN Q 266     107.066  98.437 122.768  1.00  1.00              
ATOM   4097  CA  GLN Q 266     107.490  98.903 120.714  1.00  1.00              
ATOM   4098  HA  GLN Q 266     107.894  98.183 120.000  1.00  1.00              
ATOM   4099  CB  GLN Q 266     105.974  99.031 120.489  1.00  1.00              
ATOM   4100  HB1 GLN Q 266     105.817  99.382 119.468  1.00  1.00              
ATOM   4101  HB2 GLN Q 266     105.565  99.787 121.159  1.00  1.00              
ATOM   4102  CG  GLN Q 266     105.185  97.732 120.680  1.00  1.00              
ATOM   4103  HG1 GLN Q 266     105.264  97.399 121.715  1.00  1.00              
ATOM   4104  HG2 GLN Q 266     105.589  96.957 120.028  1.00  1.00              
ATOM   4105  CD  GLN Q 266     103.717  97.963 120.346  1.00  1.00              
ATOM   4106  OE1 GLN Q 266     102.885  98.210 121.202  1.00  1.00              
ATOM   4107  NE2 GLN Q 266     103.345  97.948 119.085  1.00  1.00              
ATOM   4108 1HE2 GLN Q 266     103.997  97.762 118.343  1.00  1.00              
ATOM   4109 2HE2 GLN Q 266     102.371  98.108 118.907  1.00  1.00              
ATOM   4110  C   GLN Q 266     108.149 100.260 120.425  1.00  1.00              
ATOM   4111  O   GLN Q 266     108.859 100.440 119.422  1.00  1.00              
ATOM   4112  N   ARG Q 267     107.933 101.213 121.345  1.00  1.00              
ATOM   4113  H   ARG Q 267     107.368 100.982 122.158  1.00  1.00              
ATOM   4114  CA  ARG Q 267     108.575 102.531 121.246  1.00  1.00              
ATOM   4115  HA  ARG Q 267     108.374 102.893 120.238  1.00  1.00              
ATOM   4116  CB  ARG Q 267     107.926 103.592 122.167  1.00  1.00              
ATOM   4117  HB1 ARG Q 267     106.988 103.894 121.697  1.00  1.00              
ATOM   4118  HB2 ARG Q 267     108.562 104.478 122.188  1.00  1.00              
ATOM   4119  CG  ARG Q 267     107.626 103.159 123.612  1.00  1.00              
ATOM   4120  HG1 ARG Q 267     108.279 103.689 124.305  1.00  1.00              
ATOM   4121  HG2 ARG Q 267     107.863 102.111 123.706  1.00  1.00              
ATOM   4122  CD  ARG Q 267     106.153 103.341 124.030  1.00  1.00              
ATOM   4123  HD1 ARG Q 267     105.991 102.805 124.964  1.00  1.00              
ATOM   4124  HD2 ARG Q 267     105.510 102.899 123.266  1.00  1.00              
ATOM   4125  NE  ARG Q 267     105.791 104.752 124.236  1.00  1.00              
ATOM   4126  HE  ARG Q 267     106.524 105.435 124.025  1.00  1.00              
ATOM   4127  CZ  ARG Q 267     104.663 105.231 124.724  1.00  1.00              
ATOM   4128  NH1 ARG Q 267     103.660 104.481 125.073  1.00  1.00              
ATOM   4129 1HH1 ARG Q 267     103.679 103.500 124.817  1.00  1.00              
ATOM   4130 2HH1 ARG Q 267     102.800 104.903 125.350  1.00  1.00              
ATOM   4131  NH2 ARG Q 267     104.490 106.505 124.879  1.00  1.00              
ATOM   4132 1HH2 ARG Q 267     105.207 107.098 124.457  1.00  1.00              
ATOM   4133 2HH2 ARG Q 267     103.571 106.870 125.003  1.00  1.00              
ATOM   4134  C   ARG Q 267     110.115 102.467 121.268  1.00  1.00              
ATOM   4135  O   ARG Q 267     110.764 103.159 120.477  1.00  1.00              
ATOM   4136  N   ALA Q 268     110.714 101.547 122.029  1.00  1.00              
ATOM   4137  H   ALA Q 268     110.153 101.010 122.681  1.00  1.00              
ATOM   4138  CA  ALA Q 268     112.159 101.297 121.953  1.00  1.00              
ATOM   4139  HA  ALA Q 268     112.669 102.242 122.150  1.00  1.00              
ATOM   4140  CB  ALA Q 268     112.543 100.320 123.073  1.00  1.00              
ATOM   4141  HB1 ALA Q 268     113.626 100.191 123.091  1.00  1.00              
ATOM   4142  HB2 ALA Q 268     112.217 100.716 124.036  1.00  1.00              
ATOM   4143  HB3 ALA Q 268     112.073  99.351 122.909  1.00  1.00              
ATOM   4144  C   ALA Q 268     112.656 100.808 120.577  1.00  1.00              
ATOM   4145  O   ALA Q 268     113.643 101.341 120.060  1.00  1.00              
ATOM   4146  N   ALA Q 269     111.963  99.843 119.958  1.00  1.00              
ATOM   4147  H   ALA Q 269     111.167  99.424 120.433  1.00  1.00              
ATOM   4148  CA  ALA Q 269     112.279  99.404 118.593  1.00  1.00              
ATOM   4149  HA  ALA Q 269     113.295  99.004 118.586  1.00  1.00              
ATOM   4150  CB  ALA Q 269     111.322  98.279 118.183  1.00  1.00              
ATOM   4151  HB1 ALA Q 269     111.587  97.922 117.187  1.00  1.00              
ATOM   4152  HB2 ALA Q 269     111.398  97.452 118.891  1.00  1.00              
ATOM   4153  HB3 ALA Q 269     110.295  98.642 118.167  1.00  1.00              
ATOM   4154  C   ALA Q 269     112.256 100.573 117.604  1.00  1.00              
ATOM   4155  O   ALA Q 269     113.238 100.769 116.886  1.00  1.00              
ATOM   4156  N   PHE Q 270     111.200 101.405 117.624  1.00  1.00              
ATOM   4157  H   PHE Q 270     110.423 101.209 118.247  1.00  1.00              
ATOM   4158  CA  PHE Q 270     111.174 102.603 116.767  1.00  1.00              
ATOM   4159  HA  PHE Q 270     111.240 102.276 115.729  1.00  1.00              
ATOM   4160  CB  PHE Q 270     109.862 103.383 116.939  1.00  1.00              
ATOM   4161  HB1 PHE Q 270     110.006 104.384 116.532  1.00  1.00              
ATOM   4162  HB2 PHE Q 270     109.643 103.498 118.002  1.00  1.00              
ATOM   4163  CG  PHE Q 270     108.665 102.787 116.223  1.00  1.00              
ATOM   4164  CD1 PHE Q 270     107.577 102.280 116.959  1.00  1.00              
ATOM   4165  HD1 PHE Q 270     107.594 102.296 118.039  1.00  1.00              
ATOM   4166  CE1 PHE Q 270     106.451 101.769 116.293  1.00  1.00              
ATOM   4167  HE1 PHE Q 270     105.609 101.402 116.865  1.00  1.00              
ATOM   4168  CZ  PHE Q 270     106.407 101.761 114.888  1.00  1.00              
ATOM   4169  HZ  PHE Q 270     105.532 101.377 114.381  1.00  1.00              
ATOM   4170  CE2 PHE Q 270     107.490 102.270 114.148  1.00  1.00              
ATOM   4171  HE2 PHE Q 270     107.450 102.276 113.069  1.00  1.00              
ATOM   4172  CD2 PHE Q 270     108.615 102.790 114.814  1.00  1.00              
ATOM   4173  HD2 PHE Q 270     109.437 103.202 114.242  1.00  1.00              
ATOM   4174  C   PHE Q 270     112.364 103.541 116.989  1.00  1.00              
ATOM   4175  O   PHE Q 270     112.982 103.975 116.023  1.00  1.00              
ATOM   4176  N   VAL Q 271     112.733 103.834 118.235  1.00  1.00              
ATOM   4177  H   VAL Q 271     112.193 103.460 119.008  1.00  1.00              
ATOM   4178  CA  VAL Q 271     113.843 104.768 118.515  1.00  1.00              
ATOM   4179  HA  VAL Q 271     113.773 105.602 117.816  1.00  1.00              
ATOM   4180  CB  VAL Q 271     113.661 105.348 119.943  1.00  1.00              
ATOM   4181  HB  VAL Q 271     113.581 104.522 120.651  1.00  1.00              
ATOM   4182  CG1 VAL Q 271     114.787 106.277 120.423  1.00  1.00              
ATOM   4183 1HG1 VAL Q 271     114.503 106.764 121.355  1.00  1.00              
ATOM   4184 2HG1 VAL Q 271     115.690 105.700 120.612  1.00  1.00              
ATOM   4185 3HG1 VAL Q 271     114.991 107.033 119.666  1.00  1.00              
ATOM   4186  CG2 VAL Q 271     112.370 106.183 120.022  1.00  1.00              
ATOM   4187 1HG2 VAL Q 271     112.212 106.540 121.040  1.00  1.00              
ATOM   4188 2HG2 VAL Q 271     112.433 107.037 119.346  1.00  1.00              
ATOM   4189 3HG2 VAL Q 271     111.504 105.583 119.748  1.00  1.00              
ATOM   4190  C   VAL Q 271     115.233 104.162 118.281  1.00  1.00              
ATOM   4191  O   VAL Q 271     116.232 104.881 118.306  1.00  1.00              
ATOM   4192  N   ARG Q 272     115.336 102.853 118.008  1.00  1.00              
ATOM   4193  H   ARG Q 272     114.496 102.285 118.061  1.00  1.00              
ATOM   4194  CA  ARG Q 272     116.593 102.245 117.530  1.00  1.00              
ATOM   4195  HA  ARG Q 272     117.427 102.903 117.767  1.00  1.00              
ATOM   4196  CB  ARG Q 272     116.798 100.877 118.201  1.00  1.00              
ATOM   4197  HB1 ARG Q 272     117.659 100.391 117.737  1.00  1.00              
ATOM   4198  HB2 ARG Q 272     115.926 100.247 118.018  1.00  1.00              
ATOM   4199  CG  ARG Q 272     117.057 100.947 119.712  1.00  1.00              
ATOM   4200  HG1 ARG Q 272     117.360  99.953 120.043  1.00  1.00              
ATOM   4201  HG2 ARG Q 272     116.142 101.214 120.238  1.00  1.00              
ATOM   4202  CD  ARG Q 272     118.142 101.972 120.070  1.00  1.00              
ATOM   4203  HD1 ARG Q 272     117.675 102.956 120.163  1.00  1.00              
ATOM   4204  HD2 ARG Q 272     118.869 102.033 119.257  1.00  1.00              
ATOM   4205  NE  ARG Q 272     118.826 101.621 121.328  1.00  1.00              
ATOM   4206  HE  ARG Q 272     118.411 101.977 122.173  1.00  1.00              
ATOM   4207  CZ  ARG Q 272     119.901 100.860 121.434  1.00  1.00              
ATOM   4208  NH1 ARG Q 272     120.468 100.327 120.386  1.00  1.00              
ATOM   4209 1HH1 ARG Q 272     120.057 100.508 119.484  1.00  1.00              
ATOM   4210 2HH1 ARG Q 272     121.295  99.766 120.462  1.00  1.00              
ATOM   4211  NH2 ARG Q 272     120.420 100.612 122.601  1.00  1.00              
ATOM   4212 1HH2 ARG Q 272     120.012 101.019 123.424  1.00  1.00              
ATOM   4213 2HH2 ARG Q 272     121.229 100.024 122.677  1.00  1.00              
ATOM   4214  C   ARG Q 272     116.702 102.078 116.022  1.00  1.00              
ATOM   4215  O   ARG Q 272     117.816 102.184 115.519  1.00  1.00              
ATOM   4216  N   ASP Q 273     115.595 101.813 115.336  1.00  1.00              
ATOM   4217  H   ASP Q 273     114.740 101.654 115.854  1.00  1.00              
ATOM   4218  CA  ASP Q 273     115.623 101.432 113.923  1.00  1.00              
ATOM   4219  HA  ASP Q 273     116.639 101.136 113.652  1.00  1.00              
ATOM   4220  CB  ASP Q 273     114.713 100.198 113.732  1.00  1.00              
ATOM   4221  HB1 ASP Q 273     113.782 100.500 113.249  1.00  1.00              
ATOM   4222  HB2 ASP Q 273     114.446  99.778 114.703  1.00  1.00              
ATOM   4223  CG  ASP Q 273     115.384  99.077 112.931  1.00  1.00              
ATOM   4224  OD1 ASP Q 273     114.876  98.734 111.843  1.00  1.00              
ATOM   4225  OD2 ASP Q 273     116.379  98.505 113.430  1.00  1.00              
ATOM   4226  C   ASP Q 273     115.229 102.583 112.980  1.00  1.00              
ATOM   4227  O   ASP Q 273     115.774 102.719 111.887  1.00  1.00              
ATOM   4228  N   VAL Q 274     114.311 103.453 113.425  1.00  1.00              
ATOM   4229  H   VAL Q 274     113.964 103.320 114.371  1.00  1.00              
ATOM   4230  CA  VAL Q 274     113.779 104.614 112.684  1.00  1.00              
ATOM   4231  HA  VAL Q 274     114.547 104.935 111.981  1.00  1.00              
ATOM   4232  CB  VAL Q 274     112.533 104.242 111.832  1.00  1.00              
ATOM   4233  HB  VAL Q 274     111.776 103.785 112.472  1.00  1.00              
ATOM   4234  CG1 VAL Q 274     111.880 105.411 111.069  1.00  1.00              
ATOM   4235 1HG1 VAL Q 274     111.096 105.039 110.410  1.00  1.00              
ATOM   4236 2HG1 VAL Q 274     111.419 106.120 111.750  1.00  1.00              
ATOM   4237 3HG1 VAL Q 274     112.626 105.925 110.466  1.00  1.00              
ATOM   4238  CG2 VAL Q 274     112.937 103.236 110.742  1.00  1.00              
ATOM   4239 1HG2 VAL Q 274     112.122 103.069 110.041  1.00  1.00              
ATOM   4240 2HG2 VAL Q 274     113.800 103.617 110.195  1.00  1.00              
ATOM   4241 3HG2 VAL Q 274     113.210 102.288 111.199  1.00  1.00              
ATOM   4242  C   VAL Q 274     113.552 105.809 113.625  1.00  1.00              
ATOM   4243  O   VAL Q 274     112.441 106.257 113.914  1.00  1.00              
ATOM   4244  N   LEU Q 275     114.693 106.312 114.078  1.00  1.00              
ATOM   4245  H   LEU Q 275     115.480 105.675 113.994  1.00  1.00              
ATOM   4246  CA  LEU Q 275     115.111 107.686 114.389  1.00  1.00              
ATOM   4247  HA  LEU Q 275     114.735 108.400 113.655  1.00  1.00              
ATOM   4248  CB  LEU Q 275     114.684 108.058 115.827  1.00  1.00              
ATOM   4249  HB1 LEU Q 275     115.185 107.383 116.525  1.00  1.00              
ATOM   4250  HB2 LEU Q 275     113.615 107.865 115.910  1.00  1.00              
ATOM   4251  CG  LEU Q 275     114.929 109.517 116.284  1.00  1.00              
ATOM   4252  HG  LEU Q 275     114.348 110.185 115.655  1.00  1.00              
ATOM   4253  CD1 LEU Q 275     114.456 109.654 117.735  1.00  1.00              
ATOM   4254 1HD1 LEU Q 275     114.465 110.705 118.026  1.00  1.00              
ATOM   4255 2HD1 LEU Q 275     113.441 109.274 117.837  1.00  1.00              
ATOM   4256 3HD1 LEU Q 275     115.115 109.090 118.394  1.00  1.00              
ATOM   4257  CD2 LEU Q 275     116.377 110.015 116.267  1.00  1.00              
ATOM   4258 1HD2 LEU Q 275     116.462 110.936 116.846  1.00  1.00              
ATOM   4259 2HD2 LEU Q 275     117.039 109.257 116.686  1.00  1.00              
ATOM   4260 3HD2 LEU Q 275     116.662 110.260 115.248  1.00  1.00              
ATOM   4261  C   LEU Q 275     116.641 107.514 114.305  1.00  1.00              
ATOM   4262  O   LEU Q 275     117.155 106.537 114.849  1.00  1.00              
ATOM   4263  N   LEU Q 276     117.351 108.408 113.613  1.00  1.00              
ATOM   4264  H   LEU Q 276     116.810 109.103 113.120  1.00  1.00              
ATOM   4265  CA  LEU Q 276     118.780 108.733 113.796  1.00  1.00              
ATOM   4266  HA  LEU Q 276     118.739 109.719 114.259  1.00  1.00              
ATOM   4267  CB  LEU Q 276     119.566 107.885 114.840  1.00  1.00              
ATOM   4268  HB1 LEU Q 276     119.642 106.857 114.486  1.00  1.00              
ATOM   4269  HB2 LEU Q 276     118.975 107.872 115.757  1.00  1.00              
ATOM   4270  CG  LEU Q 276     120.974 108.336 115.294  1.00  1.00              
ATOM   4271  HG  LEU Q 276     121.216 107.726 116.166  1.00  1.00              
ATOM   4272  CD1 LEU Q 276     122.088 108.075 114.276  1.00  1.00              
ATOM   4273 1HD1 LEU Q 276     123.054 108.165 114.772  1.00  1.00              
ATOM   4274 2HD1 LEU Q 276     121.994 107.065 113.876  1.00  1.00              
ATOM   4275 3HD1 LEU Q 276     122.058 108.796 113.463  1.00  1.00              
ATOM   4276  CD2 LEU Q 276     121.030 109.797 115.749  1.00  1.00              
ATOM   4277 1HD2 LEU Q 276     121.993 109.998 116.217  1.00  1.00              
ATOM   4278 2HD2 LEU Q 276     120.908 110.464 114.895  1.00  1.00              
ATOM   4279 3HD2 LEU Q 276     120.234 109.986 116.470  1.00  1.00              
ATOM   4280  C   LEU Q 276     119.590 109.001 112.523  1.00  1.00              
ATOM   4281  O   LEU Q 276     120.112 110.108 112.411  1.00  1.00              
ATOM   4282  N   PRO Q 277     119.728 108.075 111.558  1.00  1.00              
ATOM   4283  CD  PRO Q 277     119.115 106.753 111.521  1.00  1.00              
ATOM   4284  HD1 PRO Q 277     118.030 106.810 111.598  1.00  1.00              
ATOM   4285  HD2 PRO Q 277     119.518 106.134 112.324  1.00  1.00              
ATOM   4286  CG  PRO Q 277     119.506 106.154 110.171  1.00  1.00              
ATOM   4287  HG1 PRO Q 277     118.767 106.429 109.417  1.00  1.00              
ATOM   4288  HG2 PRO Q 277     119.616 105.070 110.226  1.00  1.00              
ATOM   4289  CB  PRO Q 277     120.833 106.848 109.867  1.00  1.00              
ATOM   4290  HB1 PRO Q 277     121.071 106.816 108.803  1.00  1.00              
ATOM   4291  HB2 PRO Q 277     121.630 106.372 110.439  1.00  1.00              
ATOM   4292  CA  PRO Q 277     120.609 108.272 110.396  1.00  1.00              
ATOM   4293  HA  PRO Q 277     121.562 108.698 110.712  1.00  1.00              
ATOM   4294  C   PRO Q 277     120.012 109.201 109.320  1.00  1.00              
ATOM   4295  O   PRO Q 277     120.486 109.194 108.190  1.00  1.00              
ATOM   4296  N   GLY Q 278     118.955 109.944 109.654  1.00  1.00              
ATOM   4297  H   GLY Q 278     118.710 110.008 110.627  1.00  1.00              
ATOM   4298  CA  GLY Q 278     118.037 110.519 108.682  1.00  1.00              
ATOM   4299  HA1 GLY Q 278     118.598 110.928 107.841  1.00  1.00              
ATOM   4300  HA2 GLY Q 278     117.470 111.330 109.135  1.00  1.00              
ATOM   4301  C   GLY Q 278     117.100 109.459 108.148  1.00  1.00              
ATOM   4302  O   GLY Q 278     117.412 108.684 107.249  1.00  1.00              
ATOM   4303  N   GLU Q 279     115.958 109.351 108.801  1.00  1.00              
ATOM   4304  H   GLU Q 279     115.716 110.098 109.449  1.00  1.00              
ATOM   4305  CA  GLU Q 279     114.940 108.374 108.417  1.00  1.00              
ATOM   4306  HA  GLU Q 279     114.929 108.318 107.328  1.00  1.00              
ATOM   4307  CB  GLU Q 279     115.281 106.977 108.974  1.00  1.00              
ATOM   4308  HB1 GLU Q 279     114.622 106.719 109.801  1.00  1.00              
ATOM   4309  HB2 GLU Q 279     116.298 106.977 109.368  1.00  1.00              
ATOM   4310  CG  GLU Q 279     115.213 105.903 107.877  1.00  1.00              
ATOM   4311  HG1 GLU Q 279     115.629 104.977 108.280  1.00  1.00              
ATOM   4312  HG2 GLU Q 279     115.841 106.201 107.036  1.00  1.00              
ATOM   4313  CD  GLU Q 279     113.790 105.619 107.385  1.00  1.00              
ATOM   4314  OE1 GLU Q 279     113.059 104.840 108.032  1.00  1.00              
ATOM   4315  OE2 GLU Q 279     113.370 106.006 106.271  1.00  1.00              
ATOM   4316  C   GLU Q 279     113.552 108.869 108.829  1.00  1.00              
ATOM   4317  O   GLU Q 279     112.567 108.133 108.760  1.00  1.00              
ATOM   4318  N   TRP Q 280     113.474 110.132 109.254  1.00  1.00              
ATOM   4319  H   TRP Q 280     114.318 110.709 109.292  1.00  1.00              
ATOM   4320  CA  TRP Q 280     112.228 110.825 109.500  1.00  1.00              
ATOM   4321  HA  TRP Q 280     111.393 110.125 109.475  1.00  1.00              
ATOM   4322  CB  TRP Q 280     112.246 111.491 110.885  1.00  1.00              
ATOM   4323  HB1 TRP Q 280     111.431 112.214 110.925  1.00  1.00              
ATOM   4324  HB2 TRP Q 280     113.164 112.063 111.001  1.00  1.00              
ATOM   4325  CG  TRP Q 280     112.081 110.623 112.092  1.00  1.00              
ATOM   4326  CD1 TRP Q 280     111.873 109.286 112.125  1.00  1.00              
ATOM   4327  HD1 TRP Q 280     111.831 108.634 111.258  1.00  1.00              
ATOM   4328  NE1 TRP Q 280     111.717 108.882 113.436  1.00  1.00              
ATOM   4329  HE1 TRP Q 280     111.668 107.904 113.717  1.00  1.00              
ATOM   4330  CE2 TRP Q 280     111.773 109.939 114.310  1.00  1.00              
ATOM   4331  CZ2 TRP Q 280     111.632 110.041 115.700  1.00  1.00              
ATOM   4332  HZ2 TRP Q 280     111.383 109.170 116.288  1.00  1.00              
ATOM   4333  CH2 TRP Q 280     111.891 111.275 116.317  1.00  1.00              
ATOM   4334  HH2 TRP Q 280     111.842 111.361 117.394  1.00  1.00              
ATOM   4335  CZ3 TRP Q 280     112.284 112.379 115.538  1.00  1.00              
ATOM   4336  HZ3 TRP Q 280     112.542 113.314 116.016  1.00  1.00              
ATOM   4337  CE3 TRP Q 280     112.351 112.280 114.136  1.00  1.00              
ATOM   4338  HE3 TRP Q 280     112.638 113.137 113.542  1.00  1.00              
ATOM   4339  CD2 TRP Q 280     112.093 111.056 113.485  1.00  1.00              
ATOM   4340  C   TRP Q 280     111.951 111.891 108.434  1.00  1.00              
ATOM   4341  O   TRP Q 280     112.854 112.411 107.780  1.00  1.00              
ATOM   4342  N   ASP Q 281     110.670 112.235 108.316  1.00  1.00              
ATOM   4343  H   ASP Q 281     109.972 111.561 108.600  1.00  1.00              
ATOM   4344  CA  ASP Q 281     110.161 113.574 108.043  1.00  1.00              
ATOM   4345  HA  ASP Q 281     110.889 114.247 108.501  1.00  1.00              
ATOM   4346  CB  ASP Q 281     110.184 113.975 106.564  1.00  1.00              
ATOM   4347  HB1 ASP Q 281     111.223 114.036 106.237  1.00  1.00              
ATOM   4348  HB2 ASP Q 281     109.750 114.971 106.458  1.00  1.00              
ATOM   4349  CG  ASP Q 281     109.438 113.014 105.665  1.00  1.00              
ATOM   4350  OD1 ASP Q 281     109.999 112.641 104.611  1.00  1.00              
ATOM   4351  OD2 ASP Q 281     108.302 112.641 106.025  1.00  1.00              
ATOM   4352  C   ASP Q 281     108.870 113.908 108.786  1.00  1.00              
ATOM   4353  O   ASP Q 281     108.718 115.071 109.170  1.00  1.00              
ATOM   4354  N   VAL Q 282     108.022 112.938 109.175  1.00  1.00              
ATOM   4355  H   VAL Q 282     108.148 111.989 108.843  1.00  1.00              
ATOM   4356  CA  VAL Q 282     106.860 113.301 109.999  1.00  1.00              
ATOM   4357  HA  VAL Q 282     107.101 114.199 110.549  1.00  1.00              
ATOM   4358  CB  VAL Q 282     105.587 113.631 109.179  1.00  1.00              
ATOM   4359  HB  VAL Q 282     105.156 112.710 108.783  1.00  1.00              
ATOM   4360  CG1 VAL Q 282     104.557 114.298 110.107  1.00  1.00              
ATOM   4361 1HG1 VAL Q 282     105.003 115.160 110.603  1.00  1.00              
ATOM   4362 2HG1 VAL Q 282     103.700 114.631 109.532  1.00  1.00              
ATOM   4363 3HG1 VAL Q 282     104.215 113.589 110.860  1.00  1.00              
ATOM   4364  CG2 VAL Q 282     105.821 114.573 107.989  1.00  1.00              
ATOM   4365 1HG2 VAL Q 282     104.877 114.794 107.494  1.00  1.00              
ATOM   4366 2HG2 VAL Q 282     106.279 115.501 108.324  1.00  1.00              
ATOM   4367 3HG2 VAL Q 282     106.475 114.091 107.262  1.00  1.00              
ATOM   4368  C   VAL Q 282     106.567 112.226 111.024  1.00  1.00              
ATOM   4369  O   VAL Q 282     106.036 111.169 110.694  1.00  1.00              
ATOM   4370  N   CYS Q 283     106.869 112.497 112.293  1.00  1.00              
ATOM   4371  H   CYS Q 283     107.030 113.469 112.538  1.00  1.00              
ATOM   4372  CA  CYS Q 283     106.350 111.653 113.349  1.00  1.00              
ATOM   4373  HA  CYS Q 283     106.328 110.621 113.004  1.00  1.00              
ATOM   4374  CB  CYS Q 283     107.256 111.698 114.585  1.00  1.00              
ATOM   4375  HB1 CYS Q 283     108.293 111.537 114.281  1.00  1.00              
ATOM   4376  HB2 CYS Q 283     106.963 110.897 115.263  1.00  1.00              
ATOM   4377  SG  CYS Q 283     107.107 113.279 115.447  1.00  1.00              
ATOM   4378  HG  CYS Q 283     107.930 113.020 116.470  1.00  1.00              
ATOM   4379  C   CYS Q 283     104.906 112.094 113.610  1.00  1.00              
ATOM   4380  O   CYS Q 283     104.564 113.287 113.664  1.00  1.00              
ATOM   4381  N   VAL Q 284     104.058 111.094 113.808  1.00  1.00              
ATOM   4382  H   VAL Q 284     104.367 110.147 113.616  1.00  1.00              
ATOM   4383  CA  VAL Q 284     102.797 111.277 114.503  1.00  1.00              
ATOM   4384  HA  VAL Q 284     102.634 112.347 114.622  1.00  1.00              
ATOM   4385  CB  VAL Q 284     101.590 110.776 113.684  1.00  1.00              
ATOM   4386  HB  VAL Q 284     101.608 111.289 112.721  1.00  1.00              
ATOM   4387  CG1 VAL Q 284     101.579 109.273 113.408  1.00  1.00              
ATOM   4388 1HG1 VAL Q 284     100.669 109.009 112.869  1.00  1.00              
ATOM   4389 2HG1 VAL Q 284     102.427 109.012 112.782  1.00  1.00              
ATOM   4390 3HG1 VAL Q 284     101.603 108.711 114.340  1.00  1.00              
ATOM   4391  CG2 VAL Q 284     100.272 111.143 114.369  1.00  1.00              
ATOM   4392 1HG2 VAL Q 284      99.438 110.897 113.711  1.00  1.00              
ATOM   4393 2HG2 VAL Q 284     100.156 110.589 115.302  1.00  1.00              
ATOM   4394 3HG2 VAL Q 284     100.243 112.213 114.570  1.00  1.00              
ATOM   4395  C   VAL Q 284     102.886 110.713 115.893  1.00  1.00              
ATOM   4396  O   VAL Q 284     103.400 109.610 116.111  1.00  1.00              
ATOM   4397  N   THR Q 285     102.374 111.496 116.840  1.00  1.00              
ATOM   4398  H   THR Q 285     101.908 112.365 116.605  1.00  1.00              
ATOM   4399  CA  THR Q 285     102.266 111.013 118.213  1.00  1.00              
ATOM   4400  HA  THR Q 285     102.288 109.922 118.215  1.00  1.00              
ATOM   4401  CB  THR Q 285     103.414 111.467 119.139  1.00  1.00              
ATOM   4402  HB  THR Q 285     103.498 110.738 119.946  1.00  1.00              
ATOM   4403  CG2 THR Q 285     104.780 111.612 118.472  1.00  1.00              
ATOM   4404 1HG2 THR Q 285     105.535 111.835 119.226  1.00  1.00              
ATOM   4405 2HG2 THR Q 285     105.046 110.685 117.975  1.00  1.00              
ATOM   4406 3HG2 THR Q 285     104.765 112.413 117.733  1.00  1.00              
ATOM   4407  OG1 THR Q 285     103.142 112.710 119.717  1.00  1.00              
ATOM   4408  HG1 THR Q 285     103.381 113.373 119.060  1.00  1.00              
ATOM   4409  C   THR Q 285     100.892 111.414 118.710  1.00  1.00              
ATOM   4410  O   THR Q 285     100.157 112.145 118.037  1.00  1.00              
ATOM   4411  N   SER Q 286     100.538 110.953 119.899  1.00  1.00              
ATOM   4412  H   SER Q 286     101.199 110.425 120.448  1.00  1.00              
ATOM   4413  CA  SER Q 286      99.329 111.416 120.546  1.00  1.00              
ATOM   4414  HA  SER Q 286      98.883 112.218 119.965  1.00  1.00              
ATOM   4415  CB  SER Q 286      98.292 110.278 120.661  1.00  1.00              
ATOM   4416  HB1 SER Q 286      98.230 109.738 119.715  1.00  1.00              
ATOM   4417  HB2 SER Q 286      97.314 110.712 120.869  1.00  1.00              
ATOM   4418  OG  SER Q 286      98.611 109.379 121.715  1.00  1.00              
ATOM   4419  HG  SER Q 286      97.802 108.941 122.040  1.00  1.00              
ATOM   4420  C   SER Q 286      99.613 111.997 121.923  1.00  1.00              
ATOM   4421  O   SER Q 286     100.702 111.841 122.493  1.00  1.00              
ATOM   4422  N   TYR Q 287      98.586 112.641 122.480  1.00  1.00              
ATOM   4423  H   TYR Q 287      97.745 112.760 121.932  1.00  1.00              
ATOM   4424  CA  TYR Q 287      98.678 113.321 123.767  1.00  1.00              
ATOM   4425  HA  TYR Q 287      99.307 114.201 123.623  1.00  1.00              
ATOM   4426  CB  TYR Q 287      97.285 113.787 124.210  1.00  1.00              
ATOM   4427  HB1 TYR Q 287      97.389 114.370 125.126  1.00  1.00              
ATOM   4428  HB2 TYR Q 287      96.678 112.911 124.442  1.00  1.00              
ATOM   4429  CG  TYR Q 287      96.563 114.636 123.184  1.00  1.00              
ATOM   4430  CD1 TYR Q 287      97.097 115.887 122.824  1.00  1.00              
ATOM   4431  HD1 TYR Q 287      98.003 116.246 123.286  1.00  1.00              
ATOM   4432  CE1 TYR Q 287      96.478 116.656 121.825  1.00  1.00              
ATOM   4433  HE1 TYR Q 287      96.893 117.606 121.525  1.00  1.00              
ATOM   4434  CZ  TYR Q 287      95.325 116.174 121.176  1.00  1.00              
ATOM   4435  OH  TYR Q 287      94.760 116.914 120.190  1.00  1.00              
ATOM   4436  HH  TYR Q 287      94.090 116.422 119.707  1.00  1.00              
ATOM   4437  CE2 TYR Q 287      94.776 114.929 121.552  1.00  1.00              
ATOM   4438  HE2 TYR Q 287      93.897 114.561 121.050  1.00  1.00              
ATOM   4439  CD2 TYR Q 287      95.397 114.157 122.555  1.00  1.00              
ATOM   4440  HD2 TYR Q 287      94.995 113.185 122.811  1.00  1.00              
ATOM   4441  C   TYR Q 287      99.343 112.507 124.904  1.00  1.00              
ATOM   4442  O   TYR Q 287     100.143 113.007 125.703  1.00  1.00              
ATOM   4443  N   GLU Q 288      99.017 111.219 124.933  1.00  1.00              
ATOM   4444  H   GLU Q 288      98.439 110.881 124.177  1.00  1.00              
ATOM   4445  CA  GLU Q 288      99.476 110.231 125.906  1.00  1.00              
ATOM   4446  HA  GLU Q 288      99.190 110.528 126.916  1.00  1.00              
ATOM   4447  CB  GLU Q 288      98.823 108.887 125.547  1.00  1.00              
ATOM   4448  HB1 GLU Q 288      99.110 108.136 126.284  1.00  1.00              
ATOM   4449  HB2 GLU Q 288      99.224 108.572 124.583  1.00  1.00              
ATOM   4450  CG  GLU Q 288      97.294 108.911 125.427  1.00  1.00              
ATOM   4451  HG1 GLU Q 288      96.928 109.887 125.103  1.00  1.00              
ATOM   4452  HG2 GLU Q 288      96.853 108.705 126.405  1.00  1.00              
ATOM   4453  CD  GLU Q 288      96.847 107.867 124.407  1.00  1.00              
ATOM   4454  OE1 GLU Q 288      96.779 106.672 124.763  1.00  1.00              
ATOM   4455  OE2 GLU Q 288      96.456 108.236 123.269  1.00  1.00              
ATOM   4456  C   GLU Q 288     100.998 110.029 125.866  1.00  1.00              
ATOM   4457  O   GLU Q 288     101.691 109.998 126.884  1.00  1.00              
ATOM   4458  N   MET Q 289     101.524 109.884 124.656  1.00  1.00              
ATOM   4459  H   MET Q 289     100.933 110.042 123.849  1.00  1.00              
ATOM   4460  CA  MET Q 289     102.937 109.626 124.436  1.00  1.00              
ATOM   4461  HA  MET Q 289     103.281 108.878 125.145  1.00  1.00              
ATOM   4462  CB  MET Q 289     103.160 109.104 123.000  1.00  1.00              
ATOM   4463  HB1 MET Q 289     104.134 108.617 122.950  1.00  1.00              
ATOM   4464  HB2 MET Q 289     103.182 109.951 122.312  1.00  1.00              
ATOM   4465  CG  MET Q 289     102.081 108.130 122.487  1.00  1.00              
ATOM   4466  HG1 MET Q 289     102.411 107.736 121.527  1.00  1.00              
ATOM   4467  HG2 MET Q 289     101.174 108.706 122.300  1.00  1.00              
ATOM   4468  SD  MET Q 289     101.640 106.727 123.561  1.00  1.00              
ATOM   4469  CE  MET Q 289     100.086 106.217 122.778  1.00  1.00              
ATOM   4470  HE1 MET Q 289      99.697 105.328 123.275  1.00  1.00              
ATOM   4471  HE2 MET Q 289      99.351 107.017 122.854  1.00  1.00              
ATOM   4472  HE3 MET Q 289     100.260 105.999 121.726  1.00  1.00              
ATOM   4473  C   MET Q 289     103.719 110.895 124.676  1.00  1.00              
ATOM   4474  O   MET Q 289     104.783 110.829 125.274  1.00  1.00              
ATOM   4475  N   LEU Q 290     103.157 112.053 124.327  1.00  1.00              
ATOM   4476  H   LEU Q 290     102.278 112.050 123.821  1.00  1.00              
ATOM   4477  CA  LEU Q 290     103.772 113.315 124.705  1.00  1.00              
ATOM   4478  HA  LEU Q 290     104.784 113.285 124.297  1.00  1.00              
ATOM   4479  CB  LEU Q 290     103.008 114.438 124.001  1.00  1.00              
ATOM   4480  HB1 LEU Q 290     101.983 114.479 124.371  1.00  1.00              
ATOM   4481  HB2 LEU Q 290     102.981 114.184 122.940  1.00  1.00              
ATOM   4482  CG  LEU Q 290     103.652 115.820 124.158  1.00  1.00              
ATOM   4483  HG  LEU Q 290     103.423 116.217 125.141  1.00  1.00              
ATOM   4484  CD1 LEU Q 290     105.164 115.843 123.959  1.00  1.00              
ATOM   4485 1HD1 LEU Q 290     105.518 116.861 124.103  1.00  1.00              
ATOM   4486 2HD1 LEU Q 290     105.677 115.231 124.695  1.00  1.00              
ATOM   4487 3HD1 LEU Q 290     105.422 115.486 122.961  1.00  1.00              
ATOM   4488  CD2 LEU Q 290     103.102 116.759 123.097  1.00  1.00              
ATOM   4489 1HD2 LEU Q 290     103.617 117.711 123.177  1.00  1.00              
ATOM   4490 2HD2 LEU Q 290     103.320 116.335 122.119  1.00  1.00              
ATOM   4491 3HD2 LEU Q 290     102.031 116.897 123.234  1.00  1.00              
ATOM   4492  C   LEU Q 290     103.918 113.481 126.220  1.00  1.00              
ATOM   4493  O   LEU Q 290     104.993 113.903 126.636  1.00  1.00              
ATOM   4494  N   ILE Q 291     102.945 113.105 127.071  1.00  1.00              
ATOM   4495  H   ILE Q 291     102.053 112.776 126.717  1.00  1.00              
ATOM   4496  CA  ILE Q 291     103.260 113.112 128.528  1.00  1.00              
ATOM   4497  HA  ILE Q 291     103.732 114.068 128.745  1.00  1.00              
ATOM   4498  CB  ILE Q 291     102.015 113.057 129.472  1.00  1.00              
ATOM   4499  HB  ILE Q 291     102.311 113.595 130.375  1.00  1.00              
ATOM   4500  CG2 ILE Q 291     100.797 113.817 128.921  1.00  1.00              
ATOM   4501 1HG2 ILE Q 291     100.082 114.003 129.722  1.00  1.00              
ATOM   4502 2HG2 ILE Q 291     101.095 114.771 128.501  1.00  1.00              
ATOM   4503 3HG2 ILE Q 291     100.309 113.223 128.151  1.00  1.00              
ATOM   4504  CG1 ILE Q 291     101.506 111.669 129.938  1.00  1.00              
ATOM   4505 1HG1 ILE Q 291     101.599 110.951 129.131  1.00  1.00              
ATOM   4506 2HG1 ILE Q 291     100.444 111.734 130.179  1.00  1.00              
ATOM   4507  CD1 ILE Q 291     102.191 111.120 131.198  1.00  1.00              
ATOM   4508  HD1 ILE Q 291     101.731 110.169 131.469  1.00  1.00              
ATOM   4509  HD2 ILE Q 291     103.253 110.957 131.036  1.00  1.00              
ATOM   4510  HD3 ILE Q 291     102.060 111.820 132.023  1.00  1.00              
ATOM   4511  C   ILE Q 291     104.315 112.067 128.911  1.00  1.00              
ATOM   4512  O   ILE Q 291     105.192 112.362 129.724  1.00  1.00              
ATOM   4513  N   LYS Q 292     104.221 110.843 128.364  1.00  1.00              
ATOM   4514  H   LYS Q 292     103.483 110.672 127.686  1.00  1.00              
ATOM   4515  CA  LYS Q 292     105.047 109.701 128.797  1.00  1.00              
ATOM   4516  HA  LYS Q 292     105.030 109.651 129.884  1.00  1.00              
ATOM   4517  CB  LYS Q 292     104.498 108.388 128.210  1.00  1.00              
ATOM   4518  HB1 LYS Q 292     105.238 107.595 128.343  1.00  1.00              
ATOM   4519  HB2 LYS Q 292     104.353 108.518 127.137  1.00  1.00              
ATOM   4520  CG  LYS Q 292     103.177 107.917 128.837  1.00  1.00              
ATOM   4521  HG1 LYS Q 292     102.783 107.103 128.227  1.00  1.00              
ATOM   4522  HG2 LYS Q 292     102.457 108.730 128.830  1.00  1.00              
ATOM   4523  CD  LYS Q 292     103.324 107.425 130.281  1.00  1.00              
ATOM   4524  HD1 LYS Q 292     103.684 108.237 130.914  1.00  1.00              
ATOM   4525  HD2 LYS Q 292     104.035 106.597 130.312  1.00  1.00              
ATOM   4526  CE  LYS Q 292     101.946 106.963 130.766  1.00  1.00              
ATOM   4527  HE1 LYS Q 292     101.599 106.161 130.108  1.00  1.00              
ATOM   4528  HE2 LYS Q 292     101.247 107.801 130.667  1.00  1.00              
ATOM   4529  NZ  LYS Q 292     101.984 106.495 132.173  1.00  1.00              
ATOM   4530  HZ1 LYS Q 292     101.068 106.169 132.454  1.00  1.00              
ATOM   4531  HZ2 LYS Q 292     102.638 105.727 132.271  1.00  1.00              
ATOM   4532  HZ3 LYS Q 292     102.265 107.248 132.789  1.00  1.00              
ATOM   4533  C   LYS Q 292     106.530 109.812 128.453  1.00  1.00              
ATOM   4534  O   LYS Q 292     107.378 109.361 129.214  1.00  1.00              
ATOM   4535  N   GLU Q 293     106.824 110.429 127.322  1.00  1.00              
ATOM   4536  H   GLU Q 293     106.039 110.745 126.763  1.00  1.00              
ATOM   4537  CA  GLU Q 293     108.117 110.424 126.644  1.00  1.00              
ATOM   4538  HA  GLU Q 293     108.854 109.924 127.274  1.00  1.00              
ATOM   4539  CB  GLU Q 293     108.006 109.619 125.333  1.00  1.00              
ATOM   4540  HB1 GLU Q 293     108.892 109.769 124.723  1.00  1.00              
ATOM   4541  HB2 GLU Q 293     107.146 109.965 124.762  1.00  1.00              
ATOM   4542  CG  GLU Q 293     107.883 108.118 125.628  1.00  1.00              
ATOM   4543  HG1 GLU Q 293     107.043 107.947 126.304  1.00  1.00              
ATOM   4544  HG2 GLU Q 293     108.792 107.787 126.135  1.00  1.00              
ATOM   4545  CD  GLU Q 293     107.653 107.280 124.370  1.00  1.00              
ATOM   4546  OE1 GLU Q 293     106.676 107.558 123.638  1.00  1.00              
ATOM   4547  OE2 GLU Q 293     108.287 106.217 124.230  1.00  1.00              
ATOM   4548  C   GLU Q 293     108.636 111.844 126.433  1.00  1.00              
ATOM   4549  O   GLU Q 293     109.549 112.073 125.633  1.00  1.00              
ATOM   4550  N   LYS Q 294     108.083 112.808 127.190  1.00  1.00              
ATOM   4551  H   LYS Q 294     107.302 112.547 127.781  1.00  1.00              
ATOM   4552  CA  LYS Q 294     108.387 114.230 127.036  1.00  1.00              
ATOM   4553  HA  LYS Q 294     107.965 114.527 126.075  1.00  1.00              
ATOM   4554  CB  LYS Q 294     107.703 115.111 128.113  1.00  1.00              
ATOM   4555  HB1 LYS Q 294     106.687 114.760 128.291  1.00  1.00              
ATOM   4556  HB2 LYS Q 294     107.627 116.114 127.688  1.00  1.00              
ATOM   4557  CG  LYS Q 294     108.434 115.221 129.471  1.00  1.00              
ATOM   4558  HG1 LYS Q 294     109.500 115.358 129.312  1.00  1.00              
ATOM   4559  HG2 LYS Q 294     108.282 114.306 130.045  1.00  1.00              
ATOM   4560  CD  LYS Q 294     107.979 116.438 130.287  1.00  1.00              
ATOM   4561  HD1 LYS Q 294     106.967 116.274 130.655  1.00  1.00              
ATOM   4562  HD2 LYS Q 294     107.996 117.320 129.641  1.00  1.00              
ATOM   4563  CE  LYS Q 294     108.931 116.662 131.472  1.00  1.00              
ATOM   4564  HE1 LYS Q 294     109.945 116.401 131.156  1.00  1.00              
ATOM   4565  HE2 LYS Q 294     108.643 115.992 132.285  1.00  1.00              
ATOM   4566  NZ  LYS Q 294     108.927 118.074 131.926  1.00  1.00              
ATOM   4567  HZ1 LYS Q 294     109.540 118.226 132.714  1.00  1.00              
ATOM   4568  HZ2 LYS Q 294     109.264 118.687 131.176  1.00  1.00              
ATOM   4569  HZ3 LYS Q 294     107.998 118.409 132.132  1.00  1.00              
ATOM   4570  C   LYS Q 294     109.865 114.533 126.948  1.00  1.00              
ATOM   4571  O   LYS Q 294     110.223 115.445 126.229  1.00  1.00              
ATOM   4572  N   SER Q 295     110.714 113.806 127.679  1.00  1.00              
ATOM   4573  H   SER Q 295     110.335 113.008 128.170  1.00  1.00              
ATOM   4574  CA  SER Q 295     112.167 113.975 127.679  1.00  1.00              
ATOM   4575  HA  SER Q 295     112.406 115.016 127.899  1.00  1.00              
ATOM   4576  CB  SER Q 295     112.778 113.090 128.776  1.00  1.00              
ATOM   4577  HB1 SER Q 295     112.502 113.494 129.751  1.00  1.00              
ATOM   4578  HB2 SER Q 295     113.866 113.096 128.688  1.00  1.00              
ATOM   4579  OG  SER Q 295     112.293 111.761 128.677  1.00  1.00              
ATOM   4580  HG  SER Q 295     112.649 111.231 129.400  1.00  1.00              
ATOM   4581  C   SER Q 295     112.766 113.641 126.307  1.00  1.00              
ATOM   4582  O   SER Q 295     113.418 114.488 125.680  1.00  1.00              
ATOM   4583  N   VAL Q 296     112.533 112.405 125.853  1.00  1.00              
ATOM   4584  H   VAL Q 296     111.964 111.797 126.430  1.00  1.00              
ATOM   4585  CA  VAL Q 296     113.105 111.850 124.624  1.00  1.00              
ATOM   4586  HA  VAL Q 296     114.161 112.114 124.629  1.00  1.00              
ATOM   4587  CB  VAL Q 296     113.061 110.311 124.555  1.00  1.00              
ATOM   4588  HB  VAL Q 296     113.484 110.005 123.597  1.00  1.00              
ATOM   4589  CG1 VAL Q 296     113.934 109.698 125.658  1.00  1.00              
ATOM   4590 1HG1 VAL Q 296     113.958 108.613 125.540  1.00  1.00              
ATOM   4591 2HG1 VAL Q 296     114.951 110.081 125.585  1.00  1.00              
ATOM   4592 3HG1 VAL Q 296     113.522 109.934 126.640  1.00  1.00              
ATOM   4593  CG2 VAL Q 296     111.655 109.723 124.661  1.00  1.00              
ATOM   4594 1HG2 VAL Q 296     111.699 108.640 124.542  1.00  1.00              
ATOM   4595 2HG2 VAL Q 296     111.214 109.951 125.630  1.00  1.00              
ATOM   4596 3HG2 VAL Q 296     111.024 110.126 123.869  1.00  1.00              
ATOM   4597  C   VAL Q 296     112.572 112.490 123.352  1.00  1.00              
ATOM   4598  O   VAL Q 296     113.340 112.667 122.413  1.00  1.00              
ATOM   4599  N   PHE Q 297     111.320 112.942 123.368  1.00  1.00              
ATOM   4600  H   PHE Q 297     110.741 112.707 124.170  1.00  1.00              
ATOM   4601  CA  PHE Q 297     110.769 113.878 122.389  1.00  1.00              
ATOM   4602  HA  PHE Q 297     110.903 113.485 121.380  1.00  1.00              
ATOM   4603  CB  PHE Q 297     109.263 113.975 122.686  1.00  1.00              
ATOM   4604  HB1 PHE Q 297     109.102 113.909 123.763  1.00  1.00              
ATOM   4605  HB2 PHE Q 297     108.759 113.119 122.236  1.00  1.00              
ATOM   4606  CG  PHE Q 297     108.605 115.245 122.206  1.00  1.00              
ATOM   4607  CD1 PHE Q 297     108.436 115.468 120.832  1.00  1.00              
ATOM   4608  HD1 PHE Q 297     108.770 114.737 120.109  1.00  1.00              
ATOM   4609  CE1 PHE Q 297     107.826 116.650 120.396  1.00  1.00              
ATOM   4610  HE1 PHE Q 297     107.700 116.822 119.340  1.00  1.00              
ATOM   4611  CZ  PHE Q 297     107.375 117.598 121.328  1.00  1.00              
ATOM   4612  HZ  PHE Q 297     106.855 118.476 120.993  1.00  1.00              
ATOM   4613  CE2 PHE Q 297     107.632 117.425 122.693  1.00  1.00              
ATOM   4614  HE2 PHE Q 297     107.331 118.186 123.399  1.00  1.00              
ATOM   4615  CD2 PHE Q 297     108.227 116.234 123.136  1.00  1.00              
ATOM   4616  HD2 PHE Q 297     108.388 116.079 124.192  1.00  1.00              
ATOM   4617  C   PHE Q 297     111.477 115.245 122.452  1.00  1.00              
ATOM   4618  O   PHE Q 297     112.212 115.615 121.538  1.00  1.00              
ATOM   4619  N   LYS Q 298     111.285 116.008 123.537  1.00  1.00              
ATOM   4620  H   LYS Q 298     110.727 115.620 124.290  1.00  1.00              
ATOM   4621  CA  LYS Q 298     111.644 117.431 123.634  1.00  1.00              
ATOM   4622  HA  LYS Q 298     111.134 117.957 122.825  1.00  1.00              
ATOM   4623  CB  LYS Q 298     111.125 117.993 124.970  1.00  1.00              
ATOM   4624  HB1 LYS Q 298     111.496 117.352 125.765  1.00  1.00              
ATOM   4625  HB2 LYS Q 298     110.035 117.928 124.962  1.00  1.00              
ATOM   4626  CG  LYS Q 298     111.514 119.435 125.334  1.00  1.00              
ATOM   4627  HG1 LYS Q 298     110.662 119.904 125.828  1.00  1.00              
ATOM   4628  HG2 LYS Q 298     111.757 120.015 124.445  1.00  1.00              
ATOM   4629  CD  LYS Q 298     112.687 119.416 126.325  1.00  1.00              
ATOM   4630  HD1 LYS Q 298     113.534 118.877 125.899  1.00  1.00              
ATOM   4631  HD2 LYS Q 298     112.354 118.889 127.222  1.00  1.00              
ATOM   4632  CE  LYS Q 298     113.130 120.826 126.706  1.00  1.00              
ATOM   4633  HE1 LYS Q 298     112.244 121.464 126.725  1.00  1.00              
ATOM   4634  HE2 LYS Q 298     113.813 121.205 125.941  1.00  1.00              
ATOM   4635  NZ  LYS Q 298     113.761 120.822 128.047  1.00  1.00              
ATOM   4636  HZ1 LYS Q 298     114.521 120.162 128.096  1.00  1.00              
ATOM   4637  HZ2 LYS Q 298     114.067 121.742 128.322  1.00  1.00              
ATOM   4638  HZ3 LYS Q 298     113.053 120.520 128.726  1.00  1.00              
ATOM   4639  C   LYS Q 298     113.137 117.701 123.417  1.00  1.00              
ATOM   4640  O   LYS Q 298     113.515 118.808 123.046  1.00  1.00              
ATOM   4641  N   LYS Q 299     113.987 116.689 123.614  1.00  1.00              
ATOM   4642  H   LYS Q 299     113.585 115.832 123.976  1.00  1.00              
ATOM   4643  CA  LYS Q 299     115.394 116.673 123.184  1.00  1.00              
ATOM   4644  HA  LYS Q 299     115.960 117.338 123.833  1.00  1.00              
ATOM   4645  CB  LYS Q 299     115.885 115.218 123.382  1.00  1.00              
ATOM   4646  HB1 LYS Q 299     115.154 114.555 122.915  1.00  1.00              
ATOM   4647  HB2 LYS Q 299     115.886 114.992 124.449  1.00  1.00              
ATOM   4648  CG  LYS Q 299     117.256 114.835 122.788  1.00  1.00              
ATOM   4649  HG1 LYS Q 299     117.232 114.995 121.711  1.00  1.00              
ATOM   4650  HG2 LYS Q 299     117.403 113.764 122.930  1.00  1.00              
ATOM   4651  CD  LYS Q 299     118.460 115.596 123.372  1.00  1.00              
ATOM   4652  HD1 LYS Q 299     118.241 116.663 123.400  1.00  1.00              
ATOM   4653  HD2 LYS Q 299     119.313 115.462 122.704  1.00  1.00              
ATOM   4654  CE  LYS Q 299     118.850 115.141 124.783  1.00  1.00              
ATOM   4655  HE1 LYS Q 299     117.977 115.227 125.437  1.00  1.00              
ATOM   4656  HE2 LYS Q 299     119.619 115.824 125.158  1.00  1.00              
ATOM   4657  NZ  LYS Q 299     119.371 113.750 124.783  1.00  1.00              
ATOM   4658  HZ1 LYS Q 299     119.680 113.485 125.710  1.00  1.00              
ATOM   4659  HZ2 LYS Q 299     118.648 113.111 124.477  1.00  1.00              
ATOM   4660  HZ3 LYS Q 299     120.152 113.669 124.143  1.00  1.00              
ATOM   4661  C   LYS Q 299     115.684 117.160 121.753  1.00  1.00              
ATOM   4662  O   LYS Q 299     116.823 117.558 121.510  1.00  1.00              
ATOM   4663  N   PHE Q 300     114.733 117.117 120.820  1.00  1.00              
ATOM   4664  H   PHE Q 300     113.797 116.836 121.083  1.00  1.00              
ATOM   4665  CA  PHE Q 300     115.037 117.301 119.395  1.00  1.00              
ATOM   4666  HA  PHE Q 300     116.112 117.442 119.282  1.00  1.00              
ATOM   4667  CB  PHE Q 300     114.702 116.026 118.611  1.00  1.00              
ATOM   4668  HB1 PHE Q 300     114.867 116.206 117.548  1.00  1.00              
ATOM   4669  HB2 PHE Q 300     113.649 115.810 118.742  1.00  1.00              
ATOM   4670  CG  PHE Q 300     115.508 114.803 119.013  1.00  1.00              
ATOM   4671  CD1 PHE Q 300     114.931 113.810 119.826  1.00  1.00              
ATOM   4672  HD1 PHE Q 300     113.915 113.920 120.179  1.00  1.00              
ATOM   4673  CE1 PHE Q 300     115.661 112.657 120.165  1.00  1.00              
ATOM   4674  HE1 PHE Q 300     115.194 111.887 120.763  1.00  1.00              
ATOM   4675  CZ  PHE Q 300     116.973 112.491 119.691  1.00  1.00              
ATOM   4676  HZ  PHE Q 300     117.521 111.588 119.922  1.00  1.00              
ATOM   4677  CE2 PHE Q 300     117.559 113.484 118.888  1.00  1.00              
ATOM   4678  HE2 PHE Q 300     118.559 113.346 118.501  1.00  1.00              
ATOM   4679  CD2 PHE Q 300     116.828 114.638 118.549  1.00  1.00              
ATOM   4680  HD2 PHE Q 300     117.275 115.385 117.909  1.00  1.00              
ATOM   4681  C   PHE Q 300     114.403 118.562 118.787  1.00  1.00              
ATOM   4682  O   PHE Q 300     113.422 119.112 119.295  1.00  1.00              
ATOM   4683  N   ASN Q 301     115.015 119.042 117.694  1.00  1.00              
ATOM   4684  H   ASN Q 301     115.757 118.498 117.284  1.00  1.00              
ATOM   4685  CA  ASN Q 301     114.909 120.438 117.270  1.00  1.00              
ATOM   4686  HA  ASN Q 301     114.470 120.984 118.110  1.00  1.00              
ATOM   4687  CB  ASN Q 301     116.303 121.056 117.089  1.00  1.00              
ATOM   4688  HB1 ASN Q 301     116.726 120.769 116.126  1.00  1.00              
ATOM   4689  HB2 ASN Q 301     116.965 120.710 117.884  1.00  1.00              
ATOM   4690  CG  ASN Q 301     116.229 122.569 117.185  1.00  1.00              
ATOM   4691  OD1 ASN Q 301     116.582 123.178 118.179  1.00  1.00              
ATOM   4692  ND2 ASN Q 301     115.717 123.214 116.168  1.00  1.00              
ATOM   4693 1HD2 ASN Q 301     115.355 122.683 115.387  1.00  1.00              
ATOM   4694 2HD2 ASN Q 301     115.689 124.214 116.236  1.00  1.00              
ATOM   4695  C   ASN Q 301     113.924 120.652 116.118  1.00  1.00              
ATOM   4696  O   ASN Q 301     114.306 120.902 114.973  1.00  1.00              
ATOM   4697  N   TRP Q 302     112.644 120.480 116.434  1.00  1.00              
ATOM   4698  H   TRP Q 302     112.413 120.375 117.415  1.00  1.00              
ATOM   4699  CA  TRP Q 302     111.607 120.219 115.437  1.00  1.00              
ATOM   4700  HA  TRP Q 302     111.990 119.493 114.718  1.00  1.00              
ATOM   4701  CB  TRP Q 302     110.406 119.598 116.153  1.00  1.00              
ATOM   4702  HB1 TRP Q 302     109.502 120.153 115.899  1.00  1.00              
ATOM   4703  HB2 TRP Q 302     110.550 119.701 117.225  1.00  1.00              
ATOM   4704  CG  TRP Q 302     110.156 118.155 115.846  1.00  1.00              
ATOM   4705  CD1 TRP Q 302     109.459 117.729 114.776  1.00  1.00              
ATOM   4706  HD1 TRP Q 302     109.026 118.388 114.043  1.00  1.00              
ATOM   4707  NE1 TRP Q 302     109.389 116.350 114.766  1.00  1.00              
ATOM   4708  HE1 TRP Q 302     108.873 115.808 114.081  1.00  1.00              
ATOM   4709  CE2 TRP Q 302     109.957 115.817 115.894  1.00  1.00              
ATOM   4710  CZ2 TRP Q 302     110.063 114.505 116.363  1.00  1.00              
ATOM   4711  HZ2 TRP Q 302     109.730 113.684 115.751  1.00  1.00              
ATOM   4712  CH2 TRP Q 302     110.613 114.275 117.630  1.00  1.00              
ATOM   4713  HH2 TRP Q 302     110.671 113.276 118.035  1.00  1.00              
ATOM   4714  CZ3 TRP Q 302     111.132 115.353 118.356  1.00  1.00              
ATOM   4715  HZ3 TRP Q 302     111.581 115.166 119.315  1.00  1.00              
ATOM   4716  CE3 TRP Q 302     111.108 116.659 117.834  1.00  1.00              
ATOM   4717  HE3 TRP Q 302     111.576 117.454 118.386  1.00  1.00              
ATOM   4718  CD2 TRP Q 302     110.471 116.943 116.608  1.00  1.00              
ATOM   4719  C   TRP Q 302     111.213 121.478 114.667  1.00  1.00              
ATOM   4720  O   TRP Q 302     110.906 122.527 115.237  1.00  1.00              
ATOM   4721  N   ARG Q 303     111.142 121.400 113.342  1.00  1.00              
ATOM   4722  H   ARG Q 303     111.293 120.501 112.883  1.00  1.00              
ATOM   4723  CA  ARG Q 303     110.833 122.590 112.546  1.00  1.00              
ATOM   4724  HA  ARG Q 303     111.480 123.400 112.896  1.00  1.00              
ATOM   4725  CB  ARG Q 303     111.164 122.317 111.073  1.00  1.00              
ATOM   4726  HB1 ARG Q 303     110.294 121.921 110.546  1.00  1.00              
ATOM   4727  HB2 ARG Q 303     111.947 121.556 111.017  1.00  1.00              
ATOM   4728  CG  ARG Q 303     111.709 123.564 110.363  1.00  1.00              
ATOM   4729  HG1 ARG Q 303     112.066 123.227 109.402  1.00  1.00              
ATOM   4730  HG2 ARG Q 303     112.592 123.910 110.902  1.00  1.00              
ATOM   4731  CD  ARG Q 303     110.772 124.777 110.170  1.00  1.00              
ATOM   4732  HD1 ARG Q 303     111.232 125.437 109.433  1.00  1.00              
ATOM   4733  HD2 ARG Q 303     110.731 125.326 111.112  1.00  1.00              
ATOM   4734  NE  ARG Q 303     109.387 124.433 109.764  1.00  1.00              
ATOM   4735  HE  ARG Q 303     109.010 123.593 110.163  1.00  1.00              
ATOM   4736  CZ  ARG Q 303     108.519 125.226 109.152  1.00  1.00              
ATOM   4737  NH1 ARG Q 303     108.886 126.307 108.538  1.00  1.00              
ATOM   4738 1HH1 ARG Q 303     109.859 126.540 108.467  1.00  1.00              
ATOM   4739 2HH1 ARG Q 303     108.201 126.960 108.187  1.00  1.00              
ATOM   4740  NH2 ARG Q 303     107.247 124.953 109.094  1.00  1.00              
ATOM   4741 1HH2 ARG Q 303     106.858 124.146 109.553  1.00  1.00              
ATOM   4742 2HH2 ARG Q 303     106.639 125.576 108.592  1.00  1.00              
ATOM   4743  C   ARG Q 303     109.396 123.084 112.716  1.00  1.00              
ATOM   4744  O   ARG Q 303     109.136 124.285 112.781  1.00  1.00              
ATOM   4745  N   TYR Q 304     108.460 122.145 112.774  1.00  1.00              
ATOM   4746  H   TYR Q 304     108.753 121.179 112.739  1.00  1.00              
ATOM   4747  CA  TYR Q 304     107.028 122.425 112.738  1.00  1.00              
ATOM   4748  HA  TYR Q 304     106.870 123.454 113.050  1.00  1.00              
ATOM   4749  CB  TYR Q 304     106.523 122.234 111.293  1.00  1.00              
ATOM   4750  HB1 TYR Q 304     106.280 121.180 111.152  1.00  1.00              
ATOM   4751  HB2 TYR Q 304     107.350 122.461 110.622  1.00  1.00              
ATOM   4752  CG  TYR Q 304     105.346 123.049 110.775  1.00  1.00              
ATOM   4753  CD1 TYR Q 304     104.687 124.024 111.551  1.00  1.00              
ATOM   4754  HD1 TYR Q 304     104.924 124.161 112.591  1.00  1.00              
ATOM   4755  CE1 TYR Q 304     103.690 124.834 110.977  1.00  1.00              
ATOM   4756  HE1 TYR Q 304     103.189 125.591 111.565  1.00  1.00              
ATOM   4757  CZ  TYR Q 304     103.324 124.665 109.628  1.00  1.00              
ATOM   4758  OH  TYR Q 304     102.386 125.482 109.085  1.00  1.00              
ATOM   4759  HH  TYR Q 304     102.275 125.356 108.143  1.00  1.00              
ATOM   4760  CE2 TYR Q 304     103.956 123.669 108.852  1.00  1.00              
ATOM   4761  HE2 TYR Q 304     103.659 123.513 107.827  1.00  1.00              
ATOM   4762  CD2 TYR Q 304     104.960 122.865 109.431  1.00  1.00              
ATOM   4763  HD2 TYR Q 304     105.440 122.094 108.840  1.00  1.00              
ATOM   4764  C   TYR Q 304     106.280 121.488 113.680  1.00  1.00              
ATOM   4765  O   TYR Q 304     106.490 120.270 113.679  1.00  1.00              
ATOM   4766  N   LEU Q 305     105.361 122.089 114.423  1.00  1.00              
ATOM   4767  H   LEU Q 305     105.336 123.102 114.402  1.00  1.00              
ATOM   4768  CA  LEU Q 305     104.418 121.468 115.333  1.00  1.00              
ATOM   4769  HA  LEU Q 305     104.591 120.393 115.370  1.00  1.00              
ATOM   4770  CB  LEU Q 305     104.712 122.072 116.717  1.00  1.00              
ATOM   4771  HB1 LEU Q 305     104.800 123.154 116.618  1.00  1.00              
ATOM   4772  HB2 LEU Q 305     105.699 121.712 116.998  1.00  1.00              
ATOM   4773  CG  LEU Q 305     103.761 121.790 117.893  1.00  1.00              
ATOM   4774  HG  LEU Q 305     104.289 122.097 118.797  1.00  1.00              
ATOM   4775  CD1 LEU Q 305     102.498 122.649 117.824  1.00  1.00              
ATOM   4776 1HD1 LEU Q 305     101.936 122.519 118.740  1.00  1.00              
ATOM   4777 2HD1 LEU Q 305     102.761 123.699 117.709  1.00  1.00              
ATOM   4778 3HD1 LEU Q 305     101.848 122.344 117.008  1.00  1.00              
ATOM   4779  CD2 LEU Q 305     103.381 120.321 118.073  1.00  1.00              
ATOM   4780 1HD2 LEU Q 305     102.874 120.197 119.029  1.00  1.00              
ATOM   4781 2HD2 LEU Q 305     102.716 119.983 117.281  1.00  1.00              
ATOM   4782 3HD2 LEU Q 305     104.271 119.695 118.069  1.00  1.00              
ATOM   4783  C   LEU Q 305     103.015 121.743 114.811  1.00  1.00              
ATOM   4784  O   LEU Q 305     102.701 122.899 114.467  1.00  1.00              
ATOM   4785  N   VAL Q 306     102.206 120.673 114.812  1.00  1.00              
ATOM   4786  H   VAL Q 306     102.589 119.767 115.072  1.00  1.00              
ATOM   4787  CA  VAL Q 306     100.790 120.739 114.428  1.00  1.00              
ATOM   4788  HA  VAL Q 306     100.457 121.776 114.408  1.00  1.00              
ATOM   4789  CB  VAL Q 306     100.554 120.122 113.033  1.00  1.00              
ATOM   4790  HB  VAL Q 306     100.806 119.061 113.049  1.00  1.00              
ATOM   4791  CG1 VAL Q 306      99.078 120.261 112.646  1.00  1.00              
ATOM   4792 1HG1 VAL Q 306      98.931 119.944 111.613  1.00  1.00              
ATOM   4793 2HG1 VAL Q 306      98.464 119.622 113.283  1.00  1.00              
ATOM   4794 3HG1 VAL Q 306      98.758 121.294 112.766  1.00  1.00              
ATOM   4795  CG2 VAL Q 306     101.419 120.778 111.949  1.00  1.00              
ATOM   4796 1HG2 VAL Q 306     101.142 120.394 110.967  1.00  1.00              
ATOM   4797 2HG2 VAL Q 306     101.306 121.859 111.963  1.00  1.00              
ATOM   4798 3HG2 VAL Q 306     102.467 120.536 112.121  1.00  1.00              
ATOM   4799  C   VAL Q 306      99.962 119.999 115.458  1.00  1.00              
ATOM   4800  O   VAL Q 306     100.079 118.785 115.524  1.00  1.00              
ATOM   4801  N   ILE Q 307      99.142 120.685 116.256  1.00  1.00              
ATOM   4802  H   ILE Q 307      99.010 121.680 116.104  1.00  1.00              
ATOM   4803  CA  ILE Q 307      98.183 119.968 117.114  1.00  1.00              
ATOM   4804  HA  ILE Q 307      98.514 118.942 117.262  1.00  1.00              
ATOM   4805  CB  ILE Q 307      98.016 120.596 118.521  1.00  1.00              
ATOM   4806  HB  ILE Q 307      97.649 121.611 118.404  1.00  1.00              
ATOM   4807  CG2 ILE Q 307      96.964 119.816 119.343  1.00  1.00              
ATOM   4808 1HG2 ILE Q 307      96.814 120.271 120.319  1.00  1.00              
ATOM   4809 2HG2 ILE Q 307      95.997 119.839 118.840  1.00  1.00              
ATOM   4810 3HG2 ILE Q 307      97.273 118.777 119.458  1.00  1.00              
ATOM   4811  CG1 ILE Q 307      99.366 120.639 119.269  1.00  1.00              
ATOM   4812 1HG1 ILE Q 307     100.062 121.238 118.686  1.00  1.00              
ATOM   4813 2HG1 ILE Q 307      99.774 119.632 119.343  1.00  1.00              
ATOM   4814  CD1 ILE Q 307      99.300 121.241 120.678  1.00  1.00              
ATOM   4815  HD1 ILE Q 307      98.742 120.592 121.352  1.00  1.00              
ATOM   4816  HD2 ILE Q 307     100.308 121.334 121.070  1.00  1.00              
ATOM   4817  HD3 ILE Q 307      98.835 122.227 120.643  1.00  1.00              
ATOM   4818  C   ILE Q 307      96.843 119.918 116.417  1.00  1.00              
ATOM   4819  O   ILE Q 307      96.318 120.983 116.101  1.00  1.00              
ATOM   4820  N   ASP Q 308      96.322 118.698 116.250  1.00  1.00              
ATOM   4821  H   ASP Q 308      96.916 117.894 116.424  1.00  1.00              
ATOM   4822  CA  ASP Q 308      94.936 118.419 115.850  1.00  1.00              
ATOM   4823  HA  ASP Q 308      94.822 118.718 114.810  1.00  1.00              
ATOM   4824  CB  ASP Q 308      94.816 116.886 115.888  1.00  1.00              
ATOM   4825  HB1 ASP Q 308      94.967 116.571 116.920  1.00  1.00              
ATOM   4826  HB2 ASP Q 308      95.628 116.469 115.291  1.00  1.00              
ATOM   4827  CG  ASP Q 308      93.506 116.289 115.372  1.00  1.00              
ATOM   4828  OD1 ASP Q 308      93.418 116.010 114.156  1.00  1.00              
ATOM   4829  OD2 ASP Q 308      92.655 115.977 116.231  1.00  1.00              
ATOM   4830  C   ASP Q 308      93.853 119.197 116.636  1.00  1.00              
ATOM   4831  O   ASP Q 308      93.748 120.422 116.522  1.00  1.00              
ATOM   4832  N   GLU Q 309      93.037 118.480 117.419  1.00  1.00              
ATOM   4833  H   GLU Q 309      93.071 117.473 117.290  1.00  1.00              
ATOM   4834  CA  GLU Q 309      91.814 118.958 118.062  1.00  1.00              
ATOM   4835  HA  GLU Q 309      91.051 119.067 117.288  1.00  1.00              
ATOM   4836  CB  GLU Q 309      91.313 117.914 119.087  1.00  1.00              
ATOM   4837  HB1 GLU Q 309      90.886 118.423 119.953  1.00  1.00              
ATOM   4838  HB2 GLU Q 309      92.162 117.335 119.452  1.00  1.00              
ATOM   4839  CG  GLU Q 309      90.255 116.942 118.539  1.00  1.00              
ATOM   4840  HG1 GLU Q 309      90.223 116.069 119.196  1.00  1.00              
ATOM   4841  HG2 GLU Q 309      90.540 116.598 117.545  1.00  1.00              
ATOM   4842  CD  GLU Q 309      88.866 117.589 118.494  1.00  1.00              
ATOM   4843  OE1 GLU Q 309      88.604 118.401 117.579  1.00  1.00              
ATOM   4844  OE2 GLU Q 309      88.072 117.371 119.441  1.00  1.00              
ATOM   4845  C   GLU Q 309      91.931 120.329 118.720  1.00  1.00              
ATOM   4846  O   GLU Q 309      90.987 121.108 118.667  1.00  1.00              
ATOM   4847  N   ALA Q 310      93.101 120.609 119.308  1.00  1.00              
ATOM   4848  H   ALA Q 310      93.804 119.899 119.166  1.00  1.00              
ATOM   4849  CA  ALA Q 310      93.579 121.865 119.885  1.00  1.00              
ATOM   4850  HA  ALA Q 310      94.503 121.619 120.406  1.00  1.00              
ATOM   4851  CB  ALA Q 310      93.996 122.813 118.755  1.00  1.00              
ATOM   4852  HB1 ALA Q 310      94.328 123.761 119.176  1.00  1.00              
ATOM   4853  HB2 ALA Q 310      94.812 122.366 118.186  1.00  1.00              
ATOM   4854  HB3 ALA Q 310      93.163 122.986 118.077  1.00  1.00              
ATOM   4855  C   ALA Q 310      92.706 122.547 120.951  1.00  1.00              
ATOM   4856  O   ALA Q 310      93.269 123.130 121.872  1.00  1.00              
ATOM   4857  N   HIS Q 311      91.380 122.380 121.004  1.00  1.00              
ATOM   4858  H   HIS Q 311      90.916 121.918 120.225  1.00  1.00              
ATOM   4859  CA  HIS Q 311      90.620 122.715 122.217  1.00  1.00              
ATOM   4860  HA  HIS Q 311      90.934 123.722 122.501  1.00  1.00              
ATOM   4861  CB  HIS Q 311      89.108 122.842 121.970  1.00  1.00              
ATOM   4862  HB1 HIS Q 311      88.917 123.855 121.610  1.00  1.00              
ATOM   4863  HB2 HIS Q 311      88.580 122.736 122.917  1.00  1.00              
ATOM   4864  CG  HIS Q 311      88.501 121.900 120.966  1.00  1.00              
ATOM   4865  ND1 HIS Q 311      87.946 122.287 119.743  1.00  1.00              
ATOM   4866  CE1 HIS Q 311      87.547 121.151 119.149  1.00  1.00              
ATOM   4867  HE1 HIS Q 311      87.134 121.074 118.151  1.00  1.00              
ATOM   4868  NE2 HIS Q 311      87.792 120.103 119.946  1.00  1.00              
ATOM   4869  HE2 HIS Q 311      87.722 119.126 119.639  1.00  1.00              
ATOM   4870  CD2 HIS Q 311      88.395 120.550 121.096  1.00  1.00              
ATOM   4871  HD2 HIS Q 311      88.742 119.940 121.915  1.00  1.00              
ATOM   4872  C   HIS Q 311      91.006 121.874 123.433  1.00  1.00              
ATOM   4873  O   HIS Q 311      90.851 122.304 124.570  1.00  1.00              
ATOM   4874  N   ARG Q 312      91.685 120.751 123.210  1.00  1.00              
ATOM   4875  H   ARG Q 312      91.798 120.488 122.241  1.00  1.00              
ATOM   4876  CA  ARG Q 312      92.395 119.984 124.239  1.00  1.00              
ATOM   4877  HA  ARG Q 312      91.680 119.779 125.033  1.00  1.00              
ATOM   4878  CB  ARG Q 312      92.876 118.670 123.572  1.00  1.00              
ATOM   4879  HB1 ARG Q 312      93.864 118.399 123.946  1.00  1.00              
ATOM   4880  HB2 ARG Q 312      93.003 118.819 122.497  1.00  1.00              
ATOM   4881  CG  ARG Q 312      91.929 117.474 123.793  1.00  1.00              
ATOM   4882  HG1 ARG Q 312      92.398 116.591 123.356  1.00  1.00              
ATOM   4883  HG2 ARG Q 312      90.991 117.651 123.264  1.00  1.00              
ATOM   4884  CD  ARG Q 312      91.623 117.186 125.276  1.00  1.00              
ATOM   4885  HD1 ARG Q 312      91.240 116.170 125.380  1.00  1.00              
ATOM   4886  HD2 ARG Q 312      90.828 117.860 125.602  1.00  1.00              
ATOM   4887  NE  ARG Q 312      92.810 117.405 126.127  1.00  1.00              
ATOM   4888  HE  ARG Q 312      92.993 118.366 126.387  1.00  1.00              
ATOM   4889  CZ  ARG Q 312      93.785 116.563 126.385  1.00  1.00              
ATOM   4890  NH1 ARG Q 312      93.678 115.294 126.103  1.00  1.00              
ATOM   4891 1HH1 ARG Q 312      92.826 114.974 125.676  1.00  1.00              
ATOM   4892 2HH1 ARG Q 312      94.438 114.662 126.271  1.00  1.00              
ATOM   4893  NH2 ARG Q 312      94.889 117.021 126.904  1.00  1.00              
ATOM   4894 1HH2 ARG Q 312      94.979 118.018 127.039  1.00  1.00              
ATOM   4895 2HH2 ARG Q 312      95.644 116.407 127.138  1.00  1.00              
ATOM   4896  C   ARG Q 312      93.553 120.693 124.936  1.00  1.00              
ATOM   4897  O   ARG Q 312      94.067 120.113 125.897  1.00  1.00              
ATOM   4898  N   ILE Q 313      93.930 121.901 124.510  1.00  1.00              
ATOM   4899  H   ILE Q 313      93.484 122.280 123.680  1.00  1.00              
ATOM   4900  CA  ILE Q 313      94.908 122.779 125.168  1.00  1.00              
ATOM   4901  HA  ILE Q 313      95.171 122.305 126.113  1.00  1.00              
ATOM   4902  CB  ILE Q 313      96.251 122.814 124.376  1.00  1.00              
ATOM   4903  HB  ILE Q 313      96.597 121.779 124.398  1.00  1.00              
ATOM   4904  CG2 ILE Q 313      96.119 123.142 122.885  1.00  1.00              
ATOM   4905 1HG2 ILE Q 313      97.102 123.186 122.417  1.00  1.00              
ATOM   4906 2HG2 ILE Q 313      95.559 122.358 122.383  1.00  1.00              
ATOM   4907 3HG2 ILE Q 313      95.618 124.100 122.758  1.00  1.00              
ATOM   4908  CG1 ILE Q 313      97.398 123.610 125.045  1.00  1.00              
ATOM   4909 1HG1 ILE Q 313      98.320 123.043 124.907  1.00  1.00              
ATOM   4910 2HG1 ILE Q 313      97.215 123.660 126.116  1.00  1.00              
ATOM   4911  CD1 ILE Q 313      97.672 125.032 124.526  1.00  1.00              
ATOM   4912  HD1 ILE Q 313      98.413 125.509 125.167  1.00  1.00              
ATOM   4913  HD2 ILE Q 313      98.057 124.990 123.509  1.00  1.00              
ATOM   4914  HD3 ILE Q 313      96.773 125.641 124.522  1.00  1.00              
ATOM   4915  C   ILE Q 313      94.270 124.110 125.621  1.00  1.00              
ATOM   4916  O   ILE Q 313      94.967 125.040 126.016  1.00  1.00              
ATOM   4917  N   LYS Q 314      92.932 124.180 125.723  1.00  1.00              
ATOM   4918  H   LYS Q 314      92.380 123.377 125.450  1.00  1.00              
ATOM   4919  CA  LYS Q 314      92.201 125.386 126.167  1.00  1.00              
ATOM   4920  HA  LYS Q 314      92.598 126.209 125.569  1.00  1.00              
ATOM   4921  CB  LYS Q 314      90.718 125.269 125.774  1.00  1.00              
ATOM   4922  HB1 LYS Q 314      90.647 124.897 124.751  1.00  1.00              
ATOM   4923  HB2 LYS Q 314      90.303 126.274 125.773  1.00  1.00              
ATOM   4924  CG  LYS Q 314      89.854 124.403 126.708  1.00  1.00              
ATOM   4925  HG1 LYS Q 314      89.829 124.852 127.700  1.00  1.00              
ATOM   4926  HG2 LYS Q 314      90.267 123.399 126.796  1.00  1.00              
ATOM   4927  CD  LYS Q 314      88.422 124.337 126.165  1.00  1.00              
ATOM   4928  HD1 LYS Q 314      88.395 123.713 125.271  1.00  1.00              
ATOM   4929  HD2 LYS Q 314      88.102 125.346 125.903  1.00  1.00              
ATOM   4930  CE  LYS Q 314      87.480 123.770 127.230  1.00  1.00              
ATOM   4931  HE1 LYS Q 314      87.716 124.259 128.182  1.00  1.00              
ATOM   4932  HE2 LYS Q 314      87.658 122.696 127.332  1.00  1.00              
ATOM   4933  NZ  LYS Q 314      86.065 124.053 126.898  1.00  1.00              
ATOM   4934  HZ1 LYS Q 314      85.449 123.724 127.625  1.00  1.00              
ATOM   4935  HZ2 LYS Q 314      85.945 125.069 126.857  1.00  1.00              
ATOM   4936  HZ3 LYS Q 314      85.795 123.663 125.999  1.00  1.00              
ATOM   4937  C   LYS Q 314      92.387 125.868 127.618  1.00  1.00              
ATOM   4938  O   LYS Q 314      91.598 126.648 128.138  1.00  1.00
[truncated: 1,301,500 more chars]
