# Supplementary material for: The chromatin remodeler SMARCA5 binds to d-block metal supports: Characterization of affinities by IMAC chromatography and QM analysis
Source: PLoS One. 2024 Oct 7;19(10):e0309134. doi: 10.1371/journal.pone.0309134 (PMC11458017; doi:10.1371/journal.pone.0309134)
Supplement: S1 Data — (BZ2) [file pone.0309134.s003.bz2 › S751200_results/Bsites.inf]

SITE 1	0.46	20
TMS	5jc3A	BS03_ADP	88.497 118.305 103.718	0.60 :179,181,184,207,208,209,210,211,213,247,595
ADP(15),ANP(3),AGS(2)

SITE 2	0.10	5
COF	5f9fE	BS03_BU3	90.842 122.644 109.663	1.09 :203,205,209,211,214,335,336
BU3(5)

SITE 3	0.03	1
CON	NTAPP	NTAPP	83.805 117.332 116.412	0.84 :183,206,207,208,210,211,212,238,239,240,243,244,247,308,309,312,337,338,341,394,396,397,454,507,531,538,539,559,560,562,563,564,565,580,581,582,584,585,587,588,591,592,595,596,628,633

SITE 4	0.02	1
COF	5e3hA	BS07_BEF	87.782 117.829 113.206	1.02 :207,211,309,564
BEF(1)

SITE 5	0.02	1
COF	4kitB	BS03_MG	93.611 116.851 107.474	1.38 :212
MG(1)

SITE 6	0.02	1
COF	3zd7A	BS04_MG	93.094 119.141 111.728	1.39 :211,308
MG(1)

SITE 7	0.02	1
CON	NTAPP	NTAPP	72.735 122.564 125.073	0.36 :409,579,580,581,583,586,606,621
