# Supplementary material for: The chromatin remodeler SMARCA5 binds to d-block metal supports: Characterization of affinities by IMAC chromatography and QM analysis
Source: PLoS One. 2024 Oct 7;19(10):e0309134. doi: 10.1371/journal.pone.0309134 (PMC11458017; doi:10.1371/journal.pone.0309134)
Supplement: S1 Data — (BZ2) [file pone.0309134.s003.bz2 › S751200_results/model3.pdb]

HEADER protein
METHOD
METHOD    The models are generated by I-TASSER which combines the
METHOD    methods of threading, ab initio modeling and structural
METHOD    refinement. The procedure is fully automated.
METHOD
METHOD    Please cite following articles when you use the I-TASSER server:
METHOD 1. Ambrish Roy, Alper Kucukural, Yang Zhang. I-TASSER: a unified
METHOD    platform for automated protein structure and function prediction.
METHOD    Nature Protocols, vol 5, 725-738 (2010). 
METHOD 2. Yang Zhang. I-TASSER server for protein 3D structure prediction. 
METHOD    BMC Bioinformatics, 9:40 (2008).
METHOD
MODEL  3
REMARK PARENT 7vdv 7tn2_W 5jxr_A 6vz4_K 5o9g_W 
ATOM      1  N   MET A   1     120.543 105.984 164.004  1.00  7.77              
ATOM      2  CA  MET A   1     120.860 104.674 164.565  1.00  7.77              
ATOM      3  HA  MET A   1     120.508 103.927 163.854  1.00  7.77              
ATOM      4  CB  MET A   1     122.385 104.528 164.678  1.00  7.77              
ATOM      5  HB1 MET A   1     122.778 105.288 165.355  1.00  7.77              
ATOM      6  HB2 MET A   1     122.819 104.690 163.691  1.00  7.77              
ATOM      7  CG  MET A   1     122.805 103.141 165.187  1.00  7.77              
ATOM      8  HG1 MET A   1     122.242 102.375 164.653  1.00  7.77              
ATOM      9  HG2 MET A   1     122.543 103.070 166.243  1.00  7.77              
ATOM     10  SD  MET A   1     124.574 102.768 165.023  1.00  7.77              
ATOM     11  CE  MET A   1     124.665 102.408 163.249  1.00  7.77              
ATOM     12  HE1 MET A   1     125.684 102.122 162.991  1.00  7.77              
ATOM     13  HE2 MET A   1     123.989 101.587 163.008  1.00  7.77              
ATOM     14  HE3 MET A   1     124.385 103.292 162.676  1.00  7.77              
ATOM     15  C   MET A   1     120.164 104.409 165.910  1.00  7.77              
ATOM     16  O   MET A   1     120.255 105.184 166.863  1.00  7.77              
ATOM     17  N   SER A   2     119.507 103.252 166.012  1.00  7.63              
ATOM     18  H   SER A   2     119.501 102.613 165.229  1.00  7.63              
ATOM     19  CA  SER A   2     118.982 102.710 167.266  1.00  7.63              
ATOM     20  HA  SER A   2     118.325 103.453 167.716  1.00  7.63              
ATOM     21  CB  SER A   2     118.151 101.444 166.981  1.00  7.63              
ATOM     22  HB1 SER A   2     117.162 101.741 166.631  1.00  7.63              
ATOM     23  HB2 SER A   2     118.033 100.868 167.900  1.00  7.63              
ATOM     24  OG  SER A   2     118.749 100.637 165.986  1.00  7.63              
ATOM     25  HG  SER A   2     118.446  99.714 166.122  1.00  7.63              
ATOM     26  C   SER A   2     120.103 102.388 168.259  1.00  7.63              
ATOM     27  O   SER A   2     121.052 101.663 167.965  1.00  7.63              
ATOM     28  N   SER A   3     119.972 102.889 169.487  1.00  7.74              
ATOM     29  H   SER A   3     119.213 103.530 169.668  1.00  7.74              
ATOM     30  CA  SER A   3     120.831 102.542 170.624  1.00  7.74              
ATOM     31  HA  SER A   3     121.865 102.494 170.280  1.00  7.74              
ATOM     32  CB  SER A   3     120.736 103.660 171.673  1.00  7.74              
ATOM     33  HB1 SER A   3     121.065 104.601 171.230  1.00  7.74              
ATOM     34  HB2 SER A   3     121.383 103.426 172.520  1.00  7.74              
ATOM     35  OG  SER A   3     119.399 103.799 172.121  1.00  7.74              
ATOM     36  HG  SER A   3     119.165 102.951 172.527  1.00  7.74              
ATOM     37  C   SER A   3     120.474 101.176 171.211  1.00  7.74              
ATOM     38  O   SER A   3     119.985 101.069 172.339  1.00  7.74              
ATOM     39  N   ALA A   4     120.652 100.142 170.401  1.00  7.66              
ATOM     40  H   ALA A   4     121.059 100.322 169.487  1.00  7.66              
ATOM     41  CA  ALA A   4     120.220  98.783 170.672  1.00  7.66              
ATOM     42  HA  ALA A   4     120.031  98.661 171.740  1.00  7.66              
ATOM     43  CB  ALA A   4     118.900  98.559 169.917  1.00  7.66              
ATOM     44  HB1 ALA A   4     118.491  97.572 170.132  1.00  7.66              
ATOM     45  HB2 ALA A   4     118.168  99.309 170.216  1.00  7.66              
ATOM     46  HB3 ALA A   4     119.074  98.645 168.843  1.00  7.66              
ATOM     47  C   ALA A   4     121.313  97.775 170.282  1.00  7.66              
ATOM     48  O   ALA A   4     122.426  98.133 169.903  1.00  7.66              
ATOM     49  N   ALA A   5     120.980  96.494 170.393  1.00  7.67              
ATOM     50  H   ALA A   5     120.047  96.276 170.705  1.00  7.67              
ATOM     51  CA  ALA A   5     121.832  95.377 170.002  1.00  7.67              
ATOM     52  HA  ALA A   5     122.536  95.711 169.237  1.00  7.67              
ATOM     53  CB  ALA A   5     122.628  94.919 171.233  1.00  7.67              
ATOM     54  HB1 ALA A   5     123.300  94.107 170.952  1.00  7.67              
ATOM     55  HB2 ALA A   5     123.222  95.749 171.620  1.00  7.67              
ATOM     56  HB3 ALA A   5     121.948  94.565 172.008  1.00  7.67              
ATOM     57  C   ALA A   5     120.981  94.252 169.372  1.00  7.67              
ATOM     58  O   ALA A   5     121.168  93.064 169.631  1.00  7.67              
ATOM     59  N   GLU A   6     119.956  94.661 168.622  1.00  7.54              
ATOM     60  H   GLU A   6     119.907  95.643 168.392  1.00  7.54              
ATOM     61  CA  GLU A   6     119.043  93.781 167.896  1.00  7.54              
ATOM     62  HA  GLU A   6     118.568  93.132 168.628  1.00  7.54              
ATOM     63  CB  GLU A   6     117.941  94.651 167.255  1.00  7.54              
ATOM     64  HB1 GLU A   6     117.436  95.182 168.065  1.00  7.54              
ATOM     65  HB2 GLU A   6     117.205  94.002 166.779  1.00  7.54              
ATOM     66  CG  GLU A   6     118.441  95.686 166.225  1.00  7.54              
ATOM     67  HG1 GLU A   6     118.505  95.210 165.243  1.00  7.54              
ATOM     68  HG2 GLU A   6     119.444  96.025 166.492  1.00  7.54              
ATOM     69  CD  GLU A   6     117.518  96.911 166.158  1.00  7.54              
ATOM     70  OE1 GLU A   6     116.370  96.761 165.692  1.00  7.54              
ATOM     71  OE2 GLU A   6     117.956  97.996 166.611  1.00  7.54              
ATOM     72  C   GLU A   6     119.784  92.914 166.857  1.00  7.54              
ATOM     73  O   GLU A   6     120.659  93.416 166.146  1.00  7.54              
ATOM     74  N   PRO A   7     119.463  91.613 166.743  1.00  7.54              
ATOM     75  CD  PRO A   7     118.514  90.861 167.552  1.00  7.54              
ATOM     76  HD1 PRO A   7     117.540  91.351 167.577  1.00  7.54              
ATOM     77  HD2 PRO A   7     118.911  90.751 168.563  1.00  7.54              
ATOM     78  CG  PRO A   7     118.390  89.486 166.896  1.00  7.54              
ATOM     79  HG1 PRO A   7     117.552  89.489 166.197  1.00  7.54              
ATOM     80  HG2 PRO A   7     118.263  88.695 167.636  1.00  7.54              
ATOM     81  CB  PRO A   7     119.704  89.335 166.128  1.00  7.54              
ATOM     82  HB1 PRO A   7     119.597  88.675 165.266  1.00  7.54              
ATOM     83  HB2 PRO A   7     120.472  88.954 166.802  1.00  7.54              
ATOM     84  CA  PRO A   7     120.059  90.769 165.720  1.00  7.54              
ATOM     85  HA  PRO A   7     121.141  90.884 165.737  1.00  7.54              
ATOM     86  C   PRO A   7     119.485  91.142 164.338  1.00  7.54              
ATOM     87  O   PRO A   7     118.266  91.081 164.162  1.00  7.54              
ATOM     88  N   PRO A   8     120.316  91.515 163.346  1.00  7.48              
ATOM     89  CD  PRO A   8     121.769  91.560 163.394  1.00  7.48              
ATOM     90  HD1 PRO A   8     122.186  90.621 163.760  1.00  7.48              
ATOM     91  HD2 PRO A   8     122.083  92.389 164.030  1.00  7.48              
ATOM     92  CG  PRO A   8     122.223  91.811 161.958  1.00  7.48              
ATOM     93  HG1 PRO A   8     122.314  90.859 161.432  1.00  7.48              
ATOM     94  HG2 PRO A   8     123.163  92.362 161.922  1.00  7.48              
ATOM     95  CB  PRO A   8     121.067  92.616 161.367  1.00  7.48              
ATOM     96  HB1 PRO A   8     121.005  92.499 160.284  1.00  7.48              
ATOM     97  HB2 PRO A   8     121.194  93.669 161.625  1.00  7.48              
ATOM     98  CA  PRO A   8     119.828  92.068 162.084  1.00  7.48              
ATOM     99  HA  PRO A   8     119.175  92.908 162.309  1.00  7.48              
ATOM    100  C   PRO A   8     119.073  91.018 161.238  1.00  7.48              
ATOM    101  O   PRO A   8     119.675  90.019 160.830  1.00  7.48              
ATOM    102  N   PRO A   9     117.771  91.210 160.943  1.00  7.33              
ATOM    103  CD  PRO A   9     116.934  92.333 161.350  1.00  7.33              
ATOM    104  HD1 PRO A   9     117.373  93.285 161.049  1.00  7.33              
ATOM    105  HD2 PRO A   9     116.790  92.310 162.431  1.00  7.33              
ATOM    106  CG  PRO A   9     115.588  92.137 160.652  1.00  7.33              
ATOM    107  HG1 PRO A   9     115.597  92.648 159.688  1.00  7.33              
ATOM    108  HG2 PRO A   9     114.761  92.494 161.266  1.00  7.33              
ATOM    109  CB  PRO A   9     115.525  90.626 160.436  1.00  7.33              
ATOM    110  HB1 PRO A   9     114.878  90.362 159.597  1.00  7.33              
ATOM    111  HB2 PRO A   9     115.173  90.146 161.350  1.00  7.33              
ATOM    112  CA  PRO A   9     116.986  90.235 160.189  1.00  7.33              
ATOM    113  HA  PRO A   9     117.157  89.243 160.601  1.00  7.33              
ATOM    114  C   PRO A   9     117.322  90.265 158.686  1.00  7.33              
ATOM    115  O   PRO A   9     117.453  91.349 158.112  1.00  7.33              
ATOM    116  N   PRO A  10     117.402  89.103 158.006  1.00  7.22              
ATOM    117  CD  PRO A  10     117.492  87.768 158.575  1.00  7.22              
ATOM    118  HD1 PRO A  10     116.504  87.449 158.911  1.00  7.22              
ATOM    119  HD2 PRO A  10     118.207  87.731 159.398  1.00  7.22              
ATOM    120  CG  PRO A  10     117.966  86.874 157.432  1.00  7.22              
ATOM    121  HG1 PRO A  10     117.626  85.845 157.555  1.00  7.22              
ATOM    122  HG2 PRO A  10     119.055  86.915 157.366  1.00  7.22              
ATOM    123  CB  PRO A  10     117.353  87.533 156.199  1.00  7.22              
ATOM    124  HB1 PRO A  10     116.335  87.160 156.070  1.00  7.22              
ATOM    125  HB2 PRO A  10     117.941  87.333 155.303  1.00  7.22              
ATOM    126  CA  PRO A  10     117.345  89.030 156.546  1.00  7.22              
ATOM    127  HA  PRO A  10     118.252  89.484 156.152  1.00  7.22              
ATOM    128  C   PRO A  10     116.085  89.731 156.006  1.00  7.22              
ATOM    129  O   PRO A  10     114.980  89.337 156.379  1.00  7.22              
ATOM    130  N   PRO A  11     116.208  90.743 155.127  1.00  7.10              
ATOM    131  CD  PRO A  11     117.447  91.400 154.728  1.00  7.10              
ATOM    132  HD1 PRO A  11     118.124  90.708 154.227  1.00  7.10              
ATOM    133  HD2 PRO A  11     117.931  91.827 155.608  1.00  7.10              
ATOM    134  CG  PRO A  11     117.039  92.525 153.779  1.00  7.10              
ATOM    135  HG1 PRO A  11     117.006  92.154 152.753  1.00  7.10              
ATOM    136  HG2 PRO A  11     117.706  93.383 153.858  1.00  7.10              
ATOM    137  CB  PRO A  11     115.626  92.857 154.255  1.00  7.10              
ATOM    138  HB1 PRO A  11     115.047  93.362 153.481  1.00  7.10              
ATOM    139  HB2 PRO A  11     115.683  93.482 155.148  1.00  7.10              
ATOM    140  CA  PRO A  11     115.051  91.485 154.630  1.00  7.10              
ATOM    141  HA  PRO A  11     114.344  91.629 155.449  1.00  7.10              
ATOM    142  C   PRO A  11     114.250  90.909 153.451  1.00  7.10              
ATOM    143  O   PRO A  11     113.166  91.452 153.237  1.00  7.10              
ATOM    144  N   PRO A  12     114.699  89.924 152.639  1.00  7.05              
ATOM    145  CD  PRO A  12     115.910  89.110 152.704  1.00  7.05              
ATOM    146  HD1 PRO A  12     115.974  88.573 153.649  1.00  7.05              
ATOM    147  HD2 PRO A  12     116.785  89.742 152.554  1.00  7.05              
ATOM    148  CG  PRO A  12     115.824  88.094 151.565  1.00  7.05              
ATOM    149  HG1 PRO A  12     115.348  87.179 151.920  1.00  7.05              
ATOM    150  HG2 PRO A  12     116.806  87.874 151.144  1.00  7.05              
ATOM    151  CB  PRO A  12     114.920  88.790 150.555  1.00  7.05              
ATOM    152  HB1 PRO A  12     114.404  88.080 149.910  1.00  7.05              
ATOM    153  HB2 PRO A  12     115.514  89.478 149.951  1.00  7.05              
ATOM    154  CA  PRO A  12     113.955  89.587 151.434  1.00  7.05              
ATOM    155  HA  PRO A  12     113.703  90.502 150.902  1.00  7.05              
ATOM    156  C   PRO A  12     112.677  88.797 151.769  1.00  7.05              
ATOM    157  O   PRO A  12     112.768  87.722 152.363  1.00  7.05              
ATOM    158  N   PRO A  13     111.481  89.272 151.365  1.00  6.87              
ATOM    159  CD  PRO A  13     111.171  90.593 150.828  1.00  6.87              
ATOM    160  HD1 PRO A  13     111.805  90.840 149.975  1.00  6.87              
ATOM    161  HD2 PRO A  13     111.284  91.342 151.611  1.00  6.87              
ATOM    162  CG  PRO A  13     109.707  90.544 150.385  1.00  6.87              
ATOM    163  HG1 PRO A  13     109.652  90.303 149.323  1.00  6.87              
ATOM    164  HG2 PRO A  13     109.195  91.486 150.587  1.00  6.87              
ATOM    165  CB  PRO A  13     109.121  89.395 151.207  1.00  6.87              
ATOM    166  HB1 PRO A  13     108.261  88.939 150.715  1.00  6.87              
ATOM    167  HB2 PRO A  13     108.841  89.763 152.196  1.00  6.87              
ATOM    168  CA  PRO A  13     110.295  88.423 151.344  1.00  6.87              
ATOM    169  HA  PRO A  13     110.203  87.860 152.274  1.00  6.87              
ATOM    170  C   PRO A  13     110.347  87.434 150.175  1.00  6.87              
ATOM    171  O   PRO A  13     109.757  86.353 150.236  1.00  6.87              
ATOM    172  N   GLU A  14     111.059  87.793 149.101  1.00  7.14              
ATOM    173  H   GLU A  14     111.563  88.666 149.118  1.00  7.14              
ATOM    174  CA  GLU A  14     111.346  86.864 148.024  1.00  7.14              
ATOM    175  HA  GLU A  14     110.396  86.397 147.763  1.00  7.14              
ATOM    176  CB  GLU A  14     111.815  87.569 146.748  1.00  7.14              
ATOM    177  HB1 GLU A  14     111.095  88.351 146.501  1.00  7.14              
ATOM    178  HB2 GLU A  14     111.791  86.832 145.945  1.00  7.14              
ATOM    179  CG  GLU A  14     113.215  88.186 146.810  1.00  7.14              
ATOM    180  HG1 GLU A  14     113.951  87.409 147.026  1.00  7.14              
ATOM    181  HG2 GLU A  14     113.246  88.927 147.614  1.00  7.14              
ATOM    182  CD  GLU A  14     113.541  88.836 145.462  1.00  7.14              
ATOM    183  OE1 GLU A  14     113.546  88.093 144.452  1.00  7.14              
ATOM    184  OE2 GLU A  14     113.748  90.070 145.457  1.00  7.14              
ATOM    185  C   GLU A  14     112.280  85.737 148.474  1.00  7.14              
ATOM    186  O   GLU A  14     113.193  85.914 149.278  1.00  7.14              
ATOM    187  N   SER A  15     111.953  84.534 148.014  1.00  8.58              
ATOM    188  H   SER A  15     111.234  84.484 147.313  1.00  8.58              
ATOM    189  CA  SER A  15     112.332  83.291 148.694  1.00  8.58              
ATOM    190  HA  SER A  15     113.412  83.264 148.845  1.00  8.58              
ATOM    191  CB  SER A  15     111.630  83.236 150.064  1.00  8.58              
ATOM    192  HB1 SER A  15     112.073  83.978 150.731  1.00  8.58              
ATOM    193  HB2 SER A  15     111.775  82.248 150.504  1.00  8.58              
ATOM    194  OG  SER A  15     110.238  83.500 149.935  1.00  8.58              
ATOM    195  HG  SER A  15     110.088  84.438 150.156  1.00  8.58              
ATOM    196  C   SER A  15     111.921  82.070 147.886  1.00  8.58              
ATOM    197  O   SER A  15     112.710  81.158 147.656  1.00  8.58              
ATOM    198  N   ALA A  16     110.706  82.135 147.348  1.00  9.33              
ATOM    199  H   ALA A  16     110.084  82.838 147.721  1.00  9.33              
ATOM    200  CA  ALA A  16     110.195  81.259 146.315  1.00  9.33              
ATOM    201  HA  ALA A  16     110.956  80.523 146.054  1.00  9.33              
ATOM    202  CB  ALA A  16     108.999  80.483 146.886  1.00  9.33              
ATOM    203  HB1 ALA A  16     108.617  79.791 146.136  1.00  9.33              
ATOM    204  HB2 ALA A  16     109.314  79.916 147.763  1.00  9.33              
ATOM    205  HB3 ALA A  16     108.203  81.173 147.174  1.00  9.33              
ATOM    206  C   ALA A  16     109.885  82.065 145.044  1.00  9.33              
ATOM    207  O   ALA A  16     108.709  82.170 144.677  1.00  9.33              
ATOM    208  N   PRO A  17     110.906  82.682 144.400  1.00  9.65              
ATOM    209  CD  PRO A  17     112.332  82.525 144.671  1.00  9.65              
ATOM    210  HD1 PRO A  17     112.589  81.498 144.934  1.00  9.65              
ATOM    211  HD2 PRO A  17     112.627  83.204 145.471  1.00  9.65              
ATOM    212  CG  PRO A  17     113.058  82.923 143.388  1.00  9.65              
ATOM    213  HG1 PRO A  17     113.121  82.062 142.721  1.00  9.65              
ATOM    214  HG2 PRO A  17     114.051  83.325 143.593  1.00  9.65              
ATOM    215  CB  PRO A  17     112.133  83.976 142.785  1.00  9.65              
ATOM    216  HB1 PRO A  17     112.238  84.034 141.700  1.00  9.65              
ATOM    217  HB2 PRO A  17     112.350  84.946 143.237  1.00  9.65              
ATOM    218  CA  PRO A  17     110.734  83.517 143.213  1.00  9.65              
ATOM    219  HA  PRO A  17     110.154  84.402 143.480  1.00  9.65              
ATOM    220  C   PRO A  17     109.980  82.737 142.152  1.00  9.65              
ATOM    221  O   PRO A  17     110.491  81.770 141.588  1.00  9.65              
ATOM    222  N   SER A  18     108.704  83.092 142.009  1.00  9.61              
ATOM    223  H   SER A  18     108.391  83.886 142.554  1.00  9.61              
ATOM    224  CA  SER A  18     107.639  82.187 141.576  1.00  9.61              
ATOM    225  HA  SER A  18     107.790  81.217 142.052  1.00  9.61              
ATOM    226  CB  SER A  18     106.282  82.729 142.044  1.00  9.61              
ATOM    227  HB1 SER A  18     105.530  81.942 141.966  1.00  9.61              
ATOM    228  HB2 SER A  18     105.980  83.570 141.418  1.00  9.61              
ATOM    229  OG  SER A  18     106.365  83.184 143.385  1.00  9.61              
ATOM    230  HG  SER A  18     106.964  82.611 143.892  1.00  9.61              
ATOM    231  C   SER A  18     107.705  81.994 140.069  1.00  9.61              
ATOM    232  O   SER A  18     106.975  82.605 139.285  1.00  9.61              
ATOM    233  N   LYS A  19     108.686  81.197 139.667  1.00  8.37              
ATOM    234  H   LYS A  19     109.301  80.862 140.404  1.00  8.37              
ATOM    235  CA  LYS A  19     109.101  80.938 138.302  1.00  8.37              
ATOM    236  HA  LYS A  19     108.242  81.143 137.667  1.00  8.37              
ATOM    237  CB  LYS A  19     110.253  81.873 137.881  1.00  8.37              
ATOM    238  HB1 LYS A  19     110.858  81.396 137.108  1.00  8.37              
ATOM    239  HB2 LYS A  19     110.902  82.068 138.738  1.00  8.37              
ATOM    240  CG  LYS A  19     109.721  83.206 137.323  1.00  8.37              
ATOM    241  HG1 LYS A  19     110.559  83.895 137.212  1.00  8.37              
ATOM    242  HG2 LYS A  19     109.035  83.650 138.044  1.00  8.37              
ATOM    243  CD  LYS A  19     109.035  83.050 135.946  1.00  8.37              
ATOM    244  HD1 LYS A  19     108.844  82.000 135.716  1.00  8.37              
ATOM    245  HD2 LYS A  19     109.727  83.416 135.186  1.00  8.37              
ATOM    246  CE  LYS A  19     107.724  83.841 135.827  1.00  8.37              
ATOM    247  HE1 LYS A  19     107.462  83.913 134.767  1.00  8.37              
ATOM    248  HE2 LYS A  19     107.891  84.856 136.200  1.00  8.37              
ATOM    249  NZ  LYS A  19     106.606  83.198 136.565  1.00  8.37              
ATOM    250  HZ1 LYS A  19     106.826  83.087 137.553  1.00  8.37              
ATOM    251  HZ2 LYS A  19     105.759  83.743 136.501  1.00  8.37              
ATOM    252  HZ3 LYS A  19     106.400  82.268 136.203  1.00  8.37              
ATOM    253  C   LYS A  19     109.390  79.469 137.981  1.00  8.37              
ATOM    254  O   LYS A  19     109.273  79.131 136.806  1.00  8.37              
ATOM    255  N   PRO A  20     109.589  78.552 138.941  1.00  9.03              
ATOM    256  CD  PRO A  20     110.366  78.669 140.172  1.00  9.03              
ATOM    257  HD1 PRO A  20     110.054  79.503 140.792  1.00  9.03              
ATOM    258  HD2 PRO A  20     111.424  78.765 139.924  1.00  9.03              
ATOM    259  CG  PRO A  20     110.132  77.371 140.944  1.00  9.03              
ATOM    260  HG1 PRO A  20     109.308  77.508 141.646  1.00  9.03              
ATOM    261  HG2 PRO A  20     111.031  77.046 141.470  1.00  9.03              
ATOM    262  CB  PRO A  20     109.721  76.378 139.857  1.00  9.03              
ATOM    263  HB1 PRO A  20     109.121  75.562 140.263  1.00  9.03              
ATOM    264  HB2 PRO A  20     110.616  75.982 139.374  1.00  9.03              
ATOM    265  CA  PRO A  20     108.945  77.246 138.859  1.00  9.03              
ATOM    266  HA  PRO A  20     109.047  76.817 137.862  1.00  9.03              
ATOM    267  C   PRO A  20     107.459  77.334 139.227  1.00  9.03              
ATOM    268  O   PRO A  20     107.015  78.343 139.776  1.00  9.03              
ATOM    269  N   ALA A  21     106.715  76.260 138.944  1.00  9.00              
ATOM    270  H   ALA A  21     107.194  75.479 138.522  1.00  9.00              
ATOM    271  CA  ALA A  21     105.258  76.110 139.082  1.00  9.00              
ATOM    272  HA  ALA A  21     104.995  75.129 138.691  1.00  9.00              
ATOM    273  CB  ALA A  21     104.881  76.072 140.571  1.00  9.00              
ATOM    274  HB1 ALA A  21     105.089  77.030 141.049  1.00  9.00              
ATOM    275  HB2 ALA A  21     103.816  75.853 140.671  1.00  9.00              
ATOM    276  HB3 ALA A  21     105.447  75.289 141.078  1.00  9.00              
ATOM    277  C   ALA A  21     104.422  77.116 138.274  1.00  9.00              
ATOM    278  O   ALA A  21     103.707  76.716 137.358  1.00  9.00              
ATOM    279  N   ALA A  22     104.600  78.414 138.517  1.00  8.20              
ATOM    280  H   ALA A  22     105.234  78.640 139.274  1.00  8.20              
ATOM    281  CA  ALA A  22     104.191  79.522 137.657  1.00  8.20              
ATOM    282  HA  ALA A  22     103.155  79.348 137.359  1.00  8.20              
ATOM    283  CB  ALA A  22     104.223  80.799 138.499  1.00  8.20              
ATOM    284  HB1 ALA A  22     103.931  81.657 137.893  1.00  8.20              
ATOM    285  HB2 ALA A  22     103.526  80.706 139.334  1.00  8.20              
ATOM    286  HB3 ALA A  22     105.225  80.943 138.892  1.00  8.20              
ATOM    287  C   ALA A  22     105.019  79.604 136.352  1.00  8.20              
ATOM    288  O   ALA A  22     105.574  80.647 135.990  1.00  8.20              
ATOM    289  N   SER A  23     105.127  78.463 135.679  1.00  8.18              
ATOM    290  H   SER A  23     104.615  77.681 136.068  1.00  8.18              
ATOM    291  CA  SER A  23     105.784  78.223 134.395  1.00  8.18              
ATOM    292  HA  SER A  23     105.566  79.045 133.713  1.00  8.18              
ATOM    293  CB  SER A  23     107.301  78.115 134.562  1.00  8.18              
ATOM    294  HB1 SER A  23     107.692  79.111 134.774  1.00  8.18              
ATOM    295  HB2 SER A  23     107.751  77.761 133.633  1.00  8.18              
ATOM    296  OG  SER A  23     107.651  77.249 135.627  1.00  8.18              
ATOM    297  HG  SER A  23     108.473  77.618 135.988  1.00  8.18              
ATOM    298  C   SER A  23     105.230  76.936 133.772  1.00  8.18              
ATOM    299  O   SER A  23     104.725  76.944 132.653  1.00  8.18              
ATOM    300  N   ILE A  24     105.228  75.847 134.543  1.00  8.22              
ATOM    301  H   ILE A  24     105.700  75.931 135.432  1.00  8.22              
ATOM    302  CA  ILE A  24     104.735  74.513 134.169  1.00  8.22              
ATOM    303  HA  ILE A  24     104.984  74.366 133.117  1.00  8.22              
ATOM    304  CB  ILE A  24     105.495  73.412 134.952  1.00  8.22              
ATOM    305  HB  ILE A  24     105.050  72.446 134.704  1.00  8.22              
ATOM    306  CG2 ILE A  24     106.959  73.369 134.476  1.00  8.22              
ATOM    307 1HG2 ILE A  24     107.472  72.512 134.912  1.00  8.22              
ATOM    308 2HG2 ILE A  24     106.993  73.258 133.391  1.00  8.22              
ATOM    309 3HG2 ILE A  24     107.485  74.282 134.756  1.00  8.22              
ATOM    310  CG1 ILE A  24     105.417  73.614 136.480  1.00  8.22              
ATOM    311 1HG1 ILE A  24     104.380  73.796 136.764  1.00  8.22              
ATOM    312 2HG1 ILE A  24     106.005  74.489 136.754  1.00  8.22              
ATOM    313  CD1 ILE A  24     105.920  72.417 137.295  1.00  8.22              
ATOM    314  HD1 ILE A  24     105.379  71.516 137.003  1.00  8.22              
ATOM    315  HD2 ILE A  24     106.988  72.269 137.138  1.00  8.22              
ATOM    316  HD3 ILE A  24     105.747  72.604 138.355  1.00  8.22              
ATOM    317  C   ILE A  24     103.204  74.366 134.222  1.00  8.22              
ATOM    318  O   ILE A  24     102.679  73.414 134.796  1.00  8.22              
ATOM    319  N   ALA A  25     102.475  75.267 133.553  1.00  8.26              
ATOM    320  H   ALA A  25     102.967  76.035 133.109  1.00  8.26              
ATOM    321  CA  ALA A  25     101.038  75.100 133.288  1.00  8.26              
ATOM    322  HA  ALA A  25     100.514  75.085 134.246  1.00  8.26              
ATOM    323  CB  ALA A  25     100.554  76.316 132.489  1.00  8.26              
ATOM    324  HB1 ALA A  25      99.481  76.232 132.311  1.00  8.26              
ATOM    325  HB2 ALA A  25     100.744  77.230 133.053  1.00  8.26              
ATOM    326  HB3 ALA A  25     101.072  76.369 131.531  1.00  8.26              
ATOM    327  C   ALA A  25     100.710  73.776 132.572  1.00  8.26              
ATOM    328  O   ALA A  25      99.598  73.268 132.699  1.00  8.26              
ATOM    329  N   SER A  26     101.685  73.219 131.835  1.00  8.64              
ATOM    330  H   SER A  26     102.556  73.722 131.796  1.00  8.64              
ATOM    331  CA  SER A  26     101.691  71.869 131.231  1.00  8.64              
ATOM    332  HA  SER A  26     102.552  71.823 130.564  1.00  8.64              
ATOM    333  CB  SER A  26     101.935  70.817 132.325  1.00  8.64              
ATOM    334  HB1 SER A  26     102.110  69.847 131.858  1.00  8.64              
ATOM    335  HB2 SER A  26     101.056  70.744 132.968  1.00  8.64              
ATOM    336  OG  SER A  26     103.067  71.169 133.108  1.00  8.64              
ATOM    337  HG  SER A  26     102.771  71.765 133.815  1.00  8.64              
ATOM    338  C   SER A  26     100.483  71.516 130.360  1.00  8.64              
ATOM    339  O   SER A  26     100.287  70.363 129.989  1.00  8.64              
ATOM    340  N   GLY A  27      99.678  72.518 130.018  1.00  8.15              
ATOM    341  H   GLY A  27      99.870  73.423 130.413  1.00  8.15              
ATOM    342  CA  GLY A  27      98.493  72.386 129.202  1.00  8.15              
ATOM    343  HA1 GLY A  27      98.771  71.919 128.257  1.00  8.15              
ATOM    344  HA2 GLY A  27      98.115  73.384 128.982  1.00  8.15              
ATOM    345  C   GLY A  27      97.338  71.581 129.796  1.00  8.15              
ATOM    346  O   GLY A  27      96.569  70.979 129.050  1.00  8.15              
ATOM    347  N   GLY A  28      97.217  71.532 131.122  1.00  7.62              
ATOM    348  H   GLY A  28      97.889  72.042 131.683  1.00  7.62              
ATOM    349  CA  GLY A  28      96.235  70.692 131.807  1.00  7.62              
ATOM    350  HA1 GLY A  28      96.391  70.779 132.882  1.00  7.62              
ATOM    351  HA2 GLY A  28      96.413  69.652 131.534  1.00  7.62              
ATOM    352  C   GLY A  28      94.781  71.039 131.529  1.00  7.62              
ATOM    353  O   GLY A  28      94.267  72.035 132.034  1.00  7.62              
ATOM    354  N   SER A  29      94.125  70.184 130.746  1.00  8.87              
ATOM    355  H   SER A  29      94.679  69.445 130.340  1.00  8.87              
ATOM    356  CA  SER A  29      92.672  70.099 130.530  1.00  8.87              
ATOM    357  HA  SER A  29      92.507  69.258 129.855  1.00  8.87              
ATOM    358  CB  SER A  29      91.953  69.745 131.837  1.00  8.87              
ATOM    359  HB1 SER A  29      90.903  69.535 131.629  1.00  8.87              
ATOM    360  HB2 SER A  29      92.016  70.587 132.528  1.00  8.87              
ATOM    361  OG  SER A  29      92.555  68.608 132.427  1.00  8.87              
ATOM    362  HG  SER A  29      92.118  68.426 133.263  1.00  8.87              
ATOM    363  C   SER A  29      91.987  71.295 129.871  1.00  8.87              
ATOM    364  O   SER A  29      90.990  71.102 129.183  1.00  8.87              
ATOM    365  N   ASN A  30      92.608  72.473 129.877  1.00  9.14              
ATOM    366  H   ASN A  30      93.355  72.575 130.550  1.00  9.14              
ATOM    367  CA  ASN A  30      92.692  73.323 128.692  1.00  9.14              
ATOM    368  HA  ASN A  30      91.684  73.479 128.296  1.00  9.14              
ATOM    369  CB  ASN A  30      93.266  74.694 129.087  1.00  9.14              
ATOM    370  HB1 ASN A  30      93.491  75.263 128.184  1.00  9.14              
ATOM    371  HB2 ASN A  30      94.190  74.573 129.651  1.00  9.14              
ATOM    372  CG  ASN A  30      92.258  75.507 129.874  1.00  9.14              
ATOM    373  OD1 ASN A  30      91.263  75.976 129.354  1.00  9.14              
ATOM    374  ND2 ASN A  30      92.461  75.697 131.157  1.00  9.14              
ATOM    375 1HD2 ASN A  30      93.243  75.280 131.627  1.00  9.14              
ATOM    376 2HD2 ASN A  30      91.762  76.241 131.628  1.00  9.14              
ATOM    377  C   ASN A  30      93.493  72.612 127.588  1.00  9.14              
ATOM    378  O   ASN A  30      94.460  73.125 127.046  1.00  9.14              
ATOM    379  N   SER A  31      93.093  71.391 127.253  1.00  8.37              
ATOM    380  H   SER A  31      92.309  71.013 127.771  1.00  8.37              
ATOM    381  CA  SER A  31      93.544  70.613 126.106  1.00  8.37              
ATOM    382  HA  SER A  31      94.571  70.275 126.241  1.00  8.37              
ATOM    383  CB  SER A  31      92.575  69.423 126.046  1.00  8.37              
ATOM    384  HB1 SER A  31      92.651  68.945 125.080  1.00  8.37              
ATOM    385  HB2 SER A  31      91.547  69.781 126.148  1.00  8.37              
ATOM    386  OG  SER A  31      92.846  68.493 127.077  1.00  8.37              
ATOM    387  HG  SER A  31      92.089  67.893 127.157  1.00  8.37              
ATOM    388  C   SER A  31      93.403  71.390 124.795  1.00  8.37              
ATOM    389  O   SER A  31      94.266  71.329 123.908  1.00  8.37              
ATOM    390  N   SER A  32      92.335  72.181 124.734  1.00  8.09              
ATOM    391  H   SER A  32      91.697  72.166 125.517  1.00  8.09              
ATOM    392  CA  SER A  32      92.051  73.235 123.766  1.00  8.09              
ATOM    393  HA  SER A  32      91.706  72.778 122.841  1.00  8.09              
ATOM    394  CB  SER A  32      90.906  74.091 124.320  1.00  8.09              
ATOM    395  HB1 SER A  32      89.987  73.504 124.310  1.00  8.09              
ATOM    396  HB2 SER A  32      90.765  74.975 123.695  1.00  8.09              
ATOM    397  OG  SER A  32      91.178  74.467 125.666  1.00  8.09              
ATOM    398  HG  SER A  32      90.455  75.043 125.950  1.00  8.09              
ATOM    399  C   SER A  32      93.246  74.112 123.394  1.00  8.09              
ATOM    400  O   SER A  32      93.348  74.597 122.268  1.00  8.09              
ATOM    401  N   ASN A  33      94.233  74.199 124.286  1.00  9.07              
ATOM    402  H   ASN A  33      94.073  73.809 125.208  1.00  9.07              
ATOM    403  CA  ASN A  33      95.525  74.798 124.032  1.00  9.07              
ATOM    404  HA  ASN A  33      95.331  75.866 123.912  1.00  9.07              
ATOM    405  CB  ASN A  33      96.421  74.650 125.287  1.00  9.07              
ATOM    406  HB1 ASN A  33      96.805  73.633 125.346  1.00  9.07              
ATOM    407  HB2 ASN A  33      95.790  74.833 126.151  1.00  9.07              
ATOM    408  CG  ASN A  33      97.575  75.628 125.511  1.00  9.07              
ATOM    409  OD1 ASN A  33      97.933  75.893 126.643  1.00  9.07              
ATOM    410  ND2 ASN A  33      98.228  76.188 124.522  1.00  9.07              
ATOM    411 1HD2 ASN A  33      97.968  76.016 123.559  1.00  9.07              
ATOM    412 2HD2 ASN A  33      98.969  76.815 124.782  1.00  9.07              
ATOM    413  C   ASN A  33      96.215  74.371 122.719  1.00  9.07              
ATOM    414  O   ASN A  33      97.028  75.154 122.228  1.00  9.07              
ATOM    415  N   LYS A  34      95.923  73.196 122.115  1.00  8.63              
ATOM    416  H   LYS A  34      95.202  72.613 122.528  1.00  8.63              
ATOM    417  CA  LYS A  34      96.563  72.855 120.814  1.00  8.63              
ATOM    418  HA  LYS A  34      96.588  73.801 120.267  1.00  8.63              
ATOM    419  CB  LYS A  34      98.070  72.501 121.010  1.00  8.63              
ATOM    420  HB1 LYS A  34      98.500  73.198 121.729  1.00  8.63              
ATOM    421  HB2 LYS A  34      98.575  72.716 120.066  1.00  8.63              
ATOM    422  CG  LYS A  34      98.535  71.093 121.438  1.00  8.63              
ATOM    423  HG1 LYS A  34      99.565  71.190 121.784  1.00  8.63              
ATOM    424  HG2 LYS A  34      98.567  70.437 120.567  1.00  8.63              
ATOM    425  CD  LYS A  34      97.730  70.417 122.553  1.00  8.63              
ATOM    426  HD1 LYS A  34      97.319  71.172 123.224  1.00  8.63              
ATOM    427  HD2 LYS A  34      98.397  69.773 123.131  1.00  8.63              
ATOM    428  CE  LYS A  34      96.626  69.551 121.943  1.00  8.63              
ATOM    429  HE1 LYS A  34      97.070  68.665 121.480  1.00  8.63              
ATOM    430  HE2 LYS A  34      96.126  70.109 121.155  1.00  8.63              
ATOM    431  NZ  LYS A  34      95.623  69.174 122.949  1.00  8.63              
ATOM    432  HZ1 LYS A  34      94.839  68.685 122.518  1.00  8.63              
ATOM    433  HZ2 LYS A  34      96.014  68.608 123.685  1.00  8.63              
ATOM    434  HZ3 LYS A  34      95.206  70.006 123.357  1.00  8.63              
ATOM    435  C   LYS A  34      95.853  71.965 119.811  1.00  8.63              
ATOM    436  O   LYS A  34      96.486  71.118 119.187  1.00  8.63              
ATOM    437  N   GLY A  35      94.541  72.093 119.694  1.00  7.87              
ATOM    438  H   GLY A  35      94.065  72.798 120.246  1.00  7.87              
ATOM    439  CA  GLY A  35      93.752  71.054 119.040  1.00  7.87              
ATOM    440  HA1 GLY A  35      93.120  70.616 119.813  1.00  7.87              
ATOM    441  HA2 GLY A  35      94.368  70.232 118.677  1.00  7.87              
ATOM    442  C   GLY A  35      92.797  71.457 117.934  1.00  7.87              
ATOM    443  O   GLY A  35      92.077  70.611 117.415  1.00  7.87              
ATOM    444  N   GLY A  36      92.944  72.677 117.441  1.00  7.35              
ATOM    445  H   GLY A  36      93.531  73.331 117.932  1.00  7.35              
ATOM    446  CA  GLY A  36      92.623  72.957 116.054  1.00  7.35              
ATOM    447  HA1 GLY A  36      92.123  73.924 116.005  1.00  7.35              
ATOM    448  HA2 GLY A  36      91.938  72.215 115.655  1.00  7.35              
ATOM    449  C   GLY A  36      93.841  73.004 115.140  1.00  7.35              
ATOM    450  O   GLY A  36      93.885  73.927 114.332  1.00  7.35              
ATOM    451  N   PRO A  37      94.827  72.080 115.219  1.00  8.40              
ATOM    452  CD  PRO A  37      94.916  70.838 115.974  1.00  8.40              
ATOM    453  HD1 PRO A  37      94.025  70.221 115.861  1.00  8.40              
ATOM    454  HD2 PRO A  37      95.115  71.107 116.999  1.00  8.40              
ATOM    455  CG  PRO A  37      96.154  70.078 115.510  1.00  8.40              
ATOM    456  HG1 PRO A  37      95.921  69.453 114.647  1.00  8.40              
ATOM    457  HG2 PRO A  37      96.594  69.489 116.314  1.00  8.40              
ATOM    458  CB  PRO A  37      97.046  71.240 115.105  1.00  8.40              
ATOM    459  HB1 PRO A  37      97.863  70.926 114.456  1.00  8.40              
ATOM    460  HB2 PRO A  37      97.441  71.733 115.995  1.00  8.40              
ATOM    461  CA  PRO A  37      96.025  72.153 114.413  1.00  8.40              
ATOM    462  HA  PRO A  37      96.405  73.175 114.401  1.00  8.40              
ATOM    463  C   PRO A  37      95.793  71.729 112.960  1.00  8.40              
ATOM    464  O   PRO A  37      96.707  71.275 112.279  1.00  8.40              
ATOM    465  N   GLU A  38      94.534  71.811 112.533  1.00  8.38              
ATOM    466  H   GLU A  38      93.929  72.412 113.070  1.00  8.38              
ATOM    467  CA  GLU A  38      93.972  71.131 111.389  1.00  8.38              
ATOM    468  HA  GLU A  38      92.900  71.317 111.377  1.00  8.38              
ATOM    469  CB  GLU A  38      94.564  71.750 110.082  1.00  8.38              
ATOM    470  HB1 GLU A  38      93.955  71.408 109.245  1.00  8.38              
ATOM    471  HB2 GLU A  38      95.563  71.336 109.939  1.00  8.38              
ATOM    472  CG  GLU A  38      94.680  73.287 109.958  1.00  8.38              
ATOM    473  HG1 GLU A  38      95.156  73.695 110.852  1.00  8.38              
ATOM    474  HG2 GLU A  38      93.674  73.708 109.890  1.00  8.38              
ATOM    475  CD  GLU A  38      95.512  73.708 108.722  1.00  8.38              
ATOM    476  OE1 GLU A  38      95.450  72.984 107.700  1.00  8.38              
ATOM    477  OE2 GLU A  38      96.212  74.747 108.804  1.00  8.38              
ATOM    478  C   GLU A  38      94.193  69.641 111.378  1.00  8.38              
ATOM    479  O   GLU A  38      94.616  69.016 112.350  1.00  8.38              
ATOM    480  N   GLY A  39      93.653  69.058 110.315  1.00  7.99              
ATOM    481  H   GLY A  39      93.439  69.639 109.514  1.00  7.99              
ATOM    482  CA  GLY A  39      93.242  67.680 110.307  1.00  7.99              
ATOM    483  HA1 GLY A  39      94.126  67.056 110.166  1.00  7.99              
ATOM    484  HA2 GLY A  39      92.572  67.531 109.466  1.00  7.99              
ATOM    485  C   GLY A  39      92.524  67.202 111.578  1.00  7.99              
ATOM    486  O   GLY A  39      92.363  66.008 111.742  1.00  7.99              
ATOM    487  N   VAL A  40      92.007  68.086 112.433  1.00  7.83              
ATOM    488  H   VAL A  40      92.387  69.021 112.427  1.00  7.83              
ATOM    489  CA  VAL A  40      90.949  67.759 113.389  1.00  7.83              
ATOM    490  HA  VAL A  40      91.150  66.770 113.803  1.00  7.83              
ATOM    491  CB  VAL A  40      90.946  68.754 114.567  1.00  7.83              
ATOM    492  HB  VAL A  40      91.971  68.845 114.930  1.00  7.83              
ATOM    493  CG1 VAL A  40      90.459  70.157 114.178  1.00  7.83              
ATOM    494 1HG1 VAL A  40      90.459  70.783 115.069  1.00  7.83              
ATOM    495 2HG1 VAL A  40      91.122  70.600 113.436  1.00  7.83              
ATOM    496 3HG1 VAL A  40      89.437  70.126 113.802  1.00  7.83              
ATOM    497  CG2 VAL A  40      90.097  68.233 115.730  1.00  7.83              
ATOM    498 1HG2 VAL A  40      90.200  68.900 116.587  1.00  7.83              
ATOM    499 2HG2 VAL A  40      89.044  68.184 115.453  1.00  7.83              
ATOM    500 3HG2 VAL A  40      90.438  67.241 116.025  1.00  7.83              
ATOM    501  C   VAL A  40      89.578  67.686 112.715  1.00  7.83              
ATOM    502  O   VAL A  40      88.675  66.994 113.166  1.00  7.83              
ATOM    503  N   ALA A  41      89.455  68.368 111.575  1.00  7.94              
ATOM    504  H   ALA A  41      90.214  68.974 111.316  1.00  7.94              
ATOM    505  CA  ALA A  41      88.275  68.353 110.725  1.00  7.94              
ATOM    506  HA  ALA A  41      87.428  67.957 111.291  1.00  7.94              
ATOM    507  CB  ALA A  41      87.944  69.802 110.349  1.00  7.94              
ATOM    508  HB1 ALA A  41      87.020  69.825 109.769  1.00  7.94              
ATOM    509  HB2 ALA A  41      87.806  70.397 111.253  1.00  7.94              
ATOM    510  HB3 ALA A  41      88.749  70.230 109.750  1.00  7.94              
ATOM    511  C   ALA A  41      88.419  67.465 109.479  1.00  7.94              
ATOM    512  O   ALA A  41      87.431  67.215 108.794  1.00  7.94              
ATOM    513  N   ALA A  42      89.633  66.975 109.202  1.00  7.35              
ATOM    514  H   ALA A  42      90.388  67.229 109.813  1.00  7.35              
ATOM    515  CA  ALA A  42      89.872  65.944 108.194  1.00  7.35              
ATOM    516  HA  ALA A  42      88.996  65.863 107.547  1.00  7.35              
ATOM    517  CB  ALA A  42      91.054  66.343 107.302  1.00  7.35              
ATOM    518  HB1 ALA A  42      91.102  65.660 106.452  1.00  7.35              
ATOM    519  HB2 ALA A  42      90.917  67.358 106.927  1.00  7.35              
ATOM    520  HB3 ALA A  42      91.992  66.269 107.849  1.00  7.35              
ATOM    521  C   ALA A  42      90.076  64.560 108.823  1.00  7.35              
ATOM    522  O   ALA A  42      89.673  63.565 108.231  1.00  7.35              
ATOM    523  N   GLN A  43      90.585  64.495 110.061  1.00  7.60              
ATOM    524  H   GLN A  43      90.987  65.317 110.485  1.00  7.60              
ATOM    525  CA  GLN A  43      90.411  63.356 110.957  1.00  7.60              
ATOM    526  HA  GLN A  43      90.447  62.503 110.277  1.00  7.60              
ATOM    527  CB  GLN A  43      91.572  63.082 111.933  1.00  7.60              
ATOM    528  HB1 GLN A  43      91.390  63.575 112.889  1.00  7.60              
ATOM    529  HB2 GLN A  43      92.505  63.445 111.503  1.00  7.60              
ATOM    530  CG  GLN A  43      91.690  61.549 112.108  1.00  7.60              
ATOM    531  HG1 GLN A  43      91.939  61.108 111.142  1.00  7.60              
ATOM    532  HG2 GLN A  43      90.722  61.153 112.419  1.00  7.60              
ATOM    533  CD  GLN A  43      92.731  61.050 113.107  1.00  7.60              
ATOM    534  OE1 GLN A  43      92.789  59.870 113.414  1.00  7.60              
ATOM    535  NE2 GLN A  43      93.558  61.889 113.686  1.00  7.60              
ATOM    536 1HE2 GLN A  43      93.503  62.872 113.485  1.00  7.60              
ATOM    537 2HE2 GLN A  43      94.170  61.502 114.383  1.00  7.60              
ATOM    538  C   GLN A  43      88.995  63.258 111.529  1.00  7.60              
ATOM    539  O   GLN A  43      88.770  63.227 112.734  1.00  7.60              
ATOM    540  N   ALA A  44      88.037  63.271 110.606  1.00  6.89              
ATOM    541  H   ALA A  44      88.325  63.222 109.637  1.00  6.89              
ATOM    542  CA  ALA A  44      86.620  63.272 110.875  1.00  6.89              
ATOM    543  HA  ALA A  44      86.433  63.952 111.709  1.00  6.89              
ATOM    544  CB  ALA A  44      85.917  63.828 109.627  1.00  6.89              
ATOM    545  HB1 ALA A  44      84.845  63.915 109.804  1.00  6.89              
ATOM    546  HB2 ALA A  44      86.311  64.817 109.390  1.00  6.89              
ATOM    547  HB3 ALA A  44      86.086  63.164 108.777  1.00  6.89              
ATOM    548  C   ALA A  44      86.069  61.898 111.257  1.00  6.89              
ATOM    549  O   ALA A  44      86.674  60.862 110.995  1.00  6.89              
ATOM    550  N   VAL A  45      84.857  61.945 111.817  1.00  7.15              
ATOM    551  H   VAL A  45      84.461  62.865 111.919  1.00  7.15              
ATOM    552  CA  VAL A  45      84.151  60.845 112.480  1.00  7.15              
ATOM    553  HA  VAL A  45      83.151  61.209 112.708  1.00  7.15              
ATOM    554  CB  VAL A  45      83.954  59.590 111.593  1.00  7.15              
ATOM    555  HB  VAL A  45      84.908  59.101 111.403  1.00  7.15              
ATOM    556  CG1 VAL A  45      83.037  58.575 112.293  1.00  7.15              
ATOM    557 1HG1 VAL A  45      82.888  57.709 111.646  1.00  7.15              
ATOM    558 2HG1 VAL A  45      83.497  58.225 113.217  1.00  7.15              
ATOM    559 3HG1 VAL A  45      82.070  59.024 112.515  1.00  7.15              
ATOM    560  CG2 VAL A  45      83.304  59.941 110.247  1.00  7.15              
ATOM    561 1HG2 VAL A  45      83.132  59.031 109.672  1.00  7.15              
ATOM    562 2HG2 VAL A  45      82.356  60.454 110.405  1.00  7.15              
ATOM    563 3HG2 VAL A  45      83.971  60.580 109.669  1.00  7.15              
ATOM    564  C   VAL A  45      84.820  60.495 113.801  1.00  7.15              
ATOM    565  O   VAL A  45      85.903  59.920 113.826  1.00  7.15              
ATOM    566  N   ALA A  46      84.139  60.832 114.900  1.00  7.21              
ATOM    567  H   ALA A  46      83.253  61.291 114.779  1.00  7.21              
ATOM    568  CA  ALA A  46      84.574  60.643 116.285  1.00  7.21              
ATOM    569  HA  ALA A  46      85.589  61.037 116.366  1.00  7.21              
ATOM    570  CB  ALA A  46      83.672  61.502 117.183  1.00  7.21              
ATOM    571  HB1 ALA A  46      84.030  61.453 118.213  1.00  7.21              
ATOM    572  HB2 ALA A  46      83.698  62.543 116.858  1.00  7.21              
ATOM    573  HB3 ALA A  46      82.646  61.134 117.151  1.00  7.21              
ATOM    574  C   ALA A  46      84.652  59.165 116.740  1.00  7.21              
ATOM    575  O   ALA A  46      84.028  58.754 117.716  1.00  7.21              
ATOM    576  N   SER A  47      85.376  58.359 115.969  1.00  7.07              
ATOM    577  H   SER A  47      85.886  58.818 115.223  1.00  7.07              
ATOM    578  CA  SER A  47      85.751  56.974 116.225  1.00  7.07              
ATOM    579  HA  SER A  47      86.028  56.875 117.276  1.00  7.07              
ATOM    580  CB  SER A  47      84.574  56.036 115.939  1.00  7.07              
ATOM    581  HB1 SER A  47      84.309  56.097 114.883  1.00  7.07              
ATOM    582  HB2 SER A  47      83.712  56.335 116.538  1.00  7.07              
ATOM    583  OG  SER A  47      84.913  54.700 116.259  1.00  7.07              
ATOM    584  HG  SER A  47      85.878  54.615 116.243  1.00  7.07              
ATOM    585  C   SER A  47      86.956  56.548 115.373  1.00  7.07              
ATOM    586  O   SER A  47      87.631  55.577 115.708  1.00  7.07              
ATOM    587  N   ALA A  48      87.281  57.304 114.317  1.00  7.28              
ATOM    588  H   ALA A  48      86.647  58.064 114.097  1.00  7.28              
ATOM    589  CA  ALA A  48      88.683  57.620 114.054  1.00  7.28              
ATOM    590  HA  ALA A  48      89.295  56.719 114.134  1.00  7.28              
ATOM    591  CB  ALA A  48      88.799  58.187 112.632  1.00  7.28              
ATOM    592  HB1 ALA A  48      89.844  58.392 112.395  1.00  7.28              
ATOM    593  HB2 ALA A  48      88.409  57.468 111.912  1.00  7.28              
ATOM    594  HB3 ALA A  48      88.230  59.115 112.552  1.00  7.28              
ATOM    595  C   ALA A  48      89.150  58.644 115.113  1.00  7.28              
ATOM    596  O   ALA A  48      88.339  59.121 115.909  1.00  7.28              
ATOM    597  N   ALA A  49      90.444  58.979 115.152  1.00  6.88              
ATOM    598  H   ALA A  49      91.056  58.665 114.410  1.00  6.88              
ATOM    599  CA  ALA A  49      91.031  59.871 116.162  1.00  6.88              
ATOM    600  HA  ALA A  49      92.114  59.789 116.078  1.00  6.88              
ATOM    601  CB  ALA A  49      90.637  61.322 115.819  1.00  6.88              
ATOM    602  HB1 ALA A  49      90.755  61.525 114.760  1.00  6.88              
ATOM    603  HB2 ALA A  49      89.592  61.495 116.081  1.00  6.88              
ATOM    604  HB3 ALA A  49      91.257  62.016 116.387  1.00  6.88              
ATOM    605  C   ALA A  49      90.668  59.543 117.641  1.00  6.88              
ATOM    606  O   ALA A  49      90.744  60.426 118.487  1.00  6.88              
ATOM    607  N   SER A  50      90.225  58.316 117.952  1.00  6.92              
ATOM    608  H   SER A  50      90.279  57.647 117.201  1.00  6.92              
ATOM    609  CA  SER A  50      89.191  58.006 118.970  1.00  6.92              
ATOM    610  HA  SER A  50      88.284  58.526 118.659  1.00  6.92              
ATOM    611  CB  SER A  50      88.898  56.500 118.899  1.00  6.92              
ATOM    612  HB1 SER A  50      89.703  55.950 119.388  1.00  6.92              
ATOM    613  HB2 SER A  50      88.850  56.188 117.856  1.00  6.92              
ATOM    614  OG  SER A  50      87.668  56.182 119.513  1.00  6.92              
ATOM    615  HG  SER A  50      87.641  56.623 120.376  1.00  6.92              
ATOM    616  C   SER A  50      89.419  58.393 120.449  1.00  6.92              
ATOM    617  O   SER A  50      88.550  58.121 121.277  1.00  6.92              
ATOM    618  N   ALA A  51      90.557  58.982 120.808  1.00  6.85              
ATOM    619  H   ALA A  51      91.199  59.221 120.064  1.00  6.85              
ATOM    620  CA  ALA A  51      90.791  59.655 122.084  1.00  6.85              
ATOM    621  HA  ALA A  51      89.886  60.183 122.391  1.00  6.85              
ATOM    622  CB  ALA A  51      91.155  58.614 123.155  1.00  6.85              
ATOM    623  HB1 ALA A  51      91.351  59.120 124.100  1.00  6.85              
ATOM    624  HB2 ALA A  51      90.328  57.917 123.294  1.00  6.85              
ATOM    625  HB3 ALA A  51      92.046  58.062 122.852  1.00  6.85              
ATOM    626  C   ALA A  51      91.929  60.672 121.895  1.00  6.85              
ATOM    627  O   ALA A  51      93.013  60.287 121.451  1.00  6.85              
ATOM    628  N   GLY A  52      91.731  61.950 122.233  1.00  6.72              
ATOM    629  H   GLY A  52      90.830  62.267 122.572  1.00  6.72              
ATOM    630  CA  GLY A  52      92.836  62.909 122.224  1.00  6.72              
ATOM    631  HA1 GLY A  52      93.344  62.864 121.261  1.00  6.72              
ATOM    632  HA2 GLY A  52      93.535  62.578 122.989  1.00  6.72              
ATOM    633  C   GLY A  52      92.421  64.364 122.465  1.00  6.72              
ATOM    634  O   GLY A  52      91.355  64.800 122.029  1.00  6.72              
ATOM    635  N   PRO A  53      93.299  65.143 123.119  1.00  6.57              
ATOM    636  CD  PRO A  53      94.642  64.728 123.500  1.00  6.57              
ATOM    637  HD1 PRO A  53      95.206  64.358 122.643  1.00  6.57              
ATOM    638  HD2 PRO A  53      94.581  63.962 124.275  1.00  6.57              
ATOM    639  CG  PRO A  53      95.308  65.960 124.077  1.00  6.57              
ATOM    640  HG1 PRO A  53      95.723  66.550 123.262  1.00  6.57              
ATOM    641  HG2 PRO A  53      96.078  65.703 124.805  1.00  6.57              
ATOM    642  CB  PRO A  53      94.129  66.684 124.721  1.00  6.57              
ATOM    643  HB1 PRO A  53      94.332  67.748 124.779  1.00  6.57              
ATOM    644  HB2 PRO A  53      93.980  66.286 125.726  1.00  6.57              
ATOM    645  CA  PRO A  53      92.897  66.335 123.862  1.00  6.57              
ATOM    646  HA  PRO A  53      92.111  66.029 124.555  1.00  6.57              
ATOM    647  C   PRO A  53      92.327  67.503 123.049  1.00  6.57              
ATOM    648  O   PRO A  53      93.121  68.210 122.422  1.00  6.57              
ATOM    649  N   ALA A  54      91.012  67.743 123.183  1.00  6.46              
ATOM    650  H   ALA A  54      90.516  67.123 123.826  1.00  6.46              
ATOM    651  CA  ALA A  54      90.108  68.678 122.468  1.00  6.46              
ATOM    652  HA  ALA A  54      89.880  69.531 123.109  1.00  6.46              
ATOM    653  CB  ALA A  54      90.732  69.202 121.162  1.00  6.46              
ATOM    654  HB1 ALA A  54      91.540  69.896 121.390  1.00  6.46              
ATOM    655  HB2 ALA A  54      91.095  68.374 120.553  1.00  6.46              
ATOM    656  HB3 ALA A  54      89.977  69.744 120.590  1.00  6.46              
ATOM    657  C   ALA A  54      88.751  67.980 122.120  1.00  6.46              
ATOM    658  O   ALA A  54      87.743  68.603 121.775  1.00  6.46              
ATOM    659  N   ASP A  55      88.725  66.651 122.224  1.00  6.65              
ATOM    660  H   ASP A  55      89.621  66.191 122.332  1.00  6.65              
ATOM    661  CA  ASP A  55      87.560  65.849 122.627  1.00  6.65              
ATOM    662  HA  ASP A  55      87.180  65.332 121.745  1.00  6.65              
ATOM    663  CB  ASP A  55      88.070  64.768 123.616  1.00  6.65              
ATOM    664  HB1 ASP A  55      88.461  63.942 123.019  1.00  6.65              
ATOM    665  HB2 ASP A  55      87.232  64.375 124.193  1.00  6.65              
ATOM    666  CG  ASP A  55      89.189  65.222 124.583  1.00  6.65              
ATOM    667  OD1 ASP A  55      89.191  66.394 125.039  1.00  6.65              
ATOM    668  OD2 ASP A  55      90.144  64.437 124.775  1.00  6.65              
ATOM    669  C   ASP A  55      86.352  66.603 123.228  1.00  6.65              
ATOM    670  O   ASP A  55      85.282  66.606 122.618  1.00  6.65              
ATOM    671  N   ALA A  56      86.517  67.292 124.361  1.00  6.50              
ATOM    672  H   ALA A  56      87.402  67.191 124.850  1.00  6.50              
ATOM    673  CA  ALA A  56      85.419  68.030 124.997  1.00  6.50              
ATOM    674  HA  ALA A  56      84.597  67.335 125.176  1.00  6.50              
ATOM    675  CB  ALA A  56      85.918  68.546 126.352  1.00  6.50              
ATOM    676  HB1 ALA A  56      85.103  69.061 126.863  1.00  6.50              
ATOM    677  HB2 ALA A  56      86.246  67.705 126.965  1.00  6.50              
ATOM    678  HB3 ALA A  56      86.746  69.239 126.207  1.00  6.50              
ATOM    679  C   ALA A  56      84.874  69.186 124.135  1.00  6.50              
ATOM    680  O   ALA A  56      83.688  69.499 124.199  1.00  6.50              
ATOM    681  N   GLU A  57      85.715  69.798 123.296  1.00  6.38              
ATOM    682  H   GLU A  57      86.656  69.436 123.222  1.00  6.38              
ATOM    683  CA  GLU A  57      85.294  70.770 122.279  1.00  6.38              
ATOM    684  HA  GLU A  57      84.681  71.526 122.774  1.00  6.38              
ATOM    685  CB  GLU A  57      86.510  71.495 121.644  1.00  6.38              
ATOM    686  HB1 GLU A  57      86.138  72.330 121.049  1.00  6.38              
ATOM    687  HB2 GLU A  57      87.030  70.824 120.963  1.00  6.38              
ATOM    688  CG  GLU A  57      87.511  72.042 122.686  1.00  6.38              
ATOM    689  HG1 GLU A  57      87.853  71.227 123.328  1.00  6.38              
ATOM    690  HG2 GLU A  57      86.991  72.761 123.323  1.00  6.38              
ATOM    691  CD  GLU A  57      88.760  72.705 122.075  1.00  6.38              
ATOM    692  OE1 GLU A  57      88.809  73.955 122.011  1.00  6.38              
ATOM    693  OE2 GLU A  57      89.750  71.985 121.805  1.00  6.38              
ATOM    694  C   GLU A  57      84.400  70.090 121.231  1.00  6.38              
ATOM    695  O   GLU A  57      83.369  70.645 120.828  1.00  6.38              
ATOM    696  N   MET A  58      84.732  68.843 120.860  1.00  6.49              
ATOM    697  H   MET A  58      85.532  68.401 121.303  1.00  6.49              
ATOM    698  CA  MET A  58      83.824  68.044 120.014  1.00  6.49              
ATOM    699  HA  MET A  58      83.648  68.618 119.108  1.00  6.49              
ATOM    700  CB  MET A  58      84.452  66.711 119.567  1.00  6.49              
ATOM    701  HB1 MET A  58      83.854  66.321 118.742  1.00  6.49              
ATOM    702  HB2 MET A  58      84.406  65.980 120.372  1.00  6.49              
ATOM    703  CG  MET A  58      85.905  66.826 119.097  1.00  6.49              
ATOM    704  HG1 MET A  58      86.532  67.039 119.964  1.00  6.49              
ATOM    705  HG2 MET A  58      85.992  67.659 118.399  1.00  6.49              
ATOM    706  SD  MET A  58      86.527  65.325 118.291  1.00  6.49              
ATOM    707  CE  MET A  58      88.299  65.707 118.305  1.00  6.49              
ATOM    708  HE1 MET A  58      88.848  64.904 117.813  1.00  6.49              
ATOM    709  HE2 MET A  58      88.477  66.645 117.779  1.00  6.49              
ATOM    710  HE3 MET A  58      88.642  65.798 119.336  1.00  6.49              
ATOM    711  C   MET A  58      82.453  67.775 120.661  1.00  6.49              
ATOM    712  O   MET A  58      81.422  67.964 120.011  1.00  6.49              
ATOM    713  N   GLU A  59      82.423  67.334 121.922  1.00  6.47              
ATOM    714  H   GLU A  59      83.313  67.193 122.397  1.00  6.47              
ATOM    715  CA  GLU A  59      81.181  67.051 122.677  1.00  6.47              
ATOM    716  HA  GLU A  59      80.588  66.313 122.137  1.00  6.47              
ATOM    717  CB  GLU A  59      81.562  66.455 124.051  1.00  6.47              
ATOM    718  HB1 GLU A  59      80.654  66.313 124.639  1.00  6.47              
ATOM    719  HB2 GLU A  59      82.203  67.162 124.580  1.00  6.47              
ATOM    720  CG  GLU A  59      82.291  65.100 123.939  1.00  6.47              
ATOM    721  HG1 GLU A  59      83.123  65.181 123.238  1.00  6.47              
ATOM    722  HG2 GLU A  59      81.596  64.364 123.527  1.00  6.47              
ATOM    723  CD  GLU A  59      82.832  64.603 125.293  1.00  6.47              
ATOM    724  OE1 GLU A  59      84.025  64.856 125.586  1.00  6.47              
ATOM    725  OE2 GLU A  59      82.052  63.955 126.026  1.00  6.47              
ATOM    726  C   GLU A  59      80.303  68.300 122.829  1.00  6.47              
ATOM    727  O   GLU A  59      79.101  68.230 122.575  1.00  6.47              
ATOM    728  N   GLU A  60      80.901  69.458 123.136  1.00  6.35              
ATOM    729  H   GLU A  60      81.893  69.460 123.368  1.00  6.35              
ATOM    730  CA  GLU A  60      80.171  70.731 123.158  1.00  6.35              
ATOM    731  HA  GLU A  60      79.317  70.621 123.829  1.00  6.35              
ATOM    732  CB  GLU A  60      81.037  71.889 123.681  1.00  6.35              
ATOM    733  HB1 GLU A  60      80.556  72.823 123.385  1.00  6.35              
ATOM    734  HB2 GLU A  60      82.025  71.853 123.219  1.00  6.35              
ATOM    735  CG  GLU A  60      81.166  71.900 125.213  1.00  6.35              
ATOM    736  HG1 GLU A  60      81.835  71.097 125.527  1.00  6.35              
ATOM    737  HG2 GLU A  60      80.182  71.706 125.649  1.00  6.35              
ATOM    738  CD  GLU A  60      81.685  73.249 125.743  1.00  6.35              
ATOM    739  OE1 GLU A  60      82.487  73.896 125.032  1.00  6.35              
ATOM    740  OE2 GLU A  60      81.285  73.636 126.867  1.00  6.35              
ATOM    741  C   GLU A  60      79.569  71.112 121.793  1.00  6.35              
ATOM    742  O   GLU A  60      78.390  71.484 121.727  1.00  6.35              
ATOM    743  N   ILE A  61      80.324  70.995 120.685  1.00  6.36              
ATOM    744  H   ILE A  61      81.297  70.708 120.767  1.00  6.36              
ATOM    745  CA  ILE A  61      79.737  71.342 119.373  1.00  6.36              
ATOM    746  HA  ILE A  61      79.216  72.291 119.517  1.00  6.36              
ATOM    747  CB  ILE A  61      80.770  71.614 118.254  1.00  6.36              
ATOM    748  HB  ILE A  61      80.202  71.934 117.378  1.00  6.36              
ATOM    749  CG2 ILE A  61      81.685  72.791 118.638  1.00  6.36              
ATOM    750 1HG2 ILE A  61      82.295  73.098 117.790  1.00  6.36              
ATOM    751 2HG2 ILE A  61      81.079  73.642 118.951  1.00  6.36              
ATOM    752 3HG2 ILE A  61      82.339  72.513 119.463  1.00  6.36              
ATOM    753  CG1 ILE A  61      81.563  70.359 117.844  1.00  6.36              
ATOM    754 1HG1 ILE A  61      80.870  69.550 117.616  1.00  6.36              
ATOM    755 2HG1 ILE A  61      82.177  70.056 118.682  1.00  6.36              
ATOM    756  CD1 ILE A  61      82.469  70.549 116.622  1.00  6.36              
ATOM    757  HD1 ILE A  61      82.910  69.589 116.350  1.00  6.36              
ATOM    758  HD2 ILE A  61      81.886  70.925 115.781  1.00  6.36              
ATOM    759  HD3 ILE A  61      83.276  71.245 116.851  1.00  6.36              
ATOM    760  C   ILE A  61      78.639  70.382 118.902  1.00  6.36              
ATOM    761  O   ILE A  61      77.731  70.809 118.175  1.00  6.36              
ATOM    762  N   PHE A  62      78.692  69.113 119.335  1.00  6.52              
ATOM    763  H   PHE A  62      79.475  68.837 119.921  1.00  6.52              
ATOM    764  CA  PHE A  62      77.539  68.217 119.232  1.00  6.52              
ATOM    765  HA  PHE A  62      77.235  68.188 118.187  1.00  6.52              
ATOM    766  CB  PHE A  62      77.876  66.778 119.661  1.00  6.52              
ATOM    767  HB1 PHE A  62      76.947  66.271 119.930  1.00  6.52              
ATOM    768  HB2 PHE A  62      78.501  66.796 120.552  1.00  6.52              
ATOM    769  CG  PHE A  62      78.543  65.949 118.577  1.00  6.52              
ATOM    770  CD1 PHE A  62      79.858  65.477 118.742  1.00  6.52              
ATOM    771  HD1 PHE A  62      80.399  65.692 119.652  1.00  6.52              
ATOM    772  CE1 PHE A  62      80.475  64.726 117.726  1.00  6.52              
ATOM    773  HE1 PHE A  62      81.491  64.382 117.858  1.00  6.52              
ATOM    774  CZ  PHE A  62      79.775  64.430 116.544  1.00  6.52              
ATOM    775  HZ  PHE A  62      80.251  63.857 115.761  1.00  6.52              
ATOM    776  CE2 PHE A  62      78.452  64.877 116.384  1.00  6.52              
ATOM    777  HE2 PHE A  62      77.906  64.645 115.481  1.00  6.52              
ATOM    778  CD2 PHE A  62      77.836  65.631 117.400  1.00  6.52              
ATOM    779  HD2 PHE A  62      76.817  65.967 117.278  1.00  6.52              
ATOM    780  C   PHE A  62      76.350  68.792 119.986  1.00  6.52              
ATOM    781  O   PHE A  62      75.347  69.093 119.334  1.00  6.52              
ATOM    782  N   ASP A  63      76.480  68.975 121.303  1.00  6.49              
ATOM    783  H   ASP A  63      77.371  68.778 121.753  1.00  6.49              
ATOM    784  CA  ASP A  63      75.353  69.338 122.160  1.00  6.49              
ATOM    785  HA  ASP A  63      74.575  68.615 121.919  1.00  6.49              
ATOM    786  CB  ASP A  63      75.677  69.160 123.657  1.00  6.49              
ATOM    787  HB1 ASP A  63      75.517  70.110 124.171  1.00  6.49              
ATOM    788  HB2 ASP A  63      76.728  68.895 123.782  1.00  6.49              
ATOM    789  CG  ASP A  63      74.814  68.069 124.322  1.00  6.49              
ATOM    790  OD1 ASP A  63      74.467  67.067 123.649  1.00  6.49              
ATOM    791  OD2 ASP A  63      74.494  68.229 125.522  1.00  6.49              
ATOM    792  C   ASP A  63      74.680  70.681 121.794  1.00  6.49              
ATOM    793  O   ASP A  63      73.471  70.826 121.987  1.00  6.49              
ATOM    794  N   ASP A  64      75.397  71.612 121.150  1.00  6.40              
ATOM    795  H   ASP A  64      76.401  71.482 121.093  1.00  6.40              
ATOM    796  CA  ASP A  64      74.790  72.808 120.535  1.00  6.40              
ATOM    797  HA  ASP A  64      73.953  73.118 121.163  1.00  6.40              
ATOM    798  CB  ASP A  64      75.826  73.941 120.599  1.00  6.40              
ATOM    799  HB1 ASP A  64      76.590  73.798 119.832  1.00  6.40              
ATOM    800  HB2 ASP A  64      76.322  73.919 121.572  1.00  6.40              
ATOM    801  CG  ASP A  64      75.162  75.303 120.433  1.00  6.40              
ATOM    802  OD1 ASP A  64      74.955  76.016 121.436  1.00  6.40              
ATOM    803  OD2 ASP A  64      74.842  75.631 119.273  1.00  6.40              
ATOM    804  C   ASP A  64      74.209  72.535 119.138  1.00  6.40              
ATOM    805  O   ASP A  64      72.981  72.474 119.000  1.00  6.40              
ATOM    806  N   ALA A  65      75.056  72.321 118.113  1.00  6.42              
ATOM    807  H   ALA A  65      76.047  72.236 118.304  1.00  6.42              
ATOM    808  CA  ALA A  65      74.599  72.290 116.719  1.00  6.42              
ATOM    809  HA  ALA A  65      74.091  73.230 116.517  1.00  6.42              
ATOM    810  CB  ALA A  65      75.806  72.184 115.780  1.00  6.42              
ATOM    811  HB1 ALA A  65      75.466  72.216 114.744  1.00  6.42              
ATOM    812  HB2 ALA A  65      76.483  73.022 115.956  1.00  6.42              
ATOM    813  HB3 ALA A  65      76.338  71.249 115.956  1.00  6.42              
ATOM    814  C   ALA A  65      73.569  71.164 116.502  1.00  6.42              
ATOM    815  O   ALA A  65      72.454  71.452 116.072  1.00  6.42              
ATOM    816  N   SER A  66      73.872  69.892 116.796  1.00  6.58              
ATOM    817  H   SER A  66      74.673  69.694 117.390  1.00  6.58              
ATOM    818  CA  SER A  66      72.889  68.848 116.459  1.00  6.58              
ATOM    819  HA  SER A  66      72.402  69.147 115.530  1.00  6.58              
ATOM    820  CB  SER A  66      73.558  67.512 116.117  1.00  6.58              
ATOM    821  HB1 SER A  66      74.182  67.165 116.939  1.00  6.58              
ATOM    822  HB2 SER A  66      74.208  67.662 115.255  1.00  6.58              
ATOM    823  OG  SER A  66      72.585  66.535 115.785  1.00  6.58              
ATOM    824  HG  SER A  66      72.010  66.885 115.096  1.00  6.58              
ATOM    825  C   SER A  66      71.755  68.833 117.513  1.00  6.58              
ATOM    826  O   SER A  66      70.737  69.470 117.237  1.00  6.58              
ATOM    827  N   PRO A  67      71.866  68.217 118.709  1.00  6.65              
ATOM    828  CD  PRO A  67      72.787  67.146 119.082  1.00  6.65              
ATOM    829  HD1 PRO A  67      73.814  67.474 119.030  1.00  6.65              
ATOM    830  HD2 PRO A  67      72.651  66.287 118.426  1.00  6.65              
ATOM    831  CG  PRO A  67      72.458  66.722 120.514  1.00  6.65              
ATOM    832  HG1 PRO A  67      73.358  66.641 121.125  1.00  6.65              
ATOM    833  HG2 PRO A  67      71.922  65.773 120.500  1.00  6.65              
ATOM    834  CB  PRO A  67      71.537  67.823 121.024  1.00  6.65              
ATOM    835  HB1 PRO A  67      72.136  68.628 121.450  1.00  6.65              
ATOM    836  HB2 PRO A  67      70.826  67.446 121.760  1.00  6.65              
ATOM    837  CA  PRO A  67      70.842  68.293 119.745  1.00  6.65              
ATOM    838  HA  PRO A  67      70.093  67.542 119.493  1.00  6.65              
ATOM    839  C   PRO A  67      70.076  69.600 119.969  1.00  6.65              
ATOM    840  O   PRO A  67      68.842  69.567 119.890  1.00  6.65              
ATOM    841  N   GLY A  68      70.743  70.732 120.221  1.00  6.56              
ATOM    842  H   GLY A  68      71.758  70.740 120.257  1.00  6.56              
ATOM    843  CA  GLY A  68      70.038  71.982 120.516  1.00  6.56              
ATOM    844  HA1 GLY A  68      70.724  72.642 121.048  1.00  6.56              
ATOM    845  HA2 GLY A  68      69.172  71.790 121.149  1.00  6.56              
ATOM    846  C   GLY A  68      69.585  72.702 119.250  1.00  6.56              
ATOM    847  O   GLY A  68      68.624  73.468 119.349  1.00  6.56              
ATOM    848  N   LYS A  69      70.159  72.404 118.062  1.00  6.51              
ATOM    849  H   LYS A  69      70.973  71.798 118.032  1.00  6.51              
ATOM    850  CA  LYS A  69      69.621  72.936 116.803  1.00  6.51              
ATOM    851  HA  LYS A  69      68.740  73.543 117.016  1.00  6.51              
ATOM    852  CB  LYS A  69      70.631  73.913 116.145  1.00  6.51              
ATOM    853  HB1 LYS A  69      70.442  73.986 115.076  1.00  6.51              
ATOM    854  HB2 LYS A  69      71.632  73.537 116.260  1.00  6.51              
ATOM    855  CG  LYS A  69      70.624  75.336 116.746  1.00  6.51              
ATOM    856  HG1 LYS A  69      69.922  75.382 117.579  1.00  6.51              
ATOM    857  HG2 LYS A  69      70.279  76.037 115.985  1.00  6.51              
ATOM    858  CD  LYS A  69      72.004  75.796 117.262  1.00  6.51              
ATOM    859  HD1 LYS A  69      72.321  75.111 118.053  1.00  6.51              
ATOM    860  HD2 LYS A  69      71.900  76.788 117.705  1.00  6.51              
ATOM    861  CE  LYS A  69      73.090  75.842 116.173  1.00  6.51              
ATOM    862  HE1 LYS A  69      72.808  76.558 115.397  1.00  6.51              
ATOM    863  HE2 LYS A  69      73.155  74.852 115.717  1.00  6.51              
ATOM    864  NZ  LYS A  69      74.409  76.200 116.745  1.00  6.51              
ATOM    865  HZ1 LYS A  69      74.493  75.917 117.722  1.00  6.51              
ATOM    866  HZ2 LYS A  69      75.203  75.784 116.264  1.00  6.51              
ATOM    867  HZ3 LYS A  69      74.632  77.191 116.720  1.00  6.51              
ATOM    868  C   LYS A  69      69.021  71.823 115.932  1.00  6.51              
ATOM    869  O   LYS A  69      69.027  71.825 114.701  1.00  6.51              
ATOM    870  N   GLN A  70      68.347  70.896 116.619  1.00  6.67              
ATOM    871  H   GLN A  70      68.501  70.897 117.617  1.00  6.67              
ATOM    872  CA  GLN A  70      67.113  70.296 116.125  1.00  6.67              
ATOM    873  HA  GLN A  70      67.319  69.849 115.152  1.00  6.67              
ATOM    874  CB  GLN A  70      66.664  69.204 117.116  1.00  6.67              
ATOM    875  HB1 GLN A  70      66.137  69.673 117.949  1.00  6.67              
ATOM    876  HB2 GLN A  70      67.543  68.695 117.516  1.00  6.67              
ATOM    877  CG  GLN A  70      65.767  68.141 116.461  1.00  6.67              
ATOM    878  HG1 GLN A  70      66.380  67.509 115.817  1.00  6.67              
ATOM    879  HG2 GLN A  70      65.009  68.618 115.844  1.00  6.67              
ATOM    880  CD  GLN A  70      65.050  67.264 117.482  1.00  6.67              
ATOM    881  OE1 GLN A  70      63.830  67.283 117.593  1.00  6.67              
ATOM    882  NE2 GLN A  70      65.756  66.476 118.262  1.00  6.67              
ATOM    883 1HE2 GLN A  70      66.764  66.510 118.238  1.00  6.67              
ATOM    884 2HE2 GLN A  70      65.264  65.913 118.931  1.00  6.67              
ATOM    885  C   GLN A  70      66.044  71.396 115.968  1.00  6.67              
ATOM    886  O   GLN A  70      66.097  72.431 116.624  1.00  6.67              
ATOM    887  N   LYS A  71      65.034  71.156 115.125  1.00  6.72              
ATOM    888  H   LYS A  71      65.122  70.329 114.558  1.00  6.72              
ATOM    889  CA  LYS A  71      63.911  72.065 114.803  1.00  6.72              
ATOM    890  HA  LYS A  71      63.175  71.493 114.240  1.00  6.72              
ATOM    891  CB  LYS A  71      63.187  72.644 116.044  1.00  6.72              
ATOM    892  HB1 LYS A  71      62.238  73.064 115.705  1.00  6.72              
ATOM    893  HB2 LYS A  71      63.769  73.481 116.433  1.00  6.72              
ATOM    894  CG  LYS A  71      62.894  71.703 117.225  1.00  6.72              
ATOM    895  HG1 LYS A  71      62.298  72.262 117.948  1.00  6.72              
ATOM    896  HG2 LYS A  71      63.830  71.432 117.715  1.00  6.72              
ATOM    897  CD  LYS A  71      62.143  70.419 116.856  1.00  6.72              
ATOM    898  HD1 LYS A  71      62.798  69.779 116.264  1.00  6.72              
ATOM    899  HD2 LYS A  71      61.254  70.667 116.273  1.00  6.72              
ATOM    900  CE  LYS A  71      61.737  69.704 118.151  1.00  6.72              
ATOM    901  HE1 LYS A  71      60.956  70.291 118.643  1.00  6.72              
ATOM    902  HE2 LYS A  71      62.606  69.676 118.818  1.00  6.72              
ATOM    903  NZ  LYS A  71      61.273  68.320 117.896  1.00  6.72              
ATOM    904  HZ1 LYS A  71      60.918  67.896 118.742  1.00  6.72              
ATOM    905  HZ2 LYS A  71      60.562  68.294 117.179  1.00  6.72              
ATOM    906  HZ3 LYS A  71      62.074  67.763 117.595  1.00  6.72              
ATOM    907  C   LYS A  71      64.300  73.221 113.864  1.00  6.72              
ATOM    908  O   LYS A  71      63.517  73.526 112.971  1.00  6.72              
ATOM    909  N   GLU A  72      65.490  73.800 114.030  1.00  6.97              
ATOM    910  H   GLU A  72      66.042  73.519 114.833  1.00  6.97              
ATOM    911  CA  GLU A  72      66.054  74.873 113.193  1.00  6.97              
ATOM    912  HA  GLU A  72      65.703  74.746 112.167  1.00  6.97              
ATOM    913  CB  GLU A  72      65.543  76.235 113.707  1.00  6.97              
ATOM    914  HB1 GLU A  72      65.755  76.299 114.775  1.00  6.97              
ATOM    915  HB2 GLU A  72      64.460  76.269 113.585  1.00  6.97              
ATOM    916  CG  GLU A  72      66.145  77.486 113.039  1.00  6.97              
ATOM    917  HG1 GLU A  72      67.222  77.510 113.217  1.00  6.97              
ATOM    918  HG2 GLU A  72      65.727  78.362 113.541  1.00  6.97              
ATOM    919  CD  GLU A  72      65.879  77.592 111.530  1.00  6.97              
ATOM    920  OE1 GLU A  72      65.239  78.578 111.110  1.00  6.97              
ATOM    921  OE2 GLU A  72      66.408  76.747 110.772  1.00  6.97              
ATOM    922  C   GLU A  72      67.591  74.831 113.167  1.00  6.97              
ATOM    923  O   GLU A  72      68.205  74.582 114.198  1.00  6.97              
ATOM    924  N   ILE A  73      68.207  75.072 111.998  1.00  8.06              
ATOM    925  H   ILE A  73      67.619  75.443 111.252  1.00  8.06              
ATOM    926  CA  ILE A  73      69.475  74.436 111.597  1.00  8.06              
ATOM    927  HA  ILE A  73      69.831  73.859 112.452  1.00  8.06              
ATOM    928  CB  ILE A  73      69.228  73.417 110.459  1.00  8.06              
ATOM    929  HB  ILE A  73      70.191  72.974 110.198  1.00  8.06              
ATOM    930  CG2 ILE A  73      68.328  72.272 110.960  1.00  8.06              
ATOM    931 1HG2 ILE A  73      68.320  71.455 110.241  1.00  8.06              
ATOM    932 2HG2 ILE A  73      68.713  71.890 111.907  1.00  8.06              
ATOM    933 3HG2 ILE A  73      67.308  72.627 111.114  1.00  8.06              
ATOM    934  CG1 ILE A  73      68.653  74.091 109.190  1.00  8.06              
ATOM    935 1HG1 ILE A  73      69.290  74.930 108.910  1.00  8.06              
ATOM    936 2HG1 ILE A  73      67.655  74.481 109.397  1.00  8.06              
ATOM    937  CD1 ILE A  73      68.568  73.154 107.979  1.00  8.06              
ATOM    938  HD1 ILE A  73      68.247  73.725 107.107  1.00  8.06              
ATOM    939  HD2 ILE A  73      69.547  72.719 107.776  1.00  8.06              
ATOM    940  HD3 ILE A  73      67.843  72.361 108.160  1.00  8.06              
ATOM    941  C   ILE A  73      70.655  75.351 111.241  1.00  8.06              
ATOM    942  O   ILE A  73      71.782  74.869 111.201  1.00  8.06              
ATOM    943  N   GLN A  74      70.426  76.634 110.975  1.00  8.28              
ATOM    944  H   GLN A  74      69.481  76.947 111.145  1.00  8.28              
ATOM    945  CA  GLN A  74      71.230  77.461 110.052  1.00  8.28              
ATOM    946  HA  GLN A  74      71.354  76.885 109.133  1.00  8.28              
ATOM    947  CB  GLN A  74      70.393  78.719 109.693  1.00  8.28              
ATOM    948  HB1 GLN A  74      70.871  79.212 108.845  1.00  8.28              
ATOM    949  HB2 GLN A  74      70.418  79.409 110.539  1.00  8.28              
ATOM    950  CG  GLN A  74      68.914  78.469 109.325  1.00  8.28              
ATOM    951  HG1 GLN A  74      68.403  78.081 110.201  1.00  8.28              
ATOM    952  HG2 GLN A  74      68.850  77.731 108.527  1.00  8.28              
ATOM    953  CD  GLN A  74      68.182  79.738 108.877  1.00  8.28              
ATOM    954  OE1 GLN A  74      68.715  80.571 108.162  1.00  8.28              
ATOM    955  NE2 GLN A  74      66.944  79.959 109.269  1.00  8.28              
ATOM    956 1HE2 GLN A  74      66.421  79.289 109.842  1.00  8.28              
ATOM    957 2HE2 GLN A  74      66.521  80.815 108.973  1.00  8.28              
ATOM    958  C   GLN A  74      72.660  77.893 110.466  1.00  8.28              
ATOM    959  O   GLN A  74      73.154  78.903 109.976  1.00  8.28              
ATOM    960  N   GLU A  75      73.353  77.191 111.363  1.00  8.07              
ATOM    961  H   GLU A  75      72.933  76.335 111.704  1.00  8.07              
ATOM    962  CA  GLU A  75      74.768  77.474 111.668  1.00  8.07              
ATOM    963  HA  GLU A  75      74.894  78.558 111.669  1.00  8.07              
ATOM    964  CB  GLU A  75      75.089  76.998 113.081  1.00  8.07              
ATOM    965  HB1 GLU A  75      75.024  75.911 113.138  1.00  8.07              
ATOM    966  HB2 GLU A  75      74.346  77.424 113.758  1.00  8.07              
ATOM    967  CG  GLU A  75      76.486  77.454 113.519  1.00  8.07              
ATOM    968  HG1 GLU A  75      76.617  78.515 113.297  1.00  8.07              
ATOM    969  HG2 GLU A  75      77.254  76.880 112.994  1.00  8.07              
ATOM    970  CD  GLU A  75      76.589  77.222 115.013  1.00  8.07              
ATOM    971  OE1 GLU A  75      76.875  76.066 115.395  1.00  8.07              
ATOM    972  OE2 GLU A  75      76.119  78.101 115.765  1.00  8.07              
ATOM    973  C   GLU A  75      75.819  76.930 110.664  1.00  8.07              
ATOM    974  O   GLU A  75      76.819  77.632 110.407  1.00  8.07              
ATOM    975  N   PRO A  76      75.665  75.707 110.103  1.00  7.65              
ATOM    976  CD  PRO A  76      74.593  74.748 110.317  1.00  7.65              
ATOM    977  HD1 PRO A  76      73.736  75.044 109.710  1.00  7.65              
ATOM    978  HD2 PRO A  76      74.316  74.672 111.368  1.00  7.65              
ATOM    979  CG  PRO A  76      75.100  73.398 109.825  1.00  7.65              
ATOM    980  HG1 PRO A  76      74.284  72.761 109.478  1.00  7.65              
ATOM    981  HG2 PRO A  76      75.670  72.906 110.615  1.00  7.65              
ATOM    982  CB  PRO A  76      76.027  73.806 108.689  1.00  7.65              
ATOM    983  HB1 PRO A  76      75.432  74.002 107.794  1.00  7.65              
ATOM    984  HB2 PRO A  76      76.782  73.046 108.488  1.00  7.65              
ATOM    985  CA  PRO A  76      76.651  75.104 109.215  1.00  7.65              
ATOM    986  HA  PRO A  76      77.528  74.852 109.811  1.00  7.65              
ATOM    987  C   PRO A  76      77.092  75.995 108.065  1.00  7.65              
ATOM    988  O   PRO A  76      78.285  76.048 107.787  1.00  7.65              
ATOM    989  N   ASP A  77      76.155  76.710 107.450  1.00  7.07              
ATOM    990  H   ASP A  77      75.182  76.506 107.669  1.00  7.07              
ATOM    991  CA  ASP A  77      76.370  77.538 106.267  1.00  7.07              
ATOM    992  HA  ASP A  77      76.997  76.969 105.578  1.00  7.07              
ATOM    993  CB  ASP A  77      75.022  77.744 105.553  1.00  7.07              
ATOM    994  HB1 ASP A  77      75.199  78.218 104.586  1.00  7.07              
ATOM    995  HB2 ASP A  77      74.377  78.398 106.137  1.00  7.07              
ATOM    996  CG  ASP A  77      74.308  76.404 105.351  1.00  7.07              
ATOM    997  OD1 ASP A  77      73.622  75.986 106.316  1.00  7.07              
ATOM    998  OD2 ASP A  77      74.544  75.782 104.295  1.00  7.07              
ATOM    999  C   ASP A  77      77.103  78.865 106.537  1.00  7.07              
ATOM   1000  O   ASP A  77      78.165  79.058 105.940  1.00  7.07              
ATOM   1001  N   PRO A  78      76.666  79.751 107.464  1.00  6.72              
ATOM   1002  CD  PRO A  78      75.435  79.730 108.233  1.00  6.72              
ATOM   1003  HD1 PRO A  78      75.210  78.737 108.611  1.00  6.72              
ATOM   1004  HD2 PRO A  78      74.613  80.087 107.612  1.00  6.72              
ATOM   1005  CG  PRO A  78      75.644  80.701 109.395  1.00  6.72              
ATOM   1006  HG1 PRO A  78      76.122  80.186 110.228  1.00  6.72              
ATOM   1007  HG2 PRO A  78      74.705  81.154 109.717  1.00  6.72              
ATOM   1008  CB  PRO A  78      76.601  81.739 108.821  1.00  6.72              
ATOM   1009  HB1 PRO A  78      77.216  82.197 109.598  1.00  6.72              
ATOM   1010  HB2 PRO A  78      76.029  82.504 108.294  1.00  6.72              
ATOM   1011  CA  PRO A  78      77.434  80.947 107.811  1.00  6.72              
ATOM   1012  HA  PRO A  78      77.570  81.557 106.916  1.00  6.72              
ATOM   1013  C   PRO A  78      78.830  80.567 108.322  1.00  6.72              
ATOM   1014  O   PRO A  78      79.840  81.135 107.885  1.00  6.72              
ATOM   1015  N   THR A  79      78.928  79.521 109.158  1.00  6.72              
ATOM   1016  H   THR A  79      78.092  79.040 109.471  1.00  6.72              
ATOM   1017  CA  THR A  79      80.266  79.065 109.565  1.00  6.72              
ATOM   1018  HA  THR A  79      80.815  79.950 109.889  1.00  6.72              
ATOM   1019  CB  THR A  79      80.265  78.125 110.773  1.00  6.72              
ATOM   1020  HB  THR A  79      81.302  77.893 111.017  1.00  6.72              
ATOM   1021  CG2 THR A  79      79.629  78.749 112.011  1.00  6.72              
ATOM   1022 1HG2 THR A  79      78.594  79.029 111.818  1.00  6.72              
ATOM   1023 2HG2 THR A  79      79.659  78.039 112.838  1.00  6.72              
ATOM   1024 3HG2 THR A  79      80.188  79.641 112.299  1.00  6.72              
ATOM   1025  OG1 THR A  79      79.610  76.913 110.485  1.00  6.72              
ATOM   1026  HG1 THR A  79      78.655  77.105 110.520  1.00  6.72              
ATOM   1027  C   THR A  79      81.106  78.481 108.406  1.00  6.72              
ATOM   1028  O   THR A  79      82.334  78.482 108.463  1.00  6.72              
ATOM   1029  N   TYR A  80      80.502  77.922 107.351  1.00  6.32              
ATOM   1030  H   TYR A  80      79.487  77.896 107.326  1.00  6.32              
ATOM   1031  CA  TYR A  80      81.221  77.413 106.172  1.00  6.32              
ATOM   1032  HA  TYR A  80      82.096  76.865 106.506  1.00  6.32              
ATOM   1033  CB  TYR A  80      80.353  76.428 105.371  1.00  6.32              
ATOM   1034  HB1 TYR A  80      79.470  76.943 104.990  1.00  6.32              
ATOM   1035  HB2 TYR A  80      80.015  75.633 106.033  1.00  6.32              
ATOM   1036  CG  TYR A  80      81.089  75.781 104.211  1.00  6.32              
ATOM   1037  CD1 TYR A  80      81.813  74.585 104.403  1.00  6.32              
ATOM   1038  HD1 TYR A  80      81.808  74.096 105.364  1.00  6.32              
ATOM   1039  CE1 TYR A  80      82.547  74.025 103.338  1.00  6.32              
ATOM   1040  HE1 TYR A  80      83.119  73.120 103.473  1.00  6.32              
ATOM   1041  CZ  TYR A  80      82.562  74.662 102.081  1.00  6.32              
ATOM   1042  OH  TYR A  80      83.307  74.147 101.071  1.00  6.32              
ATOM   1043  HH  TYR A  80      83.315  74.740 100.317  1.00  6.32              
ATOM   1044  CE2 TYR A  80      81.821  75.846 101.882  1.00  6.32              
ATOM   1045  HE2 TYR A  80      81.829  76.338 100.921  1.00  6.32              
ATOM   1046  CD2 TYR A  80      81.082  76.399 102.945  1.00  6.32              
ATOM   1047  HD2 TYR A  80      80.525  77.315 102.794  1.00  6.32              
ATOM   1048  C   TYR A  80      81.751  78.536 105.273  1.00  6.32              
ATOM   1049  O   TYR A  80      82.884  78.440 104.800  1.00  6.32              
ATOM   1050  N   GLU A  81      80.974  79.607 105.096  1.00  6.25              
ATOM   1051  H   GLU A  81      80.038  79.596 105.492  1.00  6.25              
ATOM   1052  CA  GLU A  81      81.435  80.856 104.479  1.00  6.25              
ATOM   1053  HA  GLU A  81      81.716  80.654 103.445  1.00  6.25              
ATOM   1054  CB  GLU A  81      80.259  81.855 104.478  1.00  6.25              
ATOM   1055  HB1 GLU A  81      80.118  82.277 105.473  1.00  6.25              
ATOM   1056  HB2 GLU A  81      79.350  81.307 104.225  1.00  6.25              
ATOM   1057  CG  GLU A  81      80.389  82.984 103.452  1.00  6.25              
ATOM   1058  HG1 GLU A  81      79.426  83.495 103.377  1.00  6.25              
ATOM   1059  HG2 GLU A  81      80.609  82.555 102.471  1.00  6.25              
ATOM   1060  CD  GLU A  81      81.463  84.000 103.843  1.00  6.25              
ATOM   1061  OE1 GLU A  81      82.594  83.889 103.323  1.00  6.25              
ATOM   1062  OE2 GLU A  81      81.166  84.894 104.664  1.00  6.25              
ATOM   1063  C   GLU A  81      82.706  81.358 105.206  1.00  6.25              
ATOM   1064  O   GLU A  81      83.806  81.403 104.630  1.00  6.25              
ATOM   1065  N   GLU A  82      82.564  81.548 106.528  1.00  6.21              
ATOM   1066  H   GLU A  82      81.628  81.477 106.916  1.00  6.21              
ATOM   1067  CA  GLU A  82      83.654  81.951 107.428  1.00  6.21              
ATOM   1068  HA  GLU A  82      83.920  82.980 107.184  1.00  6.21              
ATOM   1069  CB  GLU A  82      83.100  81.940 108.869  1.00  6.21              
ATOM   1070  HB1 GLU A  82      82.710  80.954 109.109  1.00  6.21              
ATOM   1071  HB2 GLU A  82      82.244  82.617 108.878  1.00  6.21              
ATOM   1072  CG  GLU A  82      84.048  82.415 109.985  1.00  6.21              
ATOM   1073  HG1 GLU A  82      83.443  82.936 110.730  1.00  6.21              
ATOM   1074  HG2 GLU A  82      84.750  83.141 109.570  1.00  6.21              
ATOM   1075  CD  GLU A  82      84.820  81.302 110.716  1.00  6.21              
ATOM   1076  OE1 GLU A  82      84.671  80.094 110.414  1.00  6.21              
ATOM   1077  OE2 GLU A  82      85.678  81.621 111.567  1.00  6.21              
ATOM   1078  C   GLU A  82      84.940  81.102 107.219  1.00  6.21              
ATOM   1079  O   GLU A  82      86.028  81.628 106.922  1.00  6.21              
ATOM   1080  N   LYS A  83      84.820  79.765 107.247  1.00  6.04              
ATOM   1081  H   LYS A  83      83.915  79.391 107.514  1.00  6.04              
ATOM   1082  CA  LYS A  83      85.932  78.831 106.954  1.00  6.04              
ATOM   1083  HA  LYS A  83      86.722  78.990 107.684  1.00  6.04              
ATOM   1084  CB  LYS A  83      85.446  77.376 107.081  1.00  6.04              
ATOM   1085  HB1 LYS A  83      86.224  76.704 106.714  1.00  6.04              
ATOM   1086  HB2 LYS A  83      84.576  77.261 106.434  1.00  6.04              
ATOM   1087  CG  LYS A  83      85.092  76.962 108.523  1.00  6.04              
ATOM   1088  HG1 LYS A  83      84.633  77.804 109.033  1.00  6.04              
ATOM   1089  HG2 LYS A  83      86.006  76.721 109.067  1.00  6.04              
ATOM   1090  CD  LYS A  83      84.136  75.750 108.556  1.00  6.04              
ATOM   1091  HD1 LYS A  83      84.716  74.831 108.662  1.00  6.04              
ATOM   1092  HD2 LYS A  83      83.599  75.690 107.610  1.00  6.04              
ATOM   1093  CE  LYS A  83      83.118  75.864 109.705  1.00  6.04              
ATOM   1094  HE1 LYS A  83      83.113  76.904 110.052  1.00  6.04              
ATOM   1095  HE2 LYS A  83      83.441  75.242 110.545  1.00  6.04              
ATOM   1096  NZ  LYS A  83      81.743  75.500 109.267  1.00  6.04              
ATOM   1097  HZ1 LYS A  83      81.054  75.710 109.991  1.00  6.04              
ATOM   1098  HZ2 LYS A  83      81.462  76.076 108.481  1.00  6.04              
ATOM   1099  HZ3 LYS A  83      81.665  74.529 109.008  1.00  6.04              
ATOM   1100  C   LYS A  83      86.585  79.033 105.578  1.00  6.04              
ATOM   1101  O   LYS A  83      87.816  79.056 105.498  1.00  6.04              
ATOM   1102  N   MET A  84      85.797  79.173 104.507  1.00  5.69              
ATOM   1103  H   MET A  84      84.791  79.223 104.646  1.00  5.69              
ATOM   1104  CA  MET A  84      86.334  79.345 103.147  1.00  5.69              
ATOM   1105  HA  MET A  84      86.989  78.506 102.922  1.00  5.69              
ATOM   1106  CB  MET A  84      85.187  79.381 102.122  1.00  5.69              
ATOM   1107  HB1 MET A  84      85.573  79.708 101.156  1.00  5.69              
ATOM   1108  HB2 MET A  84      84.450  80.116 102.446  1.00  5.69              
ATOM   1109  CG  MET A  84      84.474  78.036 101.927  1.00  5.69              
ATOM   1110  HG1 MET A  84      83.431  78.261 101.699  1.00  5.69              
ATOM   1111  HG2 MET A  84      84.481  77.470 102.858  1.00  5.69              
ATOM   1112  SD  MET A  84      85.094  76.985 100.575  1.00  5.69              
ATOM   1113  CE  MET A  84      86.656  76.377 101.265  1.00  5.69              
ATOM   1114  HE1 MET A  84      87.035  75.571 100.637  1.00  5.69              
ATOM   1115  HE2 MET A  84      87.393  77.180 101.286  1.00  5.69              
ATOM   1116  HE3 MET A  84      86.492  75.996 102.273  1.00  5.69              
ATOM   1117  C   MET A  84      87.178  80.606 103.028  1.00  5.69              
ATOM   1118  O   MET A  84      88.332  80.501 102.596  1.00  5.69              
ATOM   1119  N   GLN A  85      86.668  81.770 103.466  1.00  5.55              
ATOM   1120  H   GLN A  85      85.722  81.813 103.840  1.00  5.55              
ATOM   1121  CA  GLN A  85      87.528  82.963 103.490  1.00  5.55              
ATOM   1122  HA  GLN A  85      87.877  83.112 102.469  1.00  5.55              
ATOM   1123  CB  GLN A  85      86.744  84.246 103.848  1.00  5.55              
ATOM   1124  HB1 GLN A  85      86.045  84.449 103.035  1.00  5.55              
ATOM   1125  HB2 GLN A  85      87.448  85.078 103.891  1.00  5.55              
ATOM   1126  CG  GLN A  85      85.939  84.217 105.155  1.00  5.55              
ATOM   1127  HG1 GLN A  85      86.609  84.003 105.987  1.00  5.55              
ATOM   1128  HG2 GLN A  85      85.189  83.434 105.099  1.00  5.55              
ATOM   1129  CD  GLN A  85      85.231  85.540 105.443  1.00  5.55              
ATOM   1130  OE1 GLN A  85      85.795  86.436 106.054  1.00  5.55              
ATOM   1131  NE2 GLN A  85      83.997  85.722 105.036  1.00  5.55              
ATOM   1132 1HE2 GLN A  85      83.497  85.000 104.509  1.00  5.55              
ATOM   1133 2HE2 GLN A  85      83.484  86.514 105.359  1.00  5.55              
ATOM   1134  C   GLN A  85      88.802  82.720 104.319  1.00  5.55              
ATOM   1135  O   GLN A  85      89.892  83.091 103.867  1.00  5.55              
ATOM   1136  N   THR A  86      88.726  81.978 105.437  1.00  5.89              
ATOM   1137  H   THR A  86      87.820  81.670 105.778  1.00  5.89              
ATOM   1138  CA  THR A  86      89.953  81.581 106.157  1.00  5.89              
ATOM   1139  HA  THR A  86      90.437  82.499 106.488  1.00  5.89              
ATOM   1140  CB  THR A  86      89.655  80.721 107.390  1.00  5.89              
ATOM   1141  HB  THR A  86      89.711  79.663 107.131  1.00  5.89              
ATOM   1142  CG2 THR A  86      90.706  81.043 108.432  1.00  5.89              
ATOM   1143 1HG2 THR A  86      90.626  80.290 109.200  1.00  5.89              
ATOM   1144 2HG2 THR A  86      91.703  81.002 108.000  1.00  5.89              
ATOM   1145 3HG2 THR A  86      90.536  82.040 108.838  1.00  5.89              
ATOM   1146  OG1 THR A  86      88.416  80.960 108.023  1.00  5.89              
ATOM   1147  HG1 THR A  86      87.768  81.193 107.336  1.00  5.89              
ATOM   1148  C   THR A  86      90.984  80.810 105.337  1.00  5.89              
ATOM   1149  O   THR A  86      92.151  81.196 105.427  1.00  5.89              
ATOM   1150  N   ASP A  87      90.632  79.787 104.529  1.00  5.69              
ATOM   1151  H   ASP A  87      89.666  79.503 104.421  1.00  5.69              
ATOM   1152  CA  ASP A  87      91.729  79.069 103.831  1.00  5.69              
ATOM   1153  HA  ASP A  87      92.463  78.808 104.597  1.00  5.69              
ATOM   1154  CB  ASP A  87      91.386  77.732 103.129  1.00  5.69              
ATOM   1155  HB1 ASP A  87      90.803  77.939 102.230  1.00  5.69              
ATOM   1156  HB2 ASP A  87      90.772  77.129 103.797  1.00  5.69              
ATOM   1157  CG  ASP A  87      92.672  76.920 102.755  1.00  5.69              
ATOM   1158  OD1 ASP A  87      93.422  76.507 103.671  1.00  5.69              
ATOM   1159  OD2 ASP A  87      92.955  76.659 101.558  1.00  5.69              
ATOM   1160  C   ASP A  87      92.475  80.007 102.837  1.00  5.69              
ATOM   1161  O   ASP A  87      93.583  79.695 102.401  1.00  5.69              
ATOM   1162  N   ARG A  88      91.945  81.199 102.486  1.00  5.66              
ATOM   1163  H   ARG A  88      91.064  81.480 102.903  1.00  5.66              
ATOM   1164  CA  ARG A  88      92.504  81.970 101.360  1.00  5.66              
ATOM   1165  HA  ARG A  88      93.118  81.263 100.800  1.00  5.66              
ATOM   1166  CB  ARG A  88      91.439  82.324 100.316  1.00  5.66              
ATOM   1167  HB1 ARG A  88      90.856  81.425 100.106  1.00  5.66              
ATOM   1168  HB2 ARG A  88      91.989  82.555  99.406  1.00  5.66              
ATOM   1169  CG  ARG A  88      90.456  83.463 100.656  1.00  5.66              
ATOM   1170  HG1 ARG A  88      90.684  83.862 101.642  1.00  5.66              
ATOM   1171  HG2 ARG A  88      89.447  83.051 100.682  1.00  5.66              
ATOM   1172  CD  ARG A  88      90.487  84.635  99.659  1.00  5.66              
ATOM   1173  HD1 ARG A  88      91.380  85.222  99.877  1.00  5.66              
ATOM   1174  HD2 ARG A  88      89.618  85.270  99.837  1.00  5.66              
ATOM   1175  NE  ARG A  88      90.491  84.182  98.247  1.00  5.66              
ATOM   1176  HE  ARG A  88      89.790  83.507  97.992  1.00  5.66              
ATOM   1177  CZ  ARG A  88      91.453  84.421  97.367  1.00  5.66              
ATOM   1178  NH1 ARG A  88      92.327  85.365  97.546  1.00  5.66              
ATOM   1179 1HH1 ARG A  88      92.306  85.906  98.385  1.00  5.66              
ATOM   1180 2HH1 ARG A  88      93.159  85.399  96.955  1.00  5.66              
ATOM   1181  NH2 ARG A  88      91.585  83.682  96.306  1.00  5.66              
ATOM   1182 1HH2 ARG A  88      91.021  82.870  96.162  1.00  5.66              
ATOM   1183 2HH2 ARG A  88      92.413  83.815  95.717  1.00  5.66              
ATOM   1184  C   ARG A  88      93.534  83.072 101.680  1.00  5.66              
ATOM   1185  O   ARG A  88      93.407  84.237 101.299  1.00  5.66              
ATOM   1186  N   ALA A  89      94.602  82.643 102.345  1.00  5.73              
ATOM   1187  H   ALA A  89      94.505  81.679 102.655  1.00  5.73              
ATOM   1188  CA  ALA A  89      95.989  83.097 102.162  1.00  5.73              
ATOM   1189  HA  ALA A  89      96.488  82.935 103.115  1.00  5.73              
ATOM   1190  CB  ALA A  89      96.637  82.135 101.144  1.00  5.73              
ATOM   1191  HB1 ALA A  89      97.713  82.310 101.095  1.00  5.73              
ATOM   1192  HB2 ALA A  89      96.470  81.093 101.411  1.00  5.73              
ATOM   1193  HB3 ALA A  89      96.213  82.305 100.154  1.00  5.73              
ATOM   1194  C   ALA A  89      96.292  84.576 101.789  1.00  5.73              
ATOM   1195  O   ALA A  89      97.004  84.835 100.818  1.00  5.73              
ATOM   1196  N   ASN A  90      95.798  85.571 102.536  1.00  5.62              
ATOM   1197  H   ASN A  90      95.081  85.345 103.210  1.00  5.62              
ATOM   1198  CA  ASN A  90      96.006  86.977 102.143  1.00  5.62              
ATOM   1199  HA  ASN A  90      95.580  87.033 101.137  1.00  5.62              
ATOM   1200  CB  ASN A  90      95.188  87.976 102.988  1.00  5.62              
ATOM   1201  HB1 ASN A  90      95.641  88.085 103.972  1.00  5.62              
ATOM   1202  HB2 ASN A  90      94.166  87.613 103.091  1.00  5.62              
ATOM   1203  CG  ASN A  90      95.133  89.365 102.355  1.00  5.62              
ATOM   1204  OD1 ASN A  90      95.965  90.225 102.595  1.00  5.62              
ATOM   1205  ND2 ASN A  90      94.132  89.640 101.554  1.00  5.62              
ATOM   1206 1HD2 ASN A  90      93.425  88.954 101.363  1.00  5.62              
ATOM   1207 2HD2 ASN A  90      94.144  90.547 101.123  1.00  5.62              
ATOM   1208  C   ASN A  90      97.445  87.509 101.927  1.00  5.62              
ATOM   1209  O   ASN A  90      97.673  88.304 101.017  1.00  5.62              
ATOM   1210  N   ARG A  91      98.417  87.108 102.755  1.00  5.69              
ATOM   1211  H   ARG A  91      98.221  86.340 103.376  1.00  5.69              
ATOM   1212  CA  ARG A  91      99.805  87.610 102.706  1.00  5.69              
ATOM   1213  HA  ARG A  91      99.983  88.034 101.715  1.00  5.69              
ATOM   1214  CB  ARG A  91     100.059  88.720 103.755  1.00  5.69              
ATOM   1215  HB1 ARG A  91     101.120  88.972 103.729  1.00  5.69              
ATOM   1216  HB2 ARG A  91      99.837  88.340 104.751  1.00  5.69              
ATOM   1217  CG  ARG A  91      99.264  90.020 103.523  1.00  5.69              
ATOM   1218  HG1 ARG A  91      98.215  89.840 103.755  1.00  5.69              
ATOM   1219  HG2 ARG A  91      99.352  90.316 102.477  1.00  5.69              
ATOM   1220  CD  ARG A  91      99.793  91.160 104.415  1.00  5.69              
ATOM   1221  HD1 ARG A  91     100.861  91.271 104.224  1.00  5.69              
ATOM   1222  HD2 ARG A  91      99.665  90.876 105.462  1.00  5.69              
ATOM   1223  NE  ARG A  91      99.096  92.448 104.170  1.00  5.69              
ATOM   1224  HE  ARG A  91      98.142  92.386 103.846  1.00  5.69              
ATOM   1225  CZ  ARG A  91      99.615  93.668 104.260  1.00  5.69              
ATOM   1226  NH1 ARG A  91     100.879  93.862 104.522  1.00  5.69              
ATOM   1227 1HH1 ARG A  91     101.465  93.059 104.667  1.00  5.69              
ATOM   1228 2HH1 ARG A  91     101.303  94.786 104.547  1.00  5.69              
ATOM   1229  NH2 ARG A  91      98.876  94.718 104.050  1.00  5.69              
ATOM   1230 1HH2 ARG A  91      97.894  94.609 103.880  1.00  5.69              
ATOM   1231 2HH2 ARG A  91      99.309  95.621 103.895  1.00  5.69              
ATOM   1232  C   ARG A  91     100.814  86.480 102.853  1.00  5.69              
ATOM   1233  O   ARG A  91     100.450  85.433 103.380  1.00  5.69              
ATOM   1234  N   PHE A  92     102.067  86.736 102.478  1.00  5.84              
ATOM   1235  H   PHE A  92     102.273  87.601 102.004  1.00  5.84              
ATOM   1236  CA  PHE A  92     103.214  85.946 102.914  1.00  5.84              
ATOM   1237  HA  PHE A  92     102.871  85.293 103.711  1.00  5.84              
ATOM   1238  CB  PHE A  92     103.748  85.002 101.824  1.00  5.84              
ATOM   1239  HB1 PHE A  92     104.356  84.261 102.337  1.00  5.84              
ATOM   1240  HB2 PHE A  92     104.403  85.540 101.152  1.00  5.84              
ATOM   1241  CG  PHE A  92     102.723  84.255 100.989  1.00  5.84              
ATOM   1242  CD1 PHE A  92     102.106  83.101 101.502  1.00  5.84              
ATOM   1243  HD1 PHE A  92     102.382  82.739 102.478  1.00  5.84              
ATOM   1244  CE1 PHE A  92     101.134  82.422 100.746  1.00  5.84              
ATOM   1245  HE1 PHE A  92     100.628  81.560 101.143  1.00  5.84              
ATOM   1246  CZ  PHE A  92     100.812  82.858  99.456  1.00  5.84              
ATOM   1247  HZ  PHE A  92     100.072  82.329  98.869  1.00  5.84              
ATOM   1248  CE2 PHE A  92     101.476  83.965  98.915  1.00  5.84              
ATOM   1249  HE2 PHE A  92     101.250  84.255  97.908  1.00  5.84              
ATOM   1250  CD2 PHE A  92     102.415  84.680  99.682  1.00  5.84              
ATOM   1251  HD2 PHE A  92     102.902  85.548  99.263  1.00  5.84              
ATOM   1252  C   PHE A  92     104.279  86.864 103.526  1.00  5.84              
ATOM   1253  O   PHE A  92     104.998  87.576 102.828  1.00  5.84              
ATOM   1254  N   GLU A  93     104.360  86.829 104.858  1.00  5.87              
ATOM   1255  H   GLU A  93     103.784  86.129 105.306  1.00  5.87              
ATOM   1256  CA  GLU A  93     105.650  87.045 105.529  1.00  5.87              
ATOM   1257  HA  GLU A  93     106.121  87.952 105.153  1.00  5.87              
ATOM   1258  CB  GLU A  93     105.451  87.184 107.038  1.00  5.87              
ATOM   1259  HB1 GLU A  93     106.413  87.121 107.545  1.00  5.87              
ATOM   1260  HB2 GLU A  93     104.812  86.374 107.393  1.00  5.87              
ATOM   1261  CG  GLU A  93     104.814  88.551 107.325  1.00  5.87              
ATOM   1262  HG1 GLU A  93     103.893  88.638 106.742  1.00  5.87              
ATOM   1263  HG2 GLU A  93     105.482  89.344 106.990  1.00  5.87              
ATOM   1264  CD  GLU A  93     104.444  88.743 108.796  1.00  5.87              
ATOM   1265  OE1 GLU A  93     104.763  87.875 109.639  1.00  5.87              
ATOM   1266  OE2 GLU A  93     103.561  89.593 109.069  1.00  5.87              
ATOM   1267  C   GLU A  93     106.554  85.831 105.143  1.00  5.87              
ATOM   1268  O   GLU A  93     106.195  84.979 104.324  1.00  5.87              
ATOM   1269  N   TYR A  94     107.795  85.773 105.610  1.00  6.02              
ATOM   1270  H   TYR A  94     108.063  86.373 106.382  1.00  6.02              
ATOM   1271  CA  TYR A  94     108.846  85.382 104.665  1.00  6.02              
ATOM   1272  HA  TYR A  94     108.546  85.778 103.692  1.00  6.02              
ATOM   1273  CB  TYR A  94     110.134  86.128 105.051  1.00  6.02              
ATOM   1274  HB1 TYR A  94     111.009  85.545 104.761  1.00  6.02              
ATOM   1275  HB2 TYR A  94     110.183  86.289 106.130  1.00  6.02              
ATOM   1276  CG  TYR A  94     110.157  87.459 104.330  1.00  6.02              
ATOM   1277  CD1 TYR A  94     111.185  87.746 103.413  1.00  6.02              
ATOM   1278  HD1 TYR A  94     112.048  87.099 103.340  1.00  6.02              
ATOM   1279  CE1 TYR A  94     111.086  88.897 102.610  1.00  6.02              
ATOM   1280  HE1 TYR A  94     111.887  89.182 101.947  1.00  6.02              
ATOM   1281  CZ  TYR A  94     109.933  89.710 102.686  1.00  6.02              
ATOM   1282  OH  TYR A  94     109.864  90.830 101.947  1.00  6.02              
ATOM   1283  HH  TYR A  94     109.057  91.363 102.061  1.00  6.02              
ATOM   1284  CE2 TYR A  94     108.905  89.419 103.590  1.00  6.02              
ATOM   1285  HE2 TYR A  94     108.042  90.068 103.658  1.00  6.02              
ATOM   1286  CD2 TYR A  94     109.054  88.331 104.454  1.00  6.02              
ATOM   1287  HD2 TYR A  94     108.310  88.180 105.220  1.00  6.02              
ATOM   1288  C   TYR A  94     109.035  83.884 104.389  1.00  6.02              
ATOM   1289  O   TYR A  94     108.521  82.988 105.061  1.00  6.02              
ATOM   1290  N   LEU A  95     109.783  83.630 103.305  1.00  6.16              
ATOM   1291  H   LEU A  95     110.185  84.420 102.831  1.00  6.16              
ATOM   1292  CA  LEU A  95     110.116  82.300 102.802  1.00  6.16              
ATOM   1293  HA  LEU A  95     109.409  81.608 103.250  1.00  6.16              
ATOM   1294  CB  LEU A  95     109.924  82.183 101.269  1.00  6.16              
ATOM   1295  HB1 LEU A  95     108.869  81.983 101.106  1.00  6.16              
ATOM   1296  HB2 LEU A  95     110.456  81.294 100.927  1.00  6.16              
ATOM   1297  CG  LEU A  95     110.308  83.370 100.358  1.00  6.16              
ATOM   1298  HG  LEU A  95     109.728  84.251 100.633  1.00  6.16              
ATOM   1299  CD1 LEU A  95     111.795  83.717 100.384  1.00  6.16              
ATOM   1300 1HD1 LEU A  95     112.034  84.422  99.588  1.00  6.16              
ATOM   1301 2HD1 LEU A  95     112.039  84.194 101.333  1.00  6.16              
ATOM   1302 3HD1 LEU A  95     112.384  82.808 100.274  1.00  6.16              
ATOM   1303  CD2 LEU A  95     109.995  83.015  98.900  1.00  6.16              
ATOM   1304 1HD2 LEU A  95     110.098  83.906  98.282  1.00  6.16              
ATOM   1305 2HD2 LEU A  95     110.681  82.251  98.535  1.00  6.16              
ATOM   1306 3HD2 LEU A  95     108.972  82.654  98.814  1.00  6.16              
ATOM   1307  C   LEU A  95     111.498  81.833 103.245  1.00  6.16              
ATOM   1308  O   LEU A  95     112.484  82.560 103.160  1.00  6.16              
ATOM   1309  N   LEU A  96     111.567  80.576 103.675  1.00  6.30              
ATOM   1310  H   LEU A  96     110.696  80.057 103.735  1.00  6.30              
ATOM   1311  CA  LEU A  96     112.751  79.975 104.271  1.00  6.30              
ATOM   1312  HA  LEU A  96     113.611  80.605 104.043  1.00  6.30              
ATOM   1313  CB  LEU A  96     112.600  79.945 105.805  1.00  6.30              
ATOM   1314  HB1 LEU A  96     113.535  79.563 106.211  1.00  6.30              
ATOM   1315  HB2 LEU A  96     111.797  79.246 106.047  1.00  6.30              
ATOM   1316  CG  LEU A  96     112.303  81.283 106.523  1.00  6.30              
ATOM   1317  HG  LEU A  96     111.400  81.732 106.112  1.00  6.30              
ATOM   1318  CD1 LEU A  96     112.077  81.020 108.015  1.00  6.30              
ATOM   1319 1HD1 LEU A  96     111.775  81.947 108.506  1.00  6.30              
ATOM   1320 2HD1 LEU A  96     111.282  80.287 108.141  1.00  6.30              
ATOM   1321 3HD1 LEU A  96     112.987  80.647 108.483  1.00  6.30              
ATOM   1322  CD2 LEU A  96     113.462  82.281 106.423  1.00  6.30              
ATOM   1323 1HD2 LEU A  96     113.189  83.207 106.930  1.00  6.30              
ATOM   1324 2HD2 LEU A  96     114.359  81.871 106.887  1.00  6.30              
ATOM   1325 3HD2 LEU A  96     113.674  82.513 105.382  1.00  6.30              
ATOM   1326  C   LEU A  96     113.043  78.584 103.693  1.00  6.30              
ATOM   1327  O   LEU A  96     112.150  77.744 103.553  1.00  6.30              
ATOM   1328  N   LYS A  97     114.339  78.308 103.463  1.00  6.46              
ATOM   1329  H   LYS A  97     114.987  79.076 103.557  1.00  6.46              
ATOM   1330  CA  LYS A  97     114.919  76.967 103.223  1.00  6.46              
ATOM   1331  HA  LYS A  97     114.301  76.461 102.473  1.00  6.46              
ATOM   1332  CB  LYS A  97     116.339  77.107 102.620  1.00  6.46              
ATOM   1333  HB1 LYS A  97     116.238  77.708 101.714  1.00  6.46              
ATOM   1334  HB2 LYS A  97     116.671  76.121 102.291  1.00  6.46              
ATOM   1335  CG  LYS A  97     117.462  77.750 103.473  1.00  6.46              
ATOM   1336  HG1 LYS A  97     117.085  78.641 103.976  1.00  6.46              
ATOM   1337  HG2 LYS A  97     118.241  78.069 102.779  1.00  6.46              
ATOM   1338  CD  LYS A  97     118.119  76.812 104.506  1.00  6.46              
ATOM   1339  HD1 LYS A  97     118.253  75.829 104.049  1.00  6.46              
ATOM   1340  HD2 LYS A  97     117.462  76.714 105.369  1.00  6.46              
ATOM   1341  CE  LYS A  97     119.483  77.322 104.996  1.00  6.46              
ATOM   1342  HE1 LYS A  97     119.334  78.261 105.540  1.00  6.46              
ATOM   1343  HE2 LYS A  97     120.115  77.536 104.129  1.00  6.46              
ATOM   1344  NZ  LYS A  97     120.151  76.323 105.875  1.00  6.46              
ATOM   1345  HZ1 LYS A  97     121.041  76.676 106.213  1.00  6.46              
ATOM   1346  HZ2 LYS A  97     119.567  76.110 106.675  1.00  6.46              
ATOM   1347  HZ3 LYS A  97     120.324  75.458 105.377  1.00  6.46              
ATOM   1348  C   LYS A  97     114.868  76.045 104.468  1.00  6.46              
ATOM   1349  O   LYS A  97     115.687  75.148 104.632  1.00  6.46              
ATOM   1350  N   GLN A  98     114.006  76.376 105.429  1.00  6.61              
ATOM   1351  H   GLN A  98     113.266  77.008 105.160  1.00  6.61              
ATOM   1352  CA  GLN A  98     114.076  75.974 106.840  1.00  6.61              
ATOM   1353  HA  GLN A  98     115.055  76.228 107.243  1.00  6.61              
ATOM   1354  CB  GLN A  98     112.995  76.791 107.578  1.00  6.61              
ATOM   1355  HB1 GLN A  98     112.026  76.565 107.127  1.00  6.61              
ATOM   1356  HB2 GLN A  98     113.205  77.841 107.415  1.00  6.61              
ATOM   1357  CG  GLN A  98     112.875  76.618 109.102  1.00  6.61              
ATOM   1358  HG1 GLN A  98     113.817  76.903 109.570  1.00  6.61              
ATOM   1359  HG2 GLN A  98     112.665  75.581 109.356  1.00  6.61              
ATOM   1360  CD  GLN A  98     111.738  77.485 109.654  1.00  6.61              
ATOM   1361  OE1 GLN A  98     110.611  77.439 109.188  1.00  6.61              
ATOM   1362  NE2 GLN A  98     111.978  78.319 110.641  1.00  6.61              
ATOM   1363 1HE2 GLN A  98     112.887  78.377 111.064  1.00  6.61              
ATOM   1364 2HE2 GLN A  98     111.218  78.907 110.939  1.00  6.61              
ATOM   1365  C   GLN A  98     113.837  74.482 107.084  1.00  6.61              
ATOM   1366  O   GLN A  98     114.351  73.938 108.055  1.00  6.61              
ATOM   1367  N   THR A  99     113.049  73.844 106.220  1.00  6.66              
ATOM   1368  H   THR A  99     112.680  74.369 105.439  1.00  6.66              
ATOM   1369  CA  THR A  99     112.580  72.459 106.359  1.00  6.66              
ATOM   1370  HA  THR A  99     113.205  71.928 107.076  1.00  6.66              
ATOM   1371  CB  THR A  99     111.118  72.411 106.869  1.00  6.66              
ATOM   1372  HB  THR A  99     110.779  71.374 106.866  1.00  6.66              
ATOM   1373  CG2 THR A  99     110.990  72.937 108.299  1.00  6.66              
ATOM   1374 1HG2 THR A  99     109.983  72.747 108.667  1.00  6.66              
ATOM   1375 2HG2 THR A  99     111.702  72.418 108.942  1.00  6.66              
ATOM   1376 3HG2 THR A  99     111.194  74.005 108.328  1.00  6.66              
ATOM   1377  OG1 THR A  99     110.233  73.188 106.072  1.00  6.66              
ATOM   1378  HG1 THR A  99     110.285  72.781 105.186  1.00  6.66              
ATOM   1379  C   THR A  99     112.734  71.734 105.025  1.00  6.66              
ATOM   1380  O   THR A  99     111.773  71.156 104.528  1.00  6.66              
ATOM   1381  N   GLU A 100     113.928  71.869 104.437  1.00  6.96              
ATOM   1382  H   GLU A 100     114.630  72.390 104.934  1.00  6.96              
ATOM   1383  CA  GLU A 100     114.239  71.521 103.047  1.00  6.96              
ATOM   1384  HA  GLU A 100     115.224  71.924 102.817  1.00  6.96              
ATOM   1385  CB  GLU A 100     114.356  69.987 102.914  1.00  6.96              
ATOM   1386  HB1 GLU A 100     113.383  69.537 103.110  1.00  6.96              
ATOM   1387  HB2 GLU A 100     115.039  69.619 103.681  1.00  6.96              
ATOM   1388  CG  GLU A 100     114.884  69.520 101.547  1.00  6.96              
ATOM   1389  HG1 GLU A 100     115.931  69.223 101.651  1.00  6.96              
ATOM   1390  HG2 GLU A 100     114.856  70.344 100.829  1.00  6.96              
ATOM   1391  CD  GLU A 100     114.045  68.359 101.004  1.00  6.96              
ATOM   1392  OE1 GLU A 100     114.567  67.224 100.912  1.00  6.96              
ATOM   1393  OE2 GLU A 100     112.880  68.617 100.627  1.00  6.96              
ATOM   1394  C   GLU A 100     113.283  72.205 102.065  1.00  6.96              
ATOM   1395  O   GLU A 100     113.436  73.415 101.857  1.00  6.96              
ATOM   1396  N   LEU A 101     112.307  71.470 101.513  1.00  6.60              
ATOM   1397  H   LEU A 101     112.309  70.465 101.669  1.00  6.60              
ATOM   1398  CA  LEU A 101     111.267  72.005 100.649  1.00  6.60              
ATOM   1399  HA  LEU A 101     111.765  72.213  99.702  1.00  6.60              
ATOM   1400  CB  LEU A 101     110.194  70.936 100.336  1.00  6.60              
ATOM   1401  HB1 LEU A 101     110.716  69.993 100.170  1.00  6.60              
ATOM   1402  HB2 LEU A 101     109.723  71.193  99.388  1.00  6.60              
ATOM   1403  CG  LEU A 101     109.085  70.720 101.389  1.00  6.60              
ATOM   1404  HG  LEU A 101     109.467  70.920 102.389  1.00  6.60              
ATOM   1405  CD1 LEU A 101     107.846  71.592 101.115  1.00  6.60              
ATOM   1406 1HD1 LEU A 101     107.113  71.424 101.902  1.00  6.60              
ATOM   1407 2HD1 LEU A 101     108.115  72.645 101.113  1.00  6.60              
ATOM   1408 3HD1 LEU A 101     107.412  71.332 100.149  1.00  6.60              
ATOM   1409  CD2 LEU A 101     108.594  69.272 101.354  1.00  6.60              
ATOM   1410 1HD2 LEU A 101     107.813  69.118 102.098  1.00  6.60              
ATOM   1411 2HD2 LEU A 101     108.220  69.019 100.363  1.00  6.60              
ATOM   1412 3HD2 LEU A 101     109.430  68.611 101.593  1.00  6.60              
ATOM   1413  C   LEU A 101     110.717  73.338 101.177  1.00  6.60              
ATOM   1414  O   LEU A 101     110.200  73.441 102.295  1.00  6.60              
ATOM   1415  N   PHE A 102     110.892  74.386 100.368  1.00  6.41              
ATOM   1416  H   PHE A 102     111.429  74.228  99.529  1.00  6.41              
ATOM   1417  CA  PHE A 102     110.711  75.763 100.814  1.00  6.41              
ATOM   1418  HA  PHE A 102     111.488  75.952 101.557  1.00  6.41              
ATOM   1419  CB  PHE A 102     110.936  76.738  99.660  1.00  6.41              
ATOM   1420  HB1 PHE A 102     110.424  77.661  99.917  1.00  6.41              
ATOM   1421  HB2 PHE A 102     110.478  76.348  98.750  1.00  6.41              
ATOM   1422  CG  PHE A 102     112.387  77.096  99.400  1.00  6.41              
ATOM   1423  CD1 PHE A 102     112.950  78.222 100.031  1.00  6.41              
ATOM   1424  HD1 PHE A 102     112.365  78.796 100.736  1.00  6.41              
ATOM   1425  CE1 PHE A 102     114.266  78.614  99.733  1.00  6.41              
ATOM   1426  HE1 PHE A 102     114.685  79.491 100.203  1.00  6.41              
ATOM   1427  CZ  PHE A 102     115.024  77.887  98.797  1.00  6.41              
ATOM   1428  HZ  PHE A 102     116.027  78.198  98.545  1.00  6.41              
ATOM   1429  CE2 PHE A 102     114.468  76.753  98.180  1.00  6.41              
ATOM   1430  HE2 PHE A 102     115.040  76.178  97.462  1.00  6.41              
ATOM   1431  CD2 PHE A 102     113.156  76.353  98.486  1.00  6.41              
ATOM   1432  HD2 PHE A 102     112.744  75.479  98.005  1.00  6.41              
ATOM   1433  C   PHE A 102     109.380  76.024 101.503  1.00  6.41              
ATOM   1434  O   PHE A 102     108.320  75.625 101.019  1.00  6.41              
ATOM   1435  N   ALA A 103     109.437  76.779 102.596  1.00  6.29              
ATOM   1436  H   ALA A 103     110.343  77.082 102.935  1.00  6.29              
ATOM   1437  CA  ALA A 103     108.280  77.097 103.414  1.00  6.29              
ATOM   1438  HA  ALA A 103     107.397  76.566 103.061  1.00  6.29              
ATOM   1439  CB  ALA A 103     108.598  76.617 104.829  1.00  6.29              
ATOM   1440  HB1 ALA A 103     107.780  76.898 105.486  1.00  6.29              
ATOM   1441  HB2 ALA A 103     108.726  75.535 104.815  1.00  6.29              
ATOM   1442  HB3 ALA A 103     109.515  77.087 105.191  1.00  6.29              
ATOM   1443  C   ALA A 103     108.010  78.600 103.373  1.00  6.29              
ATOM   1444  O   ALA A 103     108.868  79.372 103.792  1.00  6.29              
ATOM   1445  N   HIS A 104     106.844  79.018 102.876  1.00  6.13              
ATOM   1446  H   HIS A 104     106.133  78.319 102.670  1.00  6.13              
ATOM   1447  CA  HIS A 104     106.398  80.409 102.989  1.00  6.13              
ATOM   1448  HA  HIS A 104     107.263  81.066 103.068  1.00  6.13              
ATOM   1449  CB  HIS A 104     105.547  80.842 101.775  1.00  6.13              
ATOM   1450  HB1 HIS A 104     104.546  81.117 102.111  1.00  6.13              
ATOM   1451  HB2 HIS A 104     105.407  80.015 101.088  1.00  6.13              
ATOM   1452  CG  HIS A 104     106.096  82.035 101.028  1.00  6.13              
ATOM   1453  ND1 HIS A 104     106.072  82.226  99.641  1.00  6.13              
ATOM   1454  CE1 HIS A 104     106.462  83.497  99.447  1.00  6.13              
ATOM   1455  HE1 HIS A 104     106.482  83.995  98.487  1.00  6.13              
ATOM   1456  NE2 HIS A 104     106.790  84.079 100.612  1.00  6.13              
ATOM   1457  HE2 HIS A 104     107.021  85.057 100.747  1.00  6.13              
ATOM   1458  CD2 HIS A 104     106.566  83.172 101.617  1.00  6.13              
ATOM   1459  HD2 HIS A 104     106.632  83.360 102.679  1.00  6.13              
ATOM   1460  C   HIS A 104     105.577  80.571 104.267  1.00  6.13              
ATOM   1461  O   HIS A 104     104.670  79.774 104.521  1.00  6.13              
ATOM   1462  N   PHE A 105     105.841  81.617 105.045  1.00  6.20              
ATOM   1463  H   PHE A 105     106.647  82.209 104.867  1.00  6.20              
ATOM   1464  CA  PHE A 105     104.940  81.999 106.122  1.00  6.20              
ATOM   1465  HA  PHE A 105     104.572  81.097 106.603  1.00  6.20              
ATOM   1466  CB  PHE A 105     105.704  82.776 107.209  1.00  6.20              
ATOM   1467  HB1 PHE A 105     105.001  83.417 107.742  1.00  6.20              
ATOM   1468  HB2 PHE A 105     106.442  83.431 106.749  1.00  6.20              
ATOM   1469  CG  PHE A 105     106.389  81.886 108.236  1.00  6.20              
ATOM   1470  CD1 PHE A 105     105.839  81.751 109.527  1.00  6.20              
ATOM   1471  HD1 PHE A 105     104.935  82.282 109.788  1.00  6.20              
ATOM   1472  CE1 PHE A 105     106.474  80.947 110.490  1.00  6.20              
ATOM   1473  HE1 PHE A 105     106.059  80.867 111.485  1.00  6.20              
ATOM   1474  CZ  PHE A 105     107.657  80.261 110.163  1.00  6.20              
ATOM   1475  HZ  PHE A 105     108.146  79.645 110.905  1.00  6.20              
ATOM   1476  CE2 PHE A 105     108.201  80.378 108.873  1.00  6.20              
ATOM   1477  HE2 PHE A 105     109.107  79.847 108.621  1.00  6.20              
ATOM   1478  CD2 PHE A 105     107.573  81.193 107.913  1.00  6.20              
ATOM   1479  HD2 PHE A 105     108.006  81.300 106.928  1.00  6.20              
ATOM   1480  C   PHE A 105     103.714  82.760 105.612  1.00  6.20              
ATOM   1481  O   PHE A 105     103.686  83.987 105.507  1.00  6.20              
ATOM   1482  N   ILE A 106     102.654  82.016 105.314  1.00  6.11              
ATOM   1483  H   ILE A 106     102.685  81.038 105.585  1.00  6.11              
ATOM   1484  CA  ILE A 106     101.350  82.621 105.043  1.00  6.11              
ATOM   1485  HA  ILE A 106     101.458  83.359 104.254  1.00  6.11              
ATOM   1486  CB  ILE A 106     100.263  81.594 104.663  1.00  6.11              
ATOM   1487  HB  ILE A 106      99.807  81.226 105.586  1.00  6.11              
ATOM   1488  CG2 ILE A 106      99.165  82.303 103.844  1.00  6.11              
ATOM   1489 1HG2 ILE A 106      98.399  81.603 103.529  1.00  6.11              
ATOM   1490 2HG2 ILE A 106      98.695  83.079 104.442  1.00  6.11              
ATOM   1491 3HG2 ILE A 106      99.593  82.767 102.957  1.00  6.11              
ATOM   1492  CG1 ILE A 106     100.816  80.360 103.936  1.00  6.11              
ATOM   1493 1HG1 ILE A 106     101.616  79.919 104.522  1.00  6.11              
ATOM   1494 2HG1 ILE A 106     101.231  80.626 102.970  1.00  6.11              
ATOM   1495  CD1 ILE A 106      99.747  79.289 103.781  1.00  6.11              
ATOM   1496  HD1 ILE A 106     100.245  78.359 103.583  1.00  6.11              
ATOM   1497  HD2 ILE A 106      99.189  79.170 104.710  1.00  6.11              
ATOM   1498  HD3 ILE A 106      99.085  79.524 102.948  1.00  6.11              
ATOM   1499  C   ILE A 106     100.880  83.315 106.325  1.00  6.11              
ATOM   1500  O   ILE A 106     101.032  82.779 107.432  1.00  6.11              
ATOM   1501  N   GLN A 107     100.221  84.460 106.142  1.00  5.97              
ATOM   1502  H   GLN A 107     100.196  84.823 105.196  1.00  5.97              
ATOM   1503  CA  GLN A 107      99.253  84.959 107.100  1.00  5.97              
ATOM   1504  HA  GLN A 107      99.654  84.712 108.075  1.00  5.97              
ATOM   1505  CB  GLN A 107      99.196  86.500 107.070  1.00  5.97              
ATOM   1506  HB1 GLN A 107      98.747  86.873 106.156  1.00  5.97              
ATOM   1507  HB2 GLN A 107     100.217  86.870 107.031  1.00  5.97              
ATOM   1508  CG  GLN A 107      98.522  87.078 108.335  1.00  5.97              
ATOM   1509  HG1 GLN A 107      98.960  86.623 109.223  1.00  5.97              
ATOM   1510  HG2 GLN A 107      97.464  86.823 108.338  1.00  5.97              
ATOM   1511  CD  GLN A 107      98.687  88.591 108.471  1.00  5.97              
ATOM   1512  OE1 GLN A 107      99.759  89.141 108.266  1.00  5.97              
ATOM   1513  NE2 GLN A 107      97.656  89.308 108.866  1.00  5.97              
ATOM   1514 1HE2 GLN A 107      96.803  88.839 109.167  1.00  5.97              
ATOM   1515 2HE2 GLN A 107      97.783  90.302 108.944  1.00  5.97              
ATOM   1516  C   GLN A 107      97.957  84.113 107.038  1.00  5.97              
ATOM   1517  O   GLN A 107      98.034  82.975 107.494  1.00  5.97              
ATOM   1518  N   PRO A 108      96.798  84.526 106.471  1.00  5.93              
ATOM   1519  CD  PRO A 108      96.468  85.772 105.782  1.00  5.93              
ATOM   1520  HD1 PRO A 108      96.859  85.737 104.770  1.00  5.93              
ATOM   1521  HD2 PRO A 108      96.830  86.654 106.291  1.00  5.93              
ATOM   1522  CG  PRO A 108      94.946  85.899 105.798  1.00  5.93              
ATOM   1523  HG1 PRO A 108      94.536  86.377 104.920  1.00  5.93              
ATOM   1524  HG2 PRO A 108      94.653  86.445 106.690  1.00  5.93              
ATOM   1525  CB  PRO A 108      94.468  84.473 105.894  1.00  5.93              
ATOM   1526  HB1 PRO A 108      94.473  84.012 104.906  1.00  5.93              
ATOM   1527  HB2 PRO A 108      93.477  84.405 106.346  1.00  5.93              
ATOM   1528  CA  PRO A 108      95.541  83.855 106.782  1.00  5.93              
ATOM   1529  HA  PRO A 108      95.304  84.125 107.813  1.00  5.93              
ATOM   1530  C   PRO A 108      95.351  82.340 106.707  1.00  5.93              
ATOM   1531  O   PRO A 108      94.579  81.818 107.502  1.00  5.93              
ATOM   1532  N   ALA A 109      95.958  81.648 105.744  1.00  7.30              
ATOM   1533  H   ALA A 109      96.629  82.096 105.150  1.00  7.30              
ATOM   1534  CA  ALA A 109      95.596  80.254 105.487  1.00  7.30              
ATOM   1535  HA  ALA A 109      94.508  80.174 105.484  1.00  7.30              
ATOM   1536  CB  ALA A 109      96.082  79.847 104.104  1.00  7.30              
ATOM   1537  HB1 ALA A 109      95.697  78.855 103.858  1.00  7.30              
ATOM   1538  HB2 ALA A 109      95.717  80.548 103.370  1.00  7.30              
ATOM   1539  HB3 ALA A 109      97.160  79.814 104.085  1.00  7.30              
ATOM   1540  C   ALA A 109      96.087  79.229 106.499  1.00  7.30              
ATOM   1541  O   ALA A 109      95.704  78.063 106.479  1.00  7.30              
ATOM   1542  N   ALA A 110      96.931  79.715 107.387  1.00  7.94              
ATOM   1543  H   ALA A 110      97.180  80.688 107.284  1.00  7.94              
ATOM   1544  CA  ALA A 110      97.073  79.210 108.719  1.00  7.94              
ATOM   1545  HA  ALA A 110      97.380  78.162 108.694  1.00  7.94              
ATOM   1546  CB  ALA A 110      98.177  80.052 109.295  1.00  7.94              
ATOM   1547  HB1 ALA A 110      98.345  79.779 110.336  1.00  7.94              
ATOM   1548  HB2 ALA A 110      99.045  79.895 108.668  1.00  7.94              
ATOM   1549  HB3 ALA A 110      97.901  81.100 109.229  1.00  7.94              
ATOM   1550  C   ALA A 110      95.769  79.327 109.520  1.00  7.94              
ATOM   1551  O   ALA A 110      95.536  80.263 110.287  1.00  7.94              
ATOM   1552  N   GLN A 111      94.823  78.471 109.181  1.00  7.45              
ATOM   1553  H   GLN A 111      95.069  77.715 108.549  1.00  7.45              
ATOM   1554  CA  GLN A 111      93.460  78.949 109.146  1.00  7.45              
ATOM   1555  HA  GLN A 111      93.474  80.005 108.876  1.00  7.45              
ATOM   1556  CB  GLN A 111      92.690  78.223 108.019  1.00  7.45              
ATOM   1557  HB1 GLN A 111      93.007  78.632 107.059  1.00  7.45              
ATOM   1558  HB2 GLN A 111      91.630  78.447 108.130  1.00  7.45              
ATOM   1559  CG  GLN A 111      92.853  76.692 107.964  1.00  7.45              
ATOM   1560  HG1 GLN A 111      92.851  76.271 108.968  1.00  7.45              
ATOM   1561  HG2 GLN A 111      93.805  76.436 107.498  1.00  7.45              
ATOM   1562  CD  GLN A 111      91.713  76.048 107.187  1.00  7.45              
ATOM   1563  OE1 GLN A 111      90.606  75.874 107.684  1.00  7.45              
ATOM   1564  NE2 GLN A 111      91.907  75.688 105.937  1.00  7.45              
ATOM   1565 1HE2 GLN A 111      92.777  75.901 105.444  1.00  7.45              
ATOM   1566 2HE2 GLN A 111      91.130  75.284 105.458  1.00  7.45              
ATOM   1567  C   GLN A 111      92.737  78.840 110.495  1.00  7.45              
ATOM   1568  O   GLN A 111      92.132  77.818 110.825  1.00  7.45              
ATOM   1569  N   LYS A 112      92.587  79.981 111.187  1.00  7.35              
ATOM   1570  H   LYS A 112      93.205  80.748 110.951  1.00  7.35              
ATOM   1571  CA  LYS A 112      91.260  80.238 111.778  1.00  7.35              
ATOM   1572  HA  LYS A 112      90.602  79.649 111.155  1.00  7.35              
ATOM   1573  CB  LYS A 112      91.054  79.630 113.184  1.00  7.35              
ATOM   1574  HB1 LYS A 112      90.955  80.436 113.914  1.00  7.35              
ATOM   1575  HB2 LYS A 112      91.930  79.042 113.455  1.00  7.35              
ATOM   1576  CG  LYS A 112      89.836  78.677 113.310  1.00  7.35              
ATOM   1577  HG1 LYS A 112      89.714  78.459 114.372  1.00  7.35              
ATOM   1578  HG2 LYS A 112      90.080  77.732 112.821  1.00  7.35              
ATOM   1579  CD  LYS A 112      88.471  79.166 112.774  1.00  7.35              
ATOM   1580  HD1 LYS A 112      88.366  80.232 112.980  1.00  7.35              
ATOM   1581  HD2 LYS A 112      87.675  78.656 113.319  1.00  7.35              
ATOM   1582  CE  LYS A 112      88.280  78.865 111.273  1.00  7.35              
ATOM   1583  HE1 LYS A 112      87.795  77.893 111.153  1.00  7.35              
ATOM   1584  HE2 LYS A 112      89.269  78.797 110.810  1.00  7.35              
ATOM   1585  NZ  LYS A 112      87.510  79.929 110.587  1.00  7.35              
ATOM   1586  HZ1 LYS A 112      86.518  79.963 110.849  1.00  7.35              
ATOM   1587  HZ2 LYS A 112      87.846  80.848 110.867  1.00  7.35              
ATOM   1588  HZ3 LYS A 112      87.595  79.918 109.578  1.00  7.35              
ATOM   1589  C   LYS A 112      90.646  81.617 111.633  1.00  7.35              
ATOM   1590  O   LYS A 112      89.487  81.745 111.255  1.00  7.35              
ATOM   1591  N   THR A 113      91.425  82.647 111.860  1.00  7.43              
ATOM   1592  H   THR A 113      92.358  82.477 112.215  1.00  7.43              
ATOM   1593  CA  THR A 113      91.017  84.038 111.694  1.00  7.43              
ATOM   1594  HA  THR A 113      90.351  84.153 110.841  1.00  7.43              
ATOM   1595  CB  THR A 113      90.365  84.588 112.983  1.00  7.43              
ATOM   1596  HB  THR A 113      90.340  85.676 112.918  1.00  7.43              
ATOM   1597  CG2 THR A 113      88.933  84.106 113.202  1.00  7.43              
ATOM   1598 1HG2 THR A 113      88.922  83.049 113.464  1.00  7.43              
ATOM   1599 2HG2 THR A 113      88.485  84.671 114.020  1.00  7.43              
ATOM   1600 3HG2 THR A 113      88.341  84.258 112.298  1.00  7.43              
ATOM   1601  OG1 THR A 113      91.093  84.222 114.141  1.00  7.43              
ATOM   1602  HG1 THR A 113      92.025  84.432 114.011  1.00  7.43              
ATOM   1603  C   THR A 113      92.327  84.806 111.498  1.00  7.43              
ATOM   1604  O   THR A 113      93.340  84.427 112.086  1.00  7.43              
ATOM   1605  N   PRO A 114      92.356  85.873 110.695  1.00  5.98              
ATOM   1606  CD  PRO A 114      91.188  86.586 110.194  1.00  5.98              
ATOM   1607  HD1 PRO A 114      90.592  87.000 111.007  1.00  5.98              
ATOM   1608  HD2 PRO A 114      90.580  85.922 109.577  1.00  5.98              
ATOM   1609  CG  PRO A 114      91.744  87.705 109.324  1.00  5.98              
ATOM   1610  HG1 PRO A 114      92.025  88.558 109.944  1.00  5.98              
ATOM   1611  HG2 PRO A 114      91.042  88.001 108.543  1.00  5.98              
ATOM   1612  CB  PRO A 114      92.990  87.037 108.754  1.00  5.98              
ATOM   1613  HB1 PRO A 114      93.683  87.779 108.358  1.00  5.98              
ATOM   1614  HB2 PRO A 114      92.687  86.355 107.958  1.00  5.98              
ATOM   1615  CA  PRO A 114      93.554  86.217 109.932  1.00  5.98              
ATOM   1616  HA  PRO A 114      93.981  85.296 109.534  1.00  5.98              
ATOM   1617  C   PRO A 114      94.709  86.955 110.634  1.00  5.98              
ATOM   1618  O   PRO A 114      95.519  87.626 109.984  1.00  5.98              
ATOM   1619  N   THR A 115      94.777  86.883 111.951  1.00  5.98              
ATOM   1620  H   THR A 115      94.194  86.200 112.427  1.00  5.98              
ATOM   1621  CA  THR A 115      95.785  87.559 112.766  1.00  5.98              
ATOM   1622  HA  THR A 115      95.924  88.575 112.400  1.00  5.98              
ATOM   1623  CB  THR A 115      95.255  87.636 114.213  1.00  5.98              
ATOM   1624  HB  THR A 115      96.040  88.005 114.867  1.00  5.98              
ATOM   1625  CG2 THR A 115      94.033  88.550 114.327  1.00  5.98              
ATOM   1626 1HG2 THR A 115      93.771  88.669 115.379  1.00  5.98              
ATOM   1627 2HG2 THR A 115      94.266  89.531 113.915  1.00  5.98              
ATOM   1628 3HG2 THR A 115      93.184  88.124 113.791  1.00  5.98              
ATOM   1629  OG1 THR A 115      94.837  86.375 114.682  1.00  5.98              
ATOM   1630  HG1 THR A 115      94.676  86.463 115.628  1.00  5.98              
ATOM   1631  C   THR A 115      97.136  86.846 112.740  1.00  5.98              
ATOM   1632  O   THR A 115      97.240  85.634 112.575  1.00  5.98              
ATOM   1633  N   SER A 116      98.218  87.602 112.929  1.00  6.06              
ATOM   1634  H   SER A 116      98.096  88.588 113.098  1.00  6.06              
ATOM   1635  CA  SER A 116      99.574  87.046 112.850  1.00  6.06              
ATOM   1636  HA  SER A 116      99.651  86.548 111.885  1.00  6.06              
ATOM   1637  CB  SER A 116     100.613  88.167 112.895  1.00  6.06              
ATOM   1638  HB1 SER A 116     100.745  88.514 113.917  1.00  6.06              
ATOM   1639  HB2 SER A 116     100.303  88.998 112.259  1.00  6.06              
ATOM   1640  OG  SER A 116     101.845  87.668 112.441  1.00  6.06              
ATOM   1641  HG  SER A 116     102.058  86.863 112.947  1.00  6.06              
ATOM   1642  C   SER A 116      99.997  86.006 113.916  1.00  6.06              
ATOM   1643  O   SER A 116     100.989  85.336 113.627  1.00  6.06              
ATOM   1644  N   PRO A 117      99.379  85.797 115.103  1.00  6.07              
ATOM   1645  CD  PRO A 117      98.121  86.300 115.615  1.00  6.07              
ATOM   1646  HD1 PRO A 117      97.304  85.778 115.121  1.00  6.07              
ATOM   1647  HD2 PRO A 117      98.027  87.366 115.462  1.00  6.07              
ATOM   1648  CG  PRO A 117      98.063  85.940 117.095  1.00  6.07              
ATOM   1649  HG1 PRO A 117      97.052  85.658 117.393  1.00  6.07              
ATOM   1650  HG2 PRO A 117      98.405  86.778 117.689  1.00  6.07              
ATOM   1651  CB  PRO A 117      99.043  84.788 117.274  1.00  6.07              
ATOM   1652  HB1 PRO A 117      98.511  83.875 117.548  1.00  6.07              
ATOM   1653  HB2 PRO A 117      99.768  85.038 118.050  1.00  6.07              
ATOM   1654  CA  PRO A 117      99.750  84.643 115.922  1.00  6.07              
ATOM   1655  HA  PRO A 117     100.828  84.629 116.086  1.00  6.07              
ATOM   1656  C   PRO A 117      99.346  83.329 115.253  1.00  6.07              
ATOM   1657  O   PRO A 117      99.840  82.264 115.606  1.00  6.07              
ATOM   1658  N   LEU A 118      98.468  83.440 114.256  1.00  6.09              
ATOM   1659  H   LEU A 118      98.117  84.361 114.032  1.00  6.09              
ATOM   1660  CA  LEU A 118      97.861  82.379 113.494  1.00  6.09              
ATOM   1661  HA  LEU A 118      98.275  81.428 113.829  1.00  6.09              
ATOM   1662  CB  LEU A 118      96.356  82.435 113.810  1.00  6.09              
ATOM   1663  HB1 LEU A 118      95.889  83.169 113.150  1.00  6.09              
ATOM   1664  HB2 LEU A 118      96.208  82.779 114.836  1.00  6.09              
ATOM   1665  CG  LEU A 118      95.632  81.092 113.672  1.00  6.09              
ATOM   1666  HG  LEU A 118      95.829  80.668 112.695  1.00  6.09              
ATOM   1667  CD1 LEU A 118      96.024  80.064 114.740  1.00  6.09              
ATOM   1668 1HD1 LEU A 118      95.451  79.148 114.590  1.00  6.09              
ATOM   1669 2HD1 LEU A 118      97.081  79.817 114.653  1.00  6.09              
ATOM   1670 3HD1 LEU A 118      95.829  80.461 115.736  1.00  6.09              
ATOM   1671  CD2 LEU A 118      94.136  81.345 113.824  1.00  6.09              
ATOM   1672 1HD2 LEU A 118      93.619  80.398 113.735  1.00  6.09              
ATOM   1673 2HD2 LEU A 118      93.922  81.788 114.797  1.00  6.09              
ATOM   1674 3HD2 LEU A 118      93.810  82.016 113.033  1.00  6.09              
ATOM   1675  C   LEU A 118      98.246  82.550 112.011  1.00  6.09              
ATOM   1676  O   LEU A 118      97.427  82.460 111.104  1.00  6.09              
ATOM   1677  N   LYS A 119      99.530  82.868 111.788  1.00  6.27              
ATOM   1678  H   LYS A 119     100.079  82.999 112.625  1.00  6.27              
ATOM   1679  CA  LYS A 119     100.297  82.516 110.586  1.00  6.27              
ATOM   1680  HA  LYS A 119      99.719  82.673 109.673  1.00  6.27              
ATOM   1681  CB  LYS A 119     101.626  83.303 110.581  1.00  6.27              
ATOM   1682  HB1 LYS A 119     102.282  82.873 109.823  1.00  6.27              
ATOM   1683  HB2 LYS A 119     102.134  83.175 111.539  1.00  6.27              
ATOM   1684  CG  LYS A 119     101.480  84.792 110.303  1.00  6.27              
ATOM   1685  HG1 LYS A 119     101.554  85.335 111.237  1.00  6.27              
ATOM   1686  HG2 LYS A 119     100.498  84.986 109.887  1.00  6.27              
ATOM   1687  CD  LYS A 119     102.578  85.295 109.356  1.00  6.27              
ATOM   1688  HD1 LYS A 119     102.738  84.588 108.540  1.00  6.27              
ATOM   1689  HD2 LYS A 119     103.518  85.428 109.897  1.00  6.27              
ATOM   1690  CE  LYS A 119     102.133  86.606 108.731  1.00  6.27              
ATOM   1691  HE1 LYS A 119     101.203  86.429 108.207  1.00  6.27              
ATOM   1692  HE2 LYS A 119     102.878  86.916 107.996  1.00  6.27              
ATOM   1693  NZ  LYS A 119     101.953  87.678 109.727  1.00  6.27              
ATOM   1694  HZ1 LYS A 119     101.515  87.389 110.586  1.00  6.27              
ATOM   1695  HZ2 LYS A 119     102.884  88.014 110.008  1.00  6.27              
ATOM   1696  HZ3 LYS A 119     101.553  88.521 109.323  1.00  6.27              
ATOM   1697  C   LYS A 119     100.748  81.068 110.666  1.00  6.27              
ATOM   1698  O   LYS A 119     100.799  80.477 111.743  1.00  6.27              
ATOM   1699  N   MET A 120     101.207  80.531 109.541  1.00  6.43              
ATOM   1700  H   MET A 120     101.167  81.073 108.682  1.00  6.43              
ATOM   1701  CA  MET A 120     101.835  79.214 109.537  1.00  6.43              
ATOM   1702  HA  MET A 120     102.485  79.160 110.412  1.00  6.43              
ATOM   1703  CB  MET A 120     100.787  78.078 109.663  1.00  6.43              
ATOM   1704  HB1 MET A 120     100.284  77.932 108.707  1.00  6.43              
ATOM   1705  HB2 MET A 120     100.038  78.372 110.394  1.00  6.43              
ATOM   1706  CG  MET A 120     101.342  76.740 110.177  1.00  6.43              
ATOM   1707  HG1 MET A 120     100.745  76.436 111.039  1.00  6.43              
ATOM   1708  HG2 MET A 120     102.361  76.880 110.537  1.00  6.43              
ATOM   1709  SD  MET A 120     101.322  75.367 108.990  1.00  6.43              
ATOM   1710  CE  MET A 120      99.529  75.044 108.919  1.00  6.43              
ATOM   1711  HE1 MET A 120      99.321  74.203 108.257  1.00  6.43              
ATOM   1712  HE2 MET A 120      99.153  74.802 109.914  1.00  6.43              
ATOM   1713  HE3 MET A 120      98.993  75.918 108.548  1.00  6.43              
ATOM   1714  C   MET A 120     102.724  79.040 108.313  1.00  6.43              
ATOM   1715  O   MET A 120     102.663  79.828 107.368  1.00  6.43              
ATOM   1716  N   LYS A 121     103.558  77.998 108.335  1.00  6.58              
ATOM   1717  H   LYS A 121     103.483  77.352 109.110  1.00  6.58              
ATOM   1718  CA  LYS A 121     104.662  77.839 107.389  1.00  6.58              
ATOM   1719  HA  LYS A 121     104.772  78.785 106.856  1.00  6.58              
ATOM   1720  CB  LYS A 121     105.968  77.673 108.190  1.00  6.58              
ATOM   1721  HB1 LYS A 121     106.069  78.521 108.865  1.00  6.58              
ATOM   1722  HB2 LYS A 121     106.804  77.721 107.492  1.00  6.58              
ATOM   1723  CG  LYS A 121     106.034  76.378 109.027  1.00  6.58              
ATOM   1724  HG1 LYS A 121     105.570  75.550 108.492  1.00  6.58              
ATOM   1725  HG2 LYS A 121     105.458  76.528 109.941  1.00  6.58              
ATOM   1726  CD  LYS A 121     107.465  75.967 109.413  1.00  6.58              
ATOM   1727  HD1 LYS A 121     107.410  75.076 110.041  1.00  6.58              
ATOM   1728  HD2 LYS A 121     107.904  76.764 110.015  1.00  6.58              
ATOM   1729  CE  LYS A 121     108.413  75.680 108.233  1.00  6.58              
ATOM   1730  HE1 LYS A 121     109.365  75.332 108.645  1.00  6.58              
ATOM   1731  HE2 LYS A 121     108.624  76.621 107.715  1.00  6.58              
ATOM   1732  NZ  LYS A 121     107.880  74.680 107.273  1.00  6.58              
ATOM   1733  HZ1 LYS A 121     108.612  74.390 106.623  1.00  6.58              
ATOM   1734  HZ2 LYS A 121     107.561  73.851 107.751  1.00  6.58              
ATOM   1735  HZ3 LYS A 121     107.103  75.079 106.748  1.00  6.58              
ATOM   1736  C   LYS A 121     104.516  76.808 106.240  1.00  6.58              
ATOM   1737  O   LYS A 121     105.468  76.037 106.028  1.00  6.58              
ATOM   1738  N   PRO A 122     103.366  76.691 105.542  1.00  6.32              
ATOM   1739  CD  PRO A 122     102.028  77.152 105.904  1.00  6.32              
ATOM   1740  HD1 PRO A 122     101.901  78.183 105.595  1.00  6.32              
ATOM   1741  HD2 PRO A 122     101.821  77.045 106.960  1.00  6.32              
ATOM   1742  CG  PRO A 122     101.040  76.257 105.165  1.00  6.32              
ATOM   1743  HG1 PRO A 122     100.072  76.730 105.016  1.00  6.32              
ATOM   1744  HG2 PRO A 122     100.913  75.319 105.710  1.00  6.32              
ATOM   1745  CB  PRO A 122     101.798  76.004 103.872  1.00  6.32              
ATOM   1746  HB1 PRO A 122     101.787  76.886 103.236  1.00  6.32              
ATOM   1747  HB2 PRO A 122     101.422  75.127 103.345  1.00  6.32              
ATOM   1748  CA  PRO A 122     103.212  75.802 104.404  1.00  6.32              
ATOM   1749  HA  PRO A 122     103.237  74.799 104.834  1.00  6.32              
ATOM   1750  C   PRO A 122     104.230  75.787 103.270  1.00  6.32              
ATOM   1751  O   PRO A 122     104.909  76.758 102.945  1.00  6.32              
ATOM   1752  N   GLY A 123     104.266  74.615 102.631  1.00  6.53              
ATOM   1753  H   GLY A 123     103.663  73.878 102.958  1.00  6.53              
ATOM   1754  CA  GLY A 123     105.105  74.344 101.478  1.00  6.53              
ATOM   1755  HA1 GLY A 123     105.037  73.288 101.217  1.00  6.53              
ATOM   1756  HA2 GLY A 123     106.143  74.554 101.743  1.00  6.53              
ATOM   1757  C   GLY A 123     104.708  75.174 100.233  1.00  6.53              
ATOM   1758  O   GLY A 123     103.554  75.235  99.764  1.00  6.53              
ATOM   1759  N   ARG A 124     105.733  75.798  99.655  1.00  6.55              
ATOM   1760  H   ARG A 124     106.644  75.680 100.093  1.00  6.55              
ATOM   1761  CA  ARG A 124     105.624  76.714  98.519  1.00  6.55              
ATOM   1762  HA  ARG A 124     104.933  77.500  98.816  1.00  6.55              
ATOM   1763  CB  ARG A 124     106.975  77.406  98.230  1.00  6.55              
ATOM   1764  HB1 ARG A 124     106.867  77.934  97.282  1.00  6.55              
ATOM   1765  HB2 ARG A 124     107.766  76.661  98.123  1.00  6.55              
ATOM   1766  CG  ARG A 124     107.376  78.442  99.298  1.00  6.55              
ATOM   1767  HG1 ARG A 124     108.002  77.984 100.059  1.00  6.55              
ATOM   1768  HG2 ARG A 124     106.464  78.765  99.786  1.00  6.55              
ATOM   1769  CD  ARG A 124     108.056  79.717  98.762  1.00  6.55              
ATOM   1770  HD1 ARG A 124     107.960  80.473  99.541  1.00  6.55              
ATOM   1771  HD2 ARG A 124     107.513  80.091  97.892  1.00  6.55              
ATOM   1772  NE  ARG A 124     109.499  79.594  98.460  1.00  6.55              
ATOM   1773  HE  ARG A 124     110.134  80.072  99.079  1.00  6.55              
ATOM   1774  CZ  ARG A 124     110.066  79.030  97.410  1.00  6.55              
ATOM   1775  NH1 ARG A 124     109.423  78.342  96.535  1.00  6.55              
ATOM   1776 1HH1 ARG A 124     108.445  78.190  96.630  1.00  6.55              
ATOM   1777 2HH1 ARG A 124     109.977  77.964  95.765  1.00  6.55              
ATOM   1778  NH2 ARG A 124     111.328  79.107  97.158  1.00  6.55              
ATOM   1779 1HH2 ARG A 124     111.953  79.653  97.734  1.00  6.55              
ATOM   1780 2HH2 ARG A 124     111.671  78.572  96.362  1.00  6.55              
ATOM   1781  C   ARG A 124     105.043  76.173  97.227  1.00  6.55              
ATOM   1782  O   ARG A 124     104.414  76.975  96.538  1.00  6.55              
ATOM   1783  N   PRO A 125     105.188  74.890  96.858  1.00  6.54              
ATOM   1784  CD  PRO A 125     106.115  73.894  97.379  1.00  6.54              
ATOM   1785  HD1 PRO A 125     105.680  73.408  98.254  1.00  6.54              
ATOM   1786  HD2 PRO A 125     107.082  74.331  97.631  1.00  6.54              
ATOM   1787  CG  PRO A 125     106.273  72.869  96.259  1.00  6.54              
ATOM   1788  HG1 PRO A 125     106.506  71.876  96.647  1.00  6.54              
ATOM   1789  HG2 PRO A 125     107.045  73.202  95.563  1.00  6.54              
ATOM   1790  CB  PRO A 125     104.908  72.908  95.572  1.00  6.54              
ATOM   1791  HB1 PRO A 125     104.221  72.255  96.114  1.00  6.54              
ATOM   1792  HB2 PRO A 125     104.974  72.599  94.528  1.00  6.54              
ATOM   1793  CA  PRO A 125     104.478  74.376  95.700  1.00  6.54              
ATOM   1794  HA  PRO A 125     104.816  74.916  94.816  1.00  6.54              
ATOM   1795  C   PRO A 125     102.938  74.525  95.819  1.00  6.54              
ATOM   1796  O   PRO A 125     102.307  75.136  94.942  1.00  6.54              
ATOM   1797  N   ARG A 126     102.326  74.052  96.929  1.00  6.40              
ATOM   1798  H   ARG A 126     102.878  73.596  97.643  1.00  6.40              
ATOM   1799  CA  ARG A 126     100.897  74.325  97.178  1.00  6.40              
ATOM   1800  HA  ARG A 126     100.343  73.958  96.314  1.00  6.40              
ATOM   1801  CB  ARG A 126     100.258  73.641  98.447  1.00  6.40              
ATOM   1802  HB1 ARG A 126     101.063  73.236  99.064  1.00  6.40              
ATOM   1803  HB2 ARG A 126      99.687  72.783  98.089  1.00  6.40              
ATOM   1804  CG  ARG A 126      99.316  74.481  99.398  1.00  6.40              
ATOM   1805  HG1 ARG A 126      98.936  75.367  98.899  1.00  6.40              
ATOM   1806  HG2 ARG A 126      99.932  74.810 100.233  1.00  6.40              
ATOM   1807  CD  ARG A 126      98.047  73.809  99.991  1.00  6.40              
ATOM   1808  HD1 ARG A 126      98.304  72.787 100.275  1.00  6.40              
ATOM   1809  HD2 ARG A 126      97.283  73.750  99.215  1.00  6.40              
ATOM   1810  NE  ARG A 126      97.493  74.495 101.204  1.00  6.40              
ATOM   1811  HE  ARG A 126      98.004  74.354 102.056  1.00  6.40              
ATOM   1812  CZ  ARG A 126      96.314  75.096 101.409  1.00  6.40              
ATOM   1813  NH1 ARG A 126      95.500  75.475 100.470  1.00  6.40              
ATOM   1814 1HH1 ARG A 126      95.793  75.469  99.502  1.00  6.40              
ATOM   1815 2HH1 ARG A 126      94.597  75.883 100.744  1.00  6.40              
ATOM   1816  NH2 ARG A 126      95.911  75.337 102.627  1.00  6.40              
ATOM   1817 1HH2 ARG A 126      96.391  75.041 103.456  1.00  6.40              
ATOM   1818 2HH2 ARG A 126      95.015  75.823 102.780  1.00  6.40              
ATOM   1819  C   ARG A 126     100.623  75.815  97.191  1.00  6.40              
ATOM   1820  O   ARG A 126      99.650  76.238  96.575  1.00  6.40              
ATOM   1821  N   ILE A 127     101.471  76.603  97.852  1.00  6.27              
ATOM   1822  H   ILE A 127     102.235  76.195  98.378  1.00  6.27              
ATOM   1823  CA  ILE A 127     101.185  78.043  97.963  1.00  6.27              
ATOM   1824  HA  ILE A 127     100.153  78.143  98.299  1.00  6.27              
ATOM   1825  CB  ILE A 127     102.087  78.652  99.062  1.00  6.27              
ATOM   1826  HB  ILE A 127     102.893  77.951  99.276  1.00  6.27              
ATOM   1827  CG2 ILE A 127     102.770  79.970  98.678  1.00  6.27              
ATOM   1828 1HG2 ILE A 127     103.304  80.381  99.536  1.00  6.27              
ATOM   1829 2HG2 ILE A 127     103.493  79.790  97.884  1.00  6.27              
ATOM   1830 3HG2 ILE A 127     102.034  80.703  98.348  1.00  6.27              
ATOM   1831  CG1 ILE A 127     101.271  78.780 100.364  1.00  6.27              
ATOM   1832 1HG1 ILE A 127     100.481  79.517 100.223  1.00  6.27              
ATOM   1833 2HG1 ILE A 127     101.931  79.117 101.165  1.00  6.27              
ATOM   1834  CD1 ILE A 127     100.625  77.449 100.787  1.00  6.27              
ATOM   1835  HD1 ILE A 127     101.386  76.675 100.878  1.00  6.27              
ATOM   1836  HD2 ILE A 127     100.101  77.553 101.723  1.00  6.27              
ATOM   1837  HD3 ILE A 127      99.863  77.143 100.077  1.00  6.27              
ATOM   1838  C   ILE A 127     101.120  78.772  96.606  1.00  6.27              
ATOM   1839  O   ILE A 127     100.243  79.616  96.388  1.00  6.27              
ATOM   1840  N   LYS A 128     101.945  78.350  95.636  1.00  6.28              
ATOM   1841  H   LYS A 128     102.661  77.669  95.871  1.00  6.28              
ATOM   1842  CA  LYS A 128     101.809  78.827  94.256  1.00  6.28              
ATOM   1843  HA  LYS A 128     101.605  79.898  94.310  1.00  6.28              
ATOM   1844  CB  LYS A 128     103.100  78.649  93.418  1.00  6.28              
ATOM   1845  HB1 LYS A 128     103.959  78.964  94.008  1.00  6.28              
ATOM   1846  HB2 LYS A 128     103.013  79.340  92.578  1.00  6.28              
ATOM   1847  CG  LYS A 128     103.413  77.246  92.851  1.00  6.28              
ATOM   1848  HG1 LYS A 128     102.497  76.703  92.627  1.00  6.28              
ATOM   1849  HG2 LYS A 128     103.975  76.688  93.598  1.00  6.28              
ATOM   1850  CD  LYS A 128     104.229  77.317  91.547  1.00  6.28              
ATOM   1851  HD1 LYS A 128     105.137  77.893  91.715  1.00  6.28              
ATOM   1852  HD2 LYS A 128     103.635  77.826  90.785  1.00  6.28              
ATOM   1853  CE  LYS A 128     104.586  75.906  91.052  1.00  6.28              
ATOM   1854  HE1 LYS A 128     103.658  75.375  90.816  1.00  6.28              
ATOM   1855  HE2 LYS A 128     105.078  75.367  91.867  1.00  6.28              
ATOM   1856  NZ  LYS A 128     105.474  75.941  89.859  1.00  6.28              
ATOM   1857  HZ1 LYS A 128     105.643  75.010  89.499  1.00  6.28              
ATOM   1858  HZ2 LYS A 128     105.072  76.504  89.122  1.00  6.28              
ATOM   1859  HZ3 LYS A 128     106.376  76.348  90.106  1.00  6.28              
ATOM   1860  C   LYS A 128     100.607  78.264  93.496  1.00  6.28              
ATOM   1861  O   LYS A 128     100.090  78.960  92.626  1.00  6.28              
ATOM   1862  N   LYS A 129     100.157  77.033  93.783  1.00  6.30              
ATOM   1863  H   LYS A 129     100.639  76.499  94.498  1.00  6.30              
ATOM   1864  CA  LYS A 129      98.879  76.532  93.228  1.00  6.30              
ATOM   1865  HA  LYS A 129      98.916  76.579  92.138  1.00  6.30              
ATOM   1866  CB  LYS A 129      98.652  75.065  93.657  1.00  6.30              
ATOM   1867  HB1 LYS A 129      98.764  74.996  94.732  1.00  6.30              
ATOM   1868  HB2 LYS A 129      99.426  74.443  93.204  1.00  6.30              
ATOM   1869  CG  LYS A 129      97.267  74.489  93.289  1.00  6.30              
ATOM   1870  HG1 LYS A 129      97.198  74.421  92.202  1.00  6.30              
ATOM   1871  HG2 LYS A 129      96.474  75.150  93.638  1.00  6.30              
ATOM   1872  CD  LYS A 129      97.023  73.094  93.894  1.00  6.30              
ATOM   1873  HD1 LYS A 129      97.849  72.443  93.604  1.00  6.30              
ATOM   1874  HD2 LYS A 129      96.109  72.676  93.466  1.00  6.30              
ATOM   1875  CE  LYS A 129      96.909  73.091  95.430  1.00  6.30              
ATOM   1876  HE1 LYS A 129      97.741  73.663  95.849  1.00  6.30              
ATOM   1877  HE2 LYS A 129      96.997  72.062  95.788  1.00  6.30              
ATOM   1878  NZ  LYS A 129      95.634  73.668  95.919  1.00  6.30              
ATOM   1879  HZ1 LYS A 129      95.721  73.998  96.882  1.00  6.30              
ATOM   1880  HZ2 LYS A 129      95.412  74.564  95.484  1.00  6.30              
ATOM   1881  HZ3 LYS A 129      94.834  73.062  95.834  1.00  6.30              
ATOM   1882  C   LYS A 129      97.713  77.427  93.665  1.00  6.30              
ATOM   1883  O   LYS A 129      96.906  77.830  92.827  1.00  6.30              
ATOM   1884  N   ASP A 130      97.637  77.734  94.958  1.00  6.16              
ATOM   1885  H   ASP A 130      98.347  77.374  95.585  1.00  6.16              
ATOM   1886  CA  ASP A 130      96.458  78.368  95.537  1.00  6.16              
ATOM   1887  HA  ASP A 130      95.581  77.980  95.017  1.00  6.16              
ATOM   1888  CB  ASP A 130      96.304  77.953  97.010  1.00  6.16              
ATOM   1889  HB1 ASP A 130      95.561  78.594  97.487  1.00  6.16              
ATOM   1890  HB2 ASP A 130      97.255  78.068  97.534  1.00  6.16              
ATOM   1891  CG  ASP A 130      95.815  76.497  97.088  1.00  6.16              
ATOM   1892  OD1 ASP A 130      94.857  76.143  96.365  1.00  6.16              
ATOM   1893  OD2 ASP A 130      96.432  75.633  97.762  1.00  6.16              
ATOM   1894  C   ASP A 130      96.414  79.878  95.259  1.00  6.16              
ATOM   1895  O   ASP A 130      95.443  80.333  94.655  1.00  6.16              
ATOM   1896  N   GLU A 131      97.481  80.643  95.517  1.00  6.08              
ATOM   1897  H   GLU A 131      98.301  80.222  95.944  1.00  6.08              
ATOM   1898  CA  GLU A 131      97.437  82.120  95.398  1.00  6.08              
ATOM   1899  HA  GLU A 131      96.701  82.414  94.649  1.00  6.08              
ATOM   1900  CB  GLU A 131      97.003  82.727  96.754  1.00  6.08              
ATOM   1901  HB1 GLU A 131      97.372  83.746  96.841  1.00  6.08              
ATOM   1902  HB2 GLU A 131      97.455  82.152  97.565  1.00  6.08              
ATOM   1903  CG  GLU A 131      95.485  82.797  96.973  1.00  6.08              
ATOM   1904  HG1 GLU A 131      95.305  83.024  98.026  1.00  6.08              
ATOM   1905  HG2 GLU A 131      95.028  81.827  96.775  1.00  6.08              
ATOM   1906  CD  GLU A 131      94.828  83.895  96.124  1.00  6.08              
ATOM   1907  OE1 GLU A 131      94.153  83.584  95.118  1.00  6.08              
ATOM   1908  OE2 GLU A 131      94.891  85.080  96.524  1.00  6.08              
ATOM   1909  C   GLU A 131      98.790  82.728  94.940  1.00  6.08              
ATOM   1910  O   GLU A 131      99.383  83.667  95.493  1.00  6.08              
ATOM   1911  N   LYS A 132      99.249  82.200  93.811  1.00  6.17              
ATOM   1912  H   LYS A 132      98.790  81.344  93.530  1.00  6.17              
ATOM   1913  CA  LYS A 132     100.191  82.774  92.841  1.00  6.17              
ATOM   1914  HA  LYS A 132     101.193  82.453  93.124  1.00  6.17              
ATOM   1915  CB  LYS A 132      99.876  82.151  91.457  1.00  6.17              
ATOM   1916  HB1 LYS A 132     100.284  81.143  91.412  1.00  6.17              
ATOM   1917  HB2 LYS A 132     100.409  82.729  90.698  1.00  6.17              
ATOM   1918  CG  LYS A 132      98.379  82.102  91.050  1.00  6.17              
ATOM   1919  HG1 LYS A 132      98.326  82.133  89.961  1.00  6.17              
ATOM   1920  HG2 LYS A 132      97.876  82.992  91.428  1.00  6.17              
ATOM   1921  CD  LYS A 132      97.604  80.849  91.517  1.00  6.17              
ATOM   1922  HD1 LYS A 132      97.684  80.724  92.593  1.00  6.17              
ATOM   1923  HD2 LYS A 132      98.033  79.963  91.045  1.00  6.17              
ATOM   1924  CE  LYS A 132      96.114  80.946  91.156  1.00  6.17              
ATOM   1925  HE1 LYS A 132      96.014  80.804  90.076  1.00  6.17              
ATOM   1926  HE2 LYS A 132      95.752  81.950  91.401  1.00  6.17              
ATOM   1927  NZ  LYS A 132      95.306  79.939  91.890  1.00  6.17              
ATOM   1928  HZ1 LYS A 132      95.768  79.031  91.896  1.00  6.17              
ATOM   1929  HZ2 LYS A 132      95.218  80.195  92.876  1.00  6.17              
ATOM   1930  HZ3 LYS A 132      94.378  79.845  91.505  1.00  6.17              
ATOM   1931  C   LYS A 132     100.281  84.304  92.715  1.00  6.17              
ATOM   1932  O   LYS A 132     101.359  84.803  92.406  1.00  6.17              
ATOM   1933  N   GLN A 133      99.202  85.053  92.944  1.00  6.06              
ATOM   1934  H   GLN A 133      98.351  84.585  93.203  1.00  6.06              
ATOM   1935  CA  GLN A 133      99.186  86.520  92.824  1.00  6.06              
ATOM   1936  HA  GLN A 133      99.784  86.814  91.960  1.00  6.06              
ATOM   1937  CB  GLN A 133      97.739  87.004  92.608  1.00  6.06              
ATOM   1938  HB1 GLN A 133      97.768  88.068  92.367  1.00  6.06              
ATOM   1939  HB2 GLN A 133      97.176  86.889  93.536  1.00  6.06              
ATOM   1940  CG  GLN A 133      96.976  86.266  91.493  1.00  6.06              
ATOM   1941  HG1 GLN A 133      96.042  86.792  91.298  1.00  6.06              
ATOM   1942  HG2 GLN A 133      96.723  85.260  91.830  1.00  6.06              
ATOM   1943  CD  GLN A 133      97.773  86.163  90.197  1.00  6.06              
ATOM   1944  OE1 GLN A 133      98.348  85.139  89.871  1.00  6.06              
ATOM   1945  NE2 GLN A 133      97.864  87.220  89.427  1.00  6.06              
ATOM   1946 1HE2 GLN A 133      97.400  88.070  89.688  1.00  6.06              
ATOM   1947 2HE2 GLN A 133      98.424  87.112  88.602  1.00  6.06              
ATOM   1948  C   GLN A 133      99.782  87.204  94.053  1.00  6.06              
ATOM   1949  O   GLN A 133     100.528  88.177  93.935  1.00  6.06              
ATOM   1950  N   ASN A 134      99.516  86.642  95.230  1.00  6.01              
ATOM   1951  H   ASN A 134      98.904  85.836  95.265  1.00  6.01              
ATOM   1952  CA  ASN A 134     100.166  87.053  96.466  1.00  6.01              
ATOM   1953  HA  ASN A 134     100.201  88.142  96.502  1.00  6.01              
ATOM   1954  CB  ASN A 134      99.331  86.554  97.673  1.00  6.01              
ATOM   1955  HB1 ASN A 134      99.718  86.982  98.597  1.00  6.01              
ATOM   1956  HB2 ASN A 134      99.413  85.472  97.737  1.00  6.01              
ATOM   1957  CG  ASN A 134      97.846  86.883  97.573  1.00  6.01              
ATOM   1958  OD1 ASN A 134      97.442  87.841  96.934  1.00  6.01              
ATOM   1959  ND2 ASN A 134      96.993  86.063  98.138  1.00  6.01              
ATOM   1960 1HD2 ASN A 134      97.289  85.344  98.781  1.00  6.01              
ATOM   1961 2HD2 ASN A 134      96.048  86.075  97.763  1.00  6.01              
ATOM   1962  C   ASN A 134     101.600  86.528  96.484  1.00  6.01              
ATOM   1963  O   ASN A 134     102.467  87.169  97.064  1.00  6.01              
ATOM   1964  N   LEU A 135     101.892  85.436  95.765  1.00  6.10              
ATOM   1965  H   LEU A 135     101.130  84.889  95.380  1.00  6.10              
ATOM   1966  CA  LEU A 135     103.285  85.038  95.528  1.00  6.10              
ATOM   1967  HA  LEU A 135     103.778  85.073  96.501  1.00  6.10              
ATOM   1968  CB  LEU A 135     103.343  83.585  95.032  1.00  6.10              
ATOM   1969  HB1 LEU A 135     103.672  83.559  93.992  1.00  6.10              
ATOM   1970  HB2 LEU A 135     102.339  83.158  95.074  1.00  6.10              
ATOM   1971  CG  LEU A 135     104.264  82.703  95.900  1.00  6.10              
ATOM   1972  HG  LEU A 135     103.969  82.781  96.946  1.00  6.10              
ATOM   1973  CD1 LEU A 135     104.074  81.263  95.443  1.00  6.10              
ATOM   1974 1HD1 LEU A 135     104.714  80.603  96.025  1.00  6.10              
ATOM   1975 2HD1 LEU A 135     103.039  80.980  95.621  1.00  6.10              
ATOM   1976 3HD1 LEU A 135     104.314  81.180  94.385  1.00  6.10              
ATOM   1977  CD2 LEU A 135     105.753  83.042  95.767  1.00  6.10              
ATOM   1978 1HD2 LEU A 135     106.341  82.373  96.397  1.00  6.10              
ATOM   1979 2HD2 LEU A 135     106.075  82.948  94.730  1.00  6.10              
ATOM   1980 3HD2 LEU A 135     105.924  84.065  96.100  1.00  6.10              
ATOM   1981  C   LEU A 135     104.058  86.023  94.637  1.00  6.10              
ATOM   1982  O   LEU A 135     105.220  86.312  94.911  1.00  6.10              
ATOM   1983  N   LEU A 136     103.408  86.592  93.620  1.00  6.12              
ATOM   1984  H   LEU A 136     102.487  86.236  93.389  1.00  6.12              
ATOM   1985  CA  LEU A 136     103.963  87.687  92.814  1.00  6.12              
ATOM   1986  HA  LEU A 136     104.939  87.364  92.453  1.00  6.12              
ATOM   1987  CB  LEU A 136     103.035  87.958  91.605  1.00  6.12              
ATOM   1988  HB1 LEU A 136     102.400  88.816  91.830  1.00  6.12              
ATOM   1989  HB2 LEU A 136     102.366  87.109  91.461  1.00  6.12              
ATOM   1990  CG  LEU A 136     103.733  88.217  90.254  1.00  6.12              
ATOM   1991  HG  LEU A 136     102.961  88.519  89.546  1.00  6.12              
ATOM   1992  CD1 LEU A 136     104.775  89.331  90.300  1.00  6.12              
ATOM   1993 1HD1 LEU A 136     104.331  90.230  90.726  1.00  6.12              
ATOM   1994 2HD1 LEU A 136     105.629  89.036  90.911  1.00  6.12              
ATOM   1995 3HD1 LEU A 136     105.125  89.553  89.292  1.00  6.12              
ATOM   1996  CD2 LEU A 136     104.382  86.945  89.704  1.00  6.12              
ATOM   1997 1HD2 LEU A 136     104.815  87.154  88.726  1.00  6.12              
ATOM   1998 2HD2 LEU A 136     105.168  86.595  90.372  1.00  6.12              
ATOM   1999 3HD2 LEU A 136     103.615  86.180  89.597  1.00  6.12              
ATOM   2000  C   LEU A 136     104.197  88.962  93.655  1.00  6.12              
ATOM   2001  O   LEU A 136     105.269  89.568  93.594  1.00  6.12              
ATOM   2002  N   SER A 137     103.222  89.329  94.495  1.00  6.00              
ATOM   2003  H   SER A 137     102.351  88.806  94.471  1.00  6.00              
ATOM   2004  CA  SER A 137     103.338  90.483  95.396  1.00  6.00              
ATOM   2005  HA  SER A 137     103.624  91.346  94.792  1.00  6.00              
ATOM   2006  CB  SER A 137     101.996  90.804  96.070  1.00  6.00              
ATOM   2007  HB1 SER A 137     101.799  90.070  96.854  1.00  6.00              
ATOM   2008  HB2 SER A 137     101.197  90.745  95.329  1.00  6.00              
ATOM   2009  OG  SER A 137     101.998  92.115  96.631  1.00  6.00              
ATOM   2010  HG  SER A 137     102.918  92.320  96.883  1.00  6.00              
ATOM   2011  C   SER A 137     104.405  90.313  96.466  1.00  6.00              
ATOM   2012  O   SER A 137     104.966  91.316  96.884  1.00  6.00              
ATOM   2013  N   VAL A 138     104.704  89.089  96.904  1.00  6.05              
ATOM   2014  H   VAL A 138     104.109  88.316  96.623  1.00  6.05              
ATOM   2015  CA  VAL A 138     105.781  88.813  97.870  1.00  6.05              
ATOM   2016  HA  VAL A 138     105.929  89.704  98.477  1.00  6.05              
ATOM   2017  CB  VAL A 138     105.377  87.701  98.852  1.00  6.05              
ATOM   2018  HB  VAL A 138     105.057  86.815  98.300  1.00  6.05              
ATOM   2019  CG1 VAL A 138     106.513  87.310  99.809  1.00  6.05              
ATOM   2020 1HG1 VAL A 138     106.131  86.704 100.623  1.00  6.05              
ATOM   2021 2HG1 VAL A 138     107.281  86.750  99.278  1.00  6.05              
ATOM   2022 3HG1 VAL A 138     106.958  88.205 100.248  1.00  6.05              
ATOM   2023  CG2 VAL A 138     104.204  88.233  99.692  1.00  6.05              
ATOM   2024 1HG2 VAL A 138     103.842  87.461 100.359  1.00  6.05              
ATOM   2025 2HG2 VAL A 138     104.534  89.084 100.290  1.00  6.05              
ATOM   2026 3HG2 VAL A 138     103.374  88.540  99.059  1.00  6.05              
ATOM   2027  C   VAL A 138     107.125  88.585  97.181  1.00  6.05              
ATOM   2028  O   VAL A 138     108.175  88.675  97.811  1.00  6.05              
ATOM   2029  N   GLY A 139     107.120  88.421  95.862  1.00  6.13              
ATOM   2030  H   GLY A 139     106.230  88.282  95.403  1.00  6.13              
ATOM   2031  CA  GLY A 139     108.274  88.735  95.039  1.00  6.13              
ATOM   2032  HA1 GLY A 139     108.054  88.464  94.007  1.00  6.13              
ATOM   2033  HA2 GLY A 139     109.134  88.154  95.368  1.00  6.13              
ATOM   2034  C   GLY A 139     108.633  90.219  95.076  1.00  6.13              
ATOM   2035  O   GLY A 139     109.716  90.588  95.543  1.00  6.13              
ATOM   2036  N   ASP A 140     107.689  91.064  94.652  1.00  6.40              
ATOM   2037  H   ASP A 140     106.833  90.688  94.258  1.00  6.40              
ATOM   2038  CA  ASP A 140     107.885  92.523  94.638  1.00  6.40              
ATOM   2039  HA  ASP A 140     108.741  92.743  93.998  1.00  6.40              
ATOM   2040  CB  ASP A 140     106.663  93.217  94.005  1.00  6.40              
ATOM   2041  HB1 ASP A 140     105.803  93.099  94.667  1.00  6.40              
ATOM   2042  HB2 ASP A 140     106.427  92.721  93.062  1.00  6.40              
ATOM   2043  CG  ASP A 140     106.893  94.713  93.715  1.00  6.40              
ATOM   2044  OD1 ASP A 140     107.810  95.062  92.935  1.00  6.40              
ATOM   2045  OD2 ASP A 140     106.133  95.554  94.243  1.00  6.40              
ATOM   2046  C   ASP A 140     108.216  93.101  96.016  1.00  6.40              
ATOM   2047  O   ASP A 140     109.053  93.987  96.125  1.00  6.40              
ATOM   2048  N   TYR A 141     107.632  92.552  97.084  1.00  6.45              
ATOM   2049  H   TYR A 141     106.883  91.890  96.930  1.00  6.45              
ATOM   2050  CA  TYR A 141     107.907  92.976  98.451  1.00  6.45              
ATOM   2051  HA  TYR A 141     108.093  94.050  98.442  1.00  6.45              
ATOM   2052  CB  TYR A 141     106.675  92.763  99.347  1.00  6.45              
ATOM   2053  HB1 TYR A 141     106.968  93.055 100.354  1.00  6.45              
ATOM   2054  HB2 TYR A 141     106.456  91.697  99.378  1.00  6.45              
ATOM   2055  CG  TYR A 141     105.371  93.517  99.058  1.00  6.45              
ATOM   2056  CD1 TYR A 141     105.232  94.508  98.056  1.00  6.45              
ATOM   2057  HD1 TYR A 141     106.065  94.763  97.412  1.00  6.45              
ATOM   2058  CE1 TYR A 141     103.999  95.179  97.877  1.00  6.45              
ATOM   2059  HE1 TYR A 141     103.916  95.924  97.098  1.00  6.45              
ATOM   2060  CZ  TYR A 141     102.896  94.871  98.706  1.00  6.45              
ATOM   2061  OH  TYR A 141     101.692  95.498  98.566  1.00  6.45              
ATOM   2062  HH  TYR A 141     101.734  96.188  97.886  1.00  6.45              
ATOM   2063  CE2 TYR A 141     103.033  93.883  99.701  1.00  6.45              
ATOM   2064  HE2 TYR A 141     102.201  93.653 100.345  1.00  6.45              
ATOM   2065  CD2 TYR A 141     104.262  93.216  99.871  1.00  6.45              
ATOM   2066  HD2 TYR A 141     104.377  92.476 100.651  1.00  6.45              
ATOM   2067  C   TYR A 141     109.158  92.345  99.059  1.00  6.45              
ATOM   2068  O   TYR A 141     109.809  93.040  99.812  1.00  6.45              
ATOM   2069  N   ARG A 142     109.610  91.126  98.710  1.00  6.50              
ATOM   2070  H   ARG A 142     109.045  90.530  98.115  1.00  6.50              
ATOM   2071  CA  ARG A 142     110.956  90.676  99.142  1.00  6.50              
ATOM   2072  HA  ARG A 142     111.111  90.960 100.168  1.00  6.50              
ATOM   2073  CB  ARG A 142     111.158  89.150  99.048  1.00  6.50              
ATOM   2074  HB1 ARG A 142     110.279  88.649  99.455  1.00  6.50              
ATOM   2075  HB2 ARG A 142     111.994  88.919  99.707  1.00  6.50              
ATOM   2076  CG  ARG A 142     111.500  88.556  97.664  1.00  6.50              
ATOM   2077  HG1 ARG A 142     112.301  89.128  97.200  1.00  6.50              
ATOM   2078  HG2 ARG A 142     110.628  88.579  97.017  1.00  6.50              
ATOM   2079  CD  ARG A 142     111.974  87.107  97.865  1.00  6.50              
ATOM   2080  HD1 ARG A 142     111.146  86.542  98.299  1.00  6.50              
ATOM   2081  HD2 ARG A 142     112.790  87.105  98.591  1.00  6.50              
ATOM   2082  NE  ARG A 142     112.439  86.406  96.644  1.00  6.50              
ATOM   2083  HE  ARG A 142     111.908  85.593  96.382  1.00  6.50              
ATOM   2084  CZ  ARG A 142     113.608  86.560  96.036  1.00  6.50              
ATOM   2085  NH1 ARG A 142     114.276  87.679  96.118  1.00  6.50              
ATOM   2086 1HH1 ARG A 142     113.827  88.484  96.534  1.00  6.50              
ATOM   2087 2HH1 ARG A 142     115.153  87.828  95.642  1.00  6.50              
ATOM   2088  NH2 ARG A 142     114.123  85.573  95.343  1.00  6.50              
ATOM   2089 1HH2 ARG A 142     113.660  84.674  95.283  1.00  6.50              
ATOM   2090 2HH2 ARG A 142     115.028  85.695  94.915  1.00  6.50              
ATOM   2091  C   ARG A 142     112.082  91.434  98.480  1.00  6.50              
ATOM   2092  O   ARG A 142     113.097  91.692  99.133  1.00  6.50              
ATOM   2093  N   HIS A 143     111.914  91.823  97.217  1.00  6.94              
ATOM   2094  H   HIS A 143     111.050  91.620  96.723  1.00  6.94              
ATOM   2095  CA  HIS A 143     112.944  92.648  96.606  1.00  6.94              
ATOM   2096  HA  HIS A 143     113.898  92.324  97.023  1.00  6.94              
ATOM   2097  CB  HIS A 143     113.079  92.416  95.095  1.00  6.94              
ATOM   2098  HB1 HIS A 143     112.898  93.346  94.552  1.00  6.94              
ATOM   2099  HB2 HIS A 143     112.369  91.661  94.754  1.00  6.94              
ATOM   2100  CG  HIS A 143     114.485  91.932  94.830  1.00  6.94              
ATOM   2101  ND1 HIS A 143     114.931  90.618  95.035  1.00  6.94              
ATOM   2102  CE1 HIS A 143     116.271  90.702  95.130  1.00  6.94              
ATOM   2103  HE1 HIS A 143     116.928  89.878  95.373  1.00  6.94              
ATOM   2104  NE2 HIS A 143     116.680  91.973  94.989  1.00  6.94              
ATOM   2105  HE2 HIS A 143     117.613  92.310  95.190  1.00  6.94              
ATOM   2106  CD2 HIS A 143     115.567  92.763  94.814  1.00  6.94              
ATOM   2107  HD2 HIS A 143     115.527  93.847  94.856  1.00  6.94              
ATOM   2108  C   HIS A 143     112.875  94.104  97.047  1.00  6.94              
ATOM   2109  O   HIS A 143     113.914  94.626  97.423  1.00  6.94              
ATOM   2110  N   ARG A 144     111.690  94.687  97.251  1.00  6.78              
ATOM   2111  H   ARG A 144     110.847  94.252  96.889  1.00  6.78              
ATOM   2112  CA  ARG A 144     111.567  95.974  97.955  1.00  6.78              
ATOM   2113  HA  ARG A 144     112.226  96.684  97.466  1.00  6.78              
ATOM   2114  CB  ARG A 144     110.159  96.565  97.834  1.00  6.78              
ATOM   2115  HB1 ARG A 144     110.077  97.441  98.475  1.00  6.78              
ATOM   2116  HB2 ARG A 144     109.411  95.826  98.116  1.00  6.78              
ATOM   2117  CG  ARG A 144     109.960  97.032  96.390  1.00  6.78              
ATOM   2118  HG1 ARG A 144     110.223  96.223  95.710  1.00  6.78              
ATOM   2119  HG2 ARG A 144     110.645  97.860  96.198  1.00  6.78              
ATOM   2120  CD  ARG A 144     108.530  97.481  96.073  1.00  6.78              
ATOM   2121  HD1 ARG A 144     108.340  98.469  96.495  1.00  6.78              
ATOM   2122  HD2 ARG A 144     107.830  96.773  96.516  1.00  6.78              
ATOM   2123  NE  ARG A 144     108.328  97.477  94.615  1.00  6.78              
ATOM   2124  HE  ARG A 144     107.758  96.713  94.250  1.00  6.78              
ATOM   2125  CZ  ARG A 144     109.060  98.119  93.728  1.00  6.78              
ATOM   2126  NH1 ARG A 144     109.758  99.189  94.023  1.00  6.78              
ATOM   2127 1HH1 ARG A 144     109.673  99.572  94.966  1.00  6.78              
ATOM   2128 2HH1 ARG A 144     110.411  99.640  93.383  1.00  6.78              
ATOM   2129  NH2 ARG A 144     109.109  97.644  92.522  1.00  6.78              
ATOM   2130 1HH2 ARG A 144     108.698  96.715  92.402  1.00  6.78              
ATOM   2131 2HH2 ARG A 144     109.752  98.036  91.866  1.00  6.78              
ATOM   2132  C   ARG A 144     112.113  95.953  99.386  1.00  6.78              
ATOM   2133  O   ARG A 144     112.768  96.893  99.799  1.00  6.78              
ATOM   2134  N   ARG A 145     112.001  94.848 100.114  1.00  6.72              
ATOM   2135  H   ARG A 145     111.336  94.151  99.801  1.00  6.72              
ATOM   2136  CA  ARG A 145     112.685  94.626 101.393  1.00  6.72              
ATOM   2137  HA  ARG A 145     112.582  95.517 102.014  1.00  6.72              
ATOM   2138  CB  ARG A 145     112.028  93.440 102.127  1.00  6.72              
ATOM   2139  HB1 ARG A 145     112.271  92.523 101.589  1.00  6.72              
ATOM   2140  HB2 ARG A 145     110.952  93.574 102.072  1.00  6.72              
ATOM   2141  CG  ARG A 145     112.387  93.249 103.619  1.00  6.72              
ATOM   2142  HG1 ARG A 145     112.147  94.152 104.175  1.00  6.72              
ATOM   2143  HG2 ARG A 145     113.447  93.021 103.730  1.00  6.72              
ATOM   2144  CD  ARG A 145     111.556  92.070 104.148  1.00  6.72              
ATOM   2145  HD1 ARG A 145     111.821  91.213 103.535  1.00  6.72              
ATOM   2146  HD2 ARG A 145     110.501  92.291 103.994  1.00  6.72              
ATOM   2147  NE  ARG A 145     111.793  91.673 105.553  1.00  6.72              
ATOM   2148  HE  ARG A 145     112.723  91.771 105.911  1.00  6.72              
ATOM   2149  CZ  ARG A 145     110.978  90.895 106.259  1.00  6.72              
ATOM   2150  NH1 ARG A 145     109.695  90.855 106.064  1.00  6.72              
ATOM   2151 1HH1 ARG A 145     109.288  91.367 105.308  1.00  6.72              
ATOM   2152 2HH1 ARG A 145     109.117  90.253 106.651  1.00  6.72              
ATOM   2153  NH2 ARG A 145     111.441  90.081 107.158  1.00  6.72              
ATOM   2154 1HH2 ARG A 145     112.354  90.190 107.537  1.00  6.72              
ATOM   2155 2HH2 ARG A 145     110.785  89.456 107.630  1.00  6.72              
ATOM   2156  C   ARG A 145     114.194  94.413 101.261  1.00  6.72              
ATOM   2157  O   ARG A 145     114.922  94.503 102.244  1.00  6.72              
ATOM   2158  N   THR A 146     114.669  94.129 100.055  1.00  7.11              
ATOM   2159  H   THR A 146     114.008  94.077  99.293  1.00  7.11              
ATOM   2160  CA  THR A 146     116.093  94.232  99.727  1.00  7.11              
ATOM   2161  HA  THR A 146     116.670  93.946 100.607  1.00  7.11              
ATOM   2162  CB  THR A 146     116.489  93.249  98.597  1.00  7.11              
ATOM   2163  HB  THR A 146     116.150  93.639  97.639  1.00  7.11              
ATOM   2164  CG2 THR A 146     117.992  92.980  98.505  1.00  7.11              
ATOM   2165 1HG2 THR A 146     118.184  92.177  97.794  1.00  7.11              
ATOM   2166 2HG2 THR A 146     118.512  93.873  98.162  1.00  7.11              
ATOM   2167 3HG2 THR A 146     118.378  92.692  99.483  1.00  7.11              
ATOM   2168  OG1 THR A 146     115.920  91.969  98.783  1.00  7.11              
ATOM   2169  HG1 THR A 146     115.002  92.091  99.060  1.00  7.11              
ATOM   2170  C   THR A 146     116.555  95.633  99.354  1.00  7.11              
ATOM   2171  O   THR A 146     117.738  95.946  99.455  1.00  7.11              
ATOM   2172  N   GLU A 147     115.621  96.494  98.985  1.00  7.22              
ATOM   2173  H   GLU A 147     114.680  96.154  98.834  1.00  7.22              
ATOM   2174  CA  GLU A 147     115.775  97.930  99.000  1.00  7.22              
ATOM   2175  HA  GLU A 147     116.788  98.186  98.683  1.00  7.22              
ATOM   2176  CB  GLU A 147     114.791  98.578  98.004  1.00  7.22              
ATOM   2177  HB1 GLU A 147     114.887  99.655  98.129  1.00  7.22              
ATOM   2178  HB2 GLU A 147     113.756  98.316  98.184  1.00  7.22              
ATOM   2179  CG  GLU A 147     115.155  98.278  96.553  1.00  7.22              
ATOM   2180  HG1 GLU A 147     116.228  98.117  96.551  1.00  7.22              
ATOM   2181  HG2 GLU A 147     114.946  99.187  95.985  1.00  7.22              
ATOM   2182  CD  GLU A 147     114.465  97.112  95.812  1.00  7.22              
ATOM   2183  OE1 GLU A 147     113.254  97.219  95.520  1.00  7.22              
ATOM   2184  OE2 GLU A 147     115.163  96.240  95.239  1.00  7.22              
ATOM   2185  C   GLU A 147     115.626  98.453 100.431  1.00  7.22              
ATOM   2186  O   GLU A 147     114.602  99.040 100.778  1.00  7.22              
ATOM   2187  N   GLN A 148     116.707  98.347 101.223  1.00  6.74              
ATOM   2188  H   GLN A 148     117.501  97.832 100.864  1.00  6.74              
ATOM   2189  CA  GLN A 148     116.908  99.232 102.392  1.00  6.74              
ATOM   2190  HA  GLN A 148     116.224  98.910 103.177  1.00  6.74              
ATOM   2191  CB  GLN A 148     118.345  99.221 102.960  1.00  6.74              
ATOM   2192  HB1 GLN A 148     118.337  99.866 103.840  1.00  6.74              
ATOM   2193  HB2 GLN A 148     119.027  99.690 102.254  1.00  6.74              
ATOM   2194  CG  GLN A 148     118.939  97.876 103.405  1.00  6.74              
ATOM   2195  HG1 GLN A 148     118.246  97.398 104.098  1.00  6.74              
ATOM   2196  HG2 GLN A 148     119.868  98.081 103.936  1.00  6.74              
ATOM   2197  CD  GLN A 148     119.262  96.899 102.279  1.00  6.74              
ATOM   2198  OE1 GLN A 148     119.257  95.695 102.485  1.00  6.74              
ATOM   2199  NE2 GLN A 148     119.550  97.346 101.073  1.00  6.74              
ATOM   2200 1HE2 GLN A 148     119.546  98.342 100.835  1.00  6.74              
ATOM   2201 2HE2 GLN A 148     119.491  96.668 100.325  1.00  6.74              
ATOM   2202  C   GLN A 148     116.544 100.690 102.052  1.00  6.74              
ATOM   2203  O   GLN A 148     115.977 101.450 102.828  1.00  6.74              
ATOM   2204  N   GLU A 149     116.847 101.013 100.809  1.00  6.62              
ATOM   2205  H   GLU A 149     117.396 100.314 100.322  1.00  6.62              
ATOM   2206  CA  GLU A 149     116.668 102.252 100.099  1.00  6.62              
ATOM   2207  HA  GLU A 149     117.187 103.038 100.647  1.00  6.62              
ATOM   2208  CB  GLU A 149     117.367 102.055  98.748  1.00  6.62              
ATOM   2209  HB1 GLU A 149     117.003 102.777  98.029  1.00  6.62              
ATOM   2210  HB2 GLU A 149     117.139 101.069  98.337  1.00  6.62              
ATOM   2211  CG  GLU A 149     118.885 102.227  98.908  1.00  6.62              
ATOM   2212  HG1 GLU A 149     119.082 103.227  99.302  1.00  6.62              
ATOM   2213  HG2 GLU A 149     119.324 102.193  97.915  1.00  6.62              
ATOM   2214  CD  GLU A 149     119.547 101.170  99.817  1.00  6.62              
ATOM   2215  OE1 GLU A 149     119.162  99.975  99.760  1.00  6.62              
ATOM   2216  OE2 GLU A 149     120.473 101.529 100.578  1.00  6.62              
ATOM   2217  C   GLU A 149     115.227 102.734  99.955  1.00  6.62              
ATOM   2218  O   GLU A 149     114.939 103.925 100.138  1.00  6.62              
ATOM   2219  N   GLU A 150     114.314 101.801  99.659  1.00  6.73              
ATOM   2220  H   GLU A 150     114.602 100.826  99.667  1.00  6.73              
ATOM   2221  CA  GLU A 150     112.879 102.070  99.639  1.00  6.73              
ATOM   2222  HA  GLU A 150     112.753 103.063  99.210  1.00  6.73              
ATOM   2223  CB  GLU A 150     112.116 101.066  98.752  1.00  6.73              
ATOM   2224  HB1 GLU A 150     111.775 100.227  99.359  1.00  6.73              
ATOM   2225  HB2 GLU A 150     112.767 100.685  97.966  1.00  6.73              
ATOM   2226  CG  GLU A 150     110.928 101.767  98.073  1.00  6.73              
ATOM   2227  HG1 GLU A 150     111.293 102.281  97.180  1.00  6.73              
ATOM   2228  HG2 GLU A 150     110.517 102.545  98.719  1.00  6.73              
ATOM   2229  CD  GLU A 150     109.781 100.825  97.700  1.00  6.73              
ATOM   2230  OE1 GLU A 150     108.971 100.491  98.597  1.00  6.73              
ATOM   2231  OE2 GLU A 150     109.529 100.651  96.488  1.00  6.73              
ATOM   2232  C   GLU A 150     112.277 102.143 101.053  1.00  6.73              
ATOM   2233  O   GLU A 150     111.096 102.483 101.164  1.00  6.73              
ATOM   2234  N   ASP A 151     113.077 101.884 102.102  1.00  6.75              
ATOM   2235  H   ASP A 151     114.025 101.577 101.924  1.00  6.75              
ATOM   2236  CA  ASP A 151     112.862 102.573 103.367  1.00  6.75              
ATOM   2237  HA  ASP A 151     111.784 102.649 103.518  1.00  6.75              
ATOM   2238  CB  ASP A 151     113.399 101.825 104.612  1.00  6.75              
ATOM   2239  HB1 ASP A 151     114.463 102.015 104.742  1.00  6.75              
ATOM   2240  HB2 ASP A 151     113.282 100.757 104.439  1.00  6.75              
ATOM   2241  CG  ASP A 151     112.677 102.230 105.922  1.00  6.75              
ATOM   2242  OD1 ASP A 151     112.034 103.304 105.934  1.00  6.75              
ATOM   2243  OD2 ASP A 151     112.763 101.466 106.916  1.00  6.75              
ATOM   2244  C   ASP A 151     113.374 104.011 103.287  1.00  6.75              
ATOM   2245  O   ASP A 151     112.576 104.957 103.226  1.00  6.75              
ATOM   2246  N   GLU A 152     114.699 104.176 103.208  1.00  6.47              
ATOM   2247  H   GLU A 152     115.303 103.368 103.100  1.00  6.47              
ATOM   2248  CA  GLU A 152     115.301 105.475 103.495  1.00  6.47              
ATOM   2249  HA  GLU A 152     114.547 106.226 103.267  1.00  6.47              
ATOM   2250  CB  GLU A 152     115.616 105.684 105.011  1.00  6.47              
ATOM   2251  HB1 GLU A 152     116.396 106.442 105.100  1.00  6.47              
ATOM   2252  HB2 GLU A 152     116.000 104.758 105.440  1.00  6.47              
ATOM   2253  CG  GLU A 152     114.393 106.186 105.831  1.00  6.47              
ATOM   2254  HG1 GLU A 152     113.666 105.378 105.893  1.00  6.47              
ATOM   2255  HG2 GLU A 152     113.922 106.997 105.273  1.00  6.47              
ATOM   2256  CD  GLU A 152     114.683 106.695 107.269  1.00  6.47              
ATOM   2257  OE1 GLU A 152     114.010 107.668 107.712  1.00  6.47              
ATOM   2258  OE2 GLU A 152     115.544 106.105 107.963  1.00  6.47              
ATOM   2259  C   GLU A 152     116.449 105.867 102.583  1.00  6.47              
ATOM   2260  O   GLU A 152     117.146 105.047 101.992  1.00  6.47              
ATOM   2261  N   GLU A 153     116.571 107.179 102.417  1.00  6.72              
ATOM   2262  H   GLU A 153     116.055 107.791 103.042  1.00  6.72              
ATOM   2263  CA  GLU A 153     117.457 107.865 101.486  1.00  6.72              
ATOM   2264  HA  GLU A 153     117.086 108.884 101.423  1.00  6.72              
ATOM   2265  CB  GLU A 153     118.865 108.001 102.100  1.00  6.72              
ATOM   2266  HB1 GLU A 153     119.466 108.653 101.465  1.00  6.72              
ATOM   2267  HB2 GLU A 153     119.343 107.020 102.117  1.00  6.72              
ATOM   2268  CG  GLU A 153     118.891 108.582 103.531  1.00  6.72              
ATOM   2269  HG1 GLU A 153     119.935 108.682 103.836  1.00  6.72              
ATOM   2270  HG2 GLU A 153     118.430 107.871 104.220  1.00  6.72              
ATOM   2271  CD  GLU A 153     118.186 109.946 103.651  1.00  6.72              
ATOM   2272  OE1 GLU A 153     118.906 110.968 103.737  1.00  6.72              
ATOM   2273  OE2 GLU A 153     116.931 109.953 103.657  1.00  6.72              
ATOM   2274  C   GLU A 153     117.468 107.382 100.010  1.00  6.72              
ATOM   2275  O   GLU A 153     118.285 107.887  99.234  1.00  6.72              
ATOM   2276  N   LEU A 154     116.538 106.511  99.554  1.00  6.36              
ATOM   2277  H   LEU A 154     116.028 105.947 100.228  1.00  6.36              
ATOM   2278  CA  LEU A 154     116.071 106.593  98.156  1.00  6.36              
ATOM   2279  HA  LEU A 154     116.772 107.229  97.624  1.00  6.36              
ATOM   2280  CB  LEU A 154     116.154 105.247  97.426  1.00  6.36              
ATOM   2281  HB1 LEU A 154     115.403 104.573  97.825  1.00  6.36              
ATOM   2282  HB2 LEU A 154     117.141 104.862  97.678  1.00  6.36              
ATOM   2283  CG  LEU A 154     116.067 105.218  95.886  1.00  6.36              
ATOM   2284  HG  LEU A 154     116.528 104.283  95.591  1.00  6.36              
ATOM   2285  CD1 LEU A 154     114.626 105.202  95.355  1.00  6.36              
ATOM   2286 1HD1 LEU A 154     114.081 106.089  95.657  1.00  6.36              
ATOM   2287 2HD1 LEU A 154     114.625 105.147  94.268  1.00  6.36              
ATOM   2288 3HD1 LEU A 154     114.119 104.317  95.741  1.00  6.36              
ATOM   2289  CD2 LEU A 154     116.858 106.317  95.176  1.00  6.36              
ATOM   2290 1HD2 LEU A 154     116.400 107.290  95.339  1.00  6.36              
ATOM   2291 2HD2 LEU A 154     117.877 106.331  95.563  1.00  6.36              
ATOM   2292 3HD2 LEU A 154     116.896 106.113  94.107  1.00  6.36              
ATOM   2293  C   LEU A 154     114.723 107.343  98.040  1.00  6.36              
ATOM   2294  O   LEU A 154     114.459 108.047  97.053  1.00  6.36              
ATOM   2295  N   LEU A 155     113.955 107.377  99.136  1.00  6.21              
ATOM   2296  H   LEU A 155     114.178 106.679  99.832  1.00  6.21              
ATOM   2297  CA  LEU A 155     113.443 108.649  99.673  1.00  6.21              
ATOM   2298  HA  LEU A 155     112.509 108.872  99.210  1.00  6.21              
ATOM   2299  CB  LEU A 155     113.239 108.441 101.199  1.00  6.21              
ATOM   2300  HB1 LEU A 155     114.099 107.888 101.576  1.00  6.21              
ATOM   2301  HB2 LEU A 155     112.366 107.813 101.365  1.00  6.21              
ATOM   2302  CG  LEU A 155     113.119 109.706 102.079  1.00  6.21              
ATOM   2303  HG  LEU A 155     113.983 110.352 101.941  1.00  6.21              
ATOM   2304  CD1 LEU A 155     111.861 110.501 101.753  1.00  6.21              
ATOM   2305 1HD1 LEU A 155     111.835 111.393 102.377  1.00  6.21              
ATOM   2306 2HD1 LEU A 155     111.888 110.820 100.714  1.00  6.21              
ATOM   2307 3HD1 LEU A 155     110.987 109.888 101.962  1.00  6.21              
ATOM   2308  CD2 LEU A 155     113.047 109.333 103.557  1.00  6.21              
ATOM   2309 1HD2 LEU A 155     112.928 110.229 104.164  1.00  6.21              
ATOM   2310 2HD2 LEU A 155     112.229 108.639 103.749  1.00  6.21              
ATOM   2311 3HD2 LEU A 155     113.989 108.866 103.850  1.00  6.21              
ATOM   2312  C   LEU A 155     114.446 109.788  99.413  1.00  6.21              
ATOM   2313  O   LEU A 155     115.559 109.772  99.912  1.00  6.21              
ATOM   2314  N   THR A 156     114.068 110.786  98.633  1.00  6.28              
ATOM   2315  H   THR A 156     113.109 110.797  98.303  1.00  6.28              
ATOM   2316  CA  THR A 156     114.891 111.978  98.437  1.00  6.28              
ATOM   2317  HA  THR A 156     115.945 111.707  98.369  1.00  6.28              
ATOM   2318  CB  THR A 156     114.467 112.683  97.144  1.00  6.28              
ATOM   2319  HB  THR A 156     113.437 113.031  97.232  1.00  6.28              
ATOM   2320  CG2 THR A 156     115.366 113.861  96.777  1.00  6.28              
ATOM   2321 1HG2 THR A 156     115.086 114.240  95.795  1.00  6.28              
ATOM   2322 2HG2 THR A 156     115.242 114.662  97.506  1.00  6.28              
ATOM   2323 3HG2 THR A 156     116.409 113.544  96.759  1.00  6.28              
ATOM   2324  OG1 THR A 156     114.535 111.766  96.077  1.00  6.28              
ATOM   2325  HG1 THR A 156     114.733 110.900  96.455  1.00  6.28              
ATOM   2326  C   THR A 156     114.685 112.939  99.608  1.00  6.28              
ATOM   2327  O   THR A 156     113.596 113.504  99.776  1.00  6.28              
ATOM   2328  N   GLU A 157     115.720 113.149 100.419  1.00  6.37              
ATOM   2329  H   GLU A 157     116.563 112.604 100.309  1.00  6.37              
ATOM   2330  CA  GLU A 157     115.692 114.165 101.470  1.00  6.37              
ATOM   2331  HA  GLU A 157     114.897 113.874 102.157  1.00  6.37              
ATOM   2332  CB  GLU A 157     117.016 114.115 102.265  1.00  6.37              
ATOM   2333  HB1 GLU A 157     117.775 114.726 101.774  1.00  6.37              
ATOM   2334  HB2 GLU A 157     117.378 113.086 102.245  1.00  6.37              
ATOM   2335  CG  GLU A 157     116.887 114.492 103.759  1.00  6.37              
ATOM   2336  HG1 GLU A 157     117.775 114.125 104.279  1.00  6.37              
ATOM   2337  HG2 GLU A 157     116.017 113.987 104.183  1.00  6.37              
ATOM   2338  CD  GLU A 157     116.778 115.996 104.023  1.00  6.37              
ATOM   2339  OE1 GLU A 157     116.842 116.780 103.055  1.00  6.37              
ATOM   2340  OE2 GLU A 157     116.605 116.439 105.184  1.00  6.37              
ATOM   2341  C   GLU A 157     115.321 115.536 100.863  1.00  6.37              
ATOM   2342  O   GLU A 157     115.727 115.910  99.760  1.00  6.37              
ATOM   2343  N   SER A 158     114.413 116.229 101.545  1.00  6.32              
ATOM   2344  H   SER A 158     114.202 115.901 102.475  1.00  6.32              
ATOM   2345  CA  SER A 158     113.608 117.331 101.004  1.00  6.32              
ATOM   2346  HA  SER A 158     113.901 117.554  99.978  1.00  6.32              
ATOM   2347  CB  SER A 158     112.132 116.896 101.025  1.00  6.32              
ATOM   2348  HB1 SER A 158     111.513 117.737 100.709  1.00  6.32              
ATOM   2349  HB2 SER A 158     111.855 116.636 102.048  1.00  6.32              
ATOM   2350  OG  SER A 158     111.839 115.799 100.176  1.00  6.32              
ATOM   2351  HG  SER A 158     112.526 115.106 100.245  1.00  6.32              
ATOM   2352  C   SER A 158     113.811 118.606 101.856  1.00  6.32              
ATOM   2353  O   SER A 158     112.858 119.300 102.211  1.00  6.32              
ATOM   2354  N   SER A 159     115.043 118.837 102.318  1.00  6.42              
ATOM   2355  H   SER A 159     115.735 118.158 101.995  1.00  6.42              
ATOM   2356  CA  SER A 159     115.332 119.317 103.676  1.00  6.42              
ATOM   2357  HA  SER A 159     115.080 118.483 104.333  1.00  6.42              
ATOM   2358  CB  SER A 159     116.856 119.551 103.801  1.00  6.42              
ATOM   2359  HB1 SER A 159     117.120 120.596 103.651  1.00  6.42              
ATOM   2360  HB2 SER A 159     117.410 118.999 103.043  1.00  6.42              
ATOM   2361  OG  SER A 159     117.280 119.136 105.079  1.00  6.42              
ATOM   2362  HG  SER A 159     117.279 118.152 105.023  1.00  6.42              
ATOM   2363  C   SER A 159     114.623 120.536 104.243  1.00  6.42              
ATOM   2364  O   SER A 159     113.988 120.473 105.295  1.00  6.42              
ATOM   2365  N   LYS A 160     114.918 121.674 103.628  1.00  6.42              
ATOM   2366  H   LYS A 160     115.416 121.557 102.755  1.00  6.42              
ATOM   2367  CA  LYS A 160     114.628 123.066 104.026  1.00  6.42              
ATOM   2368  HA  LYS A 160     113.741 123.086 104.661  1.00  6.42              
ATOM   2369  CB  LYS A 160     115.833 123.674 104.787  1.00  6.42              
ATOM   2370  HB1 LYS A 160     115.531 124.637 105.205  1.00  6.42              
ATOM   2371  HB2 LYS A 160     116.624 123.872 104.062  1.00  6.42              
ATOM   2372  CG  LYS A 160     116.452 122.818 105.918  1.00  6.42              
ATOM   2373  HG1 LYS A 160     117.340 123.333 106.287  1.00  6.42              
ATOM   2374  HG2 LYS A 160     116.794 121.876 105.498  1.00  6.42              
ATOM   2375  CD  LYS A 160     115.531 122.546 107.121  1.00  6.42              
ATOM   2376  HD1 LYS A 160     114.508 122.372 106.791  1.00  6.42              
ATOM   2377  HD2 LYS A 160     115.513 123.443 107.742  1.00  6.42              
ATOM   2378  CE  LYS A 160     115.995 121.356 107.989  1.00  6.42              
ATOM   2379  HE1 LYS A 160     115.391 121.356 108.900  1.00  6.42              
ATOM   2380  HE2 LYS A 160     117.039 121.512 108.280  1.00  6.42              
ATOM   2381  NZ  LYS A 160     115.843 120.043 107.304  1.00  6.42              
ATOM   2382  HZ1 LYS A 160     115.966 119.250 107.917  1.00  6.42              
ATOM   2383  HZ2 LYS A 160     114.932 119.973 106.852  1.00  6.42              
ATOM   2384  HZ3 LYS A 160     116.517 119.926 106.548  1.00  6.42              
ATOM   2385  C   LYS A 160     114.288 123.863 102.751  1.00  6.42              
ATOM   2386  O   LYS A 160     114.203 125.084 102.754  1.00  6.42              
ATOM   2387  N   ALA A 161     114.142 123.105 101.662  1.00  6.37              
ATOM   2388  H   ALA A 161     114.169 122.108 101.820  1.00  6.37              
ATOM   2389  CA  ALA A 161     113.823 123.462 100.303  1.00  6.37              
ATOM   2390  HA  ALA A 161     113.153 124.325 100.298  1.00  6.37              
ATOM   2391  CB  ALA A 161     115.111 123.810  99.547  1.00  6.37              
ATOM   2392  HB1 ALA A 161     114.874 124.064  98.513  1.00  6.37              
ATOM   2393  HB2 ALA A 161     115.592 124.669 100.016  1.00  6.37              
ATOM   2394  HB3 ALA A 161     115.796 122.961  99.558  1.00  6.37              
ATOM   2395  C   ALA A 161     113.120 122.258  99.686  1.00  6.37              
ATOM   2396  O   ALA A 161     113.538 121.118  99.878  1.00  6.37              
ATOM   2397  N   THR A 162     112.033 122.509  98.973  1.00  6.11              
ATOM   2398  H   THR A 162     111.790 123.469  98.766  1.00  6.11              
ATOM   2399  CA  THR A 162     111.124 121.478  98.469  1.00  6.11              
ATOM   2400  HA  THR A 162     111.637 120.516  98.472  1.00  6.11              
ATOM   2401  CB  THR A 162     109.858 121.337  99.356  1.00  6.11              
ATOM   2402  HB  THR A 162     109.780 120.279  99.603  1.00  6.11              
ATOM   2403  CG2 THR A 162     109.842 122.085 100.692  1.00  6.11              
ATOM   2404 1HG2 THR A 162     108.925 121.848 101.234  1.00  6.11              
ATOM   2405 2HG2 THR A 162     110.689 121.771 101.303  1.00  6.11              
ATOM   2406 3HG2 THR A 162     109.884 123.162 100.526  1.00  6.11              
ATOM   2407  OG1 THR A 162     108.668 121.688  98.687  1.00  6.11              
ATOM   2408  HG1 THR A 162     108.240 122.396  99.210  1.00  6.11              
ATOM   2409  C   THR A 162     110.829 121.845  97.028  1.00  6.11              
ATOM   2410  O   THR A 162     110.765 123.031  96.705  1.00  6.11              
ATOM   2411  N   ASN A 163     110.737 120.859  96.133  1.00  6.08              
ATOM   2412  H   ASN A 163     110.848 119.899  96.413  1.00  6.08              
ATOM   2413  CA  ASN A 163     110.441 121.176  94.742  1.00  6.08              
ATOM   2414  HA  ASN A 163     111.169 121.923  94.411  1.00  6.08              
ATOM   2415  CB  ASN A 163     110.599 119.939  93.840  1.00  6.08              
ATOM   2416  HB1 ASN A 163     109.813 119.218  94.061  1.00  6.08              
ATOM   2417  HB2 ASN A 163     111.568 119.474  94.013  1.00  6.08              
ATOM   2418  CG  ASN A 163     110.532 120.335  92.370  1.00  6.08              
ATOM   2419  OD1 ASN A 163     111.011 121.381  91.970  1.00  6.08              
ATOM   2420  ND2 ASN A 163     109.946 119.526  91.519  1.00  6.08              
ATOM   2421 1HD2 ASN A 163     109.500 118.679  91.826  1.00  6.08              
ATOM   2422 2HD2 ASN A 163     109.926 119.839  90.562  1.00  6.08              
ATOM   2423  C   ASN A 163     109.057 121.792  94.618  1.00  6.08              
ATOM   2424  O   ASN A 163     108.083 121.168  95.068  1.00  6.08              
ATOM   2425  N   VAL A 164     108.996 122.985  94.016  1.00  6.01              
ATOM   2426  H   VAL A 164     109.842 123.416  93.677  1.00  6.01              
ATOM   2427  CA  VAL A 164     107.709 123.595  93.713  1.00  6.01              
ATOM   2428  HA  VAL A 164     107.182 123.614  94.669  1.00  6.01              
ATOM   2429  CB  VAL A 164     107.765 125.055  93.289  1.00  6.01              
ATOM   2430  HB  VAL A 164     108.329 125.146  92.372  1.00  6.01              
ATOM   2431  CG1 VAL A 164     106.325 125.545  93.154  1.00  6.01              
ATOM   2432 1HG1 VAL A 164     106.282 126.624  93.176  1.00  6.01              
ATOM   2433 2HG1 VAL A 164     105.876 125.189  92.225  1.00  6.01              
ATOM   2434 3HG1 VAL A 164     105.705 125.227  93.993  1.00  6.01              
ATOM   2435  CG2 VAL A 164     108.466 125.912  94.351  1.00  6.01              
ATOM   2436 1HG2 VAL A 164     108.494 126.950  94.020  1.00  6.01              
ATOM   2437 2HG2 VAL A 164     107.927 125.855  95.299  1.00  6.01              
ATOM   2438 3HG2 VAL A 164     109.490 125.573  94.504  1.00  6.01              
ATOM   2439  C   VAL A 164     106.883 122.645  92.842  1.00  6.01              
ATOM   2440  O   VAL A 164     107.439 121.958  91.983  1.00  6.01              
ATOM   2441  N   CYS A 165     105.584 122.495  93.130  1.00  5.84              
ATOM   2442  H   CYS A 165     105.139 123.081  93.836  1.00  5.84              
ATOM   2443  CA  CYS A 165     104.743 121.506  92.473  1.00  5.84              
ATOM   2444  HA  CYS A 165     105.325 121.148  91.625  1.00  5.84              
ATOM   2445  CB  CYS A 165     104.527 120.208  93.273  1.00  5.84              
ATOM   2446  HB1 CYS A 165     103.674 119.668  92.857  1.00  5.84              
ATOM   2447  HB2 CYS A 165     104.308 120.414  94.307  1.00  5.84              
ATOM   2448  SG  CYS A 165     106.010 119.161  93.174  1.00  5.84              
ATOM   2449  HG  CYS A 165     106.887 120.183  93.169  1.00  5.84              
ATOM   2450  C   CYS A 165     103.491 122.058  91.780  1.00  5.84              
ATOM   2451  O   CYS A 165     102.486 122.451  92.372  1.00  5.84              
ATOM   2452  N   THR A 166     103.566 121.996  90.451  1.00  5.64              
ATOM   2453  H   THR A 166     104.438 121.706  90.042  1.00  5.64              
ATOM   2454  CA  THR A 166     102.481 122.341  89.541  1.00  5.64              
ATOM   2455  HA  THR A 166     102.374 123.427  89.583  1.00  5.64              
ATOM   2456  CB  THR A 166     102.852 122.008  88.079  1.00  5.64              
ATOM   2457  HB  THR A 166     103.791 122.517  87.855  1.00  5.64              
ATOM   2458  CG2 THR A 166     103.047 120.518  87.794  1.00  5.64              
ATOM   2459 1HG2 THR A 166     103.352 120.388  86.756  1.00  5.64              
ATOM   2460 2HG2 THR A 166     103.824 120.112  88.439  1.00  5.64              
ATOM   2461 3HG2 THR A 166     102.119 119.972  87.965  1.00  5.64              
ATOM   2462  OG1 THR A 166     101.888 122.475  87.162  1.00  5.64              
ATOM   2463  HG1 THR A 166     101.117 121.887  87.163  1.00  5.64              
ATOM   2464  C   THR A 166     101.134 121.733  89.910  1.00  5.64              
ATOM   2465  O   THR A 166     101.052 120.607  90.400  1.00  5.64              
ATOM   2466  N   ARG A 167     100.068 122.494  89.642  1.00  5.24              
ATOM   2467  H   ARG A 167     100.255 123.364  89.157  1.00  5.24              
ATOM   2468  CA  ARG A 167      98.695 121.968  89.603  1.00  5.24              
ATOM   2469  HA  ARG A 167      98.509 121.315  90.457  1.00  5.24              
ATOM   2470  CB  ARG A 167      97.684 123.128  89.582  1.00  5.24              
ATOM   2471  HB1 ARG A 167      96.724 122.737  89.237  1.00  5.24              
ATOM   2472  HB2 ARG A 167      98.006 123.876  88.856  1.00  5.24              
ATOM   2473  CG  ARG A 167      97.429 123.814  90.939  1.00  5.24              
ATOM   2474  HG1 ARG A 167      96.974 123.091  91.616  1.00  5.24              
ATOM   2475  HG2 ARG A 167      96.687 124.594  90.762  1.00  5.24              
ATOM   2476  CD  ARG A 167      98.638 124.483  91.626  1.00  5.24              
ATOM   2477  HD1 ARG A 167      98.270 125.221  92.341  1.00  5.24              
ATOM   2478  HD2 ARG A 167      99.226 125.019  90.877  1.00  5.24              
ATOM   2479  NE  ARG A 167      99.510 123.528  92.341  1.00  5.24              
ATOM   2480  HE  ARG A 167     100.424 123.340  91.947  1.00  5.24              
ATOM   2481  CZ  ARG A 167      99.238 122.827  93.418  1.00  5.24              
ATOM   2482  NH1 ARG A 167      98.139 122.979  94.099  1.00  5.24              
ATOM   2483 1HH1 ARG A 167      97.562 123.766  93.896  1.00  5.24              
ATOM   2484 2HH1 ARG A 167      97.994 122.422  94.936  1.00  5.24              
ATOM   2485  NH2 ARG A 167     100.095 121.958  93.842  1.00  5.24              
ATOM   2486 1HH2 ARG A 167     101.048 121.987  93.478  1.00  5.24              
ATOM   2487 2HH2 ARG A 167     100.015 121.511  94.730  1.00  5.24              
ATOM   2488  C   ARG A 167      98.575 121.105  88.329  1.00  5.24              
ATOM   2489  O   ARG A 167      99.369 121.255  87.398  1.00  5.24              
ATOM   2490  N   PHE A 168      97.676 120.132  88.309  1.00  5.17              
ATOM   2491  H   PHE A 168      96.913 120.128  88.977  1.00  5.17              
ATOM   2492  CA  PHE A 168      97.880 118.927  87.507  1.00  5.17              
ATOM   2493  HA  PHE A 168      98.226 119.192  86.507  1.00  5.17              
ATOM   2494  CB  PHE A 168      98.977 118.100  88.222  1.00  5.17              
ATOM   2495  HB1 PHE A 168      98.609 117.783  89.200  1.00  5.17              
ATOM   2496  HB2 PHE A 168      99.835 118.743  88.419  1.00  5.17              
ATOM   2497  CG  PHE A 168      99.503 116.891  87.479  1.00  5.17              
ATOM   2498  CD1 PHE A 168     100.551 117.046  86.551  1.00  5.17              
ATOM   2499  HD1 PHE A 168     100.948 118.031  86.349  1.00  5.17              
ATOM   2500  CE1 PHE A 168     101.080 115.923  85.889  1.00  5.17              
ATOM   2501  HE1 PHE A 168     101.876 116.041  85.169  1.00  5.17              
ATOM   2502  CZ  PHE A 168     100.563 114.644  86.160  1.00  5.17              
ATOM   2503  HZ  PHE A 168     100.944 113.777  85.638  1.00  5.17              
ATOM   2504  CE2 PHE A 168      99.531 114.487  87.099  1.00  5.17              
ATOM   2505  HE2 PHE A 168      99.123 113.502  87.280  1.00  5.17              
ATOM   2506  CD2 PHE A 168      98.996 115.607  87.757  1.00  5.17              
ATOM   2507  HD2 PHE A 168      98.187 115.482  88.464  1.00  5.17              
ATOM   2508  C   PHE A 168      96.570 118.148  87.387  1.00  5.17              
ATOM   2509  O   PHE A 168      96.234 117.359  88.266  1.00  5.17              
ATOM   2510  N   GLU A 169      95.825 118.396  86.310  1.00  5.19              
ATOM   2511  H   GLU A 169      96.130 119.121  85.684  1.00  5.19              
ATOM   2512  CA  GLU A 169      94.457 117.893  86.121  1.00  5.19              
ATOM   2513  HA  GLU A 169      94.138 117.488  87.084  1.00  5.19              
ATOM   2514  CB  GLU A 169      93.507 119.079  85.865  1.00  5.19              
ATOM   2515  HB1 GLU A 169      92.694 118.758  85.213  1.00  5.19              
ATOM   2516  HB2 GLU A 169      94.041 119.879  85.348  1.00  5.19              
ATOM   2517  CG  GLU A 169      92.866 119.634  87.165  1.00  5.19              
ATOM   2518  HG1 GLU A 169      92.194 118.865  87.555  1.00  5.19              
ATOM   2519  HG2 GLU A 169      92.241 120.486  86.890  1.00  5.19              
ATOM   2520  CD  GLU A 169      93.823 120.079  88.301  1.00  5.19              
ATOM   2521  OE1 GLU A 169      94.822 120.783  88.033  1.00  5.19              
ATOM   2522  OE2 GLU A 169      93.531 119.771  89.484  1.00  5.19              
ATOM   2523  C   GLU A 169      94.352 116.633  85.235  1.00  5.19              
ATOM   2524  O   GLU A 169      93.299 116.298  84.697  1.00  5.19              
ATOM   2525  N   ASP A 170      95.466 115.898  85.168  1.00  5.19              
ATOM   2526  H   ASP A 170      96.247 116.275  85.679  1.00  5.19              
ATOM   2527  CA  ASP A 170      95.564 114.458  84.886  1.00  5.19              
ATOM   2528  HA  ASP A 170      94.931 114.206  84.035  1.00  5.19              
ATOM   2529  CB  ASP A 170      97.042 114.219  84.492  1.00  5.19              
ATOM   2530  HB1 ASP A 170      97.677 114.614  85.280  1.00  5.19              
ATOM   2531  HB2 ASP A 170      97.258 114.785  83.584  1.00  5.19              
ATOM   2532  CG  ASP A 170      97.404 112.753  84.242  1.00  5.19              
ATOM   2533  OD1 ASP A 170      96.693 112.139  83.418  1.00  5.19              
ATOM   2534  OD2 ASP A 170      98.283 112.224  84.959  1.00  5.19              
ATOM   2535  C   ASP A 170      95.114 113.582  86.087  1.00  5.19              
ATOM   2536  O   ASP A 170      94.701 114.072  87.138  1.00  5.19              
ATOM   2537  N   SER A 171      95.221 112.259  85.945  1.00  5.11              
ATOM   2538  H   SER A 171      95.595 111.926  85.057  1.00  5.11              
ATOM   2539  CA  SER A 171      95.015 111.265  86.996  1.00  5.11              
ATOM   2540  HA  SER A 171      94.950 111.764  87.961  1.00  5.11              
ATOM   2541  CB  SER A 171      93.662 110.579  86.765  1.00  5.11              
ATOM   2542  HB1 SER A 171      93.607 110.231  85.732  1.00  5.11              
ATOM   2543  HB2 SER A 171      92.863 111.303  86.931  1.00  5.11              
ATOM   2544  OG  SER A 171      93.479 109.471  87.629  1.00  5.11              
ATOM   2545  HG  SER A 171      94.161 108.827  87.389  1.00  5.11              
ATOM   2546  C   SER A 171      96.181 110.271  87.001  1.00  5.11              
ATOM   2547  O   SER A 171      96.129 109.296  86.250  1.00  5.11              
ATOM   2548  N   PRO A 172      97.235 110.507  87.812  1.00  5.16              
ATOM   2549  CD  PRO A 172      97.282 111.478  88.892  1.00  5.16              
ATOM   2550  HD1 PRO A 172      96.397 111.417  89.527  1.00  5.16              
ATOM   2551  HD2 PRO A 172      97.380 112.482  88.476  1.00  5.16              
ATOM   2552  CG  PRO A 172      98.522 111.121  89.705  1.00  5.16              
ATOM   2553  HG1 PRO A 172      98.260 110.368  90.449  1.00  5.16              
ATOM   2554  HG2 PRO A 172      98.949 112.001  90.188  1.00  5.16              
ATOM   2555  CB  PRO A 172      99.478 110.512  88.678  1.00  5.16              
ATOM   2556  HB1 PRO A 172     100.072 109.714  89.127  1.00  5.16              
ATOM   2557  HB2 PRO A 172     100.133 111.291  88.286  1.00  5.16              
ATOM   2558  CA  PRO A 172      98.580 109.999  87.545  1.00  5.16              
ATOM   2559  HA  PRO A 172      98.915 110.480  86.625  1.00  5.16              
ATOM   2560  C   PRO A 172      98.679 108.494  87.315  1.00  5.16              
ATOM   2561  O   PRO A 172      98.049 107.706  88.007  1.00  5.16              
ATOM   2562  N   SER A 173      99.571 108.075  86.411  1.00  5.20              
ATOM   2563  H   SER A 173     100.010 108.780  85.834  1.00  5.20              
ATOM   2564  CA  SER A 173      99.769 106.655  86.067  1.00  5.20              
ATOM   2565  HA  SER A 173      98.823 106.287  85.668  1.00  5.20              
ATOM   2566  CB  SER A 173     100.817 106.519  84.951  1.00  5.20              
ATOM   2567  HB1 SER A 173     101.792 106.826  85.332  1.00  5.20              
ATOM   2568  HB2 SER A 173     100.546 107.166  84.115  1.00  5.20              
ATOM   2569  OG  SER A 173     100.899 105.183  84.486  1.00  5.20              
ATOM   2570  HG  SER A 173     100.796 104.593  85.250  1.00  5.20              
ATOM   2571  C   SER A 173     100.142 105.724  87.235  1.00  5.20              
ATOM   2572  O   SER A 173     100.089 104.503  87.078  1.00  5.20              
ATOM   2573  N   TYR A 174     100.515 106.260  88.398  1.00  5.16              
ATOM   2574  H   TYR A 174     100.504 107.262  88.484  1.00  5.16              
ATOM   2575  CA  TYR A 174     100.724 105.453  89.596  1.00  5.16              
ATOM   2576  HA  TYR A 174     101.307 104.573  89.321  1.00  5.16              
ATOM   2577  CB  TYR A 174     101.539 106.260  90.618  1.00  5.16              
ATOM   2578  HB1 TYR A 174     100.899 107.004  91.094  1.00  5.16              
ATOM   2579  HB2 TYR A 174     102.336 106.795  90.099  1.00  5.16              
ATOM   2580  CG  TYR A 174     102.180 105.383  91.675  1.00  5.16              
ATOM   2581  CD1 TYR A 174     103.398 104.739  91.386  1.00  5.16              
ATOM   2582  HD1 TYR A 174     103.889 104.908  90.438  1.00  5.16              
ATOM   2583  CE1 TYR A 174     103.977 103.875  92.332  1.00  5.16              
ATOM   2584  HE1 TYR A 174     104.918 103.385  92.126  1.00  5.16              
ATOM   2585  CZ  TYR A 174     103.346 103.667  93.573  1.00  5.16              
ATOM   2586  OH  TYR A 174     103.919 102.818  94.462  1.00  5.16              
ATOM   2587  HH  TYR A 174     103.475 102.837  95.311  1.00  5.16              
ATOM   2588  CE2 TYR A 174     102.129 104.319  93.874  1.00  5.16              
ATOM   2589  HE2 TYR A 174     101.637 104.157  94.820  1.00  5.16              
ATOM   2590  CD2 TYR A 174     101.545 105.171  92.916  1.00  5.16              
ATOM   2591  HD2 TYR A 174     100.599 105.651  93.125  1.00  5.16              
ATOM   2592  C   TYR A 174      99.413 104.943  90.238  1.00  5.16              
ATOM   2593  O   TYR A 174      99.433 103.947  90.957  1.00  5.16              
ATOM   2594  N   VAL A 175      98.256 105.573  89.989  1.00  5.03              
ATOM   2595  H   VAL A 175      98.246 106.320  89.299  1.00  5.03              
ATOM   2596  CA  VAL A 175      96.996 105.292  90.695  1.00  5.03              
ATOM   2597  HA  VAL A 175      97.279 104.711  91.573  1.00  5.03              
ATOM   2598  CB  VAL A 175      96.352 106.534  91.353  1.00  5.03              
ATOM   2599  HB  VAL A 175      97.099 106.954  92.028  1.00  5.03              
ATOM   2600  CG1 VAL A 175      95.940 107.662  90.409  1.00  5.03              
ATOM   2601 1HG1 VAL A 175      95.353 108.407  90.944  1.00  5.03              
ATOM   2602 2HG1 VAL A 175      96.828 108.161  90.035  1.00  5.03              
ATOM   2603 3HG1 VAL A 175      95.353 107.280  89.574  1.00  5.03              
ATOM   2604  CG2 VAL A 175      95.154 106.142  92.227  1.00  5.03              
ATOM   2605 1HG2 VAL A 175      94.828 107.012  92.799  1.00  5.03              
ATOM   2606 2HG2 VAL A 175      94.323 105.799  91.611  1.00  5.03              
ATOM   2607 3HG2 VAL A 175      95.445 105.355  92.925  1.00  5.03              
ATOM   2608  C   VAL A 175      96.049 104.355  89.944  1.00  5.03              
ATOM   2609  O   VAL A 175      95.108 104.741  89.253  1.00  5.03              
ATOM   2610  N   LYS A 176      96.336 103.059  90.093  1.00  5.16              
ATOM   2611  H   LYS A 176      97.113 102.850  90.710  1.00  5.16              
ATOM   2612  CA  LYS A 176      95.753 101.953  89.319  1.00  5.16              
ATOM   2613  HA  LYS A 176      95.808 102.230  88.265  1.00  5.16              
ATOM   2614  CB  LYS A 176      96.649 100.722  89.556  1.00  5.16              
ATOM   2615  HB1 LYS A 176      96.458 100.319  90.553  1.00  5.16              
ATOM   2616  HB2 LYS A 176      97.690 101.049  89.516  1.00  5.16              
ATOM   2617  CG  LYS A 176      96.464  99.617  88.505  1.00  5.16              
ATOM   2618  HG1 LYS A 176      96.497 100.062  87.509  1.00  5.16              
ATOM   2619  HG2 LYS A 176      95.498  99.131  88.647  1.00  5.16              
ATOM   2620  CD  LYS A 176      97.574  98.564  88.616  1.00  5.16              
ATOM   2621  HD1 LYS A 176      97.522  98.089  89.597  1.00  5.16              
ATOM   2622  HD2 LYS A 176      98.543  99.056  88.504  1.00  5.16              
ATOM   2623  CE  LYS A 176      97.400  97.514  87.512  1.00  5.16              
ATOM   2624  HE1 LYS A 176      97.362  98.034  86.548  1.00  5.16              
ATOM   2625  HE2 LYS A 176      96.437  97.013  87.656  1.00  5.16              
ATOM   2626  NZ  LYS A 176      98.508  96.524  87.512  1.00  5.16              
ATOM   2627  HZ1 LYS A 176      98.383  95.862  86.758  1.00  5.16              
ATOM   2628  HZ2 LYS A 176      99.399  96.990  87.381  1.00  5.16              
ATOM   2629  HZ3 LYS A 176      98.530  96.012  88.386  1.00  5.16              
ATOM   2630  C   LYS A 176      94.270 101.658  89.596  1.00  5.16              
ATOM   2631  O   LYS A 176      93.668 100.941  88.800  1.00  5.16              
ATOM   2632  N   TRP A 177      93.660 102.172  90.679  1.00  5.26              
ATOM   2633  H   TRP A 177      94.203 102.749  91.301  1.00  5.26              
ATOM   2634  CA  TRP A 177      92.274 101.804  91.034  1.00  5.26              
ATOM   2635  HA  TRP A 177      92.257 100.720  91.157  1.00  5.26              
ATOM   2636  CB  TRP A 177      91.768 102.393  92.353  1.00  5.26              
ATOM   2637  HB1 TRP A 177      92.216 103.377  92.499  1.00  5.26              
ATOM   2638  HB2 TRP A 177      92.077 101.735  93.159  1.00  5.26              
ATOM   2639  CG  TRP A 177      90.276 102.520  92.487  1.00  5.26              
ATOM   2640  CD1 TRP A 177      89.602 103.678  92.368  1.00  5.26              
ATOM   2641  HD1 TRP A 177      90.075 104.638  92.181  1.00  5.26              
ATOM   2642  NE1 TRP A 177      88.266 103.486  92.643  1.00  5.26              
ATOM   2643  HE1 TRP A 177      87.620 104.261  92.719  1.00  5.26              
ATOM   2644  CE2 TRP A 177      87.987 102.158  92.859  1.00  5.26              
ATOM   2645  CZ2 TRP A 177      86.794 101.463  93.101  1.00  5.26              
ATOM   2646  HZ2 TRP A 177      85.868 101.999  93.254  1.00  5.26              
ATOM   2647  CH2 TRP A 177      86.822 100.059  93.147  1.00  5.26              
ATOM   2648  HH2 TRP A 177      85.915  99.501  93.344  1.00  5.26              
ATOM   2649  CZ3 TRP A 177      88.032  99.377  92.931  1.00  5.26              
ATOM   2650  HZ3 TRP A 177      88.051  98.296  92.948  1.00  5.26              
ATOM   2651  CE3 TRP A 177      89.227 100.090  92.711  1.00  5.26              
ATOM   2652  HE3 TRP A 177      90.147  99.552  92.533  1.00  5.26              
ATOM   2653  CD2 TRP A 177      89.246 101.501  92.695  1.00  5.26              
ATOM   2654  C   TRP A 177      91.238 102.090  89.942  1.00  5.26              
ATOM   2655  O   TRP A 177      90.310 101.303  89.725  1.00  5.26              
ATOM   2656  N   GLY A 178      91.352 103.238  89.288  1.00  4.90              
ATOM   2657  H   GLY A 178      92.138 103.833  89.507  1.00  4.90              
ATOM   2658  CA  GLY A 178      90.406 103.670  88.278  1.00  4.90              
ATOM   2659  HA1 GLY A 178      89.705 102.879  88.025  1.00  4.90              
ATOM   2660  HA2 GLY A 178      90.977 103.887  87.375  1.00  4.90              
ATOM   2661  C   GLY A 178      89.635 104.924  88.663  1.00  4.90              
ATOM   2662  O   GLY A 178      89.270 105.103  89.819  1.00  4.90              
ATOM   2663  N   LYS A 179      89.260 105.697  87.641  1.00  4.75              
ATOM   2664  H   LYS A 179      89.666 105.500  86.740  1.00  4.75              
ATOM   2665  CA  LYS A 179      88.191 106.699  87.703  1.00  4.75              
ATOM   2666  HA  LYS A 179      88.378 107.412  86.898  1.00  4.75              
ATOM   2667  CB  LYS A 179      86.822 106.033  87.372  1.00  4.75              
ATOM   2668  HB1 LYS A 179      86.885 105.562  86.390  1.00  4.75              
ATOM   2669  HB2 LYS A 179      86.097 106.844  87.277  1.00  4.75              
ATOM   2670  CG  LYS A 179      86.219 105.008  88.371  1.00  4.75              
ATOM   2671  HG1 LYS A 179      85.140 104.994  88.214  1.00  4.75              
ATOM   2672  HG2 LYS A 179      86.367 105.367  89.387  1.00  4.75              
ATOM   2673  CD  LYS A 179      86.706 103.544  88.277  1.00  4.75              
ATOM   2674  HD1 LYS A 179      87.631 103.490  87.713  1.00  4.75              
ATOM   2675  HD2 LYS A 179      85.960 102.951  87.746  1.00  4.75              
ATOM   2676  CE  LYS A 179      86.900 102.988  89.701  1.00  4.75              
ATOM   2677  HE1 LYS A 179      85.922 102.951  90.188  1.00  4.75              
ATOM   2678  HE2 LYS A 179      87.514 103.703  90.256  1.00  4.75              
ATOM   2679  NZ  LYS A 179      87.550 101.651  89.764  1.00  4.75              
ATOM   2680  HZ1 LYS A 179      87.579 101.330  90.727  1.00  4.75              
ATOM   2681  HZ2 LYS A 179      87.080 100.961  89.199  1.00  4.75              
ATOM   2682  HZ3 LYS A 179      88.530 101.696  89.489  1.00  4.75              
ATOM   2683  C   LYS A 179      88.189 107.580  88.969  1.00  4.75              
ATOM   2684  O   LYS A 179      87.206 107.605  89.701  1.00  4.75              
ATOM   2685  N   LEU A 180      89.271 108.325  89.220  1.00  4.69              
ATOM   2686  H   LEU A 180      90.062 108.250  88.599  1.00  4.69              
ATOM   2687  CA  LEU A 180      89.246 109.461  90.159  1.00  4.69              
ATOM   2688  HA  LEU A 180      89.094 109.106  91.179  1.00  4.69              
ATOM   2689  CB  LEU A 180      90.579 110.233  90.053  1.00  4.69              
ATOM   2690  HB1 LEU A 180      90.391 111.260  90.360  1.00  4.69              
ATOM   2691  HB2 LEU A 180      90.877 110.281  89.004  1.00  4.69              
ATOM   2692  CG  LEU A 180      91.779 109.736  90.875  1.00  4.69              
ATOM   2693  HG  LEU A 180      92.662 110.266  90.518  1.00  4.69              
ATOM   2694  CD1 LEU A 180      91.612 110.092  92.354  1.00  4.69              
ATOM   2695 1HD1 LEU A 180      92.524 109.827  92.891  1.00  4.69              
ATOM   2696 2HD1 LEU A 180      91.457 111.166  92.453  1.00  4.69              
ATOM   2697 3HD1 LEU A 180      90.759 109.566  92.782  1.00  4.69              
ATOM   2698  CD2 LEU A 180      92.043 108.238  90.720  1.00  4.69              
ATOM   2699 1HD2 LEU A 180      92.949 107.975  91.262  1.00  4.69              
ATOM   2700 2HD2 LEU A 180      91.212 107.652  91.114  1.00  4.69              
ATOM   2701 3HD2 LEU A 180      92.197 108.005  89.667  1.00  4.69              
ATOM   2702  C   LEU A 180      88.096 110.411  89.785  1.00  4.69              
ATOM   2703  O   LEU A 180      87.903 110.706  88.604  1.00  4.69              
ATOM   2704  N   ARG A 181      87.358 110.916  90.773  1.00  4.76              
ATOM   2705  H   ARG A 181      87.553 110.601  91.718  1.00  4.76              
ATOM   2706  CA  ARG A 181      86.416 112.026  90.559  1.00  4.76              
ATOM   2707  HA  ARG A 181      85.906 111.863  89.608  1.00  4.76              
ATOM   2708  CB  ARG A 181      85.369 112.047  91.702  1.00  4.76              
ATOM   2709  HB1 ARG A 181      85.487 112.953  92.299  1.00  4.76              
ATOM   2710  HB2 ARG A 181      85.565 111.208  92.365  1.00  4.76              
ATOM   2711  CG  ARG A 181      83.889 111.909  91.292  1.00  4.76              
ATOM   2712  HG1 ARG A 181      83.311 111.769  92.207  1.00  4.76              
ATOM   2713  HG2 ARG A 181      83.760 111.019  90.675  1.00  4.76              
ATOM   2714  CD  ARG A 181      83.332 113.130  90.550  1.00  4.76              
ATOM   2715  HD1 ARG A 181      83.607 113.059  89.496  1.00  4.76              
ATOM   2716  HD2 ARG A 181      83.789 114.024  90.974  1.00  4.76              
ATOM   2717  NE  ARG A 181      81.863 113.246  90.671  1.00  4.76              
ATOM   2718  HE  ARG A 181      81.333 112.404  90.843  1.00  4.76              
ATOM   2719  CZ  ARG A 181      81.161 114.369  90.711  1.00  4.76              
ATOM   2720  NH1 ARG A 181      81.647 115.560  90.532  1.00  4.76              
ATOM   2721 1HH1 ARG A 181      82.607 115.681  90.196  1.00  4.76              
ATOM   2722 2HH1 ARG A 181      81.039 116.351  90.523  1.00  4.76              
ATOM   2723  NH2 ARG A 181      79.897 114.346  90.983  1.00  4.76              
ATOM   2724 1HH2 ARG A 181      79.468 113.454  91.228  1.00  4.76              
ATOM   2725 2HH2 ARG A 181      79.442 115.205  91.245  1.00  4.76              
ATOM   2726  C   ARG A 181      87.153 113.362  90.438  1.00  4.76              
ATOM   2727  O   ARG A 181      88.217 113.534  91.024  1.00  4.76              
ATOM   2728  N   ASP A 182      86.549 114.346  89.780  1.00  4.82              
ATOM   2729  H   ASP A 182      85.667 114.155  89.317  1.00  4.82              
ATOM   2730  CA  ASP A 182      87.055 115.724  89.693  1.00  4.82              
ATOM   2731  HA  ASP A 182      87.993 115.721  89.143  1.00  4.82              
ATOM   2732  CB  ASP A 182      86.049 116.574  88.890  1.00  4.82              
ATOM   2733  HB1 ASP A 182      86.127 116.301  87.836  1.00  4.82              
ATOM   2734  HB2 ASP A 182      86.304 117.632  88.981  1.00  4.82              
ATOM   2735  CG  ASP A 182      84.609 116.343  89.355  1.00  4.82              
ATOM   2736  OD1 ASP A 182      83.990 115.391  88.846  1.00  4.82              
ATOM   2737  OD2 ASP A 182      84.152 116.940  90.353  1.00  4.82              
ATOM   2738  C   ASP A 182      87.315 116.385  91.057  1.00  4.82              
ATOM   2739  O   ASP A 182      88.403 116.907  91.311  1.00  4.82              
ATOM   2740  N   TYR A 183      86.345 116.334  91.976  1.00  4.74              
ATOM   2741  H   TYR A 183      85.401 116.116  91.665  1.00  4.74              
ATOM   2742  CA  TYR A 183      86.546 116.877  93.316  1.00  4.74              
ATOM   2743  HA  TYR A 183      86.872 117.910  93.191  1.00  4.74              
ATOM   2744  CB  TYR A 183      85.249 116.926  94.116  1.00  4.74              
ATOM   2745  HB1 TYR A 183      84.562 117.579  93.578  1.00  4.74              
ATOM   2746  HB2 TYR A 183      85.457 117.403  95.074  1.00  4.74              
ATOM   2747  CG  TYR A 183      84.560 115.606  94.386  1.00  4.74              
ATOM   2748  CD1 TYR A 183      84.890 114.849  95.526  1.00  4.74              
ATOM   2749  HD1 TYR A 183      85.691 115.160  96.184  1.00  4.74              
ATOM   2750  CE1 TYR A 183      84.148 113.696  95.834  1.00  4.74              
ATOM   2751  HE1 TYR A 183      84.382 113.113  96.703  1.00  4.74              
ATOM   2752  CZ  TYR A 183      83.047 113.321  95.039  1.00  4.74              
ATOM   2753  OH  TYR A 183      82.301 112.239  95.379  1.00  4.74              
ATOM   2754  HH  TYR A 183      81.510 112.174  94.811  1.00  4.74              
ATOM   2755  CE2 TYR A 183      82.729 114.073  93.894  1.00  4.74              
ATOM   2756  HE2 TYR A 183      81.874 113.787  93.303  1.00  4.74              
ATOM   2757  CD2 TYR A 183      83.508 115.192  93.550  1.00  4.74              
ATOM   2758  HD2 TYR A 183      83.260 115.773  92.671  1.00  4.74              
ATOM   2759  C   TYR A 183      87.685 116.155  94.047  1.00  4.74              
ATOM   2760  O   TYR A 183      88.515 116.799  94.694  1.00  4.74              
ATOM   2761  N   GLN A 184      87.810 114.841  93.875  1.00  4.71              
ATOM   2762  H   GLN A 184      87.174 114.368  93.250  1.00  4.71              
ATOM   2763  CA  GLN A 184      88.922 114.096  94.453  1.00  4.71              
ATOM   2764  HA  GLN A 184      88.933 114.278  95.527  1.00  4.71              
ATOM   2765  CB  GLN A 184      88.737 112.585  94.219  1.00  4.71              
ATOM   2766  HB1 GLN A 184      89.606 112.053  94.610  1.00  4.71              
ATOM   2767  HB2 GLN A 184      88.691 112.391  93.151  1.00  4.71              
ATOM   2768  CG  GLN A 184      87.474 112.019  94.893  1.00  4.71              
ATOM   2769  HG1 GLN A 184      86.621 112.654  94.662  1.00  4.71              
ATOM   2770  HG2 GLN A 184      87.606 112.016  95.975  1.00  4.71              
ATOM   2771  CD  GLN A 184      87.118 110.607  94.434  1.00  4.71              
ATOM   2772  OE1 GLN A 184      87.803 109.966  93.651  1.00  4.71              
ATOM   2773  NE2 GLN A 184      85.969 110.114  94.849  1.00  4.71              
ATOM   2774 1HE2 GLN A 184      85.370 110.659  95.448  1.00  4.71              
ATOM   2775 2HE2 GLN A 184      85.708 109.207  94.502  1.00  4.71              
ATOM   2776  C   GLN A 184      90.282 114.572  93.901  1.00  4.71              
ATOM   2777  O   GLN A 184      91.187 114.848  94.700  1.00  4.71              
ATOM   2778  N   VAL A 185      90.424 114.762  92.576  1.00  4.82              
ATOM   2779  H   VAL A 185      89.668 114.519  91.939  1.00  4.82              
ATOM   2780  CA  VAL A 185      91.677 115.321  92.032  1.00  4.82              
ATOM   2781  HA  VAL A 185      92.468 114.711  92.470  1.00  4.82              
ATOM   2782  CB  VAL A 185      91.919 115.189  90.508  1.00  4.82              
ATOM   2783  HB  VAL A 185      92.964 115.451  90.339  1.00  4.82              
ATOM   2784  CG1 VAL A 185      91.738 113.748  90.027  1.00  4.82              
ATOM   2785 1HG1 VAL A 185      92.097 113.663  88.999  1.00  4.82              
ATOM   2786 2HG1 VAL A 185      92.320 113.069  90.651  1.00  4.82              
ATOM   2787 3HG1 VAL A 185      90.685 113.478  90.055  1.00  4.82              
ATOM   2788  CG2 VAL A 185      91.086 116.110  89.616  1.00  4.82              
ATOM   2789 1HG2 VAL A 185      91.226 117.153  89.901  1.00  4.82              
ATOM   2790 2HG2 VAL A 185      91.410 115.998  88.580  1.00  4.82              
ATOM   2791 3HG2 VAL A 185      90.040 115.839  89.689  1.00  4.82              
ATOM   2792  C   VAL A 185      91.980 116.742  92.540  1.00  4.82              
ATOM   2793  O   VAL A 185      93.123 117.060  92.901  1.00  4.82              
ATOM   2794  N   ARG A 186      90.944 117.572  92.733  1.00  4.85              
ATOM   2795  H   ARG A 186      90.036 117.288  92.365  1.00  4.85              
ATOM   2796  CA  ARG A 186      91.116 118.882  93.381  1.00  4.85              
ATOM   2797  HA  ARG A 186      91.898 119.377  92.803  1.00  4.85              
ATOM   2798  CB  ARG A 186      89.846 119.757  93.319  1.00  4.85              
ATOM   2799  HB1 ARG A 186      89.436 119.870  94.322  1.00  4.85              
ATOM   2800  HB2 ARG A 186      89.088 119.253  92.717  1.00  4.85              
ATOM   2801  CG  ARG A 186      90.060 121.166  92.715  1.00  4.85              
ATOM   2802  HG1 ARG A 186      89.139 121.732  92.858  1.00  4.85              
ATOM   2803  HG2 ARG A 186      90.198 121.045  91.638  1.00  4.85              
ATOM   2804  CD  ARG A 186      91.240 122.023  93.230  1.00  4.85              
ATOM   2805  HD1 ARG A 186      91.192 123.001  92.748  1.00  4.85              
ATOM   2806  HD2 ARG A 186      92.172 121.560  92.901  1.00  4.85              
ATOM   2807  NE  ARG A 186      91.279 122.168  94.704  1.00  4.85              
ATOM   2808  HE  ARG A 186      91.602 121.341  95.189  1.00  4.85              
ATOM   2809  CZ  ARG A 186      91.030 123.231  95.455  1.00  4.85              
ATOM   2810  NH1 ARG A 186      90.686 124.386  94.946  1.00  4.85              
ATOM   2811 1HH1 ARG A 186      90.696 124.485  93.948  1.00  4.85              
ATOM   2812 2HH1 ARG A 186      90.512 125.216  95.509  1.00  4.85              
ATOM   2813  NH2 ARG A 186      91.115 123.112  96.750  1.00  4.85              
ATOM   2814 1HH2 ARG A 186      91.424 122.249  97.161  1.00  4.85              
ATOM   2815 2HH2 ARG A 186      90.991 123.915  97.342  1.00  4.85              
ATOM   2816  C   ARG A 186      91.664 118.782  94.808  1.00  4.85              
ATOM   2817  O   ARG A 186      92.452 119.629  95.239  1.00  4.85              
ATOM   2818  N   GLY A 187      91.225 117.775  95.561  1.00  4.79              
ATOM   2819  H   GLY A 187      90.625 117.091  95.112  1.00  4.79              
ATOM   2820  CA  GLY A 187      91.733 117.486  96.909  1.00  4.79              
ATOM   2821  HA1 GLY A 187      91.157 116.666  97.330  1.00  4.79              
ATOM   2822  HA2 GLY A 187      91.615 118.359  97.551  1.00  4.79              
ATOM   2823  C   GLY A 187      93.196 117.063  96.925  1.00  4.79              
ATOM   2824  O   GLY A 187      93.964 117.531  97.768  1.00  4.79              
ATOM   2825  N   LEU A 188      93.584 116.266  95.928  1.00  4.85              
ATOM   2826  H   LEU A 188      92.877 115.923  95.285  1.00  4.85              
ATOM   2827  CA  LEU A 188      94.961 115.841  95.707  1.00  4.85              
ATOM   2828  HA  LEU A 188      95.300 115.339  96.615  1.00  4.85              
ATOM   2829  CB  LEU A 188      94.950 114.805  94.565  1.00  4.85              
ATOM   2830  HB1 LEU A 188      94.583 115.280  93.660  1.00  4.85              
ATOM   2831  HB2 LEU A 188      94.243 114.017  94.832  1.00  4.85              
ATOM   2832  CG  LEU A 188      96.293 114.148  94.207  1.00  4.85              
ATOM   2833  HG  LEU A 188      96.978 114.904  93.824  1.00  4.85              
ATOM   2834  CD1 LEU A 188      96.950 113.435  95.386  1.00  4.85              
ATOM   2835 1HD1 LEU A 188      97.850 112.921  95.047  1.00  4.85              
ATOM   2836 2HD1 LEU A 188      97.235 114.163  96.145  1.00  4.85              
ATOM   2837 3HD1 LEU A 188      96.256 112.713  95.816  1.00  4.85              
ATOM   2838  CD2 LEU A 188      96.035 113.110  93.111  1.00  4.85              
ATOM   2839 1HD2 LEU A 188      96.979 112.667  92.797  1.00  4.85              
ATOM   2840 2HD2 LEU A 188      95.372 112.323  93.474  1.00  4.85              
ATOM   2841 3HD2 LEU A 188      95.586 113.593  92.241  1.00  4.85              
ATOM   2842  C   LEU A 188      95.918 117.008  95.467  1.00  4.85              
ATOM   2843  O   LEU A 188      96.910 117.137  96.188  1.00  4.85              
ATOM   2844  N   ASN A 189      95.582 117.921  94.551  1.00  4.96              
ATOM   2845  H   ASN A 189      94.798 117.736  93.930  1.00  4.96              
ATOM   2846  CA  ASN A 189      96.432 119.109  94.359  1.00  4.96              
ATOM   2847  HA  ASN A 189      97.463 118.765  94.306  1.00  4.96              
ATOM   2848  CB  ASN A 189      96.090 119.739  92.990  1.00  4.96              
ATOM   2849  HB1 ASN A 189      96.575 120.709  92.901  1.00  4.96              
ATOM   2850  HB2 ASN A 189      95.012 119.879  92.902  1.00  4.96              
ATOM   2851  CG  ASN A 189      96.583 118.882  91.827  1.00  4.96              
ATOM   2852  OD1 ASN A 189      97.540 118.134  91.949  1.00  4.96              
ATOM   2853  ND2 ASN A 189      95.956 118.947  90.679  1.00  4.96              
ATOM   2854 1HD2 ASN A 189      95.081 119.455  90.533  1.00  4.96              
ATOM   2855 2HD2 ASN A 189      96.187 118.247  89.981  1.00  4.96              
ATOM   2856  C   ASN A 189      96.371 120.110  95.518  1.00  4.96              
ATOM   2857  O   ASN A 189      97.380 120.779  95.761  1.00  4.96              
ATOM   2858  N   TRP A 190      95.263 120.181  96.275  1.00  4.94              
ATOM   2859  H   TRP A 190      94.454 119.624  96.026  1.00  4.94              
ATOM   2860  CA  TRP A 190      95.275 120.910  97.553  1.00  4.94              
ATOM   2861  HA  TRP A 190      95.522 121.953  97.350  1.00  4.94              
ATOM   2862  CB  TRP A 190      93.908 120.892  98.226  1.00  4.94              
ATOM   2863  HB1 TRP A 190      93.604 119.867  98.421  1.00  4.94              
ATOM   2864  HB2 TRP A 190      93.182 121.324  97.540  1.00  4.94              
ATOM   2865  CG  TRP A 190      93.850 121.643  99.517  1.00  4.94              
ATOM   2866  CD1 TRP A 190      94.163 121.147 100.734  1.00  4.94              
ATOM   2867  HD1 TRP A 190      94.521 120.145 100.925  1.00  4.94              
ATOM   2868  NE1 TRP A 190      93.852 122.071 101.707  1.00  4.94              
ATOM   2869  HE1 TRP A 190      93.991 121.917 102.698  1.00  4.94              
ATOM   2870  CE2 TRP A 190      93.330 123.216 101.164  1.00  4.94              
ATOM   2871  CZ2 TRP A 190      92.782 124.374 101.721  1.00  4.94              
ATOM   2872  HZ2 TRP A 190      92.668 124.475 102.791  1.00  4.94              
ATOM   2873  CH2 TRP A 190      92.335 125.382 100.860  1.00  4.94              
ATOM   2874  HH2 TRP A 190      91.833 126.237 101.294  1.00  4.94              
ATOM   2875  CZ3 TRP A 190      92.562 125.281  99.469  1.00  4.94              
ATOM   2876  HZ3 TRP A 190      92.279 126.092  98.809  1.00  4.94              
ATOM   2877  CE3 TRP A 190      93.126 124.112  98.925  1.00  4.94              
ATOM   2878  HE3 TRP A 190      93.316 124.041  97.866  1.00  4.94              
ATOM   2879  CD2 TRP A 190      93.441 123.020  99.757  1.00  4.94              
ATOM   2880  C   TRP A 190      96.376 120.392  98.485  1.00  4.94              
ATOM   2881  O   TRP A 190      97.277 121.149  98.877  1.00  4.94              
ATOM   2882  N   LEU A 191      96.332 119.096  98.805  1.00  4.92              
ATOM   2883  H   LEU A 191      95.621 118.500  98.390  1.00  4.92              
ATOM   2884  CA  LEU A 191      97.252 118.529  99.787  1.00  4.92              
ATOM   2885  HA  LEU A 191      97.301 119.234 100.613  1.00  4.92              
ATOM   2886  CB  LEU A 191      96.681 117.217 100.358  1.00  4.92              
ATOM   2887  HB1 LEU A 191      97.441 116.744 100.980  1.00  4.92              
ATOM   2888  HB2 LEU A 191      96.447 116.549  99.528  1.00  4.92              
ATOM   2889  CG  LEU A 191      95.410 117.432 101.212  1.00  4.92              
ATOM   2890  HG  LEU A 191      94.682 117.988 100.624  1.00  4.92              
ATOM   2891  CD1 LEU A 191      94.755 116.105 101.590  1.00  4.92              
ATOM   2892 1HD1 LEU A 191      93.820 116.298 102.118  1.00  4.92              
ATOM   2893 2HD1 LEU A 191      94.530 115.536 100.688  1.00  4.92              
ATOM   2894 3HD1 LEU A 191      95.418 115.531 102.235  1.00  4.92              
ATOM   2895  CD2 LEU A 191      95.668 118.190 102.523  1.00  4.92              
ATOM   2896 1HD2 LEU A 191      94.727 118.333 103.054  1.00  4.92              
ATOM   2897 2HD2 LEU A 191      96.346 117.612 103.153  1.00  4.92              
ATOM   2898 3HD2 LEU A 191      96.115 119.163 102.337  1.00  4.92              
ATOM   2899  C   LEU A 191      98.706 118.459  99.316  1.00  4.92              
ATOM   2900  O   LEU A 191      99.597 118.697 100.136  1.00  4.92              
ATOM   2901  N   ILE A 192      98.980 118.305  98.011  1.00  5.03              
ATOM   2902  H   ILE A 192      98.243 118.069  97.353  1.00  5.03              
ATOM   2903  CA  ILE A 192     100.348 118.516  97.527  1.00  5.03              
ATOM   2904  HA  ILE A 192     100.979 117.970  98.230  1.00  5.03              
ATOM   2905  CB  ILE A 192     100.632 117.874  96.148  1.00  5.03              
ATOM   2906  HB  ILE A 192     100.054 116.950  96.084  1.00  5.03              
ATOM   2907  CG2 ILE A 192     100.234 118.777  94.976  1.00  5.03              
ATOM   2908 1HG2 ILE A 192      99.291 119.260  95.189  1.00  5.03              
ATOM   2909 2HG2 ILE A 192     100.998 119.540  94.813  1.00  5.03              
ATOM   2910 3HG2 ILE A 192     100.122 118.189  94.064  1.00  5.03              
ATOM   2911  CG1 ILE A 192     102.133 117.506  96.048  1.00  5.03              
ATOM   2912 1HG1 ILE A 192     102.400 116.878  96.900  1.00  5.03              
ATOM   2913 2HG1 ILE A 192     102.737 118.413  96.099  1.00  5.03              
ATOM   2914  CD1 ILE A 192     102.511 116.742  94.772  1.00  5.03              
ATOM   2915  HD1 ILE A 192     103.563 116.462  94.812  1.00  5.03              
ATOM   2916  HD2 ILE A 192     101.910 115.837  94.698  1.00  5.03              
ATOM   2917  HD3 ILE A 192     102.351 117.363  93.891  1.00  5.03              
ATOM   2918  C   ILE A 192     100.808 119.980  97.637  1.00  5.03              
ATOM   2919  O   ILE A 192     101.924 120.169  98.106  1.00  5.03              
ATOM   2920  N   SER A 193      99.985 121.006  97.329  1.00  5.13              
ATOM   2921  H   SER A 193      99.047 120.823  96.992  1.00  5.13              
ATOM   2922  CA  SER A 193     100.426 122.404  97.563  1.00  5.13              
ATOM   2923  HA  SER A 193     101.371 122.548  97.053  1.00  5.13              
ATOM   2924  CB  SER A 193      99.499 123.493  97.020  1.00  5.13              
ATOM   2925  HB1 SER A 193      99.734 123.649  95.970  1.00  5.13              
ATOM   2926  HB2 SER A 193      99.718 124.433  97.528  1.00  5.13              
ATOM   2927  OG  SER A 193      98.120 123.201  97.159  1.00  5.13              
ATOM   2928  HG  SER A 193      97.961 122.763  98.012  1.00  5.13              
ATOM   2929  C   SER A 193     100.742 122.715  99.020  1.00  5.13              
ATOM   2930  O   SER A 193     101.750 123.369  99.321  1.00  5.13              
ATOM   2931  N   LEU A 194      99.895 122.238  99.936  1.00  5.10              
ATOM   2932  H   LEU A 194      99.102 121.672  99.658  1.00  5.10              
ATOM   2933  CA  LEU A 194     100.191 122.413 101.349  1.00  5.10              
ATOM   2934  HA  LEU A 194     100.352 123.475 101.541  1.00  5.10              
ATOM   2935  CB  LEU A 194      98.996 121.950 102.211  1.00  5.10              
ATOM   2936  HB1 LEU A 194      99.297 122.058 103.248  1.00  5.10              
ATOM   2937  HB2 LEU A 194      98.819 120.888 102.036  1.00  5.10              
ATOM   2938  CG  LEU A 194      97.657 122.708 102.041  1.00  5.10              
ATOM   2939  HG  LEU A 194      97.167 122.363 101.133  1.00  5.10              
ATOM   2940  CD1 LEU A 194      96.739 122.399 103.233  1.00  5.10              
ATOM   2941 1HD1 LEU A 194      95.842 123.015 103.176  1.00  5.10              
ATOM   2942 2HD1 LEU A 194      96.470 121.345 103.226  1.00  5.10              
ATOM   2943 3HD1 LEU A 194      97.247 122.637 104.168  1.00  5.10              
ATOM   2944  CD2 LEU A 194      97.777 124.230 101.959  1.00  5.10              
ATOM   2945 1HD2 LEU A 194      98.390 124.519 101.107  1.00  5.10              
ATOM   2946 2HD2 LEU A 194      96.787 124.670 101.826  1.00  5.10              
ATOM   2947 3HD2 LEU A 194      98.207 124.616 102.880  1.00  5.10              
ATOM   2948  C   LEU A 194     101.509 121.716 101.719  1.00  5.10              
ATOM   2949  O   LEU A 194     102.340 122.340 102.370  1.00  5.10              
ATOM   2950  N   TYR A 195     101.774 120.496 101.231  1.00  5.13              
ATOM   2951  H   TYR A 195     101.068 120.009 100.692  1.00  5.13              
ATOM   2952  CA  TYR A 195     103.054 119.828 101.503  1.00  5.13              
ATOM   2953  HA  TYR A 195     103.190 119.818 102.585  1.00  5.13              
ATOM   2954  CB  TYR A 195     103.020 118.368 101.037  1.00  5.13              
ATOM   2955  HB1 TYR A 195     102.940 118.333  99.950  1.00  5.13              
ATOM   2956  HB2 TYR A 195     102.137 117.881 101.454  1.00  5.13              
ATOM   2957  CG  TYR A 195     104.255 117.602 101.485  1.00  5.13              
ATOM   2958  CD1 TYR A 195     104.334 117.116 102.802  1.00  5.13              
ATOM   2959  HD1 TYR A 195     103.521 117.286 103.488  1.00  5.13              
ATOM   2960  CE1 TYR A 195     105.495 116.459 103.246  1.00  5.13              
ATOM   2961  HE1 TYR A 195     105.570 116.070 104.247  1.00  5.13              
ATOM   2962  CZ  TYR A 195     106.613 116.355 102.402  1.00  5.13              
ATOM   2963  OH  TYR A 195     107.748 115.767 102.863  1.00  5.13              
ATOM   2964  HH  TYR A 195     108.476 115.821 102.244  1.00  5.13              
ATOM   2965  CE2 TYR A 195     106.551 116.868 101.088  1.00  5.13              
ATOM   2966  HE2 TYR A 195     107.424 116.818 100.463  1.00  5.13              
ATOM   2967  CD2 TYR A 195     105.365 117.475 100.627  1.00  5.13              
ATOM   2968  HD2 TYR A 195     105.316 117.906  99.639  1.00  5.13              
ATOM   2969  C   TYR A 195     104.288 120.544 100.930  1.00  5.13              
ATOM   2970  O   TYR A 195     105.320 120.635 101.593  1.00  5.13              
ATOM   2971  N   GLU A 196     104.187 121.095  99.720  1.00  5.28              
ATOM   2972  H   GLU A 196     103.306 120.988  99.222  1.00  5.28              
ATOM   2973  CA  GLU A 196     105.238 121.908  99.099  1.00  5.28              
ATOM   2974  HA  GLU A 196     106.129 121.311  98.921  1.00  5.28              
ATOM   2975  CB  GLU A 196     104.749 122.534  97.782  1.00  5.28              
ATOM   2976  HB1 GLU A 196     105.492 123.261  97.449  1.00  5.28              
ATOM   2977  HB2 GLU A 196     103.834 123.085  97.984  1.00  5.28              
ATOM   2978  CG  GLU A 196     104.485 121.598  96.610  1.00  5.28              
ATOM   2979  HG1 GLU A 196     104.063 120.657  96.958  1.00  5.28              
ATOM   2980  HG2 GLU A 196     105.436 121.373  96.125  1.00  5.28              
ATOM   2981  CD  GLU A 196     103.539 122.290  95.615  1.00  5.28              
ATOM   2982  OE1 GLU A 196     103.891 123.407  95.175  1.00  5.28              
ATOM   2983  OE2 GLU A 196     102.511 121.670  95.250  1.00  5.28              
ATOM   2984  C   GLU A 196     105.607 123.105  99.966  1.00  5.28              
ATOM   2985  O   GLU A 196     106.795 123.370 100.167  1.00  5.28              
ATOM   2986  N   ASN A 197     104.583 123.812 100.465  1.00  5.46              
ATOM   2987  H   ASN A 197     103.636 123.507 100.261  1.00  5.46              
ATOM   2988  CA  ASN A 197     104.775 124.953 101.355  1.00  5.46              
ATOM   2989  HA  ASN A 197     105.641 125.527 101.019  1.00  5.46              
ATOM   2990  CB  ASN A 197     103.532 125.864 101.290  1.00  5.46              
ATOM   2991  HB1 ASN A 197     103.596 126.618 102.075  1.00  5.46              
ATOM   2992  HB2 ASN A 197     102.631 125.277 101.462  1.00  5.46              
ATOM   2993  CG  ASN A 197     103.410 126.607  99.973  1.00  5.46              
ATOM   2994  OD1 ASN A 197     103.965 127.672  99.764  1.00  5.46              
ATOM   2995  ND2 ASN A 197     102.693 126.048  99.028  1.00  5.46              
ATOM   2996 1HD2 ASN A 197     102.340 125.111  99.164  1.00  5.46              
ATOM   2997 2HD2 ASN A 197     102.655 126.520  98.145  1.00  5.46              
ATOM   2998  C   ASN A 197     105.068 124.529 102.812  1.00  5.46              
ATOM   2999  O   ASN A 197     105.250 125.387 103.676  1.00  5.46              
ATOM   3000  N   GLY A 198     105.104 123.223 103.099  1.00  5.35              
ATOM   3001  H   GLY A 198     104.936 122.565 102.351  1.00  5.35              
ATOM   3002  CA  GLY A 198     105.449 122.669 104.402  1.00  5.35              
ATOM   3003  HA1 GLY A 198     106.399 123.095 104.725  1.00  5.35              
ATOM   3004  HA2 GLY A 198     105.579 121.592 104.289  1.00  5.35              
ATOM   3005  C   GLY A 198     104.429 122.901 105.511  1.00  5.35              
ATOM   3006  O   GLY A 198     104.793 123.119 106.665  1.00  5.35              
ATOM   3007  N   ILE A 199     103.147 122.845 105.160  1.00  5.24              
ATOM   3008  H   ILE A 199     102.931 122.647 104.188  1.00  5.24              
ATOM   3009  CA  ILE A 199     102.028 123.143 106.050  1.00  5.24              
ATOM   3010  HA  ILE A 199     102.426 123.201 107.063  1.00  5.24              
ATOM   3011  CB  ILE A 199     101.406 124.530 105.745  1.00  5.24              
ATOM   3012  HB  ILE A 199     100.475 124.598 106.307  1.00  5.24              
ATOM   3013  CG2 ILE A 199     102.341 125.637 106.263  1.00  5.24              
ATOM   3014 1HG2 ILE A 199     101.852 126.610 106.226  1.00  5.24              
ATOM   3015 2HG2 ILE A 199     102.618 125.440 107.299  1.00  5.24              
ATOM   3016 3HG2 ILE A 199     103.253 125.667 105.662  1.00  5.24              
ATOM   3017  CG1 ILE A 199     101.079 124.736 104.250  1.00  5.24              
ATOM   3018 1HG1 ILE A 199     100.429 123.926 103.928  1.00  5.24              
ATOM   3019 2HG1 ILE A 199     101.998 124.690 103.668  1.00  5.24              
ATOM   3020  CD1 ILE A 199     100.380 126.061 103.919  1.00  5.24              
ATOM   3021  HD1 ILE A 199     101.036 126.905 104.132  1.00  5.24              
ATOM   3022  HD2 ILE A 199     100.137 126.082 102.856  1.00  5.24              
ATOM   3023  HD3 ILE A 199      99.461 126.153 104.497  1.00  5.24              
ATOM   3024  C   ILE A 199     100.992 122.032 106.093  1.00  5.24              
ATOM   3025  O   ILE A 199     100.702 121.352 105.113  1.00  5.24              
ATOM   3026  N   ASN A 200     100.436 121.868 107.289  1.00  5.10              
ATOM   3027  H   ASN A 200     100.689 122.522 108.011  1.00  5.10              
ATOM   3028  CA  ASN A 200      99.567 120.765 107.671  1.00  5.10              
ATOM   3029  HA  ASN A 200      99.703 119.944 106.961  1.00  5.10              
ATOM   3030  CB  ASN A 200     100.064 120.284 109.040  1.00  5.10              
ATOM   3031  HB1 ASN A 200      99.385 119.545 109.448  1.00  5.10              
ATOM   3032  HB2 ASN A 200     100.089 121.133 109.722  1.00  5.10              
ATOM   3033  CG  ASN A 200     101.458 119.672 108.973  1.00  5.10              
ATOM   3034  OD1 ASN A 200     101.821 118.901 108.091  1.00  5.10              
ATOM   3035  ND2 ASN A 200     102.296 119.995 109.926  1.00  5.10              
ATOM   3036 1HD2 ASN A 200     101.987 120.600 110.676  1.00  5.10              
ATOM   3037 2HD2 ASN A 200     103.245 119.664 109.851  1.00  5.10              
ATOM   3038  C   ASN A 200      98.106 121.189 107.594  1.00  5.10              
ATOM   3039  O   ASN A 200      97.784 122.358 107.809  1.00  5.10              
ATOM   3040  N   GLY A 201      97.239 120.243 107.229  1.00  5.01              
ATOM   3041  H   GLY A 201      97.546 119.280 107.182  1.00  5.01              
ATOM   3042  CA  GLY A 201      95.901 120.601 106.698  1.00  5.01              
ATOM   3043  HA1 GLY A 201      95.930 120.621 105.610  1.00  5.01              
ATOM   3044  HA2 GLY A 201      95.598 121.589 107.049  1.00  5.01              
ATOM   3045  C   GLY A 201      94.845 119.581 107.148  1.00  5.01              
ATOM   3046  O   GLY A 201      95.111 118.472 107.658  1.00  5.01              
ATOM   3047  N   ILE A 202      93.597 119.996 106.956  1.00  4.52              
ATOM   3048  H   ILE A 202      93.443 120.936 106.601  1.00  4.52              
ATOM   3049  CA  ILE A 202      92.444 119.245 107.439  1.00  4.52              
ATOM   3050  HA  ILE A 202      92.759 118.279 107.830  1.00  4.52              
ATOM   3051  CB  ILE A 202      91.727 120.000 108.588  1.00  4.52              
ATOM   3052  HB  ILE A 202      91.321 120.931 108.189  1.00  4.52              
ATOM   3053  CG2 ILE A 202      90.550 119.150 109.106  1.00  4.52              
ATOM   3054 1HG2 ILE A 202      89.978 119.704 109.849  1.00  4.52              
ATOM   3055 2HG2 ILE A 202      89.867 118.909 108.294  1.00  4.52              
ATOM   3056 3HG2 ILE A 202      90.914 118.221 109.543  1.00  4.52              
ATOM   3057  CG1 ILE A 202      92.703 120.379 109.728  1.00  4.52              
ATOM   3058 1HG1 ILE A 202      93.434 121.083 109.332  1.00  4.52              
ATOM   3059 2HG1 ILE A 202      93.239 119.491 110.062  1.00  4.52              
ATOM   3060  CD1 ILE A 202      92.050 121.052 110.944  1.00  4.52              
ATOM   3061  HD1 ILE A 202      92.823 121.411 111.623  1.00  4.52              
ATOM   3062  HD2 ILE A 202      91.446 121.900 110.618  1.00  4.52              
ATOM   3063  HD3 ILE A 202      91.426 120.341 111.486  1.00  4.52              
ATOM   3064  C   ILE A 202      91.494 118.995 106.280  1.00  4.52              
ATOM   3065  O   ILE A 202      90.823 119.916 105.809  1.00  4.52              
ATOM   3066  N   LEU A 203      91.409 117.737 105.860  1.00  4.48              
ATOM   3067  H   LEU A 203      91.908 117.037 106.404  1.00  4.48              
ATOM   3068  CA  LEU A 203      90.347 117.276 104.979  1.00  4.48              
ATOM   3069  HA  LEU A 203      90.172 118.028 104.215  1.00  4.48              
ATOM   3070  CB  LEU A 203      90.806 115.961 104.299  1.00  4.48              
ATOM   3071  HB1 LEU A 203      90.564 115.138 104.965  1.00  4.48              
ATOM   3072  HB2 LEU A 203      91.892 115.991 104.185  1.00  4.48              
ATOM   3073  CG  LEU A 203      90.217 115.640 102.910  1.00  4.48              
ATOM   3074  HG  LEU A 203      90.467 116.442 102.225  1.00  4.48              
ATOM   3075  CD1 LEU A 203      90.816 114.352 102.342  1.00  4.48              
ATOM   3076 1HD1 LEU A 203      90.426 114.179 101.339  1.00  4.48              
ATOM   3077 2HD1 LEU A 203      91.900 114.443 102.288  1.00  4.48              
ATOM   3078 3HD1 LEU A 203      90.553 113.504 102.972  1.00  4.48              
ATOM   3079  CD2 LEU A 203      88.704 115.452 102.940  1.00  4.48              
ATOM   3080 1HD2 LEU A 203      88.355 115.126 101.960  1.00  4.48              
ATOM   3081 2HD2 LEU A 203      88.459 114.710 103.692  1.00  4.48              
ATOM   3082 3HD2 LEU A 203      88.206 116.383 103.182  1.00  4.48              
ATOM   3083  C   LEU A 203      89.083 117.088 105.824  1.00  4.48              
ATOM   3084  O   LEU A 203      89.079 116.310 106.792  1.00  4.48              
ATOM   3085  N   ALA A 204      88.060 117.849 105.432  1.00  4.66              
ATOM   3086  H   ALA A 204      88.245 118.489 104.667  1.00  4.66              
ATOM   3087  CA  ALA A 204      86.794 118.083 106.117  1.00  4.66              
ATOM   3088  HA  ALA A 204      86.659 117.299 106.863  1.00  4.66              
ATOM   3089  CB  ALA A 204      86.893 119.431 106.837  1.00  4.66              
ATOM   3090  HB1 ALA A 204      85.976 119.615 107.396  1.00  4.66              
ATOM   3091  HB2 ALA A 204      87.737 119.421 107.525  1.00  4.66              
ATOM   3092  HB3 ALA A 204      87.031 120.233 106.113  1.00  4.66              
ATOM   3093  C   ALA A 204      85.553 118.026 105.205  1.00  4.66              
ATOM   3094  O   ALA A 204      84.466 118.481 105.578  1.00  4.66              
ATOM   3095  N   ASP A 205      85.707 117.445 104.014  1.00  4.65              
ATOM   3096  H   ASP A 205      86.643 117.234 103.710  1.00  4.65              
ATOM   3097  CA  ASP A 205      84.576 116.865 103.265  1.00  4.65              
ATOM   3098  HA  ASP A 205      84.034 117.700 102.818  1.00  4.65              
ATOM   3099  CB  ASP A 205      85.082 115.995 102.099  1.00  4.65              
ATOM   3100  HB1 ASP A 205      84.239 115.447 101.681  1.00  4.65              
ATOM   3101  HB2 ASP A 205      85.772 115.255 102.500  1.00  4.65              
ATOM   3102  CG  ASP A 205      85.768 116.729 100.935  1.00  4.65              
ATOM   3103  OD1 ASP A 205      85.524 117.934 100.685  1.00  4.65              
ATOM   3104  OD2 ASP A 205      86.550 116.047 100.234  1.00  4.65              
ATOM   3105  C   ASP A 205      83.538 116.088 104.105  1.00  4.65              
ATOM   3106  O   ASP A 205      83.827 115.514 105.154  1.00  4.65              
ATOM   3107  N   GLU A 206      82.312 116.052 103.582  1.00  4.60              
ATOM   3108  H   GLU A 206      82.162 116.621 102.761  1.00  4.60              
ATOM   3109  CA  GLU A 206      81.170 115.253 104.038  1.00  4.60              
ATOM   3110  HA  GLU A 206      80.909 115.565 105.051  1.00  4.60              
ATOM   3111  CB  GLU A 206      79.991 115.553 103.099  1.00  4.60              
ATOM   3112  HB1 GLU A 206      79.181 114.842 103.264  1.00  4.60              
ATOM   3113  HB2 GLU A 206      80.316 115.455 102.064  1.00  4.60              
ATOM   3114  CG  GLU A 206      79.441 116.964 103.321  1.00  4.60              
ATOM   3115  HG1 GLU A 206      78.772 117.207 102.498  1.00  4.60              
ATOM   3116  HG2 GLU A 206      80.246 117.700 103.336  1.00  4.60              
ATOM   3117  CD  GLU A 206      78.649 117.014 104.619  1.00  4.60              
ATOM   3118  OE1 GLU A 206      77.441 116.701 104.526  1.00  4.60              
ATOM   3119  OE2 GLU A 206      79.263 117.295 105.673  1.00  4.60              
ATOM   3120  C   GLU A 206      81.460 113.742 104.109  1.00  4.60              
ATOM   3121  O   GLU A 206      82.531 113.237 103.764  1.00  4.60              
ATOM   3122  N   MET A 207      80.480 112.992 104.593  1.00  4.55              
ATOM   3123  H   MET A 207      79.629 113.465 104.868  1.00  4.55              
ATOM   3124  CA  MET A 207      80.400 111.548 104.373  1.00  4.55              
ATOM   3125  HA  MET A 207      81.383 111.082 104.454  1.00  4.55              
ATOM   3126  CB  MET A 207      79.438 110.956 105.421  1.00  4.55              
ATOM   3127  HB1 MET A 207      79.323 109.886 105.245  1.00  4.55              
ATOM   3128  HB2 MET A 207      78.459 111.419 105.286  1.00  4.55              
ATOM   3129  CG  MET A 207      79.875 111.154 106.878  1.00  4.55              
ATOM   3130  HG1 MET A 207      80.210 112.179 107.033  1.00  4.55              
ATOM   3131  HG2 MET A 207      80.717 110.490 107.079  1.00  4.55              
ATOM   3132  SD  MET A 207      78.563 110.805 108.082  1.00  4.55              
ATOM   3133  CE  MET A 207      77.552 112.306 107.916  1.00  4.55              
ATOM   3134  HE1 MET A 207      76.781 112.316 108.686  1.00  4.55              
ATOM   3135  HE2 MET A 207      78.175 113.193 108.037  1.00  4.55              
ATOM   3136  HE3 MET A 207      77.074 112.333 106.936  1.00  4.55              
ATOM   3137  C   MET A 207      79.792 111.261 102.985  1.00  4.55              
ATOM   3138  O   MET A 207      79.131 112.110 102.384  1.00  4.55              
ATOM   3139  N   GLY A 208      79.998 110.040 102.485  1.00  4.57              
ATOM   3140  H   GLY A 208      80.532 109.404 103.053  1.00  4.57              
ATOM   3141  CA  GLY A 208      80.142 109.865 101.040  1.00  4.57              
ATOM   3142  HA1 GLY A 208      79.343 110.391 100.517  1.00  4.57              
ATOM   3143  HA2 GLY A 208      80.119 108.809 100.772  1.00  4.57              
ATOM   3144  C   GLY A 208      81.491 110.459 100.650  1.00  4.57              
ATOM   3145  O   GLY A 208      82.430 110.330 101.433  1.00  4.57              
ATOM   3146  N   LEU A 209      81.583 111.091  99.478  1.00  4.62              
ATOM   3147  H   LEU A 209      80.741 111.135  98.923  1.00  4.62              
ATOM   3148  CA  LEU A 209      82.736 111.852  98.952  1.00  4.62              
ATOM   3149  HA  LEU A 209      82.539 112.006  97.892  1.00  4.62              
ATOM   3150  CB  LEU A 209      82.791 113.258  99.604  1.00  4.62              
ATOM   3151  HB1 LEU A 209      83.817 113.623  99.540  1.00  4.62              
ATOM   3152  HB2 LEU A 209      82.550 113.189 100.667  1.00  4.62              
ATOM   3153  CG  LEU A 209      81.908 114.332  98.936  1.00  4.62              
ATOM   3154  HG  LEU A 209      82.114 114.348  97.867  1.00  4.62              
ATOM   3155  CD1 LEU A 209      80.412 114.091  99.137  1.00  4.62              
ATOM   3156 1HD1 LEU A 209      79.855 114.940  98.741  1.00  4.62              
ATOM   3157 2HD1 LEU A 209      80.104 113.203  98.587  1.00  4.62              
ATOM   3158 3HD1 LEU A 209      80.188 113.968 100.197  1.00  4.62              
ATOM   3159  CD2 LEU A 209      82.257 115.710  99.502  1.00  4.62              
ATOM   3160 1HD2 LEU A 209      81.651 116.477  99.020  1.00  4.62              
ATOM   3161 2HD2 LEU A 209      82.083 115.733 100.575  1.00  4.62              
ATOM   3162 3HD2 LEU A 209      83.307 115.930  99.304  1.00  4.62              
ATOM   3163  C   LEU A 209      84.144 111.181  98.979  1.00  4.62              
ATOM   3164  O   LEU A 209      85.116 111.720  98.449  1.00  4.62              
ATOM   3165  N   GLY A 210      84.290 109.986  99.545  1.00  4.60              
ATOM   3166  H   GLY A 210      83.498 109.630 100.060  1.00  4.60              
ATOM   3167  CA  GLY A 210      85.474 109.148  99.428  1.00  4.60              
ATOM   3168  HA1 GLY A 210      85.607 108.899  98.377  1.00  4.60              
ATOM   3169  HA2 GLY A 210      85.298 108.222  99.976  1.00  4.60              
ATOM   3170  C   GLY A 210      86.802 109.749  99.937  1.00  4.60              
ATOM   3171  O   GLY A 210      87.866 109.649  99.303  1.00  4.60              
ATOM   3172  N   LYS A 211      86.754 110.349 101.131  1.00  4.66              
ATOM   3173  H   LYS A 211      85.842 110.485 101.549  1.00  4.66              
ATOM   3174  CA  LYS A 211      87.940 110.875 101.831  1.00  4.66              
ATOM   3175  HA  LYS A 211      88.300 111.753 101.288  1.00  4.66              
ATOM   3176  CB  LYS A 211      87.574 111.314 103.253  1.00  4.66              
ATOM   3177  HB1 LYS A 211      88.492 111.620 103.761  1.00  4.66              
ATOM   3178  HB2 LYS A 211      87.138 110.478 103.803  1.00  4.66              
ATOM   3179  CG  LYS A 211      86.603 112.500 103.237  1.00  4.66              
ATOM   3180  HG1 LYS A 211      85.625 112.188 102.866  1.00  4.66              
ATOM   3181  HG2 LYS A 211      86.993 113.257 102.560  1.00  4.66              
ATOM   3182  CD  LYS A 211      86.453 113.111 104.634  1.00  4.66              
ATOM   3183  HD1 LYS A 211      86.015 114.105 104.531  1.00  4.66              
ATOM   3184  HD2 LYS A 211      87.432 113.238 105.099  1.00  4.66              
ATOM   3185  CE  LYS A 211      85.585 112.238 105.542  1.00  4.66              
ATOM   3186  HE1 LYS A 211      86.200 111.903 106.384  1.00  4.66              
ATOM   3187  HE2 LYS A 211      85.239 111.357 104.994  1.00  4.66              
ATOM   3188  NZ  LYS A 211      84.433 113.017 106.031  1.00  4.66              
ATOM   3189  HZ1 LYS A 211      83.957 112.553 106.785  1.00  4.66              
ATOM   3190  HZ2 LYS A 211      84.771 113.921 106.366  1.00  4.66              
ATOM   3191  HZ3 LYS A 211      83.791 113.251 105.272  1.00  4.66              
ATOM   3192  C   LYS A 211      89.138 109.917 101.875  1.00  4.66              
ATOM   3193  O   LYS A 211      90.273 110.324 101.615  1.00  4.66              
ATOM   3194  N   THR A 212      88.858 108.646 102.155  1.00  4.50              
ATOM   3195  H   THR A 212      87.897 108.398 102.333  1.00  4.50              
ATOM   3196  CA  THR A 212      89.828 107.542 102.139  1.00  4.50              
ATOM   3197  HA  THR A 212      90.565 107.722 102.921  1.00  4.50              
ATOM   3198  CB  THR A 212      89.136 106.197 102.448  1.00  4.50              
ATOM   3199  HB  THR A 212      89.707 105.379 102.005  1.00  4.50              
ATOM   3200  CG2 THR A 212      89.037 105.959 103.948  1.00  4.50              
ATOM   3201 1HG2 THR A 212      88.599 104.979 104.144  1.00  4.50              
ATOM   3202 2HG2 THR A 212      90.038 105.977 104.375  1.00  4.50              
ATOM   3203 3HG2 THR A 212      88.436 106.733 104.424  1.00  4.50              
ATOM   3204  OG1 THR A 212      87.804 106.162 101.967  1.00  4.50              
ATOM   3205  HG1 THR A 212      87.476 105.270 102.140  1.00  4.50              
ATOM   3206  C   THR A 212      90.604 107.428 100.836  1.00  4.50              
ATOM   3207  O   THR A 212      91.829 107.328 100.836  1.00  4.50              
ATOM   3208  N   LEU A 213      89.891 107.503  99.718  1.00  4.60              
ATOM   3209  H   LEU A 213      88.893 107.627  99.812  1.00  4.60              
ATOM   3210  CA  LEU A 213      90.419 107.418  98.363  1.00  4.60              
ATOM   3211  HA  LEU A 213      90.972 106.491  98.227  1.00  4.60              
ATOM   3212  CB  LEU A 213      89.229 107.445  97.380  1.00  4.60              
ATOM   3213  HB1 LEU A 213      89.660 107.477  96.385  1.00  4.60              
ATOM   3214  HB2 LEU A 213      88.710 108.391  97.479  1.00  4.60              
ATOM   3215  CG  LEU A 213      88.178 106.309  97.399  1.00  4.60              
ATOM   3216  HG  LEU A 213      88.632 105.396  97.027  1.00  4.60              
ATOM   3217  CD1 LEU A 213      87.549 105.960  98.750  1.00  4.60              
ATOM   3218 1HD1 LEU A 213      86.727 105.258  98.602  1.00  4.60              
ATOM   3219 2HD1 LEU A 213      88.289 105.464  99.376  1.00  4.60              
ATOM   3220 3HD1 LEU A 213      87.178 106.854  99.241  1.00  4.60              
ATOM   3221  CD2 LEU A 213      87.025 106.721  96.473  1.00  4.60              
ATOM   3222 1HD2 LEU A 213      86.353 105.876  96.323  1.00  4.60              
ATOM   3223 2HD2 LEU A 213      86.474 107.552  96.907  1.00  4.60              
ATOM   3224 3HD2 LEU A 213      87.408 107.050  95.507  1.00  4.60              
ATOM   3225  C   LEU A 213      91.335 108.605  98.061  1.00  4.60              
ATOM   3226  O   LEU A 213      92.409 108.435  97.470  1.00  4.60              
ATOM   3227  N   GLN A 214      90.928 109.809  98.492  1.00  4.65              
ATOM   3228  H   GLN A 214      90.026 109.893  98.944  1.00  4.65              
ATOM   3229  CA  GLN A 214      91.800 110.988  98.342  1.00  4.65              
ATOM   3230  HA  GLN A 214      92.054 111.094  97.285  1.00  4.65              
ATOM   3231  CB  GLN A 214      91.041 112.271  98.775  1.00  4.65              
ATOM   3232  HB1 GLN A 214      91.725 113.117  98.694  1.00  4.65              
ATOM   3233  HB2 GLN A 214      90.746 112.181  99.821  1.00  4.65              
ATOM   3234  CG  GLN A 214      89.785 112.586  97.932  1.00  4.65              
ATOM   3235  HG1 GLN A 214      89.082 111.758  98.012  1.00  4.65              
ATOM   3236  HG2 GLN A 214      90.086 112.673  96.889  1.00  4.65              
ATOM   3237  CD  GLN A 214      89.073 113.888  98.334  1.00  4.65              
ATOM   3238  OE1 GLN A 214      89.611 114.984  98.219  1.00  4.65              
ATOM   3239  NE2 GLN A 214      87.829 113.834  98.769  1.00  4.65              
ATOM   3240 1HE2 GLN A 214      87.303 112.974  98.782  1.00  4.65              
ATOM   3241 2HE2 GLN A 214      87.406 114.683  99.150  1.00  4.65              
ATOM   3242  C   GLN A 214      93.122 110.859  99.100  1.00  4.65              
ATOM   3243  O   GLN A 214      94.178 111.132  98.528  1.00  4.65              
ATOM   3244  N   THR A 215      93.090 110.418 100.366  1.00  4.67              
ATOM   3245  H   THR A 215      92.199 110.170 100.786  1.00  4.67              
ATOM   3246  CA  THR A 215      94.337 110.300 101.150  1.00  4.67              
ATOM   3247  HA  THR A 215      94.910 111.210 100.979  1.00  4.67              
ATOM   3248  CB  THR A 215      94.043 110.298 102.663  1.00  4.67              
ATOM   3249  HB  THR A 215      93.369 111.129 102.874  1.00  4.67              
ATOM   3250  CG2 THR A 215      93.394 109.027 103.183  1.00  4.67              
ATOM   3251 1HG2 THR A 215      93.214 109.119 104.248  1.00  4.67              
ATOM   3252 2HG2 THR A 215      92.433 108.900 102.697  1.00  4.67              
ATOM   3253 3HG2 THR A 215      94.026 108.159 102.992  1.00  4.67              
ATOM   3254  OG1 THR A 215      95.212 110.505 103.415  1.00  4.67              
ATOM   3255  HG1 THR A 215      94.973 110.490 104.344  1.00  4.67              
ATOM   3256  C   THR A 215      95.237 109.155 100.695  1.00  4.67              
ATOM   3257  O   THR A 215      96.450 109.324 100.672  1.00  4.67              
ATOM   3258  N   ILE A 216      94.695 108.030 100.209  1.00  4.69              
ATOM   3259  H   ILE A 216      93.690 107.884 100.264  1.00  4.69              
ATOM   3260  CA  ILE A 216      95.549 106.990  99.601  1.00  4.69              
ATOM   3261  HA  ILE A 216      96.404 106.870 100.266  1.00  4.69              
ATOM   3262  CB  ILE A 216      94.882 105.606  99.563  1.00  4.69              
ATOM   3263  HB  ILE A 216      95.605 104.895  99.159  1.00  4.69              
ATOM   3264  CG2 ILE A 216      94.569 105.158 101.006  1.00  4.69              
ATOM   3265 1HG2 ILE A 216      94.309 104.098 101.023  1.00  4.69              
ATOM   3266 2HG2 ILE A 216      95.441 105.302 101.641  1.00  4.69              
ATOM   3267 3HG2 ILE A 216      93.743 105.732 101.424  1.00  4.69              
ATOM   3268  CG1 ILE A 216      93.663 105.618  98.630  1.00  4.69              
ATOM   3269 1HG1 ILE A 216      94.001 105.640  97.593  1.00  4.69              
ATOM   3270 2HG1 ILE A 216      93.087 106.510  98.820  1.00  4.69              
ATOM   3271  CD1 ILE A 216      92.730 104.433  98.811  1.00  4.69              
ATOM   3272  HD1 ILE A 216      91.945 104.482  98.061  1.00  4.69              
ATOM   3273  HD2 ILE A 216      93.293 103.511  98.698  1.00  4.69              
ATOM   3274  HD3 ILE A 216      92.262 104.469  99.794  1.00  4.69              
ATOM   3275  C   ILE A 216      96.172 107.388  98.259  1.00  4.69              
ATOM   3276  O   ILE A 216      97.360 107.128  98.042  1.00  4.69              
ATOM   3277  N   SER A 217      95.424 108.098  97.408  1.00  4.77              
ATOM   3278  H   SER A 217      94.450 108.272  97.632  1.00  4.77              
ATOM   3279  CA  SER A 217      95.995 108.701  96.195  1.00  4.77              
ATOM   3280  HA  SER A 217      96.391 107.912  95.554  1.00  4.77              
ATOM   3281  CB  SER A 217      94.944 109.482  95.403  1.00  4.77              
ATOM   3282  HB1 SER A 217      95.414 109.909  94.515  1.00  4.77              
ATOM   3283  HB2 SER A 217      94.543 110.293  96.012  1.00  4.77              
ATOM   3284  OG  SER A 217      93.893 108.634  95.000  1.00  4.77              
ATOM   3285  HG  SER A 217      93.314 108.470  95.760  1.00  4.77              
ATOM   3286  C   SER A 217      97.150 109.653  96.543  1.00  4.77              
ATOM   3287  O   SER A 217      98.226 109.602  95.940  1.00  4.77              
ATOM   3288  N   LEU A 218      96.944 110.471  97.581  1.00  4.82              
ATOM   3289  H   LEU A 218      96.040 110.442  98.035  1.00  4.82              
ATOM   3290  CA  LEU A 218      97.937 111.397  98.108  1.00  4.82              
ATOM   3291  HA  LEU A 218      98.246 112.059  97.301  1.00  4.82              
ATOM   3292  CB  LEU A 218      97.318 112.251  99.228  1.00  4.82              
ATOM   3293  HB1 LEU A 218      96.950 111.589 100.003  1.00  4.82              
ATOM   3294  HB2 LEU A 218      96.463 112.798  98.828  1.00  4.82              
ATOM   3295  CG  LEU A 218      98.293 113.243  99.887  1.00  4.82              
ATOM   3296  HG  LEU A 218      99.208 112.736 100.191  1.00  4.82              
ATOM   3297  CD1 LEU A 218      98.653 114.387  98.939  1.00  4.82              
ATOM   3298 1HD1 LEU A 218      99.252 115.128  99.469  1.00  4.82              
ATOM   3299 2HD1 LEU A 218      99.239 114.004  98.105  1.00  4.82              
ATOM   3300 3HD1 LEU A 218      97.749 114.858  98.557  1.00  4.82              
ATOM   3301  CD2 LEU A 218      97.651 113.807 101.152  1.00  4.82              
ATOM   3302 1HD2 LEU A 218      98.322 114.529 101.618  1.00  4.82              
ATOM   3303 2HD2 LEU A 218      96.713 114.285 100.890  1.00  4.82              
ATOM   3304 3HD2 LEU A 218      97.457 113.000 101.860  1.00  4.82              
ATOM   3305  C   LEU A 218      99.198 110.672  98.586  1.00  4.82              
ATOM   3306  O   LEU A 218     100.297 111.078  98.213  1.00  4.82              
ATOM   3307  N   LEU A 219      99.073 109.582  99.346  1.00  4.86              
ATOM   3308  H   LEU A 219      98.144 109.324  99.667  1.00  4.86              
ATOM   3309  CA  LEU A 219     100.229 108.797  99.796  1.00  4.86              
ATOM   3310  HA  LEU A 219     100.890 109.450 100.366  1.00  4.86              
ATOM   3311  CB  LEU A 219      99.814 107.610 100.686  1.00  4.86              
ATOM   3312  HB1 LEU A 219     100.741 107.104 100.964  1.00  4.86              
ATOM   3313  HB2 LEU A 219      99.242 106.899 100.088  1.00  4.86              
ATOM   3314  CG  LEU A 219      99.012 107.892 101.969  1.00  4.86              
ATOM   3315  HG  LEU A 219      97.960 107.709 101.769  1.00  4.86              
ATOM   3316  CD1 LEU A 219      99.435 106.895 103.048  1.00  4.86              
ATOM   3317 1HD1 LEU A 219      98.803 107.012 103.927  1.00  4.86              
ATOM   3318 2HD1 LEU A 219      99.336 105.879 102.674  1.00  4.86              
ATOM   3319 3HD1 LEU A 219     100.475 107.066 103.323  1.00  4.86              
ATOM   3320  CD2 LEU A 219      99.161 109.306 102.533  1.00  4.86              
ATOM   3321 1HD2 LEU A 219      98.652 109.372 103.491  1.00  4.86              
ATOM   3322 2HD2 LEU A 219     100.215 109.556 102.639  1.00  4.86              
ATOM   3323 3HD2 LEU A 219      98.687 110.031 101.874  1.00  4.86              
ATOM   3324  C   LEU A 219     101.044 108.244  98.620  1.00  4.86              
ATOM   3325  O   LEU A 219     102.283 108.246  98.669  1.00  4.86              
ATOM   3326  N   GLY A 220     100.304 107.836  97.580  1.00  4.91              
ATOM   3327  H   GLY A 220      99.298 107.867  97.699  1.00  4.91              
ATOM   3328  CA  GLY A 220     100.790 107.295  96.314  1.00  4.91              
ATOM   3329  HA1 GLY A 220      99.962 106.766  95.844  1.00  4.91              
ATOM   3330  HA2 GLY A 220     101.573 106.567  96.522  1.00  4.91              
ATOM   3331  C   GLY A 220     101.332 108.288  95.267  1.00  4.91              
ATOM   3332  O   GLY A 220     101.953 107.905  94.265  1.00  4.91              
ATOM   3333  N   TYR A 221     101.240 109.576  95.562  1.00  4.99              
ATOM   3334  H   TYR A 221     100.694 109.821  96.375  1.00  4.99              
ATOM   3335  CA  TYR A 221     101.938 110.630  94.822  1.00  4.99              
ATOM   3336  HA  TYR A 221     102.426 110.182  93.962  1.00  4.99              
ATOM   3337  CB  TYR A 221     100.907 111.654  94.308  1.00  4.99              
ATOM   3338  HB1 TYR A 221     100.782 112.439  95.056  1.00  4.99              
ATOM   3339  HB2 TYR A 221      99.940 111.159  94.200  1.00  4.99              
ATOM   3340  CG  TYR A 221     101.223 112.266  92.953  1.00  4.99              
ATOM   3341  CD1 TYR A 221     101.604 111.443  91.870  1.00  4.99              
ATOM   3342  HD1 TYR A 221     101.675 110.370  91.990  1.00  4.99              
ATOM   3343  CE1 TYR A 221     101.893 112.013  90.618  1.00  4.99              
ATOM   3344  HE1 TYR A 221     102.211 111.402  89.787  1.00  4.99              
ATOM   3345  CZ  TYR A 221     101.759 113.400  90.424  1.00  4.99              
ATOM   3346  OH  TYR A 221     102.000 113.918  89.195  1.00  4.99              
ATOM   3347  HH  TYR A 221     101.820 114.859  89.151  1.00  4.99              
ATOM   3348  CE2 TYR A 221     101.334 114.222  91.489  1.00  4.99              
ATOM   3349  HE2 TYR A 221     101.200 115.281  91.329  1.00  4.99              
ATOM   3350  CD2 TYR A 221     101.067 113.653  92.750  1.00  4.99              
ATOM   3351  HD2 TYR A 221     100.709 114.280  93.555  1.00  4.99              
ATOM   3352  C   TYR A 221     103.086 111.217  95.663  1.00  4.99              
ATOM   3353  O   TYR A 221     104.104 111.656  95.118  1.00  4.99              
ATOM   3354  N   MET A 222     102.985 111.119  96.996  1.00  5.03              
ATOM   3355  H   MET A 222     102.124 110.750  97.383  1.00  5.03              
ATOM   3356  CA  MET A 222     104.080 111.388  97.919  1.00  5.03              
ATOM   3357  HA  MET A 222     104.427 112.406  97.736  1.00  5.03              
ATOM   3358  CB  MET A 222     103.656 111.301  99.393  1.00  5.03              
ATOM   3359  HB1 MET A 222     104.558 111.168  99.989  1.00  5.03              
ATOM   3360  HB2 MET A 222     103.019 110.439  99.568  1.00  5.03              
ATOM   3361  CG  MET A 222     102.943 112.563  99.880  1.00  5.03              
ATOM   3362  HG1 MET A 222     101.881 112.483  99.648  1.00  5.03              
ATOM   3363  HG2 MET A 222     103.339 113.436  99.361  1.00  5.03              
ATOM   3364  SD  MET A 222     103.140 112.830 101.659  1.00  5.03              
ATOM   3365  CE  MET A 222     104.850 113.433 101.703  1.00  5.03              
ATOM   3366  HE1 MET A 222     105.156 113.618 102.732  1.00  5.03              
ATOM   3367  HE2 MET A 222     105.518 112.692 101.272  1.00  5.03              
ATOM   3368  HE3 MET A 222     104.920 114.362 101.138  1.00  5.03              
ATOM   3369  C   MET A 222     105.296 110.490  97.634  1.00  5.03              
ATOM   3370  O   MET A 222     106.282 110.920  97.008  1.00  5.03              
ATOM   3371  N   LYS A 223     105.184 109.210  98.001  1.00  5.10              
ATOM   3372  H   LYS A 223     104.325 108.934  98.470  1.00  5.10              
ATOM   3373  CA  LYS A 223     105.827 108.138  97.235  1.00  5.10              
ATOM   3374  HA  LYS A 223     106.841 108.383  96.925  1.00  5.10              
ATOM   3375  CB  LYS A 223     105.786 106.854  98.103  1.00  5.10              
ATOM   3376  HB1 LYS A 223     104.806 106.810  98.586  1.00  5.10              
ATOM   3377  HB2 LYS A 223     106.509 106.938  98.905  1.00  5.10              
ATOM   3378  CG  LYS A 223     105.976 105.484  97.425  1.00  5.10              
ATOM   3379  HG1 LYS A 223     105.268 105.384  96.602  1.00  5.10              
ATOM   3380  HG2 LYS A 223     105.707 104.748  98.179  1.00  5.10              
ATOM   3381  CD  LYS A 223     107.381 105.137  96.906  1.00  5.10              
ATOM   3382  HD1 LYS A 223     108.142 105.550  97.562  1.00  5.10              
ATOM   3383  HD2 LYS A 223     107.508 105.596  95.925  1.00  5.10              
ATOM   3384  CE  LYS A 223     107.570 103.608  96.775  1.00  5.10              
ATOM   3385  HE1 LYS A 223     108.470 103.409  96.184  1.00  5.10              
ATOM   3386  HE2 LYS A 223     106.726 103.196  96.215  1.00  5.10              
ATOM   3387  NZ  LYS A 223     107.692 102.906  98.085  1.00  5.10              
ATOM   3388  HZ1 LYS A 223     106.939 103.110  98.740  1.00  5.10              
ATOM   3389  HZ2 LYS A 223     107.752 101.892  97.978  1.00  5.10              
ATOM   3390  HZ3 LYS A 223     108.537 103.137  98.584  1.00  5.10              
ATOM   3391  C   LYS A 223     104.875 108.003  95.984  1.00  5.10              
ATOM   3392  O   LYS A 223     103.723 107.799  96.298  1.00  5.10              
ATOM   3393  N   HIS A 224     105.055 108.151  94.628  1.00  5.16              
ATOM   3394  H   HIS A 224     104.130 108.121  94.208  1.00  5.16              
ATOM   3395  CA  HIS A 224     106.152 108.007  93.591  1.00  5.16              
ATOM   3396  HA  HIS A 224     107.096 107.870  94.122  1.00  5.16              
ATOM   3397  CB  HIS A 224     105.896 106.709  92.806  1.00  5.16              
ATOM   3398  HB1 HIS A 224     105.283 106.911  91.927  1.00  5.16              
ATOM   3399  HB2 HIS A 224     105.348 106.016  93.445  1.00  5.16              
ATOM   3400  CG  HIS A 224     107.171 106.022  92.404  1.00  5.16              
ATOM   3401  ND1 HIS A 224     107.864 105.108  93.201  1.00  5.16              
ATOM   3402  CE1 HIS A 224     108.970 104.787  92.510  1.00  5.16              
ATOM   3403  HE1 HIS A 224     109.732 104.094  92.847  1.00  5.16              
ATOM   3404  NE2 HIS A 224     109.008 105.461  91.348  1.00  5.16              
ATOM   3405  HE2 HIS A 224     109.763 105.430  90.675  1.00  5.16              
ATOM   3406  CD2 HIS A 224     107.879 106.243  91.261  1.00  5.16              
ATOM   3407  HD2 HIS A 224     107.623 106.942  90.475  1.00  5.16              
ATOM   3408  C   HIS A 224     106.373 109.232  92.693  1.00  5.16              
ATOM   3409  O   HIS A 224     106.754 109.094  91.536  1.00  5.16              
ATOM   3410  N   TYR A 225     106.132 110.437  93.224  1.00  5.23              
ATOM   3411  H   TYR A 225     105.670 110.500  94.123  1.00  5.23              
ATOM   3412  CA  TYR A 225     106.412 111.684  92.493  1.00  5.23              
ATOM   3413  HA  TYR A 225     107.043 111.463  91.632  1.00  5.23              
ATOM   3414  CB  TYR A 225     105.081 112.226  91.946  1.00  5.23              
ATOM   3415  HB1 TYR A 225     104.371 112.335  92.762  1.00  5.23              
ATOM   3416  HB2 TYR A 225     104.668 111.484  91.260  1.00  5.23              
ATOM   3417  CG  TYR A 225     105.155 113.551  91.213  1.00  5.23              
ATOM   3418  CD1 TYR A 225     105.658 113.602  89.899  1.00  5.23              
ATOM   3419  HD1 TYR A 225     105.999 112.698  89.412  1.00  5.23              
ATOM   3420  CE1 TYR A 225     105.699 114.830  89.213  1.00  5.23              
ATOM   3421  HE1 TYR A 225     106.072 114.885  88.202  1.00  5.23              
ATOM   3422  CZ  TYR A 225     105.235 116.005  89.839  1.00  5.23              
ATOM   3423  OH  TYR A 225     105.247 117.181  89.159  1.00  5.23              
ATOM   3424  HH  TYR A 225     104.832 117.891  89.650  1.00  5.23              
ATOM   3425  CE2 TYR A 225     104.743 115.957  91.161  1.00  5.23              
ATOM   3426  HE2 TYR A 225     104.392 116.857  91.641  1.00  5.23              
ATOM   3427  CD2 TYR A 225     104.698 114.727  91.843  1.00  5.23              
ATOM   3428  HD2 TYR A 225     104.294 114.678  92.844  1.00  5.23              
ATOM   3429  C   TYR A 225     107.195 112.728  93.295  1.00  5.23              
ATOM   3430  O   TYR A 225     107.816 113.613  92.705  1.00  5.23              
ATOM   3431  N   ARG A 226     107.293 112.584  94.626  1.00  5.43              
ATOM   3432  H   ARG A 226     106.682 111.929  95.102  1.00  5.43              
ATOM   3433  CA  ARG A 226     108.308 113.322  95.405  1.00  5.43              
ATOM   3434  HA  ARG A 226     108.840 114.014  94.752  1.00  5.43              
ATOM   3435  CB  ARG A 226     107.613 114.183  96.479  1.00  5.43              
ATOM   3436  HB1 ARG A 226     108.378 114.692  97.066  1.00  5.43              
ATOM   3437  HB2 ARG A 226     107.030 113.543  97.142  1.00  5.43              
ATOM   3438  CG  ARG A 226     106.689 115.243  95.842  1.00  5.43              
ATOM   3439  HG1 ARG A 226     105.900 114.743  95.280  1.00  5.43              
ATOM   3440  HG2 ARG A 226     107.264 115.855  95.145  1.00  5.43              
ATOM   3441  CD  ARG A 226     106.014 116.158  96.874  1.00  5.43              
ATOM   3442  HD1 ARG A 226     105.479 115.539  97.597  1.00  5.43              
ATOM   3443  HD2 ARG A 226     105.272 116.776  96.365  1.00  5.43              
ATOM   3444  NE  ARG A 226     106.979 117.019  97.587  1.00  5.43              
ATOM   3445  HE  ARG A 226     107.487 116.583  98.339  1.00  5.43              
ATOM   3446  CZ  ARG A 226     107.237 118.295  97.348  1.00  5.43              
ATOM   3447  NH1 ARG A 226     106.744 118.946  96.334  1.00  5.43              
ATOM   3448 1HH1 ARG A 226     106.135 118.484  95.681  1.00  5.43              
ATOM   3449 2HH1 ARG A 226     107.051 119.892  96.114  1.00  5.43              
ATOM   3450  NH2 ARG A 226     108.006 118.953  98.160  1.00  5.43              
ATOM   3451 1HH2 ARG A 226     108.416 118.514  98.966  1.00  5.43              
ATOM   3452 2HH2 ARG A 226     108.088 119.962  98.049  1.00  5.43              
ATOM   3453  C   ARG A 226     109.414 112.422  95.923  1.00  5.43              
ATOM   3454  O   ARG A 226     110.292 112.896  96.630  1.00  5.43              
ATOM   3455  N   ASN A 227     109.357 111.139  95.559  1.00  5.35              
ATOM   3456  H   ASN A 227     108.690 110.891  94.847  1.00  5.35              
ATOM   3457  CA  ASN A 227     110.100 110.059  96.181  1.00  5.35              
ATOM   3458  HA  ASN A 227     109.545 109.133  96.017  1.00  5.35              
ATOM   3459  CB  ASN A 227     111.466 109.892  95.490  1.00  5.35              
ATOM   3460  HB1 ASN A 227     112.092 109.227  96.085  1.00  5.35              
ATOM   3461  HB2 ASN A 227     111.971 110.855  95.410  1.00  5.35              
ATOM   3462  CG  ASN A 227     111.330 109.276  94.109  1.00  5.35              
ATOM   3463  OD1 ASN A 227     110.247 109.165  93.550  1.00  5.35              
ATOM   3464  ND2 ASN A 227     112.415 108.816  93.537  1.00  5.35              
ATOM   3465 1HD2 ASN A 227     113.305 108.952  93.984  1.00  5.35              
ATOM   3466 2HD2 ASN A 227     112.328 108.422  92.615  1.00  5.35              
ATOM   3467  C   ASN A 227     110.136 110.250  97.684  1.00  5.35              
ATOM   3468  O   ASN A 227     111.191 110.383  98.273  1.00  5.35              
ATOM   3469  N   ILE A 228     108.957 110.277  98.302  1.00  5.29              
ATOM   3470  H   ILE A 228     108.108 110.280  97.748  1.00  5.29              
ATOM   3471  CA  ILE A 228     108.828 110.257  99.757  1.00  5.29              
ATOM   3472  HA  ILE A 228     109.811 110.167 100.201  1.00  5.29              
ATOM   3473  CB  ILE A 228     108.221 111.575 100.302  1.00  5.29              
ATOM   3474  HB  ILE A 228     107.179 111.637  99.982  1.00  5.29              
ATOM   3475  CG2 ILE A 228     108.266 111.623 101.843  1.00  5.29              
ATOM   3476 1HG2 ILE A 228     107.727 112.491 102.217  1.00  5.29              
ATOM   3477 2HG2 ILE A 228     107.803 110.733 102.266  1.00  5.29              
ATOM   3478 3HG2 ILE A 228     109.299 111.670 102.187  1.00  5.29              
ATOM   3479  CG1 ILE A 228     108.983 112.778  99.699  1.00  5.29              
ATOM   3480 1HG1 ILE A 228     108.784 112.799  98.634  1.00  5.29              
ATOM   3481 2HG1 ILE A 228     110.057 112.643  99.843  1.00  5.29              
ATOM   3482  CD1 ILE A 228     108.596 114.153 100.232  1.00  5.29              
ATOM   3483  HD1 ILE A 228     109.046 114.922  99.604  1.00  5.29              
ATOM   3484  HD2 ILE A 228     107.511 114.263 100.221  1.00  5.29              
ATOM   3485  HD3 ILE A 228     108.985 114.262 101.242  1.00  5.29              
ATOM   3486  C   ILE A 228     108.076 108.967 100.129  1.00  5.29              
ATOM   3487  O   ILE A 228     106.915 109.039 100.540  1.00  5.29              
ATOM   3488  N   PRO A 229     108.726 107.785  99.961  1.00  5.23              
ATOM   3489  CD  PRO A 229     109.951 107.529  99.208  1.00  5.23              
ATOM   3490  HD1 PRO A 229     110.708 108.251  99.491  1.00  5.23              
ATOM   3491  HD2 PRO A 229     109.747 107.581  98.139  1.00  5.23              
ATOM   3492  CG  PRO A 229     110.460 106.127  99.559  1.00  5.23              
ATOM   3493  HG1 PRO A 229     111.312 106.194 100.234  1.00  5.23              
ATOM   3494  HG2 PRO A 229     110.731 105.562  98.667  1.00  5.23              
ATOM   3495  CB  PRO A 229     109.292 105.487 100.289  1.00  5.23              
ATOM   3496  HB1 PRO A 229     109.626 104.755 101.024  1.00  5.23              
ATOM   3497  HB2 PRO A 229     108.640 104.987  99.581  1.00  5.23              
ATOM   3498  CA  PRO A 229     108.547 106.687 100.886  1.00  5.23              
ATOM   3499  HA  PRO A 229     107.493 106.426 100.978  1.00  5.23              
ATOM   3500  C   PRO A 229     109.042 107.144 102.272  1.00  5.23              
ATOM   3501  O   PRO A 229     108.903 108.305 102.663  1.00  5.23              
ATOM   3502  N   GLY A 230     109.556 106.223 103.063  1.00  5.24              
ATOM   3503  H   GLY A 230     109.742 105.295 102.705  1.00  5.24              
ATOM   3504  CA  GLY A 230     109.718 106.419 104.487  1.00  5.24              
ATOM   3505  HA1 GLY A 230     109.931 107.460 104.732  1.00  5.24              
ATOM   3506  HA2 GLY A 230     110.580 105.822 104.788  1.00  5.24              
ATOM   3507  C   GLY A 230     108.487 105.960 105.232  1.00  5.24              
ATOM   3508  O   GLY A 230     107.391 106.006 104.658  1.00  5.24              
ATOM   3509  N   PRO A 231     108.612 105.577 106.507  1.00  5.11              
ATOM   3510  CD  PRO A 231     109.846 105.492 107.279  1.00  5.11              
ATOM   3511  HD1 PRO A 231     110.095 106.472 107.689  1.00  5.11              
ATOM   3512  HD2 PRO A 231     110.683 105.112 106.699  1.00  5.11              
ATOM   3513  CG  PRO A 231     109.532 104.524 108.410  1.00  5.11              
ATOM   3514  HG1 PRO A 231     110.163 104.698 109.282  1.00  5.11              
ATOM   3515  HG2 PRO A 231     109.636 103.502 108.045  1.00  5.11              
ATOM   3516  CB  PRO A 231     108.066 104.849 108.683  1.00  5.11              
ATOM   3517  HB1 PRO A 231     108.033 105.752 109.279  1.00  5.11              
ATOM   3518  HB2 PRO A 231     107.540 104.034 109.178  1.00  5.11              
ATOM   3519  CA  PRO A 231     107.479 105.157 107.305  1.00  5.11              
ATOM   3520  HA  PRO A 231     107.078 104.235 106.876  1.00  5.11              
ATOM   3521  C   PRO A 231     106.383 106.224 107.381  1.00  5.11              
ATOM   3522  O   PRO A 231     106.573 107.349 107.872  1.00  5.11              
ATOM   3523  N   HIS A 232     105.205 105.831 106.905  1.00  4.57              
ATOM   3524  H   HIS A 232     105.161 104.950 106.397  1.00  4.57              
ATOM   3525  CA  HIS A 232     103.972 106.591 107.066  1.00  4.57              
ATOM   3526  HA  HIS A 232     104.181 107.621 107.359  1.00  4.57              
ATOM   3527  CB  HIS A 232     103.254 106.585 105.710  1.00  4.57              
ATOM   3528  HB1 HIS A 232     102.919 105.576 105.475  1.00  4.57              
ATOM   3529  HB2 HIS A 232     103.963 106.877 104.948  1.00  4.57              
ATOM   3530  CG  HIS A 232     102.082 107.519 105.629  1.00  4.57              
ATOM   3531  ND1 HIS A 232     102.060 108.726 104.934  1.00  4.57              
ATOM   3532  CE1 HIS A 232     100.880 109.290 105.232  1.00  4.57              
ATOM   3533  HE1 HIS A 232     100.563 110.266 104.882  1.00  4.57              
ATOM   3534  NE2 HIS A 232     100.160 108.485 106.029  1.00  4.57              
ATOM   3535  HE2 HIS A 232      99.255 108.701 106.420  1.00  4.57              
ATOM   3536  CD2 HIS A 232     100.892 107.350 106.266  1.00  4.57              
ATOM   3537  HD2 HIS A 232     100.612 106.512 106.882  1.00  4.57              
ATOM   3538  C   HIS A 232     103.101 105.912 108.120  1.00  4.57              
ATOM   3539  O   HIS A 232     102.869 104.708 108.055  1.00  4.57              
ATOM   3540  N   MET A 233     102.538 106.678 109.045  1.00  4.43              
ATOM   3541  H   MET A 233     102.678 107.684 108.977  1.00  4.43              
ATOM   3542  CA  MET A 233     101.502 106.201 109.965  1.00  4.43              
ATOM   3543  HA  MET A 233     101.471 105.112 110.002  1.00  4.43              
ATOM   3544  CB  MET A 233     101.829 106.726 111.378  1.00  4.43              
ATOM   3545  HB1 MET A 233     102.171 107.753 111.262  1.00  4.43              
ATOM   3546  HB2 MET A 233     102.665 106.155 111.776  1.00  4.43              
ATOM   3547  CG  MET A 233     100.683 106.752 112.413  1.00  4.43              
ATOM   3548  HG1 MET A 233      99.734 106.902 111.911  1.00  4.43              
ATOM   3549  HG2 MET A 233     100.826 107.647 113.013  1.00  4.43              
ATOM   3550  SD  MET A 233     100.494 105.408 113.626  1.00  4.43              
ATOM   3551  CE  MET A 233     100.876 103.919 112.673  1.00  4.43              
ATOM   3552  HE1 MET A 233     100.845 103.052 113.332  1.00  4.43              
ATOM   3553  HE2 MET A 233     100.132 103.794 111.894  1.00  4.43              
ATOM   3554  HE3 MET A 233     101.869 104.000 112.234  1.00  4.43              
ATOM   3555  C   MET A 233     100.151 106.718 109.467  1.00  4.43              
ATOM   3556  O   MET A 233      99.985 107.921 109.266  1.00  4.43              
ATOM   3557  N   VAL A 234      99.160 105.839 109.330  1.00  4.30              
ATOM   3558  H   VAL A 234      99.367 104.866 109.535  1.00  4.30              
ATOM   3559  CA  VAL A 234      97.772 106.273 109.560  1.00  4.30              
ATOM   3560  HA  VAL A 234      97.730 107.351 109.470  1.00  4.30              
ATOM   3561  CB  VAL A 234      96.760 105.744 108.518  1.00  4.30              
ATOM   3562  HB  VAL A 234      95.832 106.302 108.642  1.00  4.30              
ATOM   3563  CG1 VAL A 234      97.261 105.948 107.076  1.00  4.30              
ATOM   3564 1HG1 VAL A 234      96.489 105.635 106.375  1.00  4.30              
ATOM   3565 2HG1 VAL A 234      97.489 106.992 106.894  1.00  4.30              
ATOM   3566 3HG1 VAL A 234      98.159 105.357 106.893  1.00  4.30              
ATOM   3567  CG2 VAL A 234      96.431 104.259 108.634  1.00  4.30              
ATOM   3568 1HG2 VAL A 234      95.599 104.021 107.971  1.00  4.30              
ATOM   3569 2HG2 VAL A 234      97.309 103.694 108.330  1.00  4.30              
ATOM   3570 3HG2 VAL A 234      96.142 104.015 109.655  1.00  4.30              
ATOM   3571  C   VAL A 234      97.409 105.954 111.008  1.00  4.30              
ATOM   3572  O   VAL A 234      98.059 105.117 111.598  1.00  4.30              
ATOM   3573  N   LEU A 235      96.385 106.551 111.601  1.00  4.24              
ATOM   3574  H   LEU A 235      95.948 107.318 111.096  1.00  4.24              
ATOM   3575  CA  LEU A 235      95.523 105.866 112.559  1.00  4.24              
ATOM   3576  HA  LEU A 235      95.856 104.833 112.629  1.00  4.24              
ATOM   3577  CB  LEU A 235      95.614 106.456 113.988  1.00  4.24              
ATOM   3578  HB1 LEU A 235      96.674 106.573 114.215  1.00  4.24              
ATOM   3579  HB2 LEU A 235      95.229 105.703 114.675  1.00  4.24              
ATOM   3580  CG  LEU A 235      94.900 107.790 114.309  1.00  4.24              
ATOM   3581  HG  LEU A 235      95.251 108.559 113.625  1.00  4.24              
ATOM   3582  CD1 LEU A 235      93.368 107.702 114.255  1.00  4.24              
ATOM   3583 1HD1 LEU A 235      92.912 108.564 114.735  1.00  4.24              
ATOM   3584 2HD1 LEU A 235      93.016 107.720 113.228  1.00  4.24              
ATOM   3585 3HD1 LEU A 235      93.017 106.798 114.753  1.00  4.24              
ATOM   3586  CD2 LEU A 235      95.243 108.230 115.740  1.00  4.24              
ATOM   3587 1HD2 LEU A 235      94.921 107.470 116.451  1.00  4.24              
ATOM   3588 2HD2 LEU A 235      96.319 108.383 115.823  1.00  4.24              
ATOM   3589 3HD2 LEU A 235      94.754 109.172 115.982  1.00  4.24              
ATOM   3590  C   LEU A 235      94.135 105.832 111.945  1.00  4.24              
ATOM   3591  O   LEU A 235      93.855 106.633 111.058  1.00  4.24              
ATOM   3592  N   VAL A 236      93.289 104.922 112.402  1.00  4.20              
ATOM   3593  H   VAL A 236      93.649 104.203 113.020  1.00  4.20              
ATOM   3594  CA  VAL A 236      91.882 104.805 112.013  1.00  4.20              
ATOM   3595  HA  VAL A 236      91.490 105.786 111.753  1.00  4.20              
ATOM   3596  CB  VAL A 236      91.720 103.849 110.799  1.00  4.20              
ATOM   3597  HB  VAL A 236      90.663 103.812 110.547  1.00  4.20              
ATOM   3598  CG1 VAL A 236      92.476 104.326 109.560  1.00  4.20              
ATOM   3599 1HG1 VAL A 236      92.268 103.666 108.722  1.00  4.20              
ATOM   3600 2HG1 VAL A 236      92.157 105.338 109.312  1.00  4.20              
ATOM   3601 3HG1 VAL A 236      93.549 104.325 109.734  1.00  4.20              
ATOM   3602  CG2 VAL A 236      92.193 102.405 111.039  1.00  4.20              
ATOM   3603 1HG2 VAL A 236      92.012 101.810 110.146  1.00  4.20              
ATOM   3604 2HG2 VAL A 236      93.259 102.392 111.258  1.00  4.20              
ATOM   3605 3HG2 VAL A 236      91.652 101.953 111.867  1.00  4.20              
ATOM   3606  C   VAL A 236      91.081 104.213 113.180  1.00  4.20              
ATOM   3607  O   VAL A 236      91.633 103.510 114.034  1.00  4.20              
ATOM   3608  N   PRO A 237      89.762 104.432 113.253  1.00  4.30              
ATOM   3609  CD  PRO A 237      89.048 105.540 112.648  1.00  4.30              
ATOM   3610  HD1 PRO A 237      88.993 105.418 111.567  1.00  4.30              
ATOM   3611  HD2 PRO A 237      89.542 106.476 112.898  1.00  4.30              
ATOM   3612  CG  PRO A 237      87.652 105.534 113.261  1.00  4.30              
ATOM   3613  HG1 PRO A 237      86.892 105.763 112.512  1.00  4.30              
ATOM   3614  HG2 PRO A 237      87.612 106.259 114.072  1.00  4.30              
ATOM   3615  CB  PRO A 237      87.471 104.128 113.831  1.00  4.30              
ATOM   3616  HB1 PRO A 237      86.912 103.530 113.110  1.00  4.30              
ATOM   3617  HB2 PRO A 237      86.929 104.158 114.777  1.00  4.30              
ATOM   3618  CA  PRO A 237      88.888 103.561 114.019  1.00  4.30              
ATOM   3619  HA  PRO A 237      89.168 103.619 115.071  1.00  4.30              
ATOM   3620  C   PRO A 237      88.921 102.094 113.540  1.00  4.30              
ATOM   3621  O   PRO A 237      88.986 101.796 112.343  1.00  4.30              
ATOM   3622  N   LYS A 238      88.761 101.153 114.480  1.00  4.39              
ATOM   3623  H   LYS A 238      88.760 101.455 115.443  1.00  4.39              
ATOM   3624  CA  LYS A 238      88.751  99.707 114.182  1.00  4.39              
ATOM   3625  HA  LYS A 238      89.712  99.481 113.715  1.00  4.39              
ATOM   3626  CB  LYS A 238      88.642  98.892 115.484  1.00  4.39              
ATOM   3627  HB1 LYS A 238      87.909  98.093 115.366  1.00  4.39              
ATOM   3628  HB2 LYS A 238      88.297  99.544 116.290  1.00  4.39              
ATOM   3629  CG  LYS A 238      89.997  98.260 115.863  1.00  4.39              
ATOM   3630  HG1 LYS A 238      90.813  98.865 115.465  1.00  4.39              
ATOM   3631  HG2 LYS A 238      90.068  97.264 115.422  1.00  4.39              
ATOM   3632  CD  LYS A 238      90.205  98.174 117.377  1.00  4.39              
ATOM   3633  HD1 LYS A 238      90.233  99.196 117.749  1.00  4.39              
ATOM   3634  HD2 LYS A 238      91.175  97.721 117.576  1.00  4.39              
ATOM   3635  CE  LYS A 238      89.111  97.387 118.108  1.00  4.39              
ATOM   3636  HE1 LYS A 238      89.192  96.330 117.841  1.00  4.39              
ATOM   3637  HE2 LYS A 238      88.136  97.754 117.777  1.00  4.39              
ATOM   3638  NZ  LYS A 238      89.227  97.573 119.573  1.00  4.39              
ATOM   3639  HZ1 LYS A 238      88.491  97.106 120.080  1.00  4.39              
ATOM   3640  HZ2 LYS A 238      90.125  97.264 119.909  1.00  4.39              
ATOM   3641  HZ3 LYS A 238      89.164  98.573 119.788  1.00  4.39              
ATOM   3642  C   LYS A 238      87.743  99.263 113.100  1.00  4.39              
ATOM   3643  O   LYS A 238      88.123  98.600 112.127  1.00  4.39              
ATOM   3644  N   SER A 239      86.485  99.702 113.242  1.00  4.39              
ATOM   3645  H   SER A 239      86.275 100.259 114.053  1.00  4.39              
ATOM   3646  CA  SER A 239      85.405  99.398 112.286  1.00  4.39              
ATOM   3647  HA  SER A 239      85.205  98.327 112.315  1.00  4.39              
ATOM   3648  CB  SER A 239      84.107 100.127 112.672  1.00  4.39              
ATOM   3649  HB1 SER A 239      84.251 101.206 112.591  1.00  4.39              
ATOM   3650  HB2 SER A 239      83.854  99.882 113.704  1.00  4.39              
ATOM   3651  OG  SER A 239      83.039  99.728 111.834  1.00  4.39              
ATOM   3652  HG  SER A 239      82.210 100.120 112.130  1.00  4.39              
ATOM   3653  C   SER A 239      85.854  99.730 110.829  1.00  4.39              
ATOM   3654  O   SER A 239      85.934  98.891 109.914  1.00  4.39              
ATOM   3655  N   THR A 240      86.314 100.966 110.628  1.00  4.35              
ATOM   3656  H   THR A 240      86.358 101.619 111.393  1.00  4.35              
ATOM   3657  CA  THR A 240      86.768 101.397 109.307  1.00  4.35              
ATOM   3658  HA  THR A 240      86.040 101.013 108.592  1.00  4.35              
ATOM   3659  CB  THR A 240      86.683 102.926 109.156  1.00  4.35              
ATOM   3660  HB  THR A 240      85.744 103.259 109.601  1.00  4.35              
ATOM   3661  CG2 THR A 240      87.810 103.688 109.828  1.00  4.35              
ATOM   3662 1HG2 THR A 240      87.650 104.760 109.704  1.00  4.35              
ATOM   3663 2HG2 THR A 240      87.814 103.466 110.889  1.00  4.35              
ATOM   3664 3HG2 THR A 240      88.769 103.417 109.392  1.00  4.35              
ATOM   3665  OG1 THR A 240      86.656 103.308 107.804  1.00  4.35              
ATOM   3666  HG1 THR A 240      87.068 104.176 107.744  1.00  4.35              
ATOM   3667  C   THR A 240      88.118 100.803 108.835  1.00  4.35              
ATOM   3668  O   THR A 240      88.459 100.870 107.648  1.00  4.35              
ATOM   3669  N   LEU A 241      88.884 100.158 109.726  1.00  4.42              
ATOM   3670  H   LEU A 241      88.578 100.112 110.689  1.00  4.42              
ATOM   3671  CA  LEU A 241      90.148  99.490 109.371  1.00  4.42              
ATOM   3672  HA  LEU A 241      90.825 100.288 109.066  1.00  4.42              
ATOM   3673  CB  LEU A 241      90.763  98.834 110.625  1.00  4.42              
ATOM   3674  HB1 LEU A 241      90.188  97.950 110.899  1.00  4.42              
ATOM   3675  HB2 LEU A 241      90.686  99.557 111.438  1.00  4.42              
ATOM   3676  CG  LEU A 241      92.242  98.439 110.473  1.00  4.42              
ATOM   3677  HG  LEU A 241      92.750  99.178 109.856  1.00  4.42              
ATOM   3678  CD1 LEU A 241      92.938  98.396 111.839  1.00  4.42              
ATOM   3679 1HD1 LEU A 241      93.983  98.113 111.718  1.00  4.42              
ATOM   3680 2HD1 LEU A 241      92.900  99.385 112.299  1.00  4.42              
ATOM   3681 3HD1 LEU A 241      92.440  97.676 112.489  1.00  4.42              
ATOM   3682  CD2 LEU A 241      92.410  97.054 109.845  1.00  4.42              
ATOM   3683 1HD2 LEU A 241      91.984  96.287 110.493  1.00  4.42              
ATOM   3684 2HD2 LEU A 241      91.933  96.992 108.873  1.00  4.42              
ATOM   3685 3HD2 LEU A 241      93.464  96.860 109.691  1.00  4.42              
ATOM   3686  C   LEU A 241      90.073  98.558 108.159  1.00  4.42              
ATOM   3687  O   LEU A 241      90.918  98.655 107.255  1.00  4.42              
ATOM   3688  N   HIS A 242      89.048  97.700 108.114  1.00  4.46              
ATOM   3689  H   HIS A 242      88.369  97.708 108.865  1.00  4.46              
ATOM   3690  CA  HIS A 242      88.867  96.808 106.936  1.00  4.46              
ATOM   3691  HA  HIS A 242      89.754  96.182 106.830  1.00  4.46              
ATOM   3692  CB  HIS A 242      87.663  95.895 107.212  1.00  4.46              
ATOM   3693  HB1 HIS A 242      86.740  96.473 107.142  1.00  4.46              
ATOM   3694  HB2 HIS A 242      87.740  95.512 108.230  1.00  4.46              
ATOM   3695  CG  HIS A 242      87.572  94.700 106.301  1.00  4.46              
ATOM   3696  ND1 HIS A 242      88.652  94.066 105.686  1.00  4.46              
ATOM   3697  CE1 HIS A 242      88.135  93.008 105.046  1.00  4.46              
ATOM   3698  HE1 HIS A 242      88.716  92.296 104.478  1.00  4.46              
ATOM   3699  NE2 HIS A 242      86.804  92.945 105.233  1.00  4.46              
ATOM   3700  HE2 HIS A 242      86.193  92.219 104.889  1.00  4.46              
ATOM   3701  CD2 HIS A 242      86.430  94.005 106.027  1.00  4.46              
ATOM   3702  HD2 HIS A 242      85.439  94.227 106.400  1.00  4.46              
ATOM   3703  C   HIS A 242      88.723  97.596 105.617  1.00  4.46              
ATOM   3704  O   HIS A 242      89.416  97.320 104.614  1.00  4.46              
ATOM   3705  N   ASN A 243      87.885  98.649 105.659  1.00  4.46              
ATOM   3706  H   ASN A 243      87.427  98.891 106.527  1.00  4.46              
ATOM   3707  CA  ASN A 243      87.726  99.515 104.477  1.00  4.46              
ATOM   3708  HA  ASN A 243      87.334  98.899 103.667  1.00  4.46              
ATOM   3709  CB  ASN A 243      86.700 100.631 104.777  1.00  4.46              
ATOM   3710  HB1 ASN A 243      87.144 101.372 105.442  1.00  4.46              
ATOM   3711  HB2 ASN A 243      85.839 100.197 105.283  1.00  4.46              
ATOM   3712  CG  ASN A 243      86.175 101.361 103.544  1.00  4.46              
ATOM   3713  OD1 ASN A 243      85.053 101.839 103.514  1.00  4.46              
ATOM   3714  ND2 ASN A 243      86.920 101.456 102.467  1.00  4.46              
ATOM   3715 1HD2 ASN A 243      87.810 100.977 102.392  1.00  4.46              
ATOM   3716 2HD2 ASN A 243      86.489 101.856 101.655  1.00  4.46              
ATOM   3717  C   ASN A 243      89.075 100.079 103.993  1.00  4.46              
ATOM   3718  O   ASN A 243      89.431  99.926 102.817  1.00  4.46              
ATOM   3719  N   TRP A 244      89.831 100.702 104.899  1.00  4.49              
ATOM   3720  H   TRP A 244      89.499 100.764 105.857  1.00  4.49              
ATOM   3721  CA  TRP A 244      91.139 101.275 104.558  1.00  4.49              
ATOM   3722  HA  TRP A 244      91.008 102.076 103.828  1.00  4.49              
ATOM   3723  CB  TRP A 244      91.761 101.874 105.822  1.00  4.49              
ATOM   3724  HB1 TRP A 244      92.844 101.895 105.693  1.00  4.49              
ATOM   3725  HB2 TRP A 244      91.564 101.222 106.674  1.00  4.49              
ATOM   3726  CG  TRP A 244      91.345 103.266 106.174  1.00  4.49              
ATOM   3727  CD1 TRP A 244      90.222 103.636 106.837  1.00  4.49              
ATOM   3728  HD1 TRP A 244      89.438 102.968 107.160  1.00  4.49              
ATOM   3729  NE1 TRP A 244      90.277 104.987 107.125  1.00  4.49              
ATOM   3730  HE1 TRP A 244      89.625 105.490 107.737  1.00  4.49              
ATOM   3731  CE2 TRP A 244      91.433 105.551 106.644  1.00  4.49              
ATOM   3732  CZ2 TRP A 244      91.964 106.838 106.738  1.00  4.49              
ATOM   3733  HZ2 TRP A 244      91.433 107.597 107.294  1.00  4.49              
ATOM   3734  CH2 TRP A 244      93.192 107.111 106.123  1.00  4.49              
ATOM   3735  HH2 TRP A 244      93.615 108.096 106.210  1.00  4.49              
ATOM   3736  CZ3 TRP A 244      93.859 106.110 105.394  1.00  4.49              
ATOM   3737  HZ3 TRP A 244      94.789 106.338 104.896  1.00  4.49              
ATOM   3738  CE3 TRP A 244      93.330 104.807 105.336  1.00  4.49              
ATOM   3739  HE3 TRP A 244      93.857 104.037 104.794  1.00  4.49              
ATOM   3740  CD2 TRP A 244      92.111 104.492 105.977  1.00  4.49              
ATOM   3741  C   TRP A 244      92.106 100.265 103.934  1.00  4.49              
ATOM   3742  O   TRP A 244      92.792 100.595 102.960  1.00  4.49              
ATOM   3743  N   MET A 245      92.172  99.034 104.454  1.00  4.57              
ATOM   3744  H   MET A 245      91.580  98.796 105.247  1.00  4.57              
ATOM   3745  CA  MET A 245      93.102  98.046 103.890  1.00  4.57              
ATOM   3746  HA  MET A 245      94.089  98.508 103.861  1.00  4.57              
ATOM   3747  CB  MET A 245      93.179  96.832 104.829  1.00  4.57              
ATOM   3748  HB1 MET A 245      92.359  96.143 104.622  1.00  4.57              
ATOM   3749  HB2 MET A 245      93.096  97.175 105.861  1.00  4.57              
ATOM   3750  CG  MET A 245      94.528  96.119 104.664  1.00  4.57              
ATOM   3751  HG1 MET A 245      95.311  96.803 104.995  1.00  4.57              
ATOM   3752  HG2 MET A 245      94.691  95.919 103.605  1.00  4.57              
ATOM   3753  SD  MET A 245      94.744  94.549 105.553  1.00  4.57              
ATOM   3754  CE  MET A 245      93.968  94.906 107.156  1.00  4.57              
ATOM   3755  HE1 MET A 245      94.137  94.072 107.837  1.00  4.57              
ATOM   3756  HE2 MET A 245      94.392  95.814 107.581  1.00  4.57              
ATOM   3757  HE3 MET A 245      92.893  95.038 107.024  1.00  4.57              
ATOM   3758  C   MET A 245      92.771  97.616 102.461  1.00  4.57              
ATOM   3759  O   MET A 245      93.668  97.529 101.610  1.00  4.57              
ATOM   3760  N   SER A 246      91.481  97.386 102.189  1.00  4.61              
ATOM   3761  H   SER A 246      90.794  97.505 102.931  1.00  4.61              
ATOM   3762  CA  SER A 246      91.020  97.122 100.809  1.00  4.61              
ATOM   3763  HA  SER A 246      91.496  96.222 100.423  1.00  4.61              
ATOM   3764  CB  SER A 246      89.504  96.879 100.924  1.00  4.61              
ATOM   3765  HB1 SER A 246      89.062  97.643 101.565  1.00  4.61              
ATOM   3766  HB2 SER A 246      89.341  95.909 101.396  1.00  4.61              
ATOM   3767  OG  SER A 246      88.826  96.910  99.689  1.00  4.61              
ATOM   3768  HG  SER A 246      88.585  97.849  99.552  1.00  4.61              
ATOM   3769  C   SER A 246      91.327  98.271  99.867  1.00  4.61              
ATOM   3770  O   SER A 246      91.767  98.020  98.746  1.00  4.61              
ATOM   3771  N   GLU A 247      91.175  99.524 100.311  1.00  4.61              
ATOM   3772  H   GLU A 247      90.745  99.702 101.214  1.00  4.61              
ATOM   3773  CA  GLU A 247      91.504 100.631  99.413  1.00  4.61              
ATOM   3774  HA  GLU A 247      91.105 100.364  98.436  1.00  4.61              
ATOM   3775  CB  GLU A 247      90.770 101.926  99.779  1.00  4.61              
ATOM   3776  HB1 GLU A 247      90.897 102.605  98.941  1.00  4.61              
ATOM   3777  HB2 GLU A 247      91.222 102.370 100.667  1.00  4.61              
ATOM   3778  CG  GLU A 247      89.254 101.788  99.995  1.00  4.61              
ATOM   3779  HG1 GLU A 247      88.790 102.767  99.849  1.00  4.61              
ATOM   3780  HG2 GLU A 247      89.090 101.525 101.032  1.00  4.61              
ATOM   3781  CD  GLU A 247      88.567 100.754  99.085  1.00  4.61              
ATOM   3782  OE1 GLU A 247      88.377 101.033  97.879  1.00  4.61              
ATOM   3783  OE2 GLU A 247      88.208  99.654  99.563  1.00  4.61              
ATOM   3784  C   GLU A 247      93.007 100.787  99.171  1.00  4.61              
ATOM   3785  O   GLU A 247      93.379 101.062  98.033  1.00  4.61              
ATOM   3786  N   PHE A 248      93.899 100.460 100.116  1.00  4.69              
ATOM   3787  H   PHE A 248      93.579 100.269 101.061  1.00  4.69              
ATOM   3788  CA  PHE A 248      95.314 100.294  99.744  1.00  4.69              
ATOM   3789  HA  PHE A 248      95.659 101.226  99.300  1.00  4.69              
ATOM   3790  CB  PHE A 248      96.181 100.014 100.985  1.00  4.69              
ATOM   3791  HB1 PHE A 248      97.163  99.681 100.648  1.00  4.69              
ATOM   3792  HB2 PHE A 248      95.741  99.196 101.556  1.00  4.69              
ATOM   3793  CG  PHE A 248      96.399 101.214 101.892  1.00  4.69              
ATOM   3794  CD1 PHE A 248      95.869 101.238 103.196  1.00  4.69              
ATOM   3795  HD1 PHE A 248      95.293 100.403 103.561  1.00  4.69              
ATOM   3796  CE1 PHE A 248      96.065 102.361 104.020  1.00  4.69              
ATOM   3797  HE1 PHE A 248      95.639 102.387 105.012  1.00  4.69              
ATOM   3798  CZ  PHE A 248      96.795 103.463 103.546  1.00  4.69              
ATOM   3799  HZ  PHE A 248      96.932 104.334 104.172  1.00  4.69              
ATOM   3800  CE2 PHE A 248      97.351 103.432 102.256  1.00  4.69              
ATOM   3801  HE2 PHE A 248      97.911 104.280 101.889  1.00  4.69              
ATOM   3802  CD2 PHE A 248      97.156 102.310 101.435  1.00  4.69              
ATOM   3803  HD2 PHE A 248      97.587 102.298 100.447  1.00  4.69              
ATOM   3804  C   PHE A 248      95.505  99.205  98.686  1.00  4.69              
ATOM   3805  O   PHE A 248      96.203  99.431  97.689  1.00  4.69              
ATOM   3806  N   LYS A 249      94.858  98.039  98.852  1.00  4.75              
ATOM   3807  H   LYS A 249      94.260  97.913  99.665  1.00  4.75              
ATOM   3808  CA  LYS A 249      95.051  96.939  97.896  1.00  4.75              
ATOM   3809  HA  LYS A 249      96.093  97.031  97.608  1.00  4.75              
ATOM   3810  CB  LYS A 249      94.938  95.538  98.532  1.00  4.75              
ATOM   3811  HB1 LYS A 249      94.477  94.845  97.827  1.00  4.75              
ATOM   3812  HB2 LYS A 249      94.293  95.593  99.412  1.00  4.75              
ATOM   3813  CG  LYS A 249      96.325  94.977  98.942  1.00  4.75              
ATOM   3814  HG1 LYS A 249      96.163  94.079  99.540  1.00  4.75              
ATOM   3815  HG2 LYS A 249      96.821  95.713  99.577  1.00  4.75              
ATOM   3816  CD  LYS A 249      97.266  94.608  97.766  1.00  4.75              
ATOM   3817  HD1 LYS A 249      97.386  95.462  97.102  1.00  4.75              
ATOM   3818  HD2 LYS A 249      96.816  93.794  97.195  1.00  4.75              
ATOM   3819  CE  LYS A 249      98.661  94.177  98.265  1.00  4.75              
ATOM   3820  HE1 LYS A 249      98.548  93.261  98.851  1.00  4.75              
ATOM   3821  HE2 LYS A 249      99.051  94.958  98.927  1.00  4.75              
ATOM   3822  NZ  LYS A 249      99.638  93.950  97.161  1.00  4.75              
ATOM   3823  HZ1 LYS A 249     100.533  93.617  97.516  1.00  4.75              
ATOM   3824  HZ2 LYS A 249      99.305  93.270  96.492  1.00  4.75              
ATOM   3825  HZ3 LYS A 249      99.864  94.820  96.683  1.00  4.75              
ATOM   3826  C   LYS A 249      94.399  97.088  96.519  1.00  4.75              
ATOM   3827  O   LYS A 249      94.810  96.389  95.595  1.00  4.75              
ATOM   3828  N   ARG A 250      93.498  98.056  96.360  1.00  4.77              
ATOM   3829  H   ARG A 250      93.177  98.493  97.216  1.00  4.77              
ATOM   3830  CA  ARG A 250      92.880  98.475  95.094  1.00  4.77              
ATOM   3831  HA  ARG A 250      92.849  97.645  94.386  1.00  4.77              
ATOM   3832  CB  ARG A 250      91.454  98.945  95.413  1.00  4.77              
ATOM   3833  HB1 ARG A 250      91.067  99.520  94.575  1.00  4.77              
ATOM   3834  HB2 ARG A 250      91.505  99.613  96.270  1.00  4.77              
ATOM   3835  CG  ARG A 250      90.462  97.818  95.734  1.00  4.77              
ATOM   3836  HG1 ARG A 250      90.909  97.106  96.427  1.00  4.77              
ATOM   3837  HG2 ARG A 250      90.177  97.300  94.817  1.00  4.77              
ATOM   3838  CD  ARG A 250      89.234  98.457  96.388  1.00  4.77              
ATOM   3839  HD1 ARG A 250      88.784  99.170  95.693  1.00  4.77              
ATOM   3840  HD2 ARG A 250      89.575  98.997  97.270  1.00  4.77              
ATOM   3841  NE  ARG A 250      88.234  97.471  96.823  1.00  4.77              
ATOM   3842  HE  ARG A 250      88.570  96.545  97.027  1.00  4.77              
ATOM   3843  CZ  ARG A 250      87.015  97.765  97.242  1.00  4.77              
ATOM   3844  NH1 ARG A 250      86.541  98.974  97.233  1.00  4.77              
ATOM   3845 1HH1 ARG A 250      87.253  99.705  97.197  1.00  4.77              
ATOM   3846 2HH1 ARG A 250      85.732  99.191  97.770  1.00  4.77              
ATOM   3847  NH2 ARG A 250      86.236  96.828  97.698  1.00  4.77              
ATOM   3848 1HH2 ARG A 250      86.610  95.905  97.817  1.00  4.77              
ATOM   3849 2HH2 ARG A 250      85.333  97.067  98.052  1.00  4.77              
ATOM   3850  C   ARG A 250      93.641  99.613  94.408  1.00  4.77              
ATOM   3851  O   ARG A 250      93.984  99.515  93.232  1.00  4.77              
ATOM   3852  N   TRP A 251      93.868 100.699  95.141  1.00  4.78              
ATOM   3853  H   TRP A 251      93.590 100.680  96.115  1.00  4.78              
ATOM   3854  CA  TRP A 251      94.404 101.958  94.624  1.00  4.78              
ATOM   3855  HA  TRP A 251      93.998 102.173  93.644  1.00  4.78              
ATOM   3856  CB  TRP A 251      94.023 103.107  95.566  1.00  4.78              
ATOM   3857  HB1 TRP A 251      94.574 103.995  95.254  1.00  4.78              
ATOM   3858  HB2 TRP A 251      94.346 102.880  96.580  1.00  4.78              
ATOM   3859  CG  TRP A 251      92.565 103.459  95.568  1.00  4.78              
ATOM   3860  CD1 TRP A 251      91.542 102.702  96.029  1.00  4.78              
ATOM   3861  HD1 TRP A 251      91.645 101.740  96.502  1.00  4.78              
ATOM   3862  NE1 TRP A 251      90.339 103.336  95.804  1.00  4.78              
ATOM   3863  HE1 TRP A 251      89.447 102.935  96.075  1.00  4.78              
ATOM   3864  CE2 TRP A 251      90.528 104.540  95.160  1.00  4.78              
ATOM   3865  CZ2 TRP A 251      89.651 105.501  94.638  1.00  4.78              
ATOM   3866  HZ2 TRP A 251      88.590 105.332  94.689  1.00  4.78              
ATOM   3867  CH2 TRP A 251      90.168 106.644  94.007  1.00  4.78              
ATOM   3868  HH2 TRP A 251      89.505 107.392  93.594  1.00  4.78              
ATOM   3869  CZ3 TRP A 251      91.559 106.816  93.938  1.00  4.78              
ATOM   3870  HZ3 TRP A 251      91.971 107.701  93.483  1.00  4.78              
ATOM   3871  CE3 TRP A 251      92.433 105.844  94.451  1.00  4.78              
ATOM   3872  HE3 TRP A 251      93.499 105.989  94.381  1.00  4.78              
ATOM   3873  CD2 TRP A 251      91.942 104.667  95.045  1.00  4.78              
ATOM   3874  C   TRP A 251      95.905 101.921  94.410  1.00  4.78              
ATOM   3875  O   TRP A 251      96.392 102.450  93.409  1.00  4.78              
ATOM   3876  N   VAL A 252      96.617 101.258  95.322  1.00  5.01              
ATOM   3877  H   VAL A 252      96.126 100.793  96.079  1.00  5.01              
ATOM   3878  CA  VAL A 252      98.075 101.328  95.396  1.00  5.01              
ATOM   3879  HA  VAL A 252      98.451 101.599  94.409  1.00  5.01              
ATOM   3880  CB  VAL A 252      98.526 102.463  96.352  1.00  5.01              
ATOM   3881  HB  VAL A 252      99.601 102.386  96.485  1.00  5.01              
ATOM   3882  CG1 VAL A 252      98.278 103.854  95.754  1.00  5.01              
ATOM   3883 1HG1 VAL A 252      98.708 104.617  96.405  1.00  5.01              
ATOM   3884 2HG1 VAL A 252      98.744 103.925  94.771  1.00  5.01              
ATOM   3885 3HG1 VAL A 252      97.210 104.047  95.655  1.00  5.01              
ATOM   3886  CG2 VAL A 252      97.860 102.406  97.736  1.00  5.01              
ATOM   3887 1HG2 VAL A 252      98.221 103.230  98.349  1.00  5.01              
ATOM   3888 2HG2 VAL A 252      96.778 102.503  97.642  1.00  5.01              
ATOM   3889 3HG2 VAL A 252      98.101 101.461  98.221  1.00  5.01              
ATOM   3890  C   VAL A 252      98.738  99.985  95.702  1.00  5.01              
ATOM   3891  O   VAL A 252      99.508  99.868  96.657  1.00  5.01              
ATOM   3892  N   PRO A 253      98.460  98.924  94.913  1.00  5.00              
ATOM   3893  CD  PRO A 253      97.771  98.926  93.624  1.00  5.00              
ATOM   3894  HD1 PRO A 253      98.468  99.238  92.845  1.00  5.00              
ATOM   3895  HD2 PRO A 253      96.890  99.561  93.600  1.00  5.00              
ATOM   3896  CG  PRO A 253      97.336  97.488  93.384  1.00  5.00              
ATOM   3897  HG1 PRO A 253      97.302  97.250  92.321  1.00  5.00              
ATOM   3898  HG2 PRO A 253      96.359  97.331  93.837  1.00  5.00              
ATOM   3899  CB  PRO A 253      98.389  96.664  94.120  1.00  5.00              
ATOM   3900  HB1 PRO A 253      99.203  96.439  93.428  1.00  5.00              
ATOM   3901  HB2 PRO A 253      97.965  95.737  94.508  1.00  5.00              
ATOM   3902  CA  PRO A 253      98.893  97.570  95.253  1.00  5.00              
ATOM   3903  HA  PRO A 253      98.400  97.291  96.184  1.00  5.00              
ATOM   3904  C   PRO A 253     100.408  97.375  95.431  1.00  5.00              
ATOM   3905  O   PRO A 253     100.817  96.435  96.117  1.00  5.00              
ATOM   3906  N   THR A 254     101.203  98.239  94.793  1.00  5.11              
ATOM   3907  H   THR A 254     100.770  99.000  94.288  1.00  5.11              
ATOM   3908  CA  THR A 254     102.670  98.321  94.862  1.00  5.11              
ATOM   3909  HA  THR A 254     103.103  97.336  94.680  1.00  5.11              
ATOM   3910  CB  THR A 254     103.189  99.285  93.783  1.00  5.11              
ATOM   3911  HB  THR A 254     104.236  99.527  93.969  1.00  5.11              
ATOM   3912  CG2 THR A 254     103.054  98.679  92.386  1.00  5.11              
ATOM   3913 1HG2 THR A 254     103.469  99.370  91.652  1.00  5.11              
ATOM   3914 2HG2 THR A 254     103.615  97.745  92.341  1.00  5.11              
ATOM   3915 3HG2 THR A 254     102.008  98.487  92.152  1.00  5.11              
ATOM   3916  OG1 THR A 254     102.410 100.468  93.779  1.00  5.11              
ATOM   3917  HG1 THR A 254     103.023 101.214  93.688  1.00  5.11              
ATOM   3918  C   THR A 254     103.208  98.784  96.209  1.00  5.11              
ATOM   3919  O   THR A 254     104.340  98.472  96.563  1.00  5.11              
ATOM   3920  N   LEU A 255     102.415  99.517  96.991  1.00  5.01              
ATOM   3921  H   LEU A 255     101.463  99.707  96.700  1.00  5.01              
ATOM   3922  CA  LEU A 255     102.829  99.968  98.311  1.00  5.01              
ATOM   3923  HA  LEU A 255     103.889 100.227  98.287  1.00  5.01              
ATOM   3924  CB  LEU A 255     102.035 101.224  98.728  1.00  5.01              
ATOM   3925  HB1 LEU A 255     102.355 101.502  99.734  1.00  5.01              
ATOM   3926  HB2 LEU A 255     100.974 100.973  98.775  1.00  5.01              
ATOM   3927  CG  LEU A 255     102.205 102.452  97.816  1.00  5.01              
ATOM   3928  HG  LEU A 255     101.789 102.234  96.834  1.00  5.01              
ATOM   3929  CD1 LEU A 255     101.469 103.651  98.418  1.00  5.01              
ATOM   3930 1HD1 LEU A 255     101.473 104.486  97.717  1.00  5.01              
ATOM   3931 2HD1 LEU A 255     100.442 103.383  98.653  1.00  5.01              
ATOM   3932 3HD1 LEU A 255     101.968 103.960  99.339  1.00  5.01              
ATOM   3933  CD2 LEU A 255     103.666 102.858  97.630  1.00  5.01              
ATOM   3934 1HD2 LEU A 255     103.707 103.795  97.077  1.00  5.01              
ATOM   3935 2HD2 LEU A 255     104.131 103.000  98.608  1.00  5.01              
ATOM   3936 3HD2 LEU A 255     104.213 102.092  97.082  1.00  5.01              
ATOM   3937  C   LEU A 255     102.634  98.856  99.341  1.00  5.01              
ATOM   3938  O   LEU A 255     101.524  98.408  99.644  1.00  5.01              
ATOM   3939  N   ARG A 256     103.753  98.434  99.916  1.00  4.74              
ATOM   3940  H   ARG A 256     104.620  98.774  99.523  1.00  4.74              
ATOM   3941  CA  ARG A 256     103.843  97.658 101.153  1.00  4.74              
ATOM   3942  HA  ARG A 256     103.264  96.746 101.010  1.00  4.74              
ATOM   3943  CB  ARG A 256     105.285  97.182 101.382  1.00  4.74              
ATOM   3944  HB1 ARG A 256     105.448  96.316 100.740  1.00  4.74              
ATOM   3945  HB2 ARG A 256     105.356  96.813 102.401  1.00  4.74              
ATOM   3946  CG  ARG A 256     106.389  98.229 101.112  1.00  4.74              
ATOM   3947  HG1 ARG A 256     106.900  98.480 102.039  1.00  4.74              
ATOM   3948  HG2 ARG A 256     105.968  99.161 100.743  1.00  4.74              
ATOM   3949  CD  ARG A 256     107.407  97.725 100.077  1.00  4.74              
ATOM   3950  HD1 ARG A 256     107.777  98.581  99.514  1.00  4.74              
ATOM   3951  HD2 ARG A 256     106.932  97.053  99.360  1.00  4.74              
ATOM   3952  NE  ARG A 256     108.530  97.042 100.731  1.00  4.74              
ATOM   3953  HE  ARG A 256     108.387  96.101 101.105  1.00  4.74              
ATOM   3954  CZ  ARG A 256     109.630  97.635 101.150  1.00  4.74              
ATOM   3955  NH1 ARG A 256     109.906  98.892 100.948  1.00  4.74              
ATOM   3956 1HH1 ARG A 256     109.313  99.453 100.348  1.00  4.74              
ATOM   3957 2HH1 ARG A 256     110.620  99.332 101.506  1.00  4.74              
ATOM   3958  NH2 ARG A 256     110.469  96.927 101.813  1.00  4.74              
ATOM   3959 1HH2 ARG A 256     110.161  95.987 102.039  1.00  4.74              
ATOM   3960 2HH2 ARG A 256     111.132  97.425 102.394  1.00  4.74              
ATOM   3961  C   ARG A 256     103.196  98.366 102.361  1.00  4.74              
ATOM   3962  O   ARG A 256     103.807  99.036 103.191  1.00  4.74              
ATOM   3963  N   SER A 257     101.885  98.227 102.463  1.00  4.47              
ATOM   3964  H   SER A 257     101.417  97.812 101.673  1.00  4.47              
ATOM   3965  CA  SER A 257     101.160  98.447 103.718  1.00  4.47              
ATOM   3966  HA  SER A 257     101.393  99.443 104.091  1.00  4.47              
ATOM   3967  CB  SER A 257      99.653  98.383 103.424  1.00  4.47              
ATOM   3968  HB1 SER A 257      99.374  99.240 102.808  1.00  4.47              
ATOM   3969  HB2 SER A 257      99.086  98.434 104.354  1.00  4.47              
ATOM   3970  OG  SER A 257      99.331  97.186 102.725  1.00  4.47              
ATOM   3971  HG  SER A 257      99.658  97.294 101.822  1.00  4.47              
ATOM   3972  C   SER A 257     101.546  97.444 104.803  1.00  4.47              
ATOM   3973  O   SER A 257     102.237  96.481 104.527  1.00  4.47              
ATOM   3974  N   VAL A 258     101.023  97.599 106.008  1.00  4.42              
ATOM   3975  H   VAL A 258     100.654  98.515 106.232  1.00  4.42              
ATOM   3976  CA  VAL A 258     100.933  96.602 107.068  1.00  4.42              
ATOM   3977  HA  VAL A 258     100.668  95.648 106.617  1.00  4.42              
ATOM   3978  CB  VAL A 258     102.274  96.419 107.817  1.00  4.42              
ATOM   3979  HB  VAL A 258     103.072  96.368 107.077  1.00  4.42              
ATOM   3980  CG1 VAL A 258     102.606  97.569 108.770  1.00  4.42              
ATOM   3981 1HG1 VAL A 258     103.511  97.308 109.313  1.00  4.42              
ATOM   3982 2HG1 VAL A 258     102.780  98.476 108.194  1.00  4.42              
ATOM   3983 3HG1 VAL A 258     101.806  97.736 109.489  1.00  4.42              
ATOM   3984  CG2 VAL A 258     102.317  95.088 108.581  1.00  4.42              
ATOM   3985 1HG2 VAL A 258     103.338  94.906 108.920  1.00  4.42              
ATOM   3986 2HG2 VAL A 258     101.661  95.106 109.449  1.00  4.42              
ATOM   3987 3HG2 VAL A 258     102.033  94.266 107.925  1.00  4.42              
ATOM   3988  C   VAL A 258      99.773  97.047 107.961  1.00  4.42              
ATOM   3989  O   VAL A 258      99.334  98.200 107.913  1.00  4.42              
ATOM   3990  N   CYS A 259      99.265  96.143 108.783  1.00  4.32              
ATOM   3991  H   CYS A 259      99.703  95.234 108.841  1.00  4.32              
ATOM   3992  CA  CYS A 259      98.178  96.403 109.711  1.00  4.32              
ATOM   3993  HA  CYS A 259      97.949  97.468 109.773  1.00  4.32              
ATOM   3994  CB  CYS A 259      96.939  95.641 109.220  1.00  4.32              
ATOM   3995  HB1 CYS A 259      97.223  94.618 108.964  1.00  4.32              
ATOM   3996  HB2 CYS A 259      96.538  96.126 108.330  1.00  4.32              
ATOM   3997  SG  CYS A 259      95.676  95.566 110.523  1.00  4.32              
ATOM   3998  HG  CYS A 259      95.346  96.864 110.524  1.00  4.32              
ATOM   3999  C   CYS A 259      98.628  95.930 111.088  1.00  4.32              
ATOM   4000  O   CYS A 259      98.943  94.751 111.258  1.00  4.32              
ATOM   4001  N   LEU A 260      98.706  96.847 112.047  1.00  4.41              
ATOM   4002  H   LEU A 260      98.446  97.805 111.826  1.00  4.41              
ATOM   4003  CA  LEU A 260      99.271  96.604 113.367  1.00  4.41              
ATOM   4004  HA  LEU A 260      99.769  95.633 113.391  1.00  4.41              
ATOM   4005  CB  LEU A 260     100.300  97.682 113.734  1.00  4.41              
ATOM   4006  HB1 LEU A 260     100.680  97.430 114.725  1.00  4.41              
ATOM   4007  HB2 LEU A 260      99.803  98.650 113.810  1.00  4.41              
ATOM   4008  CG  LEU A 260     101.479  97.850 112.769  1.00  4.41              
ATOM   4009  HG  LEU A 260     101.182  98.506 111.954  1.00  4.41              
ATOM   4010  CD1 LEU A 260     102.628  98.481 113.555  1.00  4.41              
ATOM   4011 1HD1 LEU A 260     103.475  98.649 112.893  1.00  4.41              
ATOM   4012 2HD1 LEU A 260     102.305  99.437 113.971  1.00  4.41              
ATOM   4013 3HD1 LEU A 260     102.931  97.820 114.365  1.00  4.41              
ATOM   4014  CD2 LEU A 260     101.974  96.540 112.169  1.00  4.41              
ATOM   4015 1HD2 LEU A 260     102.906  96.708 111.639  1.00  4.41              
ATOM   4016 2HD2 LEU A 260     102.109  95.800 112.952  1.00  4.41              
ATOM   4017 3HD2 LEU A 260     101.258  96.162 111.449  1.00  4.41              
ATOM   4018  C   LEU A 260      98.153  96.588 114.398  1.00  4.41              
ATOM   4019  O   LEU A 260      97.690  97.634 114.854  1.00  4.41              
ATOM   4020  N   ILE A 261      97.698  95.389 114.737  1.00  4.33              
ATOM   4021  H   ILE A 261      98.129  94.572 114.333  1.00  4.33              
ATOM   4022  CA  ILE A 261      96.629  95.195 115.715  1.00  4.33              
ATOM   4023  HA  ILE A 261      96.721  95.990 116.451  1.00  4.33              
ATOM   4024  CB  ILE A 261      95.256  95.368 114.999  1.00  4.33              
ATOM   4025  HB  ILE A 261      95.342  96.261 114.377  1.00  4.33              
ATOM   4026  CG2 ILE A 261      94.933  94.210 114.040  1.00  4.33              
ATOM   4027 1HG2 ILE A 261      94.027  94.445 113.478  1.00  4.33              
ATOM   4028 2HG2 ILE A 261      95.743  94.083 113.322  1.00  4.33              
ATOM   4029 3HG2 ILE A 261      94.772  93.281 114.588  1.00  4.33              
ATOM   4030  CG1 ILE A 261      94.037  95.636 115.912  1.00  4.33              
ATOM   4031 1HG1 ILE A 261      93.724  94.722 116.414  1.00  4.33              
ATOM   4032 2HG1 ILE A 261      93.207  95.957 115.281  1.00  4.33              
ATOM   4033  CD1 ILE A 261      94.270  96.725 116.968  1.00  4.33              
ATOM   4034  HD1 ILE A 261      93.331  96.951 117.468  1.00  4.33              
ATOM   4035  HD2 ILE A 261      94.980  96.380 117.720  1.00  4.33              
ATOM   4036  HD3 ILE A 261      94.647  97.633 116.493  1.00  4.33              
ATOM   4037  C   ILE A 261      96.843  93.893 116.488  1.00  4.33              
ATOM   4038  O   ILE A 261      97.951  93.356 116.487  1.00  4.33              
ATOM   4039  N   GLY A 262      95.815  93.406 117.172  1.00  4.66              
ATOM   4040  H   GLY A 262      94.961  93.935 117.203  1.00  4.66              
ATOM   4041  CA  GLY A 262      95.828  92.088 117.785  1.00  4.66              
ATOM   4042  HA1 GLY A 262      96.498  91.430 117.243  1.00  4.66              
ATOM   4043  HA2 GLY A 262      94.831  91.651 117.730  1.00  4.66              
ATOM   4044  C   GLY A 262      96.279  92.071 119.231  1.00  4.66              
ATOM   4045  O   GLY A 262      96.481  93.093 119.887  1.00  4.66              
ATOM   4046  N   ASP A 263      96.412  90.852 119.715  1.00  4.72              
ATOM   4047  H   ASP A 263      96.266  90.069 119.076  1.00  4.72              
ATOM   4048  CA  ASP A 263      97.053  90.510 120.967  1.00  4.72              
ATOM   4049  HA  ASP A 263      96.600  91.087 121.773  1.00  4.72              
ATOM   4050  CB  ASP A 263      96.765  89.016 121.194  1.00  4.72              
ATOM   4051  HB1 ASP A 263      95.686  88.856 121.232  1.00  4.72              
ATOM   4052  HB2 ASP A 263      97.180  88.701 122.153  1.00  4.72              
ATOM   4053  CG  ASP A 263      97.366  88.176 120.062  1.00  4.72              
ATOM   4054  OD1 ASP A 263      98.463  87.624 120.293  1.00  4.72              
ATOM   4055  OD2 ASP A 263      96.796  88.196 118.947  1.00  4.72              
ATOM   4056  C   ASP A 263      98.576  90.782 120.954  1.00  4.72              
ATOM   4057  O   ASP A 263      99.211  91.144 119.951  1.00  4.72              
ATOM   4058  N   LYS A 264      99.181  90.545 122.119  1.00  4.75              
ATOM   4059  H   LYS A 264      98.591  90.225 122.874  1.00  4.75              
ATOM   4060  CA  LYS A 264     100.629  90.565 122.339  1.00  4.75              
ATOM   4061  HA  LYS A 264     100.986  91.593 122.301  1.00  4.75              
ATOM   4062  CB  LYS A 264     100.897  89.967 123.744  1.00  4.75              
ATOM   4063  HB1 LYS A 264     100.238  89.106 123.876  1.00  4.75              
ATOM   4064  HB2 LYS A 264     100.629  90.709 124.497  1.00  4.75              
ATOM   4065  CG  LYS A 264     102.340  89.477 124.008  1.00  4.75              
ATOM   4066  HG1 LYS A 264     103.031  90.319 123.947  1.00  4.75              
ATOM   4067  HG2 LYS A 264     102.621  88.739 123.257  1.00  4.75              
ATOM   4068  CD  LYS A 264     102.465  88.803 125.384  1.00  4.75              
ATOM   4069  HD1 LYS A 264     101.654  88.085 125.519  1.00  4.75              
ATOM   4070  HD2 LYS A 264     102.367  89.570 126.155  1.00  4.75              
ATOM   4071  CE  LYS A 264     103.811  88.081 125.571  1.00  4.75              
ATOM   4072  HE1 LYS A 264     103.914  87.828 126.631  1.00  4.75              
ATOM   4073  HE2 LYS A 264     104.623  88.767 125.311  1.00  4.75              
ATOM   4074  NZ  LYS A 264     103.915  86.838 124.761  1.00  4.75              
ATOM   4075  HZ1 LYS A 264     104.762  86.321 124.956  1.00  4.75              
ATOM   4076  HZ2 LYS A 264     103.124  86.224 124.890  1.00  4.75              
ATOM   4077  HZ3 LYS A 264     103.950  87.029 123.754  1.00  4.75              
ATOM   4078  C   LYS A 264     101.413  89.792 121.287  1.00  4.75              
ATOM   4079  O   LYS A 264     102.437  90.305 120.839  1.00  4.75              
ATOM   4080  N   GLU A 265     101.008  88.561 120.975  1.00  4.83              
ATOM   4081  H   GLU A 265     100.065  88.257 121.204  1.00  4.83              
ATOM   4082  CA  GLU A 265     101.827  87.658 120.176  1.00  4.83              
ATOM   4083  HA  GLU A 265     102.854  87.964 120.346  1.00  4.83              
ATOM   4084  CB  GLU A 265     101.722  86.200 120.648  1.00  4.83              
ATOM   4085  HB1 GLU A 265     100.865  85.720 120.176  1.00  4.83              
ATOM   4086  HB2 GLU A 265     101.570  86.183 121.729  1.00  4.83              
ATOM   4087  CG  GLU A 265     103.008  85.409 120.331  1.00  4.83              
ATOM   4088  HG1 GLU A 265     103.117  85.333 119.247  1.00  4.83              
ATOM   4089  HG2 GLU A 265     102.898  84.396 120.725  1.00  4.83              
ATOM   4090  CD  GLU A 265     104.272  86.047 120.939  1.00  4.83              
ATOM   4091  OE1 GLU A 265     105.272  86.240 120.206  1.00  4.83              
ATOM   4092  OE2 GLU A 265     104.247  86.410 122.142  1.00  4.83              
ATOM   4093  C   GLU A 265     101.608  87.855 118.671  1.00  4.83              
ATOM   4094  O   GLU A 265     102.582  87.772 117.922  1.00  4.83              
ATOM   4095  N   GLN A 266     100.420  88.307 118.237  1.00  4.78              
ATOM   4096  H   GLN A 266      99.624  88.269 118.875  1.00  4.78              
ATOM   4097  CA  GLN A 266     100.270  88.943 116.920  1.00  4.78              
ATOM   4098  HA  GLN A 266     100.441  88.199 116.144  1.00  4.78              
ATOM   4099  CB  GLN A 266      98.880  89.618 116.713  1.00  4.78              
ATOM   4100  HB1 GLN A 266      98.671  90.303 117.533  1.00  4.78              
ATOM   4101  HB2 GLN A 266      98.087  88.881 116.720  1.00  4.78              
ATOM   4102  CG  GLN A 266      98.867  90.424 115.384  1.00  4.78              
ATOM   4103  HG1 GLN A 266      99.298  89.820 114.598  1.00  4.78              
ATOM   4104  HG2 GLN A 266      99.486  91.314 115.496  1.00  4.78              
ATOM   4105  CD  GLN A 266      97.520  90.894 114.862  1.00  4.78              
ATOM   4106  OE1 GLN A 266      96.476  90.342 115.132  1.00  4.78              
ATOM   4107  NE2 GLN A 266      97.483  91.882 113.997  1.00  4.78              
ATOM   4108 1HE2 GLN A 266      98.323  92.391 113.787  1.00  4.78              
ATOM   4109 2HE2 GLN A 266      96.570  92.190 113.714  1.00  4.78              
ATOM   4110  C   GLN A 266     101.304  90.061 116.760  1.00  4.78              
ATOM   4111  O   GLN A 266     102.083  90.084 115.798  1.00  4.78              
ATOM   4112  N   ARG A 267     101.261  91.045 117.674  1.00  4.81              
ATOM   4113  H   ARG A 267     100.572  90.989 118.424  1.00  4.81              
ATOM   4114  CA  ARG A 267     102.050  92.266 117.485  1.00  4.81              
ATOM   4115  HA  ARG A 267     101.898  92.586 116.453  1.00  4.81              
ATOM   4116  CB  ARG A 267     101.501  93.386 118.384  1.00  4.81              
ATOM   4117  HB1 ARG A 267     101.662  93.144 119.434  1.00  4.81              
ATOM   4118  HB2 ARG A 267     100.421  93.437 118.230  1.00  4.81              
ATOM   4119  CG  ARG A 267     102.089  94.769 118.023  1.00  4.81              
ATOM   4120  HG1 ARG A 267     101.263  95.470 117.895  1.00  4.81              
ATOM   4121  HG2 ARG A 267     102.613  94.720 117.069  1.00  4.81              
ATOM   4122  CD  ARG A 267     103.030  95.355 119.084  1.00  4.81              
ATOM   4123  HD1 ARG A 267     102.423  95.662 119.927  1.00  4.81              
ATOM   4124  HD2 ARG A 267     103.499  96.254 118.678  1.00  4.81              
ATOM   4125  NE  ARG A 267     104.080  94.407 119.513  1.00  4.81              
ATOM   4126  HE  ARG A 267     104.737  94.133 118.799  1.00  4.81              
ATOM   4127  CZ  ARG A 267     104.146  93.780 120.678  1.00  4.81              
ATOM   4128  NH1 ARG A 267     103.302  93.981 121.653  1.00  4.81              
ATOM   4129 1HH1 ARG A 267     102.599  94.716 121.566  1.00  4.81              
ATOM   4130 2HH1 ARG A 267     103.385  93.509 122.530  1.00  4.81              
ATOM   4131  NH2 ARG A 267     105.093  92.911 120.889  1.00  4.81              
ATOM   4132 1HH2 ARG A 267     105.822  92.794 120.209  1.00  4.81              
ATOM   4133 2HH2 ARG A 267     105.103  92.392 121.744  1.00  4.81              
ATOM   4134  C   ARG A 267     103.560  92.012 117.604  1.00  4.81              
ATOM   4135  O   ARG A 267     104.372  92.701 116.977  1.00  4.81              
ATOM   4136  N   ALA A 268     103.933  90.994 118.377  1.00  4.94              
ATOM   4137  H   ALA A 268     103.209  90.519 118.904  1.00  4.94              
ATOM   4138  CA  ALA A 268     105.285  90.466 118.449  1.00  4.94              
ATOM   4139  HA  ALA A 268     105.974  91.276 118.659  1.00  4.94              
ATOM   4140  CB  ALA A 268     105.372  89.485 119.621  1.00  4.94              
ATOM   4141  HB1 ALA A 268     106.398  89.134 119.732  1.00  4.94              
ATOM   4142  HB2 ALA A 268     105.062  89.965 120.549  1.00  4.94              
ATOM   4143  HB3 ALA A 268     104.729  88.630 119.427  1.00  4.94              
ATOM   4144  C   ALA A 268     105.738  89.793 117.148  1.00  4.94              
ATOM   4145  O   ALA A 268     106.871  89.999 116.728  1.00  4.94              
ATOM   4146  N   ALA A 269     104.872  89.016 116.497  1.00  4.99              
ATOM   4147  H   ALA A 269     103.957  88.837 116.904  1.00  4.99              
ATOM   4148  CA  ALA A 269     105.156  88.452 115.182  1.00  4.99              
ATOM   4149  HA  ALA A 269     106.087  87.888 115.239  1.00  4.99              
ATOM   4150  CB  ALA A 269     104.048  87.462 114.814  1.00  4.99              
ATOM   4151  HB1 ALA A 269     104.257  87.029 113.835  1.00  4.99              
ATOM   4152  HB2 ALA A 269     104.001  86.662 115.554  1.00  4.99              
ATOM   4153  HB3 ALA A 269     103.086  87.969 114.785  1.00  4.99              
ATOM   4154  C   ALA A 269     105.375  89.534 114.121  1.00  4.99              
ATOM   4155  O   ALA A 269     106.400  89.493 113.437  1.00  4.99              
ATOM   4156  N   PHE A 270     104.518  90.568 114.075  1.00  5.00              
ATOM   4157  H   PHE A 270     103.672  90.535 114.634  1.00  5.00              
ATOM   4158  CA  PHE A 270     104.781  91.725 113.208  1.00  5.00              
ATOM   4159  HA  PHE A 270     104.795  91.375 112.175  1.00  5.00              
ATOM   4160  CB  PHE A 270     103.691  92.804 113.325  1.00  5.00              
ATOM   4161  HB1 PHE A 270     103.368  92.880 114.363  1.00  5.00              
ATOM   4162  HB2 PHE A 270     102.830  92.517 112.720  1.00  5.00              
ATOM   4163  CG  PHE A 270     104.212  94.159 112.865  1.00  5.00              
ATOM   4164  CD1 PHE A 270     104.579  94.354 111.520  1.00  5.00              
ATOM   4165  HD1 PHE A 270     104.382  93.578 110.795  1.00  5.00              
ATOM   4166  CE1 PHE A 270     105.265  95.520 111.132  1.00  5.00              
ATOM   4167  HE1 PHE A 270     105.578  95.660 110.105  1.00  5.00              
ATOM   4168  CZ  PHE A 270     105.568  96.503 112.086  1.00  5.00              
ATOM   4169  HZ  PHE A 270     106.090  97.397 111.787  1.00  5.00              
ATOM   4170  CE2 PHE A 270     105.184  96.326 113.424  1.00  5.00              
ATOM   4171  HE2 PHE A 270     105.412  97.091 114.151  1.00  5.00              
ATOM   4172  CD2 PHE A 270     104.513  95.155 113.815  1.00  5.00              
ATOM   4173  HD2 PHE A 270     104.250  95.008 114.850  1.00  5.00              
ATOM   4174  C   PHE A 270     106.163  92.345 113.474  1.00  5.00              
ATOM   4175  O   PHE A 270     106.935  92.487 112.532  1.00  5.00              
ATOM   4176  N   VAL A 271     106.479  92.731 114.724  1.00  5.04              
ATOM   4177  H   VAL A 271     105.818  92.601 115.479  1.00  5.04              
ATOM   4178  CA  VAL A 271     107.763  93.432 114.946  1.00  5.04              
ATOM   4179  HA  VAL A 271     107.862  94.189 114.167  1.00  5.04              
ATOM   4180  CB  VAL A 271     107.870  94.179 116.293  1.00  5.04              
ATOM   4181  HB  VAL A 271     108.838  94.680 116.323  1.00  5.04              
ATOM   4182  CG1 VAL A 271     106.812  95.273 116.464  1.00  5.04              
ATOM   4183 1HG1 VAL A 271     106.997  95.828 117.383  1.00  5.04              
ATOM   4184 2HG1 VAL A 271     106.879  95.962 115.625  1.00  5.04              
ATOM   4185 3HG1 VAL A 271     105.817  94.835 116.497  1.00  5.04              
ATOM   4186  CG2 VAL A 271     107.804  93.247 117.506  1.00  5.04              
ATOM   4187 1HG2 VAL A 271     106.845  92.749 117.513  1.00  5.04              
ATOM   4188 2HG2 VAL A 271     108.598  92.501 117.454  1.00  5.04              
ATOM   4189 3HG2 VAL A 271     107.930  93.823 118.422  1.00  5.04              
ATOM   4190  C   VAL A 271     108.996  92.531 114.787  1.00  5.04              
ATOM   4191  O   VAL A 271     110.101  93.049 114.646  1.00  5.04              
ATOM   4192  N   ARG A 272     108.837  91.201 114.829  1.00  5.18              
ATOM   4193  H   ARG A 272     107.915  90.827 115.013  1.00  5.18              
ATOM   4194  CA  ARG A 272     109.903  90.271 114.454  1.00  5.18              
ATOM   4195  HA  ARG A 272     110.848  90.600 114.887  1.00  5.18              
ATOM   4196  CB  ARG A 272     109.596  88.837 114.914  1.00  5.18              
ATOM   4197  HB1 ARG A 272     110.249  88.155 114.363  1.00  5.18              
ATOM   4198  HB2 ARG A 272     108.566  88.589 114.654  1.00  5.18              
ATOM   4199  CG  ARG A 272     109.825  88.582 116.408  1.00  5.18              
ATOM   4200  HG1 ARG A 272     109.163  89.207 117.001  1.00  5.18              
ATOM   4201  HG2 ARG A 272     110.857  88.818 116.672  1.00  5.18              
ATOM   4202  CD  ARG A 272     109.551  87.097 116.684  1.00  5.18              
ATOM   4203  HD1 ARG A 272     110.409  86.517 116.337  1.00  5.18              
ATOM   4204  HD2 ARG A 272     108.689  86.775 116.097  1.00  5.18              
ATOM   4205  NE  ARG A 272     109.314  86.817 118.114  1.00  5.18              
ATOM   4206  HE  ARG A 272     110.124  86.675 118.692  1.00  5.18              
ATOM   4207  CZ  ARG A 272     108.133  86.645 118.685  1.00  5.18              
ATOM   4208  NH1 ARG A 272     107.006  86.835 118.059  1.00  5.18              
ATOM   4209 1HH1 ARG A 272     106.995  87.171 117.115  1.00  5.18              
ATOM   4210 2HH1 ARG A 272     106.147  86.638 118.573  1.00  5.18              
ATOM   4211  NH2 ARG A 272     108.059  86.268 119.927  1.00  5.18              
ATOM   4212 1HH2 ARG A 272     108.869  86.054 120.470  1.00  5.18              
ATOM   4213 2HH2 ARG A 272     107.117  86.141 120.301  1.00  5.18              
ATOM   4214  C   ARG A 272     110.135  90.233 112.955  1.00  5.18              
ATOM   4215  O   ARG A 272     111.294  90.244 112.555  1.00  5.18              
ATOM   4216  N   ASP A 273     109.074  90.128 112.149  1.00  5.25              
ATOM   4217  H   ASP A 273     108.139  90.091 112.537  1.00  5.25              
ATOM   4218  CA  ASP A 273     109.256  89.940 110.714  1.00  5.25              
ATOM   4219  HA  ASP A 273     110.231  89.473 110.560  1.00  5.25              
ATOM   4220  CB  ASP A 273     108.247  88.960 110.109  1.00  5.25              
ATOM   4221  HB1 ASP A 273     107.240  89.374 110.155  1.00  5.25              
ATOM   4222  HB2 ASP A 273     108.268  88.022 110.666  1.00  5.25              
ATOM   4223  CG  ASP A 273     108.667  88.698 108.658  1.00  5.25              
ATOM   4224  OD1 ASP A 273     108.036  89.237 107.725  1.00  5.25              
ATOM   4225  OD2 ASP A 273     109.735  88.086 108.443  1.00  5.25              
ATOM   4226  C   ASP A 273     109.318  91.262 109.920  1.00  5.25              
ATOM   4227  O   ASP A 273     110.335  91.600 109.320  1.00  5.25              
ATOM   4228  N   VAL A 274     108.236  92.031 109.919  1.00  5.20              
ATOM   4229  H   VAL A 274     107.509  91.793 110.581  1.00  5.20              
ATOM   4230  CA  VAL A 274     107.849  92.917 108.806  1.00  5.20              
ATOM   4231  HA  VAL A 274     108.358  92.570 107.908  1.00  5.20              
ATOM   4232  CB  VAL A 274     106.323  92.878 108.554  1.00  5.20              
ATOM   4233  HB  VAL A 274     105.850  93.724 109.044  1.00  5.20              
ATOM   4234  CG1 VAL A 274     105.970  92.951 107.066  1.00  5.20              
ATOM   4235 1HG1 VAL A 274     104.892  92.895 106.925  1.00  5.20              
ATOM   4236 2HG1 VAL A 274     106.310  93.904 106.672  1.00  5.20              
ATOM   4237 3HG1 VAL A 274     106.442  92.127 106.530  1.00  5.20              
ATOM   4238  CG2 VAL A 274     105.625  91.651 109.099  1.00  5.20              
ATOM   4239 1HG2 VAL A 274     104.567  91.725 108.862  1.00  5.20              
ATOM   4240 2HG2 VAL A 274     106.067  90.771 108.639  1.00  5.20              
ATOM   4241 3HG2 VAL A 274     105.727  91.581 110.178  1.00  5.20              
ATOM   4242  C   VAL A 274     108.227  94.379 109.006  1.00  5.20              
ATOM   4243  O   VAL A 274     107.736  95.263 108.298  1.00  5.20              
ATOM   4244  N   LEU A 275     109.049  94.675 110.010  1.00  5.28              
ATOM   4245  H   LEU A 275     109.473  93.914 110.519  1.00  5.28              
ATOM   4246  CA  LEU A 275     109.400  96.058 110.293  1.00  5.28              
ATOM   4247  HA  LEU A 275     108.613  96.698 109.891  1.00  5.28              
ATOM   4248  CB  LEU A 275     109.398  96.315 111.812  1.00  5.28              
ATOM   4249  HB1 LEU A 275     110.342  96.010 112.259  1.00  5.28              
ATOM   4250  HB2 LEU A 275     108.611  95.700 112.254  1.00  5.28              
ATOM   4251  CG  LEU A 275     109.084  97.783 112.163  1.00  5.28              
ATOM   4252  HG  LEU A 275     108.137  98.058 111.707  1.00  5.28              
ATOM   4253  CD1 LEU A 275     108.925  97.910 113.680  1.00  5.28              
ATOM   4254 1HD1 LEU A 275     108.641  98.931 113.932  1.00  5.28              
ATOM   4255 2HD1 LEU A 275     108.144  97.234 114.023  1.00  5.28              
ATOM   4256 3HD1 LEU A 275     109.863  97.658 114.176  1.00  5.28              
ATOM   4257  CD2 LEU A 275     110.127  98.791 111.683  1.00  5.28              
ATOM   4258 1HD2 LEU A 275     109.857  99.785 112.033  1.00  5.28              
ATOM   4259 2HD2 LEU A 275     111.117  98.523 112.046  1.00  5.28              
ATOM   4260 3HD2 LEU A 275     110.130  98.839 110.595  1.00  5.28              
ATOM   4261  C   LEU A 275     110.671  96.461 109.537  1.00  5.28              
ATOM   4262  O   LEU A 275     110.625  97.160 108.526  1.00  5.28              
ATOM   4263  N   LEU A 276     111.818  96.009 110.031  1.00  5.61              
ATOM   4264  H   LEU A 276     111.792  95.338 110.784  1.00  5.61              
ATOM   4265  CA  LEU A 276     113.108  96.545 109.614  1.00  5.61              
ATOM   4266  HA  LEU A 276     112.913  97.476 109.084  1.00  5.61              
ATOM   4267  CB  LEU A 276     113.936  96.985 110.849  1.00  5.61              
ATOM   4268  HB1 LEU A 276     113.368  97.771 111.349  1.00  5.61              
ATOM   4269  HB2 LEU A 276     114.838  97.469 110.471  1.00  5.61              
ATOM   4270  CG  LEU A 276     114.378  95.990 111.947  1.00  5.61              
ATOM   4271  HG  LEU A 276     114.902  96.582 112.697  1.00  5.61              
ATOM   4272  CD1 LEU A 276     113.228  95.287 112.668  1.00  5.61              
ATOM   4273 1HD1 LEU A 276     113.619  94.748 113.532  1.00  5.61              
ATOM   4274 2HD1 LEU A 276     112.509  96.022 113.024  1.00  5.61              
ATOM   4275 3HD1 LEU A 276     112.740  94.563 112.016  1.00  5.61              
ATOM   4276  CD2 LEU A 276     115.358  94.919 111.478  1.00  5.61              
ATOM   4277 1HD2 LEU A 276     115.727  94.366 112.342  1.00  5.61              
ATOM   4278 2HD2 LEU A 276     114.863  94.216 110.809  1.00  5.61              
ATOM   4279 3HD2 LEU A 276     116.206  95.387 110.980  1.00  5.61              
ATOM   4280  C   LEU A 276     113.884  95.631 108.601  1.00  5.61              
ATOM   4281  O   LEU A 276     113.596  94.436 108.526  1.00  5.61              
ATOM   4282  N   PRO A 277     114.942  96.125 107.889  1.00  5.62              
ATOM   4283  CD  PRO A 277     116.212  95.405 108.043  1.00  5.62              
ATOM   4284  HD1 PRO A 277     116.110  94.568 108.735  1.00  5.62              
ATOM   4285  HD2 PRO A 277     116.975  96.086 108.423  1.00  5.62              
ATOM   4286  CG  PRO A 277     116.640  94.862 106.672  1.00  5.62              
ATOM   4287  HG1 PRO A 277     116.838  93.790 106.712  1.00  5.62              
ATOM   4288  HG2 PRO A 277     117.525  95.399 106.328  1.00  5.62              
ATOM   4289  CB  PRO A 277     115.465  95.165 105.749  1.00  5.62              
ATOM   4290  HB1 PRO A 277     114.737  94.352 105.779  1.00  5.62              
ATOM   4291  HB2 PRO A 277     115.793  95.367 104.728  1.00  5.62              
ATOM   4292  CA  PRO A 277     114.899  96.411 106.431  1.00  5.62              
ATOM   4293  HA  PRO A 277     115.599  97.223 106.236  1.00  5.62              
ATOM   4294  C   PRO A 277     113.561  96.896 105.884  1.00  5.62              
ATOM   4295  O   PRO A 277     113.133  96.399 104.850  1.00  5.62              
ATOM   4296  N   GLY A 278     112.933  97.853 106.595  1.00  5.63              
ATOM   4297  H   GLY A 278     113.391  98.198 107.420  1.00  5.63              
ATOM   4298  CA  GLY A 278     111.794  98.670 106.154  1.00  5.63              
ATOM   4299  HA1 GLY A 278     112.175  99.550 105.659  1.00  5.63              
ATOM   4300  HA2 GLY A 278     111.207  99.001 107.010  1.00  5.63              
ATOM   4301  C   GLY A 278     110.892  97.988 105.162  1.00  5.63              
ATOM   4302  O   GLY A 278     110.715  98.480 104.052  1.00  5.63              
ATOM   4303  N   GLU A 279     110.392  96.812 105.539  1.00  5.38              
ATOM   4304  H   GLU A 279     110.593  96.494 106.480  1.00  5.38              
ATOM   4305  CA  GLU A 279     109.369  96.139 104.746  1.00  5.38              
ATOM   4306  HA  GLU A 279     109.708  96.066 103.742  1.00  5.38              
ATOM   4307  CB  GLU A 279     109.170  94.705 105.240  1.00  5.38              
ATOM   4308  HB1 GLU A 279     108.956  94.725 106.300  1.00  5.38              
ATOM   4309  HB2 GLU A 279     110.104  94.167 105.126  1.00  5.38              
ATOM   4310  CG  GLU A 279     108.054  93.921 104.535  1.00  5.38              
ATOM   4311  HG1 GLU A 279     107.092  94.403 104.703  1.00  5.38              
ATOM   4312  HG2 GLU A 279     108.011  92.942 105.016  1.00  5.38              
ATOM   4313  CD  GLU A 279     108.237  93.704 103.031  1.00  5.38              
ATOM   4314  OE1 GLU A 279     107.941  92.562 102.616  1.00  5.38              
ATOM   4315  OE2 GLU A 279     108.708  94.604 102.297  1.00  5.38              
ATOM   4316  C   GLU A 279     108.068  96.964 104.754  1.00  5.38              
ATOM   4317  O   GLU A 279     107.192  96.791 103.914  1.00  5.38              
ATOM   4318  N   TRP A 280     107.972  97.906 105.689  1.00  5.11              
ATOM   4319  H   TRP A 280     108.718  97.949 106.367  1.00  5.11              
ATOM   4320  CA  TRP A 280     107.078  99.044 105.637  1.00  5.11              
ATOM   4321  HA  TRP A 280     106.050  98.691 105.704  1.00  5.11              
ATOM   4322  CB  TRP A 280     107.410  99.966 106.841  1.00  5.11              
ATOM   4323  HB1 TRP A 280     107.131 100.988 106.576  1.00  5.11              
ATOM   4324  HB2 TRP A 280     108.493  99.990 106.976  1.00  5.11              
ATOM   4325  CG  TRP A 280     106.777  99.748 108.184  1.00  5.11              
ATOM   4326  CD1 TRP A 280     105.734  98.941 108.470  1.00  5.11              
ATOM   4327  HD1 TRP A 280     105.248  98.291 107.753  1.00  5.11              
ATOM   4328  NE1 TRP A 280     105.367  99.113 109.791  1.00  5.11              
ATOM   4329  HE1 TRP A 280     104.582  98.641 110.213  1.00  5.11              
ATOM   4330  CE2 TRP A 280     106.178 100.017 110.439  1.00  5.11              
ATOM   4331  CZ2 TRP A 280     106.216 100.505 111.755  1.00  5.11              
ATOM   4332  HZ2 TRP A 280     105.505 100.151 112.484  1.00  5.11              
ATOM   4333  CH2 TRP A 280     107.197 101.449 112.106  1.00  5.11              
ATOM   4334  HH2 TRP A 280     107.259 101.821 113.120  1.00  5.11              
ATOM   4335  CZ3 TRP A 280     108.122 101.885 111.139  1.00  5.11              
ATOM   4336  HZ3 TRP A 280     108.896 102.591 111.407  1.00  5.11              
ATOM   4337  CE3 TRP A 280     108.080 101.371 109.827  1.00  5.11              
ATOM   4338  HE3 TRP A 280     108.822 101.673 109.101  1.00  5.11              
ATOM   4339  CD2 TRP A 280     107.101 100.433 109.436  1.00  5.11              
ATOM   4340  C   TRP A 280     107.186  99.961 104.402  1.00  5.11              
ATOM   4341  O   TRP A 280     108.258 100.393 103.995  1.00  5.11              
ATOM   4342  N   ASP A 281     106.027 100.489 104.007  1.00  5.03              
ATOM   4343  H   ASP A 281     105.188  99.961 104.199  1.00  5.03              
ATOM   4344  CA  ASP A 281     105.850 101.878 103.558  1.00  5.03              
ATOM   4345  HA  ASP A 281     106.757 102.450 103.774  1.00  5.03              
ATOM   4346  CB  ASP A 281     105.620 101.911 102.028  1.00  5.03              
ATOM   4347  HB1 ASP A 281     104.667 101.429 101.800  1.00  5.03              
ATOM   4348  HB2 ASP A 281     106.405 101.315 101.561  1.00  5.03              
ATOM   4349  CG  ASP A 281     105.635 103.307 101.368  1.00  5.03              
ATOM   4350  OD1 ASP A 281     104.811 104.180 101.719  1.00  5.03              
ATOM   4351  OD2 ASP A 281     106.406 103.481 100.395  1.00  5.03              
ATOM   4352  C   ASP A 281     104.694 102.537 104.312  1.00  5.03              
ATOM   4353  O   ASP A 281     104.838 103.673 104.787  1.00  5.03              
ATOM   4354  N   VAL A 282     103.594 101.792 104.548  1.00  4.51              
ATOM   4355  H   VAL A 282     103.560 100.831 104.220  1.00  4.51              
ATOM   4356  CA  VAL A 282     102.480 102.385 105.326  1.00  4.51              
ATOM   4357  HA  VAL A 282     102.794 103.323 105.776  1.00  4.51              
ATOM   4358  CB  VAL A 282     101.250 102.692 104.436  1.00  4.51              
ATOM   4359  HB  VAL A 282     100.858 101.753 104.043  1.00  4.51              
ATOM   4360  CG1 VAL A 282     100.126 103.385 105.225  1.00  4.51              
ATOM   4361 1HG1 VAL A 282      99.332 103.686 104.546  1.00  4.51              
ATOM   4362 2HG1 VAL A 282      99.697 102.701 105.956  1.00  4.51              
ATOM   4363 3HG1 VAL A 282     100.514 104.270 105.730  1.00  4.51              
ATOM   4364  CG2 VAL A 282     101.587 103.596 103.241  1.00  4.51              
ATOM   4365 1HG2 VAL A 282     100.697 103.770 102.638  1.00  4.51              
ATOM   4366 2HG2 VAL A 282     101.986 104.551 103.582  1.00  4.51              
ATOM   4367 3HG2 VAL A 282     102.332 103.118 102.604  1.00  4.51              
ATOM   4368  C   VAL A 282     102.126 101.454 106.472  1.00  4.51              
ATOM   4369  O   VAL A 282     102.194 100.238 106.349  1.00  4.51              
ATOM   4370  N   CYS A 283     101.718 102.033 107.591  1.00  4.41              
ATOM   4371  H   CYS A 283     101.615 103.043 107.609  1.00  4.41              
ATOM   4372  CA  CYS A 283     101.528 101.380 108.864  1.00  4.41              
ATOM   4373  HA  CYS A 283     101.553 100.297 108.754  1.00  4.41              
ATOM   4374  CB  CYS A 283     102.665 101.820 109.792  1.00  4.41              
ATOM   4375  HB1 CYS A 283     102.616 102.898 109.952  1.00  4.41              
ATOM   4376  HB2 CYS A 283     103.628 101.573 109.337  1.00  4.41              
ATOM   4377  SG  CYS A 283     102.495 100.964 111.373  1.00  4.41              
ATOM   4378  HG  CYS A 283     103.448 101.646 112.019  1.00  4.41              
ATOM   4379  C   CYS A 283     100.144 101.806 109.328  1.00  4.41              
ATOM   4380  O   CYS A 283      99.927 102.968 109.666  1.00  4.41              
ATOM   4381  N   VAL A 284      99.177 100.898 109.227  1.00  4.31              
ATOM   4382  H   VAL A 284      99.397  99.978 108.862  1.00  4.31              
ATOM   4383  CA  VAL A 284      97.826 101.150 109.721  1.00  4.31              
ATOM   4384  HA  VAL A 284      97.599 102.204 109.658  1.00  4.31              
ATOM   4385  CB  VAL A 284      96.776 100.354 108.908  1.00  4.31              
ATOM   4386  HB  VAL A 284      96.970  99.289 109.022  1.00  4.31              
ATOM   4387  CG1 VAL A 284      95.343 100.620 109.387  1.00  4.31              
ATOM   4388 1HG1 VAL A 284      94.639 100.080 108.756  1.00  4.31              
ATOM   4389 2HG1 VAL A 284      95.209 100.280 110.413  1.00  4.31              
ATOM   4390 3HG1 VAL A 284      95.114 101.685 109.328  1.00  4.31              
ATOM   4391  CG2 VAL A 284      96.838 100.682 107.408  1.00  4.31              
ATOM   4392 1HG2 VAL A 284      96.074 100.117 106.874  1.00  4.31              
ATOM   4393 2HG2 VAL A 284      96.671 101.745 107.245  1.00  4.31              
ATOM   4394 3HG2 VAL A 284      97.812 100.409 107.003  1.00  4.31              
ATOM   4395  C   VAL A 284      97.746 100.775 111.178  1.00  4.31              
ATOM   4396  O   VAL A 284      98.177  99.678 111.538  1.00  4.31              
ATOM   4397  N   THR A 285      97.149 101.629 112.016  1.00  4.56              
ATOM   4398  H   THR A 285      96.790 102.525 111.701  1.00  4.56              
ATOM   4399  CA  THR A 285      96.835 101.168 113.377  1.00  4.56              
ATOM   4400  HA  THR A 285      96.609 100.103 113.326  1.00  4.56              
ATOM   4401  CB  THR A 285      98.036 101.307 114.335  1.00  4.56              
ATOM   4402  HB  THR A 285      98.942 101.009 113.805  1.00  4.56              
ATOM   4403  CG2 THR A 285      98.245 102.715 114.887  1.00  4.56              
ATOM   4404 1HG2 THR A 285      99.190 102.751 115.429  1.00  4.56              
ATOM   4405 2HG2 THR A 285      98.281 103.431 114.066  1.00  4.56              
ATOM   4406 3HG2 THR A 285      97.437 102.986 115.565  1.00  4.56              
ATOM   4407  OG1 THR A 285      97.868 100.429 115.429  1.00  4.56              
ATOM   4408  HG1 THR A 285      97.948  99.511 115.121  1.00  4.56              
ATOM   4409  C   THR A 285      95.556 101.812 113.880  1.00  4.56              
ATOM   4410  O   THR A 285      94.948 102.603 113.165  1.00  4.56              
ATOM   4411  N   SER A 286      95.120 101.462 115.085  1.00  4.65              
ATOM   4412  H   SER A 286      95.696 100.846 115.647  1.00  4.65              
ATOM   4413  CA  SER A 286      93.984 102.116 115.720  1.00  4.65              
ATOM   4414  HA  SER A 286      93.652 102.922 115.073  1.00  4.65              
ATOM   4415  CB  SER A 286      92.786 101.163 115.871  1.00  4.65              
ATOM   4416  HB1 SER A 286      92.677 100.583 114.953  1.00  4.65              
ATOM   4417  HB2 SER A 286      91.879 101.754 116.003  1.00  4.65              
ATOM   4418  OG  SER A 286      92.902 100.281 116.973  1.00  4.65              
ATOM   4419  HG  SER A 286      92.350 100.643 117.691  1.00  4.65              
ATOM   4420  C   SER A 286      94.388 102.811 117.028  1.00  4.65              
ATOM   4421  O   SER A 286      95.471 102.601 117.604  1.00  4.65              
ATOM   4422  N   TYR A 287      93.474 103.662 117.500  1.00  4.55              
ATOM   4423  H   TYR A 287      92.623 103.782 116.973  1.00  4.55              
ATOM   4424  CA  TYR A 287      93.631 104.468 118.709  1.00  4.55              
ATOM   4425  HA  TYR A 287      94.331 105.281 118.513  1.00  4.55              
ATOM   4426  CB  TYR A 287      92.262 105.048 119.104  1.00  4.55              
ATOM   4427  HB1 TYR A 287      92.386 105.610 120.032  1.00  4.55              
ATOM   4428  HB2 TYR A 287      91.578 104.226 119.321  1.00  4.55              
ATOM   4429  CG  TYR A 287      91.604 105.968 118.100  1.00  4.55              
ATOM   4430  CD1 TYR A 287      92.175 107.228 117.860  1.00  4.55              
ATOM   4431  HD1 TYR A 287      93.107 107.494 118.332  1.00  4.55              
ATOM   4432  CE1 TYR A 287      91.531 108.143 117.011  1.00  4.55              
ATOM   4433  HE1 TYR A 287      91.953 109.119 116.821  1.00  4.55              
ATOM   4434  CZ  TYR A 287      90.331 107.785 116.371  1.00  4.55              
ATOM   4435  OH  TYR A 287      89.725 108.694 115.574  1.00  4.55              
ATOM   4436  HH  TYR A 287      88.914 108.376 115.170  1.00  4.55              
ATOM   4437  CE2 TYR A 287      89.765 106.509 116.590  1.00  4.55              
ATOM   4438  HE2 TYR A 287      88.841 106.244 116.098  1.00  4.55              
ATOM   4439  CD2 TYR A 287      90.400 105.602 117.464  1.00  4.55              
ATOM   4440  HD2 TYR A 287      89.960 104.630 117.655  1.00  4.55              
ATOM   4441  C   TYR A 287      94.156 103.677 119.924  1.00  4.55              
ATOM   4442  O   TYR A 287      95.073 104.085 120.649  1.00  4.55              
ATOM   4443  N   GLU A 288      93.551 102.509 120.135  1.00  4.54              
ATOM   4444  H   GLU A 288      92.803 102.241 119.500  1.00  4.54              
ATOM   4445  CA  GLU A 288      93.855 101.617 121.243  1.00  4.54              
ATOM   4446  HA  GLU A 288      93.697 102.155 122.178  1.00  4.54              
ATOM   4447  CB  GLU A 288      92.895 100.410 121.222  1.00  4.54              
ATOM   4448  HB1 GLU A 288      93.142  99.786 122.082  1.00  4.54              
ATOM   4449  HB2 GLU A 288      93.066  99.811 120.326  1.00  4.54              
ATOM   4450  CG  GLU A 288      91.399 100.782 121.326  1.00  4.54              
ATOM   4451  HG1 GLU A 288      91.290 101.742 121.836  1.00  4.54              
ATOM   4452  HG2 GLU A 288      90.921 100.027 121.956  1.00  4.54              
ATOM   4453  CD  GLU A 288      90.659 100.819 119.975  1.00  4.54              
ATOM   4454  OE1 GLU A 288      91.220 101.351 118.986  1.00  4.54              
ATOM   4455  OE2 GLU A 288      89.539 100.253 119.903  1.00  4.54              
ATOM   4456  C   GLU A 288      95.322 101.151 121.257  1.00  4.54              
ATOM   4457  O   GLU A 288      95.973 101.121 122.304  1.00  4.54              
ATOM   4458  N   MET A 289      95.871 100.833 120.085  1.00  4.63              
ATOM   4459  H   MET A 289      95.341 101.006 119.241  1.00  4.63              
ATOM   4460  CA  MET A 289      97.273 100.460 119.950  1.00  4.63              
ATOM   4461  HA  MET A 289      97.532  99.750 120.734  1.00  4.63              
ATOM   4462  CB  MET A 289      97.502  99.800 118.578  1.00  4.63              
ATOM   4463  HB1 MET A 289      98.505 100.029 118.218  1.00  4.63              
ATOM   4464  HB2 MET A 289      96.792 100.203 117.855  1.00  4.63              
ATOM   4465  CG  MET A 289      97.366  98.277 118.617  1.00  4.63              
ATOM   4466  HG1 MET A 289      97.431  97.914 117.591  1.00  4.63              
ATOM   4467  HG2 MET A 289      96.383  98.017 119.010  1.00  4.63              
ATOM   4468  SD  MET A 289      98.645  97.433 119.598  1.00  4.63              
ATOM   4469  CE  MET A 289      98.301  95.717 119.126  1.00  4.63              
ATOM   4470  HE1 MET A 289      98.927  95.036 119.704  1.00  4.63              
ATOM   4471  HE2 MET A 289      97.252  95.485 119.313  1.00  4.63              
ATOM   4472  HE3 MET A 289      98.517  95.580 118.067  1.00  4.63              
ATOM   4473  C   MET A 289      98.208 101.639 120.101  1.00  4.63              
ATOM   4474  O   MET A 289      99.240 101.442 120.738  1.00  4.63              
ATOM   4475  N   LEU A 290      97.875 102.841 119.614  1.00  4.70              
ATOM   4476  H   LEU A 290      97.032 102.945 119.060  1.00  4.70              
ATOM   4477  CA  LEU A 290      98.701 104.013 119.978  1.00  4.70              
ATOM   4478  HA  LEU A 290      99.713 103.830 119.618  1.00  4.70              
ATOM   4479  CB  LEU A 290      98.157 105.278 119.293  1.00  4.70              
ATOM   4480  HB1 LEU A 290      98.471 106.159 119.854  1.00  4.70              
ATOM   4481  HB2 LEU A 290      97.067 105.248 119.312  1.00  4.70              
ATOM   4482  CG  LEU A 290      98.647 105.430 117.841  1.00  4.70              
ATOM   4483  HG  LEU A 290      98.552 104.478 117.320  1.00  4.70              
ATOM   4484  CD1 LEU A 290      97.775 106.459 117.132  1.00  4.70              
ATOM   4485 1HD1 LEU A 290      98.144 106.606 116.117  1.00  4.70              
ATOM   4486 2HD1 LEU A 290      96.754 106.085 117.084  1.00  4.70              
ATOM   4487 3HD1 LEU A 290      97.797 107.405 117.671  1.00  4.70              
ATOM   4488  CD2 LEU A 290     100.106 105.893 117.782  1.00  4.70              
ATOM   4489 1HD2 LEU A 290     100.406 106.025 116.742  1.00  4.70              
ATOM   4490 2HD2 LEU A 290     100.222 106.844 118.301  1.00  4.70              
ATOM   4491 3HD2 LEU A 290     100.760 105.147 118.229  1.00  4.70              
ATOM   4492  C   LEU A 290      98.833 104.197 121.497  1.00  4.70              
ATOM   4493  O   LEU A 290      99.923 104.458 122.001  1.00  4.70              
ATOM   4494  N   ILE A 291      97.739 103.994 122.234  1.00  4.71              
ATOM   4495  H   ILE A 291      96.884 103.774 121.731  1.00  4.71              
ATOM   4496  CA  ILE A 291      97.694 104.091 123.709  1.00  4.71              
ATOM   4497  HA  ILE A 291      98.150 105.025 124.024  1.00  4.71              
ATOM   4498  CB  ILE A 291      96.179 104.117 124.083  1.00  4.71              
ATOM   4499  HB  ILE A 291      95.688 103.319 123.527  1.00  4.71              
ATOM   4500  CG2 ILE A 291      95.867 103.862 125.569  1.00  4.71              
ATOM   4501 1HG2 ILE A 291      94.790 103.781 125.713  1.00  4.71              
ATOM   4502 2HG2 ILE A 291      96.292 102.913 125.897  1.00  4.71              
ATOM   4503 3HG2 ILE A 291      96.242 104.681 126.166  1.00  4.71              
ATOM   4504  CG1 ILE A 291      95.529 105.457 123.651  1.00  4.71              
ATOM   4505 1HG1 ILE A 291      95.822 105.689 122.628  1.00  4.71              
ATOM   4506 2HG1 ILE A 291      95.892 106.260 124.292  1.00  4.71              
ATOM   4507  CD1 ILE A 291      93.995 105.468 123.679  1.00  4.71              
ATOM   4508  HD1 ILE A 291      93.635 106.392 123.226  1.00  4.71              
ATOM   4509  HD2 ILE A 291      93.607 104.623 123.108  1.00  4.71              
ATOM   4510  HD3 ILE A 291      93.627 105.419 124.703  1.00  4.71              
ATOM   4511  C   ILE A 291      98.433 102.984 124.459  1.00  4.71              
ATOM   4512  O   ILE A 291      98.926 103.260 125.564  1.00  4.71              
ATOM   4513  N   LYS A 292      98.478 101.763 123.906  1.00  4.72              
ATOM   4514  H   LYS A 292      97.937 101.603 123.062  1.00  4.72              
ATOM   4515  CA  LYS A 292      99.255 100.641 124.460  1.00  4.72              
ATOM   4516  HA  LYS A 292      99.147 100.618 125.546  1.00  4.72              
ATOM   4517  CB  LYS A 292      98.752  99.314 123.895  1.00  4.72              
ATOM   4518  HB1 LYS A 292      99.415  98.559 124.297  1.00  4.72              
ATOM   4519  HB2 LYS A 292      98.835  99.343 122.807  1.00  4.72              
ATOM   4520  CG  LYS A 292      97.345  98.851 124.288  1.00  4.72              
ATOM   4521  HG1 LYS A 292      96.649  99.685 124.230  1.00  4.72              
ATOM   4522  HG2 LYS A 292      97.359  98.501 125.321  1.00  4.72              
ATOM   4523  CD  LYS A 292      96.845  97.718 123.367  1.00  4.72              
ATOM   4524  HD1 LYS A 292      96.764  98.099 122.348  1.00  4.72              
ATOM   4525  HD2 LYS A 292      95.835  97.460 123.691  1.00  4.72              
ATOM   4526  CE  LYS A 292      97.685  96.422 123.361  1.00  4.72              
ATOM   4527  HE1 LYS A 292      97.114  95.655 122.831  1.00  4.72              
ATOM   4528  HE2 LYS A 292      97.828  96.085 124.391  1.00  4.72              
ATOM   4529  NZ  LYS A 292      99.003  96.585 122.699  1.00  4.72              
ATOM   4530  HZ1 LYS A 292      99.543  95.734 122.605  1.00  4.72              
ATOM   4531  HZ2 LYS A 292      98.934  96.979 121.770  1.00  4.72              
ATOM   4532  HZ3 LYS A 292      99.635  97.182 123.239  1.00  4.72              
ATOM   4533  C   LYS A 292     100.759 100.781 124.183  1.00  4.72              
ATOM   4534  O   LYS A 292     101.564 100.907 125.100  1.00  4.72              
ATOM   4535  N   GLU A 293     101.129 100.855 122.908  1.00  4.83              
ATOM   4536  H   GLU A 293     100.391 100.892 122.214  1.00  4.83              
ATOM   4537  CA  GLU A 293     102.486 100.607 122.412  1.00  4.83              
ATOM   4538  HA  GLU A 293     103.070 100.236 123.255  1.00  4.83              
ATOM   4539  CB  GLU A 293     102.466  99.475 121.351  1.00  4.83              
ATOM   4540  HB1 GLU A 293     103.080  99.761 120.499  1.00  4.83              
ATOM   4541  HB2 GLU A 293     101.455  99.326 120.968  1.00  4.83              
ATOM   4542  CG  GLU A 293     103.025  98.133 121.864  1.00  4.83              
ATOM   4543  HG1 GLU A 293     103.870  98.310 122.532  1.00  4.83              
ATOM   4544  HG2 GLU A 293     103.412  97.583 121.004  1.00  4.83              
ATOM   4545  CD  GLU A 293     101.971  97.263 122.564  1.00  4.83              
ATOM   4546  OE1 GLU A 293     101.606  96.190 122.024  1.00  4.83              
ATOM   4547  OE2 GLU A 293     101.452  97.641 123.630  1.00  4.83              
ATOM   4548  C   GLU A 293     103.229 101.870 121.965  1.00  4.83              
ATOM   4549  O   GLU A 293     104.199 101.817 121.190  1.00  4.83              
ATOM   4550  N   LYS A 294     102.821 103.006 122.550  1.00  4.91              
ATOM   4551  H   LYS A 294     101.970 102.962 123.096  1.00  4.91              
ATOM   4552  CA  LYS A 294     103.463 104.309 122.384  1.00  4.91              
ATOM   4553  HA  LYS A 294     103.143 104.710 121.420  1.00  4.91              
ATOM   4554  CB  LYS A 294     103.031 105.296 123.488  1.00  4.91              
ATOM   4555  HB1 LYS A 294     103.458 104.969 124.436  1.00  4.91              
ATOM   4556  HB2 LYS A 294     101.944 105.286 123.588  1.00  4.91              
ATOM   4557  CG  LYS A 294     103.480 106.742 123.166  1.00  4.91              
ATOM   4558  HG1 LYS A 294     102.714 107.201 122.545  1.00  4.91              
ATOM   4559  HG2 LYS A 294     104.392 106.745 122.575  1.00  4.91              
ATOM   4560  CD  LYS A 294     103.749 107.637 124.385  1.00  4.91              
ATOM   4561  HD1 LYS A 294     102.879 107.641 125.042  1.00  4.91              
ATOM   4562  HD2 LYS A 294     103.910 108.655 124.019  1.00  4.91              
ATOM   4563  CE  LYS A 294     104.994 107.173 125.162  1.00  4.91              
ATOM   4564  HE1 LYS A 294     105.762 106.873 124.445  1.00  4.91              
ATOM   4565  HE2 LYS A 294     104.728 106.302 125.766  1.00  4.91              
ATOM   4566  NZ  LYS A 294     105.536 108.251 126.024  1.00  4.91              
ATOM   4567  HZ1 LYS A 294     106.232 107.957 126.689  1.00  4.91              
ATOM   4568  HZ2 LYS A 294     105.950 108.998 125.457  1.00  4.91              
ATOM   4569  HZ3 LYS A 294     104.812 108.804 126.474  1.00  4.91              
ATOM   4570  C   LYS A 294     104.975 104.210 122.342  1.00  4.91              
ATOM   4571  O   LYS A 294     105.547 104.828 121.477  1.00  4.91              
ATOM   4572  N   SER A 295     105.640 103.460 123.221  1.00  5.02              
ATOM   4573  H   SER A 295     105.110 102.920 123.888  1.00  5.02              
ATOM   4574  CA  SER A 295     107.108 103.351 123.172  1.00  5.02              
ATOM   4575  HA  SER A 295     107.522 104.350 123.309  1.00  5.02              
ATOM   4576  CB  SER A 295     107.610 102.486 124.338  1.00  5.02              
ATOM   4577  HB1 SER A 295     107.344 101.441 124.171  1.00  5.02              
ATOM   4578  HB2 SER A 295     107.139 102.824 125.262  1.00  5.02              
ATOM   4579  OG  SER A 295     109.013 102.609 124.476  1.00  5.02              
ATOM   4580  HG  SER A 295     109.287 102.158 125.283  1.00  5.02              
ATOM   4581  C   SER A 295     107.652 102.834 121.830  1.00  5.02              
ATOM   4582  O   SER A 295     108.458 103.498 121.160  1.00  5.02              
ATOM   4583  N   VAL A 296     107.143 101.664 121.425  1.00  5.02              
ATOM   4584  H   VAL A 296     106.375 101.287 121.958  1.00  5.02              
ATOM   4585  CA  VAL A 296     107.503 100.953 120.194  1.00  5.02              
ATOM   4586  HA  VAL A 296     108.557 100.683 120.235  1.00  5.02              
ATOM   4587  CB  VAL A 296     106.668  99.662 120.032  1.00  5.02              
ATOM   4588  HB  VAL A 296     105.620  99.922 119.891  1.00  5.02              
ATOM   4589  CG1 VAL A 296     107.123  98.843 118.816  1.00  5.02              
ATOM   4590 1HG1 VAL A 296     106.526  97.934 118.741  1.00  5.02              
ATOM   4591 2HG1 VAL A 296     106.976  99.416 117.900  1.00  5.02              
ATOM   4592 3HG1 VAL A 296     108.177  98.580 118.910  1.00  5.02              
ATOM   4593  CG2 VAL A 296     106.770  98.757 121.269  1.00  5.02              
ATOM   4594 1HG2 VAL A 296     106.222  97.831 121.095  1.00  5.02              
ATOM   4595 2HG2 VAL A 296     107.813  98.520 121.478  1.00  5.02              
ATOM   4596 3HG2 VAL A 296     106.327  99.246 122.136  1.00  5.02              
ATOM   4597  C   VAL A 296     107.297 101.846 118.982  1.00  5.02              
ATOM   4598  O   VAL A 296     108.197 101.967 118.152  1.00  5.02              
ATOM   4599  N   PHE A 297     106.142 102.511 118.901  1.00  4.96              
ATOM   4600  H   PHE A 297     105.428 102.360 119.608  1.00  4.96              
ATOM   4601  CA  PHE A 297     105.823 103.308 117.719  1.00  4.96              
ATOM   4602  HA  PHE A 297     106.189 102.784 116.835  1.00  4.96              
ATOM   4603  CB  PHE A 297     104.296 103.390 117.602  1.00  4.96              
ATOM   4604  HB1 PHE A 297     104.059 103.879 116.663  1.00  4.96              
ATOM   4605  HB2 PHE A 297     103.920 104.006 118.419  1.00  4.96              
ATOM   4606  CG  PHE A 297     103.545 102.066 117.612  1.00  4.96              
ATOM   4607  CD1 PHE A 297     104.051 100.932 116.942  1.00  4.96              
ATOM   4608  HD1 PHE A 297     104.993 100.983 116.418  1.00  4.96              
ATOM   4609  CE1 PHE A 297     103.327  99.726 116.943  1.00  4.96              
ATOM   4610  HE1 PHE A 297     103.717  98.861 116.430  1.00  4.96              
ATOM   4611  CZ  PHE A 297     102.083  99.654 117.592  1.00  4.96              
ATOM   4612  HZ  PHE A 297     101.512  98.738 117.579  1.00  4.96              
ATOM   4613  CE2 PHE A 297     101.573 100.784 118.251  1.00  4.96              
ATOM   4614  HE2 PHE A 297     100.620 100.728 118.751  1.00  4.96              
ATOM   4615  CD2 PHE A 297     102.303 101.983 118.269  1.00  4.96              
ATOM   4616  HD2 PHE A 297     101.902 102.842 118.785  1.00  4.96              
ATOM   4617  C   PHE A 297     106.519 104.684 117.708  1.00  4.96              
ATOM   4618  O   PHE A 297     107.220 105.022 116.755  1.00  4.96              
ATOM   4619  N   LYS A 298     106.420 105.441 118.809  1.00  5.14              
ATOM   4620  H   LYS A 298     105.877 105.060 119.576  1.00  5.14              
ATOM   4621  CA  LYS A 298     107.004 106.778 119.024  1.00  5.14              
ATOM   4622  HA  LYS A 298     106.616 107.438 118.248  1.00  5.14              
ATOM   4623  CB  LYS A 298     106.574 107.354 120.391  1.00  5.14              
ATOM   4624  HB1 LYS A 298     106.912 106.683 121.175  1.00  5.14              
ATOM   4625  HB2 LYS A 298     105.485 107.400 120.415  1.00  5.14              
ATOM   4626  CG  LYS A 298     107.122 108.748 120.742  1.00  5.14              
ATOM   4627  HG1 LYS A 298     106.350 109.288 121.284  1.00  5.14              
ATOM   4628  HG2 LYS A 298     107.345 109.300 119.830  1.00  5.14              
ATOM   4629  CD  LYS A 298     108.371 108.656 121.644  1.00  5.14              
ATOM   4630  HD1 LYS A 298     109.041 107.885 121.267  1.00  5.14              
ATOM   4631  HD2 LYS A 298     108.064 108.359 122.649  1.00  5.14              
ATOM   4632  CE  LYS A 298     109.173 109.959 121.720  1.00  5.14              
ATOM   4633  HE1 LYS A 298     109.425 110.274 120.704  1.00  5.14              
ATOM   4634  HE2 LYS A 298     110.097 109.762 122.269  1.00  5.14              
ATOM   4635  NZ  LYS A 298     108.416 111.027 122.402  1.00  5.14              
ATOM   4636  HZ1 LYS A 298     108.029 110.698 123.287  1.00  5.14              
ATOM   4637  HZ2 LYS A 298     108.975 111.847 122.578  1.00  5.14              
ATOM   4638  HZ3 LYS A 298     107.631 111.312 121.822  1.00  5.14              
ATOM   4639  C   LYS A 298     108.521 106.821 118.885  1.00  5.14              
ATOM   4640  O   LYS A 298     109.086 107.881 118.592  1.00  5.14              
ATOM   4641  N   LYS A 299     109.210 105.694 119.103  1.00  5.32              
ATOM   4642  H   LYS A 299     108.705 104.873 119.424  1.00  5.32              
ATOM   4643  CA  LYS A 299     110.631 105.588 118.746  1.00  5.32              
ATOM   4644  HA  LYS A 299     111.220 106.231 119.401  1.00  5.32              
ATOM   4645  CB  LYS A 299     111.078 104.123 118.922  1.00  5.32              
ATOM   4646  HB1 LYS A 299     111.845 103.886 118.181  1.00  5.32              
ATOM   4647  HB2 LYS A 299     110.233 103.460 118.731  1.00  5.32              
ATOM   4648  CG  LYS A 299     111.671 103.824 120.303  1.00  5.32              
ATOM   4649  HG1 LYS A 299     111.017 104.206 121.087  1.00  5.32              
ATOM   4650  HG2 LYS A 299     112.638 104.323 120.380  1.00  5.32              
ATOM   4651  CD  LYS A 299     111.841 102.305 120.475  1.00  5.32              
ATOM   4652  HD1 LYS A 299     112.237 101.864 119.558  1.00  5.32              
ATOM   4653  HD2 LYS A 299     110.855 101.872 120.654  1.00  5.32              
ATOM   4654  CE  LYS A 299     112.762 101.947 121.649  1.00  5.32              
ATOM   4655  HE1 LYS A 299     112.623 100.886 121.881  1.00  5.32              
ATOM   4656  HE2 LYS A 299     112.453 102.524 122.527  1.00  5.32              
ATOM   4657  NZ  LYS A 299     114.191 102.200 121.326  1.00  5.32              
ATOM   4658  HZ1 LYS A 299     114.785 101.951 122.106  1.00  5.32              
ATOM   4659  HZ2 LYS A 299     114.477 101.646 120.528  1.00  5.32              
ATOM   4660  HZ3 LYS A 299     114.347 103.175 121.107  1.00  5.32              
ATOM   4661  C   LYS A 299     110.947 106.024 117.321  1.00  5.32              
ATOM   4662  O   LYS A 299     111.971 106.681 117.123  1.00  5.32              
ATOM   4663  N   PHE A 300     110.114 105.658 116.348  1.00  5.23              
ATOM   4664  H   PHE A 300     109.227 105.225 116.586  1.00  5.23              
ATOM   4665  CA  PHE A 300     110.441 105.819 114.932  1.00  5.23              
ATOM   4666  HA  PHE A 300     111.441 105.409 114.785  1.00  5.23              
ATOM   4667  CB  PHE A 300     109.497 104.984 114.064  1.00  5.23              
ATOM   4668  HB1 PHE A 300     109.556 105.325 113.030  1.00  5.23              
ATOM   4669  HB2 PHE A 300     108.468 105.107 114.403  1.00  5.23              
ATOM   4670  CG  PHE A 300     109.899 103.525 114.103  1.00  5.23              
ATOM   4671  CD1 PHE A 300     110.926 103.067 113.254  1.00  5.23              
ATOM   4672  HD1 PHE A 300     111.357 103.724 112.509  1.00  5.23              
ATOM   4673  CE1 PHE A 300     111.403 101.751 113.374  1.00  5.23              
ATOM   4674  HE1 PHE A 300     112.186 101.400 112.714  1.00  5.23              
ATOM   4675  CZ  PHE A 300     110.858 100.892 114.343  1.00  5.23              
ATOM   4676  HZ  PHE A 300     111.226  99.880 114.430  1.00  5.23              
ATOM   4677  CE2 PHE A 300     109.821 101.341 115.178  1.00  5.23              
ATOM   4678  HE2 PHE A 300     109.394 100.682 115.920  1.00  5.23              
ATOM   4679  CD2 PHE A 300     109.342 102.657 115.058  1.00  5.23              
ATOM   4680  HD2 PHE A 300     108.559 103.001 115.719  1.00  5.23              
ATOM   4681  C   PHE A 300     110.532 107.279 114.495  1.00  5.23              
ATOM   4682  O   PHE A 300     109.961 108.187 115.103  1.00  5.23              
ATOM   4683  N   ASN A 301     111.329 107.506 113.458  1.00  5.29              
ATOM   4684  H   ASN A 301     111.779 106.706 113.031  1.00  5.29              
ATOM   4685  CA  ASN A 301     111.202 108.658 112.587  1.00  5.29              
ATOM   4686  HA  ASN A 301     111.023 109.582 113.138  1.00  5.29              
ATOM   4687  CB  ASN A 301     112.531 108.733 111.785  1.00  5.29              
ATOM   4688  HB1 ASN A 301     112.675 107.809 111.219  1.00  5.29              
ATOM   4689  HB2 ASN A 301     113.374 108.842 112.464  1.00  5.29              
ATOM   4690  CG  ASN A 301     112.587 109.894 110.810  1.00  5.29              
ATOM   4691  OD1 ASN A 301     112.230 111.002 111.184  1.00  5.29              
ATOM   4692  ND2 ASN A 301     113.026 109.703 109.585  1.00  5.29              
ATOM   4693 1HD2 ASN A 301     113.362 108.800 109.218  1.00  5.29              
ATOM   4694 2HD2 ASN A 301     113.077 110.490 108.969  1.00  5.29              
ATOM   4695  C   ASN A 301     110.032 108.359 111.649  1.00  5.29              
ATOM   4696  O   ASN A 301     110.083 107.360 110.933  1.00  5.29              
ATOM   4697  N   TRP A 302     108.980 109.173 111.649  1.00  5.18              
ATOM   4698  H   TRP A 302     108.965 109.983 112.258  1.00  5.18              
ATOM   4699  CA  TRP A 302     107.890 109.014 110.685  1.00  5.18              
ATOM   4700  HA  TRP A 302     108.068 108.171 110.015  1.00  5.18              
ATOM   4701  CB  TRP A 302     106.573 108.765 111.422  1.00  5.18              
ATOM   4702  HB1 TRP A 302     105.754 108.929 110.720  1.00  5.18              
ATOM   4703  HB2 TRP A 302     106.484 109.501 112.216  1.00  5.18              
ATOM   4704  CG  TRP A 302     106.354 107.409 112.023  1.00  5.18              
ATOM   4705  CD1 TRP A 302     107.098 106.299 111.819  1.00  5.18              
ATOM   4706  HD1 TRP A 302     107.997 106.261 111.227  1.00  5.18              
ATOM   4707  NE1 TRP A 302     106.516 105.213 112.438  1.00  5.18              
ATOM   4708  HE1 TRP A 302     106.877 104.271 112.360  1.00  5.18              
ATOM   4709  CE2 TRP A 302     105.411 105.591 113.163  1.00  5.18              
ATOM   4710  CZ2 TRP A 302     104.519 104.887 113.979  1.00  5.18              
ATOM   4711  HZ2 TRP A 302     104.632 103.825 114.128  1.00  5.18              
ATOM   4712  CH2 TRP A 302     103.482 105.592 114.608  1.00  5.18              
ATOM   4713  HH2 TRP A 302     102.779 105.073 115.245  1.00  5.18              
ATOM   4714  CZ3 TRP A 302     103.337 106.974 114.400  1.00  5.18              
ATOM   4715  HZ3 TRP A 302     102.531 107.503 114.892  1.00  5.18              
ATOM   4716  CE3 TRP A 302     104.231 107.669 113.567  1.00  5.18              
ATOM   4717  HE3 TRP A 302     104.117 108.732 113.418  1.00  5.18              
ATOM   4718  CD2 TRP A 302     105.289 106.994 112.927  1.00  5.18              
ATOM   4719  C   TRP A 302     107.843 110.269 109.817  1.00  5.18              
ATOM   4720  O   TRP A 302     107.966 111.403 110.300  1.00  5.18              
ATOM   4721  N   ARG A 303     107.642 110.089 108.513  1.00  5.21              
ATOM   4722  H   ARG A 303     107.511 109.147 108.148  1.00  5.21              
ATOM   4723  CA  ARG A 303     107.506 111.274 107.665  1.00  5.21              
ATOM   4724  HA  ARG A 303     108.160 112.059 108.054  1.00  5.21              
ATOM   4725  CB  ARG A 303     108.025 111.061 106.228  1.00  5.21              
ATOM   4726  HB1 ARG A 303     109.114 111.077 106.300  1.00  5.21              
ATOM   4727  HB2 ARG A 303     107.750 111.922 105.616  1.00  5.21              
ATOM   4728  CG  ARG A 303     107.674 109.772 105.469  1.00  5.21              
ATOM   4729  HG1 ARG A 303     107.752 108.915 106.135  1.00  5.21              
ATOM   4730  HG2 ARG A 303     108.447 109.651 104.713  1.00  5.21              
ATOM   4731  CD  ARG A 303     106.322 109.745 104.740  1.00  5.21              
ATOM   4732  HD1 ARG A 303     106.262 110.586 104.048  1.00  5.21              
ATOM   4733  HD2 ARG A 303     105.507 109.801 105.458  1.00  5.21              
ATOM   4734  NE  ARG A 303     106.206 108.481 104.010  1.00  5.21              
ATOM   4735  HE  ARG A 303     106.929 107.795 104.189  1.00  5.21              
ATOM   4736  CZ  ARG A 303     105.320 108.073 103.124  1.00  5.21              
ATOM   4737  NH1 ARG A 303     104.371 108.826 102.649  1.00  5.21              
ATOM   4738 1HH1 ARG A 303     104.291 109.769 102.973  1.00  5.21              
ATOM   4739 2HH1 ARG A 303     103.693 108.416 102.039  1.00  5.21              
ATOM   4740  NH2 ARG A 303     105.379 106.834 102.732  1.00  5.21              
ATOM   4741 1HH2 ARG A 303     106.006 106.203 103.218  1.00  5.21              
ATOM   4742 2HH2 ARG A 303     104.744 106.388 102.082  1.00  5.21              
ATOM   4743  C   ARG A 303     106.130 111.885 107.750  1.00  5.21              
ATOM   4744  O   ARG A 303     106.006 113.054 108.078  1.00  5.21              
ATOM   4745  N   TYR A 304     105.088 111.086 107.572  1.00  4.62              
ATOM   4746  H   TYR A 304     105.243 110.100 107.434  1.00  4.62              
ATOM   4747  CA  TYR A 304     103.735 111.619 107.486  1.00  4.62              
ATOM   4748  HA  TYR A 304     103.739 112.622 107.901  1.00  4.62              
ATOM   4749  CB  TYR A 304     103.358 111.792 106.000  1.00  4.62              
ATOM   4750  HB1 TYR A 304     102.992 110.859 105.610  1.00  4.62              
ATOM   4751  HB2 TYR A 304     104.266 112.026 105.442  1.00  4.62              
ATOM   4752  CG  TYR A 304     102.360 112.900 105.711  1.00  4.62              
ATOM   4753  CD1 TYR A 304     102.699 113.946 104.831  1.00  4.62              
ATOM   4754  HD1 TYR A 304     103.633 113.926 104.293  1.00  4.62              
ATOM   4755  CE1 TYR A 304     101.841 115.050 104.684  1.00  4.62              
ATOM   4756  HE1 TYR A 304     102.085 115.854 104.013  1.00  4.62              
ATOM   4757  CZ  TYR A 304     100.700 115.169 105.494  1.00  4.62              
ATOM   4758  OH  TYR A 304     100.035 116.352 105.536  1.00  4.62              
ATOM   4759  HH  TYR A 304      99.383 116.401 106.239  1.00  4.62              
ATOM   4760  CE2 TYR A 304     100.309 114.080 106.294  1.00  4.62              
ATOM   4761  HE2 TYR A 304      99.409 114.137 106.875  1.00  4.62              
ATOM   4762  CD2 TYR A 304     101.114 112.930 106.357  1.00  4.62              
ATOM   4763  HD2 TYR A 304     100.799 112.092 106.953  1.00  4.62              
ATOM   4764  C   TYR A 304     102.766 110.796 108.341  1.00  4.62              
ATOM   4765  O   TYR A 304     102.761 109.563 108.303  1.00  4.62              
ATOM   4766  N   LEU A 305     101.981 111.522 109.140  1.00  4.47              
ATOM   4767  H   LEU A 305     102.124 112.529 109.120  1.00  4.47              
ATOM   4768  CA  LEU A 305     100.886 111.059 109.984  1.00  4.47              
ATOM   4769  HA  LEU A 305     100.957 109.981 110.128  1.00  4.47              
ATOM   4770  CB  LEU A 305     100.970 111.799 111.358  1.00  4.47              
ATOM   4771  HB1 LEU A 305     100.380 112.713 111.289  1.00  4.47              
ATOM   4772  HB2 LEU A 305     101.985 112.147 111.526  1.00  4.47              
ATOM   4773  CG  LEU A 305     100.512 111.084 112.650  1.00  4.47              
ATOM   4774  HG  LEU A 305     100.272 111.855 113.384  1.00  4.47              
ATOM   4775  CD1 LEU A 305      99.266 110.214 112.478  1.00  4.47              
ATOM   4776 1HD1 LEU A 305      98.956 109.827 113.449  1.00  4.47              
ATOM   4777 2HD1 LEU A 305      98.457 110.814 112.066  1.00  4.47              
ATOM   4778 3HD1 LEU A 305      99.475 109.373 111.820  1.00  4.47              
ATOM   4779  CD2 LEU A 305     101.641 110.243 113.238  1.00  4.47              
ATOM   4780 1HD2 LEU A 305     101.286 109.687 114.107  1.00  4.47              
ATOM   4781 2HD2 LEU A 305     102.024 109.558 112.488  1.00  4.47              
ATOM   4782 3HD2 LEU A 305     102.451 110.895 113.565  1.00  4.47              
ATOM   4783  C   LEU A 305      99.558 111.451 109.336  1.00  4.47              
ATOM   4784  O   LEU A 305      99.398 112.613 108.926  1.00  4.47              
ATOM   4785  N   VAL A 306      98.604 110.515 109.322  1.00  4.35              
ATOM   4786  H   VAL A 306      98.858 109.578 109.628  1.00  4.35              
ATOM   4787  CA  VAL A 306      97.230 110.745 108.855  1.00  4.35              
ATOM   4788  HA  VAL A 306      97.036 111.804 108.687  1.00  4.35              
ATOM   4789  CB  VAL A 306      96.987 109.965 107.545  1.00  4.35              
ATOM   4790  HB  VAL A 306      97.369 108.959 107.686  1.00  4.35              
ATOM   4791  CG1 VAL A 306      95.507 109.859 107.162  1.00  4.35              
ATOM   4792 1HG1 VAL A 306      95.029 110.833 107.220  1.00  4.35              
ATOM   4793 2HG1 VAL A 306      95.416 109.455 106.155  1.00  4.35              
ATOM   4794 3HG1 VAL A 306      94.991 109.183 107.844  1.00  4.35              
ATOM   4795  CG2 VAL A 306      97.725 110.558 106.342  1.00  4.35              
ATOM   4796 1HG2 VAL A 306      97.713 109.840 105.525  1.00  4.35              
ATOM   4797 2HG2 VAL A 306      97.217 111.451 106.002  1.00  4.35              
ATOM   4798 3HG2 VAL A 306      98.751 110.810 106.602  1.00  4.35              
ATOM   4799  C   VAL A 306      96.295 110.230 109.918  1.00  4.35              
ATOM   4800  O   VAL A 306      96.257 109.032 110.148  1.00  4.35              
ATOM   4801  N   ILE A 307      95.547 111.103 110.567  1.00  4.30              
ATOM   4802  H   ILE A 307      95.573 112.081 110.292  1.00  4.30              
ATOM   4803  CA  ILE A 307      94.494 110.675 111.494  1.00  4.30              
ATOM   4804  HA  ILE A 307      94.724 109.694 111.900  1.00  4.30              
ATOM   4805  CB  ILE A 307      94.429 111.694 112.655  1.00  4.30              
ATOM   4806  HB  ILE A 307      94.085 112.647 112.255  1.00  4.30              
ATOM   4807  CG2 ILE A 307      93.444 111.260 113.745  1.00  4.30              
ATOM   4808 1HG2 ILE A 307      93.197 112.119 114.366  1.00  4.30              
ATOM   4809 2HG2 ILE A 307      92.519 110.882 113.314  1.00  4.30              
ATOM   4810 3HG2 ILE A 307      93.893 110.491 114.361  1.00  4.30              
ATOM   4811  CG1 ILE A 307      95.865 111.870 113.233  1.00  4.30              
ATOM   4812 1HG1 ILE A 307      96.448 112.476 112.537  1.00  4.30              
ATOM   4813 2HG1 ILE A 307      96.335 110.888 113.299  1.00  4.30              
ATOM   4814  CD1 ILE A 307      96.013 112.519 114.609  1.00  4.30              
ATOM   4815  HD1 ILE A 307      95.654 111.835 115.375  1.00  4.30              
ATOM   4816  HD2 ILE A 307      97.068 112.709 114.801  1.00  4.30              
ATOM   4817  HD3 ILE A 307      95.467 113.459 114.647  1.00  4.30              
ATOM   4818  C   ILE A 307      93.228 110.558 110.655  1.00  4.30              
ATOM   4819  O   ILE A 307      92.974 111.467 109.859  1.00  4.30              
ATOM   4820  N   ASP A 308      92.457 109.468 110.787  1.00  4.26              
ATOM   4821  H   ASP A 308      92.810 108.646 111.254  1.00  4.26              
ATOM   4822  CA  ASP A 308      91.022 109.535 110.422  1.00  4.26              
ATOM   4823  HA  ASP A 308      90.982 109.850 109.387  1.00  4.26              
ATOM   4824  CB  ASP A 308      90.411 108.124 110.436  1.00  4.26              
ATOM   4825  HB1 ASP A 308      90.054 107.900 111.437  1.00  4.26              
ATOM   4826  HB2 ASP A 308      91.191 107.404 110.183  1.00  4.26              
ATOM   4827  CG  ASP A 308      89.274 107.948 109.415  1.00  4.26              
ATOM   4828  OD1 ASP A 308      88.607 108.948 109.068  1.00  4.26              
ATOM   4829  OD2 ASP A 308      89.079 106.797 108.963  1.00  4.26              
ATOM   4830  C   ASP A 308      90.250 110.602 111.235  1.00  4.26              
ATOM   4831  O   ASP A 308      90.866 111.600 111.621  1.00  4.26              
ATOM   4832  N   GLU A 309      88.923 110.411 111.405  1.00  4.62              
ATOM   4833  H   GLU A 309      88.516 109.872 110.644  1.00  4.62              
ATOM   4834  CA  GLU A 309      87.991 110.602 112.554  1.00  4.62              
ATOM   4835  HA  GLU A 309      87.092 111.051 112.138  1.00  4.62              
ATOM   4836  CB  GLU A 309      87.585 109.185 113.025  1.00  4.62              
ATOM   4837  HB1 GLU A 309      88.462 108.709 113.453  1.00  4.62              
ATOM   4838  HB2 GLU A 309      87.334 108.593 112.143  1.00  4.62              
ATOM   4839  CG  GLU A 309      86.412 109.052 114.019  1.00  4.62              
ATOM   4840  HG1 GLU A 309      86.200 110.006 114.495  1.00  4.62              
ATOM   4841  HG2 GLU A 309      86.724 108.374 114.819  1.00  4.62              
ATOM   4842  CD  GLU A 309      85.122 108.508 113.375  1.00  4.62              
ATOM   4843  OE1 GLU A 309      84.377 109.319 112.777  1.00  4.62              
ATOM   4844  OE2 GLU A 309      84.870 107.290 113.529  1.00  4.62              
ATOM   4845  C   GLU A 309      88.459 111.577 113.676  1.00  4.62              
ATOM   4846  O   GLU A 309      88.230 111.395 114.879  1.00  4.62              
ATOM   4847  N   ALA A 310      89.121 112.659 113.267  1.00  4.62              
ATOM   4848  H   ALA A 310      89.341 112.660 112.270  1.00  4.62              
ATOM   4849  CA  ALA A 310      89.990 113.501 114.079  1.00  4.62              
ATOM   4850  HA  ALA A 310      90.759 112.873 114.532  1.00  4.62              
ATOM   4851  CB  ALA A 310      90.670 114.512 113.153  1.00  4.62              
ATOM   4852  HB1 ALA A 310      91.298 115.180 113.741  1.00  4.62              
ATOM   4853  HB2 ALA A 310      91.292 113.984 112.430  1.00  4.62              
ATOM   4854  HB3 ALA A 310      89.921 115.099 112.621  1.00  4.62              
ATOM   4855  C   ALA A 310      89.276 114.243 115.191  1.00  4.62              
ATOM   4856  O   ALA A 310      89.893 114.723 116.137  1.00  4.62              
ATOM   4857  N   HIS A 311      87.951 114.304 115.113  1.00  4.60              
ATOM   4858  H   HIS A 311      87.516 113.837 114.324  1.00  4.60              
ATOM   4859  CA  HIS A 311      87.095 114.762 116.188  1.00  4.60              
ATOM   4860  HA  HIS A 311      87.339 115.806 116.330  1.00  4.60              
ATOM   4861  CB  HIS A 311      85.618 114.696 115.735  1.00  4.60              
ATOM   4862  HB1 HIS A 311      85.324 115.693 115.405  1.00  4.60              
ATOM   4863  HB2 HIS A 311      84.984 114.428 116.581  1.00  4.60              
ATOM   4864  CG  HIS A 311      85.312 113.759 114.591  1.00  4.60              
ATOM   4865  ND1 HIS A 311      85.494 114.057 113.233  1.00  4.60              
ATOM   4866  CE1 HIS A 311      85.119 112.948 112.572  1.00  4.60              
ATOM   4867  HE1 HIS A 311      85.132 112.821 111.497  1.00  4.60              
ATOM   4868  NE2 HIS A 311      84.739 111.995 113.432  1.00  4.60              
ATOM   4869  HE2 HIS A 311      84.464 111.040 113.171  1.00  4.60              
ATOM   4870  CD2 HIS A 311      84.861 112.480 114.711  1.00  4.60              
ATOM   4871  HD2 HIS A 311      84.668 111.934 115.624  1.00  4.60              
ATOM   4872  C   HIS A 311      87.372 114.060 117.522  1.00  4.60              
ATOM   4873  O   HIS A 311      87.179 114.673 118.574  1.00  4.60              
ATOM   4874  N   ARG A 312      87.923 112.840 117.498  1.00  4.68              
ATOM   4875  H   ARG A 312      88.076 112.400 116.590  1.00  4.68              
ATOM   4876  CA  ARG A 312      88.364 112.116 118.696  1.00  4.68              
ATOM   4877  HA  ARG A 312      87.538 112.166 119.406  1.00  4.68              
ATOM   4878  CB  ARG A 312      88.604 110.637 118.326  1.00  4.68              
ATOM   4879  HB1 ARG A 312      89.662 110.487 118.106  1.00  4.68              
ATOM   4880  HB2 ARG A 312      88.032 110.363 117.437  1.00  4.68              
ATOM   4881  CG  ARG A 312      88.154 109.725 119.477  1.00  4.68              
ATOM   4882  HG1 ARG A 312      87.075 109.581 119.413  1.00  4.68              
ATOM   4883  HG2 ARG A 312      88.365 110.211 120.426  1.00  4.68              
ATOM   4884  CD  ARG A 312      88.850 108.359 119.453  1.00  4.68              
ATOM   4885  HD1 ARG A 312      89.934 108.495 119.444  1.00  4.68              
ATOM   4886  HD2 ARG A 312      88.563 107.848 118.534  1.00  4.68              
ATOM   4887  NE  ARG A 312      88.460 107.526 120.610  1.00  4.68              
ATOM   4888  HE  ARG A 312      87.879 106.730 120.399  1.00  4.68              
ATOM   4889  CZ  ARG A 312      88.737 107.747 121.884  1.00  4.68              
ATOM   4890  NH1 ARG A 312      89.493 108.739 122.277  1.00  4.68              
ATOM   4891 1HH1 ARG A 312      89.867 109.372 121.585  1.00  4.68              
ATOM   4892 2HH1 ARG A 312      89.611 108.941 123.250  1.00  4.68              
ATOM   4893  NH2 ARG A 312      88.228 106.974 122.803  1.00  4.68              
ATOM   4894 1HH2 ARG A 312      87.607 106.223 122.545  1.00  4.68              
ATOM   4895 2HH2 ARG A 312      88.428 107.143 123.771  1.00  4.68              
ATOM   4896  C   ARG A 312      89.571 112.692 119.444  1.00  4.68              
ATOM   4897  O   ARG A 312      89.995 112.132 120.457  1.00  4.68              
ATOM   4898  N   ILE A 313      90.093 113.799 118.934  1.00  5.00              
ATOM   4899  H   ILE A 313      89.716 114.099 118.044  1.00  5.00              
ATOM   4900  CA  ILE A 313      91.247 114.561 119.405  1.00  5.00              
ATOM   4901  HA  ILE A 313      91.547 114.161 120.375  1.00  5.00              
ATOM   4902  CB  ILE A 313      92.451 114.370 118.437  1.00  5.00              
ATOM   4903  HB  ILE A 313      92.287 114.975 117.543  1.00  5.00              
ATOM   4904  CG2 ILE A 313      93.775 114.806 119.090  1.00  5.00              
ATOM   4905 1HG2 ILE A 313      94.594 114.760 118.373  1.00  5.00              
ATOM   4906 2HG2 ILE A 313      93.733 115.841 119.425  1.00  5.00              
ATOM   4907 3HG2 ILE A 313      94.004 114.169 119.943  1.00  5.00              
ATOM   4908  CG1 ILE A 313      92.564 112.880 118.012  1.00  5.00              
ATOM   4909 1HG1 ILE A 313      91.709 112.620 117.386  1.00  5.00              
ATOM   4910 2HG1 ILE A 313      92.543 112.255 118.904  1.00  5.00              
ATOM   4911  CD1 ILE A 313      93.806 112.508 117.207  1.00  5.00              
ATOM   4912  HD1 ILE A 313      93.690 111.498 116.816  1.00  5.00              
ATOM   4913  HD2 ILE A 313      93.914 113.212 116.383  1.00  5.00              
ATOM   4914  HD3 ILE A 313      94.694 112.533 117.838  1.00  5.00              
ATOM   4915  C   ILE A 313      90.823 116.017 119.656  1.00  5.00              
ATOM   4916  O   ILE A 313      91.644 116.851 120.010  1.00  5.00              
ATOM   4917  N   LYS A 314      89.513 116.329 119.615  1.00  4.95              
ATOM   4918  H   LYS A 314      88.865 115.608 119.326  1.00  4.95              
ATOM   4919  CA  LYS A 314      88.948 117.619 120.066  1.00  4.95              
ATOM   4920  HA  LYS A 314      89.513 118.417 119.577  1.00  4.95              
ATOM   4921  CB  LYS A 314      87.470 117.733 119.626  1.00  4.95              
ATOM   4922  HB1 LYS A 314      86.984 118.564 120.130  1.00  4.95              
ATOM   4923  HB2 LYS A 314      86.948 116.821 119.909  1.00  4.95              
ATOM   4924  CG  LYS A 314      87.337 118.008 118.127  1.00  4.95              
ATOM   4925  HG1 LYS A 314      87.882 117.241 117.590  1.00  4.95              
ATOM   4926  HG2 LYS A 314      87.835 118.953 117.909  1.00  4.95              
ATOM   4927  CD  LYS A 314      85.890 118.099 117.593  1.00  4.95              
ATOM   4928  HD1 LYS A 314      85.953 118.143 116.505  1.00  4.95              
ATOM   4929  HD2 LYS A 314      85.428 119.031 117.916  1.00  4.95
[truncated: 989,829 more chars]
