# Supplementary material for: The chromatin remodeler SMARCA5 binds to d-block metal supports: Characterization of affinities by IMAC chromatography and QM analysis
Source: PLoS One. 2024 Oct 7;19(10):e0309134. doi: 10.1371/journal.pone.0309134 (PMC11458017; doi:10.1371/journal.pone.0309134)
Supplement: S1 Data — (BZ2) [file pone.0309134.s003.bz2 › S751200_results/threading3.pdb]

Rank   :3 Template name:5jxrA
REMARK :Column 1 -  30 present Atom & Residue records of query sequence.
REMARK :Column 31 - 54 present XYZ coordinates of query sequence obtained after threading alignment.
REMARK :Column 55 - 59 present residue number in Template
REMARK :Column 60 - 59 present residue name of Template
ATOM   1001  CA  LYS    83     170.176-286.861  33.519    1 SER
ATOM   1002  CA  MET    84     172.739-285.103  35.728    2 LYS
ATOM   1003  CA  GLN    85     174.508-288.404  36.424    3 GLU
ATOM   1004  CA  THR    86     175.284-288.832  32.718    4 ASP
ATOM   1005  CA  ASP    87     176.156-285.135  32.560    5 ASP
ATOM   1006  CA  ARG    88     178.896-285.708  35.132    6 THR
ATOM   1007  CA  ALA    89     180.243-288.728  33.265    7 LEU
ATOM   1008  CA  ASN    90     180.307-286.884  29.925    8 ARG
ATOM   1009  CA  ARG    91     181.972-283.953  31.666    9 ARG
ATOM   1010  CA  PHE    92     184.582-286.030  33.512   10 PHE
ATOM   1011  CA  GLU    93     185.393-287.943  30.341   11 ARG
ATOM   1012  CA  TYR    94     185.990-284.642  28.529   12 TYR
ATOM   1013  CA  LEU    95     188.265-283.311  31.295   13 LEU
ATOM   1014  CA  LEU    96     190.599-286.314  31.509   14 LEU
ATOM   1015  CA  LYS    97     192.237-285.400  28.185   15 GLY
ATOM   1016  CA  GLN    98     193.198-281.900  29.346   16 LEU
ATOM   1017  CA  THR    99     196.474-282.844  31.071   17 THR
ATOM   1018  CA  GLU   100     196.252-284.606  34.447   18 ASP
ATOM   1019  CA  LEU   101     195.230-281.397  36.224   19 LEU
ATOM   1020  CA  PHE   102     191.522-282.303  36.302   20 PHE
ATOM   1021  CA  ALA   103     192.146-286.004  36.947   21 ARG
ATOM   1022  CA  HIS   104     194.104-284.986  40.051   22 HIS
ATOM   1023  CA  PHE   105     191.361-282.754  41.478   23 PHE
ATOM   1024  CA  ILE   106     188.797-285.485  40.796   24 ILE
ATOM   1025  CA  GLN   107     190.839-288.484  42.017   25 GLU
ATOM   1026  CA  PRO   108     191.601-286.670  45.264   26 THR
ATOM   1027  CA  ALA   109     188.274-284.867  45.516   27 ASN
ATOM   1028  CA  ALA   110     186.882-284.309  49.055   28 PRO
ATOM   1029  CA  GLN   111     183.461-285.479  47.843   29 ASN
ATOM   1030  CA  LYS   112     183.214-289.301  48.027   30 PRO
ATOM   1031  CA  THR   113     180.545-289.390  45.288   31 LYS
ATOM   1032  CA  PRO   114     182.996-287.686  42.916   32 ILE
ATOM   1033  CA  THR   115     185.641-290.303  43.711   33 ARG
ATOM   1034  CA  SER   116     183.213-293.164  42.969   34 GLU
ATOM   1035  CA  PRO   117     182.511-292.062  39.399   35 ILE
ATOM   1036  CA  LEU   118     186.242-291.654  38.739   36 MET
ATOM   1037  CA  LYS   119     186.933-295.104  40.202   37 LYS
ATOM   1038  CA  MET   120     185.782-295.015  34.704   39 ILE
ATOM   1039  CA  LYS   121     189.172-296.228  35.945   40 ASP
ATOM   1040  CA  PRO   122     188.148-299.847  36.482   41 ARG
ATOM   1041  CA  GLY   123     186.377-299.716  33.129   42 GLN
ATOM   1042  CA  ARG   124     189.615-298.470  31.562   43 ASN
ATOM   1043  CA  PRO   125     191.471-301.245  33.368   44 GLU
ATOM   1044  CA  ARG   126     189.270-303.968  31.885   45 GLU
ATOM   1045  CA  ILE   127     189.489-302.558  28.363   46 GLU
ATOM   1046  CA  LYS   128     193.283-302.480  28.691   47 ALA
ATOM   1047  CA  LYS   129     193.282-306.158  29.662   48 ARG
ATOM   1048  CA  ASP   130     191.445-307.082  26.452   49 GLN
ATOM   1049  CA  GLU   131     193.763-305.182  24.068   50 ARG
ATOM   1050  CA  LYS   132     197.173-305.440  22.353   51 LYS
ATOM   1051  CA  GLN   133     199.876-302.807  21.612   52 ARG
ATOM   1052  CA  ASN   134     203.446-304.639  12.713   55 ARG
ATOM   1053  CA  LEU   135     207.243-304.907  12.468   56 GLN
ATOM   1054  CA  LEU   136     207.642-301.702  10.432   57 GLY
ATOM   1055  CA  SER   137     205.113-300.383  12.901   58 GLY
ATOM   1056  CA  VAL   138     204.393-297.595  15.358   59 ALA
ATOM   1057  CA  GLY   139     206.217-298.055  18.633   60 THR
ATOM   1058  CA  ASP   140     203.769-296.075  20.736   61 SER
ATOM   1059  CA  TYR   141     202.141-297.234  23.962   62 GLU
ATOM   1060  CA  ARG   142     198.424-296.905  23.310   63 ARG
ATOM   1061  CA  HIS   143     196.446-300.101  23.155   64 ARG
ATOM   1062  CA  ARG   144     194.741-301.061  19.921   65 ARG
ATOM   1063  CA  ARG   145     191.203-302.375  20.062   66 ARG
ATOM   1064  CA  THR   146     189.933-305.849  19.196   67 THR
ATOM   1065  CA  GLU   147     188.095-306.312  15.900   68 GLU
ATOM   1066  CA  GLN   148     185.208-307.595  18.023   69 ALA
ATOM   1067  CA  GLU   149     185.337-304.637  20.408   70 GLU
ATOM   1068  CA  GLU   150     185.174-302.007  17.662   71 GLU
ATOM   1069  CA  ASP   151     182.565-303.988  15.704   72 ASP
ATOM   1070  CA  GLU   152     180.294-303.772  18.757   73 ALA
ATOM   1071  CA  GLU   153     180.790-300.005  18.914   74 GLU
ATOM   1072  CA  LEU   154     180.210-299.394  15.195   75 LEU
ATOM   1073  CA  LEU   155     177.080-301.541  15.359   76 LEU
ATOM   1074  CA  THR   156     175.730-299.720  18.423   77 LYS
ATOM   1075  CA  GLU   157     176.521-296.422  16.704   78 ASP
ATOM   1076  CA  SER   158     174.760-297.526  13.512   79 GLU
ATOM   1077  CA  SER   159     171.593-298.215  15.510   80 LYS
ATOM   1078  CA  LYS   160     171.570-294.515  16.446   81 ASP
ATOM   1079  CA  ALA   161     172.150-292.862  13.060   82 GLY
ATOM   1080  CA  THR   162     175.641-291.706  14.008   83 GLY
ATOM   1081  CA  ASN   163     176.751-288.874  16.278   84 SER
ATOM   1082  CA  VAL   164     174.143-286.560  17.785   85 ALA
ATOM   1083  CA  CYS   165     176.088-283.428  16.835   86 GLU
ATOM   1084  CA  THR   166     174.305-280.268  15.698   87 THR
ATOM   1085  CA  ARG   167     176.155-277.812  13.467   88 VAL
ATOM   1086  CA  PHE   168     174.539-274.812  11.803   89 PHE
ATOM   1087  CA  GLU   169     175.725-273.918   8.304   90 ARG
ATOM   1088  CA  ASP   170     173.588-270.787   8.288   91 GLU
ATOM   1089  CA  SER   171     171.696-268.432  10.566   92 SER
ATOM   1090  CA  PRO   172     168.966-270.560  12.208   93 PRO
ATOM   1091  CA  SER   173     165.294-270.125  11.197   94 PRO
ATOM   1092  CA  TYR   174     164.315-269.455  14.827   95 PHE
ATOM   1093  CA  VAL   175     166.514-266.356  14.865   96 ILE
ATOM   1094  CA  LYS   176     164.418-263.504  13.534   97 GLN
ATOM   1095  CA  GLY   178     167.340-261.823  11.861   98 GLY
ATOM   1096  CA  LYS   179     170.706-262.780  10.417   99 THR
ATOM   1097  CA  LEU   180     173.836-263.891  12.226  100 MET
ATOM   1098  CA  ARG   181     177.319-263.204  10.871  101 ARG
ATOM   1099  CA  ASP   182     179.592-266.155  10.039  102 ASP
ATOM   1100  CA  TYR   183     181.603-265.636  13.218  103 TYR
ATOM   1101  CA  GLN   184     178.385-265.562  15.244  104 GLN
ATOM   1102  CA  VAL   185     177.235-268.838  13.684  105 ILE
ATOM   1103  CA  ARG   186     180.631-270.243  14.716  106 ALA
ATOM   1104  CA  GLY   187     180.140-268.889  18.233  107 GLY
ATOM   1105  CA  LEU   188     176.743-270.566  18.306  108 LEU
ATOM   1106  CA  ASN   189     178.225-273.873  17.151  109 ASN
ATOM   1107  CA  TRP   190     180.915-273.602  19.807  110 TRP
ATOM   1108  CA  LEU   191     178.334-273.002  22.546  111 LEU
ATOM   1109  CA  ILE   192     176.378-275.988  21.245  112 ILE
ATOM   1110  CA  SER   193     179.540-278.087  21.379  113 SER
ATOM   1111  CA  LEU   194     180.064-277.177  25.052  114 LEU
ATOM   1112  CA  TYR   195     176.500-278.175  25.835  115 HIS
ATOM   1113  CA  GLU   196     176.821-281.568  24.166  116 GLU
ATOM   1114  CA  ASN   197     180.002-282.243  26.130  117 ASN
ATOM   1115  CA  GLY   198     178.237-281.248  29.339  118 GLY
ATOM   1116  CA  ILE   199     180.554-278.350  30.094  119 ILE
ATOM   1117  CA  ASN   200     180.058-274.695  30.988  120 SER
ATOM   1118  CA  GLY   201     181.894-271.941  29.135  121 GLY
ATOM   1119  CA  ILE   202     183.123-268.368  28.836  122 ILE
ATOM   1120  CA  LEU   203     182.148-266.176  25.893  123 LEU
ATOM   1121  CA  ALA   204     184.839-263.502  25.925  124 ALA
ATOM   1122  CA  ASP   205     184.470-261.811  22.524  125 ASP
ATOM   1123  CA  GLU   206     185.446-258.138  22.341  126 GLU
ATOM   1124  CA  MET   207     182.584-255.682  22.900  127 MET
ATOM   1125  CA  GLY   208     180.623-255.153  19.693  128 GLY
ATOM   1126  CA  LEU   209     180.758-258.716  18.372  129 LEU
ATOM   1127  CA  GLY   210     177.168-259.365  19.449  130 GLY
ATOM   1128  CA  LYS   211     177.651-261.730  22.386  131 LYS
ATOM   1129  CA  THR   212     174.004-261.139  23.309  132 THR
ATOM   1130  CA  LEU   213     172.733-262.438  19.965  133 LEU
ATOM   1131  CA  GLN   214     175.062-265.436  20.152  134 GLN
ATOM   1132  CA  THR   215     173.839-266.303  23.634  135 THR
ATOM   1133  CA  ILE   216     170.206-265.847  22.616  136 ILE
ATOM   1134  CA  SER   217     170.715-268.051  19.544  137 ALA
ATOM   1135  CA  LEU   218     172.166-270.736  21.798  138 PHE
ATOM   1136  CA  LEU   219     169.168-270.662  24.132  139 LEU
ATOM   1137  CA  GLY   220     167.062-270.821  20.947  140 GLY
ATOM   1138  CA  TYR   221     168.954-273.959  19.970  141 TYR
ATOM   1139  CA  MET   222     168.080-275.444  23.359  142 LEU
ATOM   1140  CA  LYS   223     164.411-274.669  22.772  143 ARG
ATOM   1141  CA  HIS   224     163.875-275.592  19.113  144 HIS
ATOM   1142  CA  TYR   225     166.303-278.518  18.774  145 ILE
ATOM   1143  CA  ARG   226     166.737-279.996  22.258  146 MET
ATOM   1144  CA  ASN   227     163.243-279.298  23.589  147 GLY
ATOM   1145  CA  ILE   228     164.569-277.305  26.555  148 ILE
ATOM   1146  CA  PRO   229     162.663-274.073  27.205  149 THR
ATOM   1147  CA  GLY   230     164.134-273.134  30.575  150 GLY
ATOM   1148  CA  PRO   231     164.067-271.989  33.215  151 PRO
ATOM   1149  CA  HIS   232     167.158-269.906  32.522  152 HIS
ATOM   1150  CA  MET   233     168.585-267.167  34.733  153 LEU
ATOM   1151  CA  VAL   234     170.361-264.180  33.177  154 VAL
ATOM   1152  CA  LEU   235     171.997-261.724  35.570  155 THR
ATOM   1153  CA  VAL   236     173.169-258.375  34.197  156 VAL
ATOM   1154  CA  PRO   237     174.176-254.835  35.208  157 PRO
ATOM   1155  CA  LYS   238     171.176-252.497  35.555  158 LYS
ATOM   1156  CA  SER   239     172.258-250.452  32.534  159 SER
ATOM   1157  CA  THR   240     172.086-253.430  30.172  160 THR
ATOM   1158  CA  LEU   241     168.665-254.631  31.383  161 LEU
ATOM   1159  CA  HIS   242     166.691-252.916  28.628  162 ASP
ATOM   1160  CA  ASN   243     169.008-254.155  25.897  163 ASN
ATOM   1161  CA  TRP   244     168.727-257.824  26.921  164 TRP
ATOM   1162  CA  MET   245     164.948-257.430  27.106  165 LYS
ATOM   1163  CA  SER   246     164.725-255.955  23.603  166 ARG
ATOM   1164  CA  GLU   247     167.094-258.464  21.997  167 GLU
ATOM   1165  CA  PHE   248     165.177-261.452  23.328  168 PHE
ATOM   1166  CA  LYS   249     162.060-259.706  22.032  169 GLU
ATOM   1167  CA  ARG   250     163.653-259.057  18.651  170 LYS
ATOM   1168  CA  TRP   251     165.538-262.298  17.901  171 TRP
ATOM   1169  CA  VAL   252     163.223-264.841  19.566  172 THR
ATOM   1170  CA  PRO   253     159.787-263.343  20.487  173 PRO
ATOM   1171  CA  THR   254     158.350-266.753  21.459  174 GLU
ATOM   1172  CA  LEU   255     160.616-266.779  24.517  175 VAL
ATOM   1173  CA  ARG   256     158.704-265.816  27.654  176 ASN
ATOM   1174  CA  SER   257     160.912-263.251  29.406  177 VAL
ATOM   1175  CA  VAL   258     160.482-262.063  32.998  178 LEU
ATOM   1176  CA  CYS   259     162.398-258.966  34.082  179 VAL
ATOM   1177  CA  LEU   260     162.955-258.360  37.798  180 LEU
ATOM   1178  CA  ILE   261     162.951-254.639  38.627  181 GLN
ATOM   1179  CA  GLY   262     161.304-251.944  40.744  182 GLY
ATOM   1180  CA  ASP   263     160.581-251.325  44.420  183 ALA
ATOM   1181  CA  LYS   264     159.282-253.825  46.993  184 LYS
ATOM   1182  CA  GLU   265     155.704-253.298  45.794  185 GLU
ATOM   1183  CA  GLN   266     156.487-253.448  42.076  186 GLU
ATOM   1184  CA  ARG   267     157.963-256.914  42.631  187 ARG
ATOM   1185  CA  ALA   268     155.141-258.729  44.454  188 HIS
ATOM   1186  CA  ALA   269     152.862-257.818  41.537  189 GLN
ATOM   1187  CA  PHE   270     155.179-259.787  39.254  190 LEU
ATOM   1188  CA  VAL   271     156.203-262.605  41.617  191 ILE
ATOM   1189  CA  ARG   272     152.670-263.850  42.349  192 ASN
ATOM   1190  CA  ASP   273     151.535-264.182  38.737  193 ASP
ATOM   1191  CA  VAL   274     155.004-264.828  37.289  194 ARG
ATOM   1192  CA  LEU   275     158.154-265.513  39.343  195 LEU
ATOM   1193  CA  LEU   276     156.934-267.872  42.077  196 VAL
ATOM   1194  CA  PRO   277     154.590-269.445  39.510  197 ASP
ATOM   1195  CA  GLY   278     157.436-270.183  37.066  198 GLU
ATOM   1196  CA  GLU   279     155.503-268.228  34.448  199 ASN
ATOM   1197  CA  TRP   280     158.654-267.579  32.427  200 PHE
ATOM   1198  CA  ASP   281     161.303-269.267  30.272  201 ASP
ATOM   1199  CA  VAL   282     164.034-266.762  31.012  202 VAL
ATOM   1200  CA  CYS   283     164.477-264.560  34.071  203 CYS
ATOM   1201  CA  VAL   284     166.539-261.416  33.476  204 ILE
ATOM   1202  CA  THR   285     167.778-259.868  36.720  205 THR
ATOM   1203  CA  SER   286     170.041-257.036  37.830  206 SER
ATOM   1204  CA  TYR   287     172.934-257.818  40.175  207 TYR
ATOM   1205  CA  GLU   288     170.990-255.984  42.894  208 GLU
ATOM   1206  CA  MET   289     167.712-257.877  42.567  209 MET
ATOM   1207  CA  LEU   290     169.633-261.165  42.785  210 ILE
ATOM   1208  CA  ILE   291     170.262-260.531  46.483  211 LEU
ATOM   1209  CA  LYS   292     166.853-259.086  47.361  212 ARG
ATOM   1210  CA  GLU   293     165.061-262.034  45.725  213 GLU
ATOM   1211  CA  LYS   294     167.562-264.863  46.279  214 LYS
ATOM   1212  CA  SER   295     165.027-266.685  48.460  215 ALA
ATOM   1213  CA  VAL   296     162.622-267.064  45.543  216 HIS
ATOM   1214  CA  PHE   297     165.336-267.641  42.947  217 LEU
ATOM   1215  CA  LYS   298     166.814-270.561  44.919  218 LYS
ATOM   1216  CA  LYS   299     163.602-272.566  44.538  219 LYS
ATOM   1217  CA  PHE   300     164.221-273.321  40.854  220 PHE
ATOM   1218  CA  ASN   301     166.301-276.003  39.192  221 ALA
ATOM   1219  CA  TRP   302     167.876-273.734  36.568  222 TRP
ATOM   1220  CA  ARG   303     169.016-275.041  33.195  223 GLU
ATOM   1221  CA  TYR   304     171.442-272.220  32.439  224 TYR
ATOM   1222  CA  LEU   305     172.638-269.452  34.676  225 ILE
ATOM   1223  CA  VAL   306     174.202-266.763  32.539  226 ILE
ATOM   1224  CA  ILE   307     176.291-263.958  34.025  227 ILE
ATOM   1225  CA  ASP   308     176.948-260.887  31.880  228 ASP
ATOM   1226  CA  GLU   309     180.219-259.106  32.738  229 GLU
ATOM   1227  CA  ALA   310     182.095-260.900  35.523  230 ALA
ATOM   1228  CA  HIS   311     179.455-261.045  46.475  231 SER
ATOM   1229  CA  ARG   312     178.153-262.093  43.054  232 LEU
ATOM   1230  CA  SER   321     179.751-265.547  42.935  233 ALA
ATOM   1231  CA  GLU   322     178.803-266.223  46.567  234 GLN
ATOM   1232  CA  ILE   323     175.081-266.184  45.814  235 VAL
ATOM   1233  CA  VAL   324     175.408-267.846  42.400  236 ILE
ATOM   1234  CA  ARG   325     177.351-270.702  44.010  237 ARG
ATOM   1235  CA  GLU   326     174.268-271.327  46.155  238 MET
ATOM   1236  CA  PHE   327     172.070-271.744  43.069  239 PHE
ATOM   1237  CA  LYS   328     171.056-274.976  41.362  240 ASN
ATOM   1238  CA  THR   329     172.049-274.987  37.689  241 SER
ATOM   1239  CA  THR   330     172.746-277.662  35.090  242 ARG
ATOM   1240  CA  ASN   331     175.196-275.381  33.250  243 ASN
ATOM   1241  CA  ARG   332     176.599-271.860  33.331  244 ARG
ATOM   1242  CA  LEU   333     177.826-269.218  30.889  245 LEU
ATOM   1243  CA  LEU   334     180.107-266.318  31.681  246 LEU
ATOM   1244  CA  LEU   335     179.900-263.418  29.252  247 ILE
ATOM   1245  CA  THR   336     182.815-261.006  29.385  248 THR
ATOM   1246  CA  GLY   337     184.607-258.630  27.032  249 GLY
ATOM   1247  CA  THR   338     188.073-259.084  28.513  250 THR
ATOM   1248  CA  PRO   339     190.784-261.712  27.976  251 PRO
ATOM   1249  CA  LEU   340     192.130-264.032  30.675  252 LEU
ATOM   1250  CA  GLN   341     194.415-262.267  33.124  253 GLN
ATOM   1251  CA  ASN   342     197.605-263.277  34.922  254 ASN
ATOM   1252  CA  ASN   343     195.967-263.583  38.323  255 ASN
ATOM   1253  CA  LEU   344     196.042-266.938  40.080  256 LEU
ATOM   1254  CA  HIS   345     192.915-266.261  42.152  257 HIS
ATOM   1255  CA  GLU   346     190.781-265.127  39.210  258 GLU
ATOM   1256  CA  LEU   347     191.743-268.276  37.332  259 LEU
ATOM   1257  CA  TRP   348     190.709-270.458  40.245  260 TRP
ATOM   1258  CA  SER   349     187.461-268.479  40.426  261 ALA
ATOM   1259  CA  LEU   350     186.718-269.308  36.783  262 LEU
ATOM   1260  CA  LEU   351     187.487-272.999  37.317  263 LEU
ATOM   1261  CA  ASN   352     185.166-272.967  40.306  264 ASN
ATOM   1262  CA  PHE   353     182.488-271.185  38.296  265 PHE
ATOM   1263  CA  LEU   354     182.790-273.617  35.379  266 LEU
ATOM   1264  CA  LEU   355     183.361-276.805  37.388  267 LEU
ATOM   1265  CA  PRO   356     181.988-276.260  40.912  268 PRO
ATOM   1266  CA  ASP   357     182.078-279.995  41.720  269 ASP
ATOM   1267  CA  VAL   358     185.692-280.476  40.677  270 VAL
ATOM   1268  CA  PHE   359     187.039-277.227  42.132  271 PHE
ATOM   1269  CA  ASN   360     184.604-276.869  45.005  272 GLY
ATOM   1270  CA  SER   361     186.809-275.170  47.581  273 ASP
ATOM   1271  CA  ALA   362     189.752-272.776  47.559  274 SER
ATOM   1272  CA  ASP   363     191.556-274.949  50.120  275 GLU
ATOM   1273  CA  ASP   364     192.172-277.933  47.834  276 ALA
ATOM   1274  CA  PHE   365     193.597-275.630  45.174  277 PHE
ATOM   1275  CA  ASP   366     196.015-273.904  47.560  278 ASP
ATOM   1276  CA  SER   367     197.249-277.267  48.817  279 GLN
ATOM   1277  CA  TRP   368     197.710-278.464  45.231  280 TRP
ATOM   1278  CA  PHE   369     199.719-275.364  44.328  281 PHE
ATOM   1279  CA  ASP   370     202.014-275.551  47.371  282 SER
ATOM   1280  CA  THR   371     202.534-279.268  46.748  283 GLY
ATOM   1281  CA  ASN   372     203.491-279.059  43.079  284 GLN
ATOM   1282  CA  ASN   373     206.837-277.975  41.684  285 ASP
ATOM   1283  CA  CYS   374     206.252-275.190  39.159  286 ARG
ATOM   1284  CA  GLY   376     206.601-271.519  40.054  287 ASP
ATOM   1285  CA  ASP   377     203.533-269.282  40.192  288 GLN
ATOM   1286  CA  GLN   378     203.865-267.563  36.804  289 ASP
ATOM   1287  CA  LYS   379     204.242-270.966  35.150  290 THR
ATOM   1288  CA  LEU   380     201.179-272.319  36.976  291 VAL
ATOM   1289  CA  VAL   381     199.251-269.256  35.795  292 VAL
ATOM   1290  CA  GLU   382     200.218-270.045  32.211  293 GLN
ATOM   1291  CA  ARG   383     199.280-273.707  32.655  294 GLN
ATOM   1292  CA  LEU   384     195.881-272.606  33.964  295 LEU
ATOM   1293  CA  HIS   385     195.410-270.389  30.895  296 HIS
ATOM   1294  CA  MET   386     196.149-273.341  28.603  297 ARG
ATOM   1295  CA  VAL   387     193.687-275.516  30.495  298 VAL
ATOM   1296  CA  LEU   388     190.959-272.860  30.322  299 LEU
ATOM   1297  CA  ARG   389     191.283-272.461  26.531  300 ARG
ATOM   1298  CA  PRO   390     188.672-275.119  25.612  301 PRO
ATOM   1299  CA  PHE   391     186.109-273.400  27.866  302 PHE
ATOM   1300  CA  LEU   392     186.715-269.979  26.358  303 LEU
ATOM   1301  CA  LEU   393     185.861-268.320  23.072  304 LEU
ATOM   1302  CA  ARG   394     187.373-264.942  22.341  305 ARG
ATOM   1303  CA  ARG   395     187.717-263.029  19.123  306 ARG
ATOM   1304  CA  ILE   396     188.661-259.411  18.649  307 VAL
ATOM   1305  CA  LYS   397     187.409-257.082  15.922  308 LYS
ATOM   1306  CA  ALA   398     190.476-257.739  13.747  309 SER
ATOM   1307  CA  ASP   399     189.775-261.501  13.777  310 ASP
ATOM   1308  CA  VAL   400     186.241-260.868  12.570  311 VAL
ATOM   1309  CA  GLU   401     187.119-258.194  10.002  312 GLU
ATOM   1310  CA  LYS   402     189.753-260.400   8.362  313 LYS
ATOM   1311  CA  SER   403     188.604-262.824   5.670  314 SER
ATOM   1312  CA  LEU   404     188.340-266.536   6.338  315 LEU
ATOM   1313  CA  PRO   405     188.805-268.262   2.993  316 LEU
ATOM   1314  CA  PRO   406     186.000-270.617   1.863  317 PRO
ATOM   1315  CA  LYS   407     186.821-274.324   2.055  318 LYS
ATOM   1316  CA  LYS   408     187.227-276.358  -1.117  319 LYS
ATOM   1317  CA  GLU   409     185.431-279.650  -0.572  320 GLU
ATOM   1318  CA  VAL   410     186.273-282.398  -3.068  321 ILE
ATOM   1319  CA  LYS   411     185.005-285.973  -3.248  322 ASN
ATOM   1320  CA  ILE   412     187.630-288.524  -4.251  323 VAL
ATOM   1321  CA  TYR   413     186.157-291.557  -5.995  324 TYR
ATOM   1322  CA  VAL   414     188.319-294.594  -5.389  325 ILE
ATOM   1323  CA  GLY   415     188.494-298.209  -6.536  326 GLY
ATOM   1324  CA  LEU   416     189.155-301.377  -4.560  327 MET
ATOM   1325  CA  SER   417     192.129-303.739  -4.503  328 SER
ATOM   1326  CA  LYS   418     191.764-307.375  -5.552  329 GLU
ATOM   1327  CA  MET   419     191.829-308.270  -1.858  330 MET
ATOM   1328  CA  GLN   420     189.042-305.799  -1.129  331 GLN
ATOM   1329  CA  ARG   421     187.038-307.296  -3.997  332 VAL
ATOM   1330  CA  GLU   422     187.376-310.774  -2.473  333 LYS
ATOM   1331  CA  TRP   423     186.336-309.766   1.041  334 TRP
ATOM   1332  CA  TYR   424     183.445-307.663  -0.267  335 TYR
ATOM   1333  CA  THR   425     182.178-310.745  -2.114  336 GLN
ATOM   1334  CA  ARG   426     182.626-312.976   0.948  337 LYS
ATOM   1335  CA  ILE   427     180.571-310.528   3.028  338 ILE
ATOM   1336  CA  LEU   428     177.776-310.192   0.469  339 LEU
ATOM   1337  CA  MET   429     177.665-313.965  -0.095  340 GLU
ATOM   1338  CA  LYS   430     177.571-315.040   3.568  341 LYS
ATOM   1339  CA  ASP   431     174.195-313.318   3.707  342 ASP
ATOM   1340  CA  ILE   432     173.129-313.669   0.079  343 ILE
ATOM   1341  CA  ASP   433     169.392-313.992   0.815  344 ASP
ATOM   1342  CA  ILE   434     169.156-310.498   2.300  345 ALA
ATOM   1343  CA  LEU   435     171.386-309.084  -0.440  346 VAL
ATOM   1344  CA  ASN   436     169.151-310.454  -3.207  347 ASN
ATOM   1345  CA  SER   437     166.060-309.214  -1.374  348 GLY
ATOM   1346  CA  ALA   438     163.710-311.707  -3.031  349 ALA
ATOM   1347  CA  GLY   439     162.265-313.046   0.215  350 GLY
ATOM   1348  CA  LYS   440     161.593-309.925   7.708  353 ARG
ATOM   1349  CA  MET   441     165.077-310.303   9.190  354 GLU
ATOM   1350  CA  ASP   442     166.157-307.941  11.960  355 SER
ATOM   1351  CA  LYS   443     167.577-304.500  11.276  356 LYS
ATOM   1352  CA  MET   444     170.596-305.674  13.290  357 THR
ATOM   1353  CA  ARG   445     171.345-308.286  10.623  358 ARG
ATOM   1354  CA  LEU   446     171.472-305.585   7.937  359 LEU
ATOM   1355  CA  LEU   447     173.494-303.246  10.144  360 LEU
ATOM   1356  CA  ASN   448     176.196-305.900  10.609  361 ASN
ATOM   1357  CA  ILE   449     176.472-306.317   6.835  362 ILE
ATOM   1358  CA  LEU   450     176.739-302.555   6.292  363 VAL
ATOM   1359  CA  MET   451     179.393-302.396   9.009  364 MET
ATOM   1360  CA  GLN   452     181.514-305.112   7.395  365 GLN
ATOM   1361  CA  LEU   453     181.225-303.467   3.972  366 LEU
ATOM   1362  CA  ARG   454     182.285-300.211   5.609  367 ARG
ATOM   1363  CA  LYS   455     185.380-301.924   7.034  368 LYS
ATOM   1364  CA  CYS   456     186.161-303.431   3.630  369 CYS
ATOM   1365  CA  CYS   457     186.037-300.051   1.836  370 CYS
ATOM   1366  CA  ASN   458     188.491-298.817   4.435  371 ASN
ATOM   1367  CA  HIS   459     191.127-301.554   4.649  372 HIS
ATOM   1368  CA  PRO   460     190.943-305.363   4.334  373 PRO
ATOM   1369  CA  TYR   461     193.412-305.796   7.220  374 TYR
ATOM   1370  CA  LEU   462     190.567-304.822   9.564  375 LEU
ATOM   1371  CA  PHE   463     189.317-308.404   9.113  376 PHE
ATOM   1372  CA  ASP   464     190.876-311.216  11.121  377 GLU
ATOM   1373  CA  GLY   465     192.890-313.580   8.942  378 GLY
ATOM   1374  CA  ALA   466     193.073-311.096   6.094  379 ALA
ATOM   1375  CA  GLU   467     196.578-309.662   6.512  380 GLU
ATOM   1376  CA  PRO   468     199.445-311.805   5.106  381 PRO
ATOM   1377  CA  GLY   469     200.032-314.391   7.840  382 GLY
ATOM   1378  CA  PRO   470     202.658-314.103  10.630  383 PRO
ATOM   1379  CA  PRO   471     204.901-312.292  10.842  384 PRO
ATOM   1380  CA  TYR   472     202.789-309.173  10.291  385 TYR
ATOM   1381  CA  THR   473     204.970-306.426   8.829  386 THR
ATOM   1382  CA  THR   474     204.377-303.044   7.199  387 THR
ATOM   1383  CA  ASP   475     205.131-303.843   3.575  388 ASP
ATOM   1384  CA  MET   476     204.257-301.785   0.543  389 GLU
ATOM   1385  CA  HIS   477     201.466-304.364   0.558  390 HIS
ATOM   1386  CA  LEU   478     199.945-302.402   3.441  391 LEU
ATOM   1387  CA  VAL   479     199.328-299.679   0.867  392 ILE
ATOM   1388  CA  THR   480     198.459-301.672  -2.250  393 TYR
ATOM   1389  CA  ASN   481     195.871-303.900  -0.578  394 ASN
ATOM   1390  CA  SER   482     193.603-300.846  -0.224  395 ALA
ATOM   1391  CA  GLY   483     192.394-298.375  -2.835  396 GLY
ATOM   1392  CA  LYS   484     192.247-295.560  -0.299  397 LYS
ATOM   1393  CA  MET   485     195.823-296.183   0.906  398 MET
ATOM   1394  CA  VAL   486     197.160-295.983  -2.650  399 VAL
ATOM   1395  CA  VAL   487     195.435-292.639  -3.260  400 VAL
ATOM   1396  CA  LEU   488     196.424-291.413   0.205  401 LEU
ATOM   1397  CA  ASP   489     200.065-292.378  -0.287  402 ASP
ATOM   1398  CA  LYS   490     200.431-290.232  -3.398  403 LYS
ATOM   1399  CA  LEU   491     198.274-287.434  -2.007  404 LEU
ATOM   1400  CA  LEU   492     200.416-287.047   1.121  405 LEU
ATOM   1401  CA  PRO   493     203.567-287.032  -0.999  406 LYS
ATOM   1402  CA  LYS   494     202.095-284.152  -2.999  407 ARG
ATOM   1403  CA  LEU   495     200.835-282.373   0.142  408 ILE
ATOM   1404  CA  LYS   496     204.268-282.332   1.781  409 GLN
ATOM   1405  CA  GLU   497     205.991-281.083  -1.380  410 LYS
ATOM   1406  CA  GLN   498     203.876-277.926  -1.499  411 GLN
ATOM   1407  CA  GLY   499     204.659-277.499   2.197  412 GLY
ATOM   1408  CA  SER   500     201.139-278.092   3.471  413 SER
ATOM   1409  CA  ARG   501     200.033-279.915   6.607  414 ARG
ATOM   1410  CA  VAL   502     197.109-282.319   6.916  415 VAL
ATOM   1411  CA  LEU   503     194.507-283.651   9.347  416 LEU
ATOM   1412  CA  ILE   504     193.201-287.150   8.671  417 ILE
ATOM   1413  CA  PHE   505     189.860-288.132  10.213  418 PHE
ATOM   1414  CA  SER   506     188.299-291.584  10.445  419 SER
ATOM   1415  CA  GLN   507     185.326-293.260  12.141  420 GLN
ATOM   1416  CA  MET   508     187.452-296.278  13.045  421 MET
ATOM   1417  CA  THR   509     190.358-296.284  15.514  422 SER
ATOM   1418  CA  ARG   510     191.522-299.655  14.182  423 ARG
ATOM   1419  CA  VAL   511     192.003-297.899  10.854  424 LEU
ATOM   1420  CA  LEU   512     194.031-295.105  12.401  425 LEU
ATOM   1421  CA  ASP   513     196.193-297.949  13.820  426 ASP
ATOM   1422  CA  ILE   514     196.940-299.017  10.248  427 ILE
ATOM   1423  CA  LEU   515     197.638-295.376   9.424  428 LEU
ATOM   1424  CA  GLU   516     200.041-295.102  12.370  429 GLU
ATOM   1425  CA  ASP   517     202.067-298.030  11.075  430 ASP
ATOM   1426  CA  TYR   518     201.937-296.610   7.541  431 TYR
ATOM   1427  CA  CYS   519     203.212-293.243   8.803  432 CYS
ATOM   1428  CA  MET   520     206.317-294.782  10.339  433 VAL
ATOM   1429  CA  TRP   521     206.941-296.842   7.201  434 PHE
ATOM   1430  CA  ARG   522     207.099-293.625   5.157  435 ARG
ATOM   1431  CA  ASN   523     208.886-291.715   7.903  436 GLY
ATOM   1432  CA  TYR   524     205.972-289.373   8.513  437 TYR
ATOM   1433  CA  GLU   525     205.963-287.339  11.728  438 LYS
ATOM   1434  CA  TYR   526     202.528-287.420  13.343  439 TYR
ATOM   1435  CA  CYS   527     200.283-286.724  16.312  440 CYS
ATOM   1436  CA  ARG   528     197.233-288.751  17.253  441 ARG
ATOM   1437  CA  LEU   529     194.032-288.134  19.244  442 ILE
ATOM   1438  CA  ASP   530     191.118-290.589  19.647  443 ASP
ATOM   1439  CA  GLY   531     189.190-288.991  22.485  444 GLY
ATOM   1440  CA  GLN   532     190.248-291.680  24.950  445 SER
ATOM   1441  CA  THR   533     189.953-291.282  28.719  446 THR
ATOM   1442  CA  PRO   534     192.830-293.723  29.255  447 ALA
ATOM   1443  CA  HIS   535     195.696-291.292  29.895  448 HIS
ATOM   1444  CA  ASP   536     195.585-289.595  26.516  449 GLU
ATOM   1445  CA  GLU   537     196.702-285.951  26.789  450 ASP
ATOM   1446  CA  ARG   538     195.208-283.988  23.920  451 ARG
ATOM   1447  CA  GLN   539     196.588-280.631  25.093  452 ILE
ATOM   1448  CA  ASP   540     200.124-282.030  24.773  453 ALA
ATOM   1449  CA  SER   541     199.369-283.384  21.300  454 ALA
ATOM   1450  CA  ILE   542     197.546-280.266  20.090  455 ILE
ATOM   1451  CA  ASN   543     200.451-278.105  21.285  456 ASP
ATOM   1452  CA  ALA   544     203.074-280.371  19.686  457 GLU
ATOM   1453  CA  TYR   545     201.279-280.007  16.353  458 TYR
ATOM   1454  CA  ASN   546     200.597-276.275  16.658  459 ASN
ATOM   1455  CA  GLU   547     204.042-275.060  17.780  460 LYS
ATOM   1456  CA  PRO   548     205.793-272.807  15.253  461 PRO
ATOM   1457  CA  ASN   549     208.370-274.809  13.300  462 GLY
ATOM   1458  CA  SER   550     206.748-278.064  14.394  463 SER
ATOM   1459  CA  THR   551     208.245-281.287  13.077  464 ASP
ATOM   1460  CA  LYS   552     204.751-282.724  12.764  465 LYS
ATOM   1461  CA  PHE   553     203.144-283.258   9.365  466 PHE
ATOM   1462  CA  VAL   554     200.076-285.458   9.873  467 ILE
ATOM   1463  CA  PHE   555     197.518-285.431  12.683  468 PHE
ATOM   1464  CA  MET   556     195.507-288.649  13.013  469 LEU
ATOM   1465  CA  LEU   557     192.067-288.152  14.538  470 LEU
ATOM   1466  CA  SER   558     188.844-290.010  15.209  471 THR
ATOM   1467  CA  THR   559     185.839-288.085  13.901  472 THR
ATOM   1468  CA  ARG   560     184.528-287.961  17.490  473 ARG
ATOM   1469  CA  ALA   561     187.664-286.024  18.434  474 ALA
ATOM   1470  CA  GLY   562     186.428-283.315  16.076  475 GLY
ATOM   1471  CA  GLY   563     183.764-282.578  18.688  476 GLY
ATOM   1472  CA  LEU   564     186.243-281.838  21.472  477 LEU
ATOM   1473  CA  GLY   565     186.562-278.159  20.544  478 GLY
ATOM   1474  CA  ILE   566     190.192-278.472  19.481  479 ILE
ATOM   1475  CA  ASN   567     191.972-275.878  17.332  480 ASN
ATOM   1476  CA  LEU   568     194.159-277.141  14.491  481 LEU
ATOM   1477  CA  ALA   569     194.488-274.081  12.244  482 THR
ATOM   1478  CA  THR   570     198.165-274.853  11.564  483 THR
ATOM   1479  CA  ALA   571     196.958-277.524   9.126  484 ALA
ATOM   1480  CA  ASP   572     195.364-276.472   5.822  485 ASP
ATOM   1481  CA  VAL   573     194.334-279.776   4.301  486 ILE
ATOM   1482  CA  VAL   574     191.741-282.180   5.698  487 VAL
ATOM   1483  CA  ILE   575     191.242-285.782   4.629  488 ILE
ATOM   1484  CA  LEU   576     188.031-287.588   5.523  489 LEU
ATOM   1485  CA  TYR   577     189.207-291.180   5.111  490 TYR
ATOM   1486  CA  ASP   578     185.660-292.405   5.636  491 ASP
ATOM   1487  CA  SER   579     182.477-290.402   6.253  492 SER
ATOM   1488  CA  ASP   580     180.087-289.954   9.164  493 ASP
ATOM   1489  CA  TRP   581     176.429-290.862   8.702  494 TRP
ATOM   1490  CA  ASN   582     175.775-287.434  10.199  495 ASN
ATOM   1491  CA  PRO   583     177.347-284.858   7.817  496 PRO
ATOM   1492  CA  GLN   584     177.320-282.353  10.695  497 GLN
ATOM   1493  CA  VAL   585     179.984-284.478  12.423  498 ALA
ATOM   1494  CA  ASP   586     182.287-284.272   9.396  499 ASP
ATOM   1495  CA  LEU   587     181.605-280.563   9.083  500 LEU
ATOM   1496  CA  GLN   588     182.561-280.216  12.745  501 GLN
ATOM   1497  CA  ALA   589     185.775-282.093  11.898  502 ALA
ATOM   1498  CA  MET   590     186.670-279.858   8.915  503 MET
ATOM   1499  CA  ASP   591     186.074-276.844  11.156  504 ASP
ATOM   1500  CA  ARG   592     188.988-277.831  13.373  505 ARG
ATOM   1501  CA  ALA   593     191.081-276.394  10.529  506 ALA
ATOM   1502  CA  HIS   594     188.488-274.122   8.890  507 HIS
ATOM   1503  CA  ARG   595     188.002-271.473  11.558  508 ARG
ATOM   1504  CA  ILE   596     189.097-267.954  12.496  509 ILE
ATOM   1505  CA  GLY   597     192.888-267.939  12.770  510 GLY
ATOM   1506  CA  GLN   598     193.394-270.044   9.658  511 GLN
ATOM   1507  CA  THR   599     195.415-268.150   7.039  512 THR
ATOM   1508  CA  LYS   600     195.409-270.606   4.125  513 LYS
ATOM   1509  CA  THR   601     192.748-272.161   1.891  514 GLN
ATOM   1510  CA  VAL   602     191.399-275.285   3.584  515 VAL
ATOM   1511  CA  ARG   603     191.064-278.136   1.106  516 VAL
ATOM   1512  CA  VAL   604     188.954-281.109   2.159  517 VAL
ATOM   1513  CA  PHE   605     189.235-284.478   0.424  518 TYR
ATOM   1514  CA  ARG   606     186.424-286.939   1.080  519 ARG
ATOM   1515  CA  PHE   607     187.434-290.463   0.053  520 PHE
ATOM   1516  CA  ILE   608     184.563-292.383  -1.557  521 VAL
ATOM   1517  CA  THR   609     184.739-295.984  -2.743  522 THR
ATOM   1518  CA  ASP   610     183.054-295.645  -6.151  523 ASP
ATOM   1519  CA  ASN   611     180.234-298.014  -7.132  524 ASN
ATOM   1520  CA  THR   612     180.169-299.543  -3.655  525 ALA
ATOM   1521  CA  VAL   613     178.155-298.865  -0.502  526 ILE
ATOM   1522  CA  GLU   614     180.005-295.599   0.253  527 GLU
ATOM   1523  CA  GLU   615     178.830-293.924  -2.954  528 GLU
ATOM   1524  CA  ARG   616     175.239-294.686  -1.950  529 LYS
ATOM   1525  CA  ILE   617     175.782-293.112   1.483  530 VAL
ATOM   1526  CA  VAL   618     177.253-290.172  -0.414  531 LEU
ATOM   1527  CA  GLU   619     174.044-289.666  -2.409  532 GLU
ATOM   1528  CA  ARG   620     171.907-289.909   0.724  533 ARG
ATOM   1529  CA  ALA   621     174.120-287.275   2.343  534 ALA
ATOM   1530  CA  GLU   622     173.513-284.897  -0.566  535 ALA
ATOM   1531  CA  MET   623     169.767-285.552  -0.377  536 GLN
ATOM   1532  CA  LYS   624     169.649-284.831   3.359  537 LYS
ATOM   1533  CA  LEU   625     171.660-281.650   2.749  538 LEU
ATOM   1534  CA  ARG   626     169.136-280.346   0.222  539 ARG
ATOM   1535  CA  LEU   627     166.210-281.332   2.446  540 LEU
ATOM   1536  CA  ASP   628     167.973-279.515   5.273  541 ASP
ATOM   1537  CA  SER   629     168.336-276.357   3.170  542 GLN
ATOM   1538  CA  ILE   630     164.649-276.319   2.233  543 LEU
ATOM   1539  CA  VAL   631     163.429-276.596   5.821  544 VAL
ATOM   1540  CA  ILE   632     165.708-273.680   6.664  545 ILE
ATOM   1541  CA  GLN   633     164.543-271.624   3.668  546 GLN
ATOM   1542  CA  GLN   634     160.886-272.486   4.240  547 GLN
ATOM   1543  CA  GLY   635     160.979-272.244   8.047  548 GLY
ATOM   1544  CA  ARG   636     162.293-268.678   7.774  549 ARG
ATOM   1545  CA  LEU   637     159.384-267.763   5.467  550 ALA
ATOM   1546  CA  VAL   638     156.911-269.319   7.882  551 GLN
ATOM   1547  CA  ASP   639     158.184-266.970  10.577  552 VAL
ATOM   1548  CA  GLN   640     157.435-263.996   8.309  553 ALA
ATOM   1549  CA  ASN   641     154.102-265.474   7.198  554 ALA
ATOM   1550  CA  LEU   642     152.927-266.301  10.737  555 LYS
ATOM   1551  CA  ASN   643     153.687-262.690  11.653  556 ALA
ATOM   1552  CA  LYS   644     151.538-259.560  11.531  557 ALA
ATOM   1553  CA  ILE   645     151.363-257.481   8.355  558 ALA
ATOM   1554  CA  GLY   646     154.254-255.444   6.970  559 ASN
ATOM   1555  CA  LYS   647     153.890-251.723   6.315  560 LYS
ATOM   1556  CA  ASP   648     154.535-252.743   2.714  561 ASP
ATOM   1557  CA  GLU   649     151.981-255.525   3.001  562 GLU
ATOM   1558  CA  MET   650     149.447-253.115   4.507  563 LEU
ATOM   1559  CA  LEU   651     150.177-250.562   1.798  564 LEU
ATOM   1560  CA  GLN   652     149.678-253.041  -1.051  565 SER
ATOM   1561  CA  MET   653     146.326-253.980   0.506  566 MET
ATOM   1562  CA  ILE   654     145.283-250.321   0.621  567 ILE
ATOM   1563  CA  ARG   655     146.450-249.651  -2.937  568 GLN
ATOM   1564  CA  HIS   656     144.920-252.728  -4.557  569 HIS
ATOM   1565  CA  GLY   657     142.171-251.438  -6.834  570 GLY
ATOM   1566  CA  ALA   658     142.563-247.906  -5.502  571 ALA
ATOM   1567  CA  THR   659     142.978-246.537  -9.043  572 GLU
ATOM   1568  CA  HIS   660     139.867-248.162 -10.504  573 LYS
ATOM   1569  CA  VAL   661     137.920-246.901  -7.500  574 VAL
ATOM   1570  CA  PHE   662     139.066-243.294  -8.012  575 PHE
ATOM   1571  CA  ALA   663     138.255-243.650 -11.707  576 GLN
ATOM   1572  CA  SER   664     134.726-244.876 -10.978  577 THR
ATOM   1573  CA  LYS   665     132.091-242.150 -10.592  578 LYS
ATOM   1574  CA  GLU   666     128.982-244.331 -10.467  579 GLY
ATOM   1575  CA  SER   667     118.227-253.700  -8.025  589 SER
ATOM   1576  CA  GLU   668     117.245-257.298  -7.260  590 GLN
ATOM   1577  CA  ILE   669     117.576-258.522 -10.849  591 LEU
ATOM   1578  CA  THR   670     117.719-261.872 -12.674  592 ASP
ATOM   1579  CA  ASP   671     118.594-265.082 -10.852  593 ASP
ATOM   1580  CA  GLU   672     120.522-265.850 -14.042  594 ASP
ATOM   1581  CA  ASP   673     122.858-263.088 -12.900  595 ASP
ATOM   1582  CA  ILE   674     123.122-264.937  -9.598  596 ILE
ATOM   1583  CA  ASP   675     123.737-268.267 -11.336  597 ASP
ATOM   1584  CA  GLY   676     126.445-266.450 -13.310  598 ALA
ATOM   1585  CA  ILE   677     128.039-264.783 -10.290  599 ILE
ATOM   1586  CA  LEU   678     128.133-268.112  -8.440  600 LEU
ATOM   1587  CA  GLU   679     129.530-269.787 -11.569  601 GLN
ATOM   1588  CA  ARG   680     132.151-267.067 -12.020  602 ALA
ATOM   1589  CA  GLY   681     132.954-267.312  -8.328  603 GLY
ATOM   1590  CA  ALA   682     133.348-271.079  -8.431  604 GLU
ATOM   1591  CA  LYS   683     135.564-270.741 -11.521  605 THR
ATOM   1592  CA  LYS   684     137.789-267.993 -10.139  606 ARG
ATOM   1593  CA  THR   685     138.039-270.006  -6.910  607 THR
ATOM   1594  CA  ALA   686     139.330-273.120  -8.671  608 LYS
ATOM   1595  CA  GLU   687     141.753-270.857 -10.550  609 GLU
ATOM   1596  CA  MET   688     143.161-269.136  -7.456  610 LEU
ATOM   1597  CA  ASN   689     143.724-272.487  -5.753  611 ASN
ATOM   1598  CA  GLU   690     145.299-274.130  -8.810  612 ALA
ATOM   1599  CA  LYS   691     147.701-271.198  -9.190  613 ARG
ATOM   1600  CA  LEU   692     149.449-271.879  -5.885  614 TYR
ATOM   1601  CA  SER   693     148.742-275.587  -5.224  615 GLU
ATOM   1602  CA  LYS   694     151.299-276.439  -7.904  616 LYS
ATOM   1603  CA  MET   695     154.080-274.133  -6.715  617 LEU
ATOM   1604  CA  GLY   696     157.100-274.708  -4.511  618 GLY
ATOM   1605  CA  GLU   697     158.742-272.036  -2.357  619 ILE
ATOM   1606  CA  SER   698     161.108-270.618  -4.964  620 ASP
ATOM   1607  CA  SER   699     158.298-270.232  -7.489  621 ASP
ATOM   1608  CA  LEU   700     156.184-269.147  -4.504  622 LEU
ATOM   1609  CA  ARG   701     158.571-266.304  -3.619  623 GLN
ATOM   1610  CA  ASN   702     157.577-264.592  -6.870  624 LYS
ATOM   1611  CA  PHE   703     154.064-264.464  -5.374  625 PHE
TER
