# Supplementary material for: The chromatin remodeler SMARCA5 binds to d-block metal supports: Characterization of affinities by IMAC chromatography and QM analysis
Source: PLoS One. 2024 Oct 7;19(10):e0309134. doi: 10.1371/journal.pone.0309134 (PMC11458017; doi:10.1371/journal.pone.0309134)
Supplement: S1 Data — (BZ2) [file pone.0309134.s003.bz2 › S751200_results/model4.pdb]

HEADER protein
METHOD
METHOD    The models are generated by I-TASSER which combines the
METHOD    methods of threading, ab initio modeling and structural
METHOD    refinement. The procedure is fully automated.
METHOD
METHOD    Please cite following articles when you use the I-TASSER server:
METHOD 1. Ambrish Roy, Alper Kucukural, Yang Zhang. I-TASSER: a unified
METHOD    platform for automated protein structure and function prediction.
METHOD    Nature Protocols, vol 5, 725-738 (2010). 
METHOD 2. Yang Zhang. I-TASSER server for protein 3D structure prediction. 
METHOD    BMC Bioinformatics, 9:40 (2008).
METHOD
MODEL  4
REMARK PARENT 7vdv 7tn2_W 5jxr_A 6vz4_K 5o9g_W 
ATOM      1  N   MET A   1     123.694  89.230 163.171  1.00  7.75              
ATOM      2  CA  MET A   1     122.628  89.498 162.202  1.00  7.75              
ATOM      3  HA  MET A   1     122.404  90.563 162.237  1.00  7.75              
ATOM      4  CB  MET A   1     123.120  89.152 160.786  1.00  7.75              
ATOM      5  HB1 MET A   1     122.309  89.318 160.075  1.00  7.75              
ATOM      6  HB2 MET A   1     123.397  88.098 160.753  1.00  7.75              
ATOM      7  CG  MET A   1     124.314  90.014 160.355  1.00  7.75              
ATOM      8  HG1 MET A   1     125.144  89.847 161.042  1.00  7.75              
ATOM      9  HG2 MET A   1     124.022  91.062 160.432  1.00  7.75              
ATOM     10  SD  MET A   1     124.903  89.720 158.662  1.00  7.75              
ATOM     11  CE  MET A   1     125.617  88.063 158.846  1.00  7.75              
ATOM     12  HE1 MET A   1     126.091  87.769 157.910  1.00  7.75              
ATOM     13  HE2 MET A   1     126.362  88.072 159.641  1.00  7.75              
ATOM     14  HE3 MET A   1     124.832  87.348 159.091  1.00  7.75              
ATOM     15  C   MET A   1     121.316  88.764 162.510  1.00  7.75              
ATOM     16  O   MET A   1     120.312  88.957 161.823  1.00  7.75              
ATOM     17  N   SER A   2     121.304  87.941 163.555  1.00  7.67              
ATOM     18  H   SER A   2     122.164  87.848 164.082  1.00  7.67              
ATOM     19  CA  SER A   2     120.108  87.284 164.085  1.00  7.67              
ATOM     20  HA  SER A   2     119.254  87.937 163.910  1.00  7.67              
ATOM     21  CB  SER A   2     119.840  85.960 163.351  1.00  7.67              
ATOM     22  HB1 SER A   2     119.813  86.142 162.275  1.00  7.67              
ATOM     23  HB2 SER A   2     118.867  85.573 163.658  1.00  7.67              
ATOM     24  OG  SER A   2     120.827  84.991 163.639  1.00  7.67              
ATOM     25  HG  SER A   2     120.549  84.142 163.285  1.00  7.67              
ATOM     26  C   SER A   2     120.223  87.076 165.598  1.00  7.67              
ATOM     27  O   SER A   2     121.278  87.281 166.196  1.00  7.67              
ATOM     28  N   SER A   3     119.110  86.708 166.237  1.00  7.81              
ATOM     29  H   SER A   3     118.283  86.530 165.693  1.00  7.81              
ATOM     30  CA  SER A   3     119.057  86.456 167.685  1.00  7.81              
ATOM     31  HA  SER A   3     119.989  85.977 167.992  1.00  7.81              
ATOM     32  CB  SER A   3     118.929  87.787 168.440  1.00  7.81              
ATOM     33  HB1 SER A   3     117.978  88.257 168.184  1.00  7.81              
ATOM     34  HB2 SER A   3     119.740  88.455 168.147  1.00  7.81              
ATOM     35  OG  SER A   3     118.988  87.589 169.839  1.00  7.81              
ATOM     36  HG  SER A   3     118.567  86.740 170.044  1.00  7.81              
ATOM     37  C   SER A   3     117.909  85.529 168.099  1.00  7.81              
ATOM     38  O   SER A   3     117.839  85.109 169.253  1.00  7.81              
ATOM     39  N   ALA A   4     117.011  85.194 167.172  1.00  7.78              
ATOM     40  H   ALA A   4     117.133  85.562 166.246  1.00  7.78              
ATOM     41  CA  ALA A   4     116.255  83.953 167.281  1.00  7.78              
ATOM     42  HA  ALA A   4     115.823  83.870 168.280  1.00  7.78              
ATOM     43  CB  ALA A   4     115.118  83.985 166.250  1.00  7.78              
ATOM     44  HB1 ALA A   4     114.512  83.080 166.328  1.00  7.78              
ATOM     45  HB2 ALA A   4     114.473  84.846 166.425  1.00  7.78              
ATOM     46  HB3 ALA A   4     115.522  84.037 165.238  1.00  7.78              
ATOM     47  C   ALA A   4     117.196  82.749 167.046  1.00  7.78              
ATOM     48  O   ALA A   4     118.297  82.903 166.513  1.00  7.78              
ATOM     49  N   ALA A   5     116.745  81.546 167.398  1.00  7.78              
ATOM     50  H   ALA A   5     115.809  81.474 167.767  1.00  7.78              
ATOM     51  CA  ALA A   5     117.484  80.296 167.226  1.00  7.78              
ATOM     52  HA  ALA A   5     118.352  80.461 166.586  1.00  7.78              
ATOM     53  CB  ALA A   5     117.993  79.820 168.594  1.00  7.78              
ATOM     54  HB1 ALA A   5     118.540  78.885 168.473  1.00  7.78              
ATOM     55  HB2 ALA A   5     118.660  80.571 169.021  1.00  7.78              
ATOM     56  HB3 ALA A   5     117.153  79.656 169.270  1.00  7.78              
ATOM     57  C   ALA A   5     116.567  79.291 166.528  1.00  7.78              
ATOM     58  O   ALA A   5     115.749  78.620 167.151  1.00  7.78              
ATOM     59  N   GLU A   6     116.641  79.299 165.202  1.00  7.66              
ATOM     60  H   GLU A   6     117.372  79.843 164.766  1.00  7.66              
ATOM     61  CA  GLU A   6     115.557  78.905 164.306  1.00  7.66              
ATOM     62  HA  GLU A   6     114.908  78.187 164.804  1.00  7.66              
ATOM     63  CB  GLU A   6     114.765  80.192 164.017  1.00  7.66              
ATOM     64  HB1 GLU A   6     115.391  80.875 163.441  1.00  7.66              
ATOM     65  HB2 GLU A   6     114.546  80.662 164.978  1.00  7.66              
ATOM     66  CG  GLU A   6     113.434  79.991 163.285  1.00  7.66              
ATOM     67  HG1 GLU A   6     112.834  79.271 163.846  1.00  7.66              
ATOM     68  HG2 GLU A   6     113.636  79.573 162.296  1.00  7.66              
ATOM     69  CD  GLU A   6     112.643  81.306 163.143  1.00  7.66              
ATOM     70  OE1 GLU A   6     113.037  82.318 163.772  1.00  7.66              
ATOM     71  OE2 GLU A   6     111.633  81.283 162.407  1.00  7.66              
ATOM     72  C   GLU A   6     116.174  78.299 163.036  1.00  7.66              
ATOM     73  O   GLU A   6     117.202  78.801 162.565  1.00  7.66              
ATOM     74  N   PRO A   7     115.632  77.189 162.505  1.00  7.63              
ATOM     75  CD  PRO A   7     114.428  76.494 162.937  1.00  7.63              
ATOM     76  HD1 PRO A   7     113.577  77.172 163.001  1.00  7.63              
ATOM     77  HD2 PRO A   7     114.609  76.020 163.903  1.00  7.63              
ATOM     78  CG  PRO A   7     114.163  75.425 161.879  1.00  7.63              
ATOM     79  HG1 PRO A   7     113.535  75.841 161.089  1.00  7.63              
ATOM     80  HG2 PRO A   7     113.701  74.536 162.309  1.00  7.63              
ATOM     81  CB  PRO A   7     115.559  75.132 161.326  1.00  7.63              
ATOM     82  HB1 PRO A   7     115.517  74.741 160.309  1.00  7.63              
ATOM     83  HB2 PRO A   7     116.066  74.424 161.984  1.00  7.63              
ATOM     84  CA  PRO A   7     116.268  76.489 161.399  1.00  7.63              
ATOM     85  HA  PRO A   7     117.319  76.333 161.635  1.00  7.63              
ATOM     86  C   PRO A   7     116.126  77.272 160.076  1.00  7.63              
ATOM     87  O   PRO A   7     115.048  77.793 159.791  1.00  7.63              
ATOM     88  N   PRO A   8     117.170  77.328 159.226  1.00  7.52              
ATOM     89  CD  PRO A   8     118.483  76.731 159.419  1.00  7.52              
ATOM     90  HD1 PRO A   8     118.405  75.672 159.667  1.00  7.52              
ATOM     91  HD2 PRO A   8     119.009  77.269 160.209  1.00  7.52              
ATOM     92  CG  PRO A   8     119.222  76.908 158.094  1.00  7.52              
ATOM     93  HG1 PRO A   8     119.019  76.054 157.445  1.00  7.52              
ATOM     94  HG2 PRO A   8     120.296  77.028 158.243  1.00  7.52              
ATOM     95  CB  PRO A   8     118.585  78.166 157.505  1.00  7.52              
ATOM     96  HB1 PRO A   8     118.661  78.188 156.417  1.00  7.52              
ATOM     97  HB2 PRO A   8     119.065  79.047 157.934  1.00  7.52              
ATOM     98  CA  PRO A   8     117.131  78.100 157.986  1.00  7.52              
ATOM     99  HA  PRO A   8     116.802  79.112 158.215  1.00  7.52              
ATOM    100  C   PRO A   8     116.199  77.461 156.925  1.00  7.52              
ATOM    101  O   PRO A   8     116.433  76.314 156.531  1.00  7.52              
ATOM    102  N   PRO A   9     115.158  78.163 156.433  1.00  7.39              
ATOM    103  CD  PRO A   9     114.736  79.497 156.844  1.00  7.39              
ATOM    104  HD1 PRO A   9     115.538  80.224 156.715  1.00  7.39              
ATOM    105  HD2 PRO A   9     114.412  79.472 157.886  1.00  7.39              
ATOM    106  CG  PRO A   9     113.551  79.862 155.951  1.00  7.39              
ATOM    107  HG1 PRO A   9     113.909  80.370 155.054  1.00  7.39              
ATOM    108  HG2 PRO A   9     112.824  80.481 156.479  1.00  7.39              
ATOM    109  CB  PRO A   9     112.972  78.499 155.578  1.00  7.39              
ATOM    110  HB1 PRO A   9     112.397  78.545 154.652  1.00  7.39              
ATOM    111  HB2 PRO A   9     112.346  78.136 156.395  1.00  7.39              
ATOM    112  CA  PRO A   9     114.217  77.612 155.456  1.00  7.39              
ATOM    113  HA  PRO A   9     113.962  76.591 155.740  1.00  7.39              
ATOM    114  C   PRO A   9     114.759  77.629 154.015  1.00  7.39              
ATOM    115  O   PRO A   9     115.608  78.458 153.676  1.00  7.39              
ATOM    116  N   PRO A  10     114.224  76.776 153.118  1.00  7.24              
ATOM    117  CD  PRO A  10     113.283  75.699 153.399  1.00  7.24              
ATOM    118  HD1 PRO A  10     112.446  76.046 154.005  1.00  7.24              
ATOM    119  HD2 PRO A  10     113.807  74.889 153.909  1.00  7.24              
ATOM    120  CG  PRO A  10     112.773  75.209 152.043  1.00  7.24              
ATOM    121  HG1 PRO A  10     111.851  75.735 151.788  1.00  7.24              
ATOM    122  HG2 PRO A  10     112.607  74.132 152.040  1.00  7.24              
ATOM    123  CB  PRO A  10     113.883  75.614 151.073  1.00  7.24              
ATOM    124  HB1 PRO A  10     113.500  75.764 150.063  1.00  7.24              
ATOM    125  HB2 PRO A  10     114.655  74.844 151.071  1.00  7.24              
ATOM    126  CA  PRO A  10     114.455  76.900 151.681  1.00  7.24              
ATOM    127  HA  PRO A  10     115.525  76.933 151.487  1.00  7.24              
ATOM    128  C   PRO A  10     113.757  78.169 151.148  1.00  7.24              
ATOM    129  O   PRO A  10     112.544  78.300 151.312  1.00  7.24              
ATOM    130  N   PRO A  11     114.477  79.106 150.503  1.00  7.14              
ATOM    131  CD  PRO A  11     115.923  79.111 150.314  1.00  7.14              
ATOM    132  HD1 PRO A  11     116.253  78.244 149.742  1.00  7.14              
ATOM    133  HD2 PRO A  11     116.416  79.131 151.287  1.00  7.14              
ATOM    134  CG  PRO A  11     116.244  80.398 149.558  1.00  7.14              
ATOM    135  HG1 PRO A  11     116.182  80.224 148.483  1.00  7.14              
ATOM    136  HG2 PRO A  11     117.223  80.794 149.830  1.00  7.14              
ATOM    137  CB  PRO A  11     115.114  81.326 149.998  1.00  7.14              
ATOM    138  HB1 PRO A  11     114.963  82.143 149.291  1.00  7.14              
ATOM    139  HB2 PRO A  11     115.338  81.725 150.989  1.00  7.14              
ATOM    140  CA  PRO A  11     113.903  80.388 150.090  1.00  7.14              
ATOM    141  HA  PRO A  11     113.253  80.753 150.887  1.00  7.14              
ATOM    142  C   PRO A  11     113.081  80.450 148.786  1.00  7.14              
ATOM    143  O   PRO A  11     112.441  81.489 148.619  1.00  7.14              
ATOM    144  N   PRO A  12     113.081  79.487 147.832  1.00  7.06              
ATOM    145  CD  PRO A  12     113.745  78.187 147.802  1.00  7.06              
ATOM    146  HD1 PRO A  12     113.442  77.571 148.645  1.00  7.06              
ATOM    147  HD2 PRO A  12     114.826  78.325 147.790  1.00  7.06              
ATOM    148  CG  PRO A  12     113.312  77.488 146.514  1.00  7.06              
ATOM    149  HG1 PRO A  12     112.431  76.873 146.704  1.00  7.06              
ATOM    150  HG2 PRO A  12     114.112  76.880 146.090  1.00  7.06              
ATOM    151  CB  PRO A  12     112.943  78.649 145.601  1.00  7.06              
ATOM    152  HB1 PRO A  12     112.211  78.353 144.852  1.00  7.06              
ATOM    153  HB2 PRO A  12     113.844  79.028 145.116  1.00  7.06              
ATOM    154  CA  PRO A  12     112.394  79.707 146.562  1.00  7.06              
ATOM    155  HA  PRO A  12     112.671  80.684 146.170  1.00  7.06              
ATOM    156  C   PRO A  12     110.864  79.607 146.717  1.00  7.06              
ATOM    157  O   PRO A  12     110.355  78.545 147.076  1.00  7.06              
ATOM    158  N   PRO A  13     110.088  80.660 146.392  1.00  6.94              
ATOM    159  CD  PRO A  13     110.535  81.984 145.973  1.00  6.94              
ATOM    160  HD1 PRO A  13     111.162  81.927 145.082  1.00  6.94              
ATOM    161  HD2 PRO A  13     111.079  82.463 146.786  1.00  6.94              
ATOM    162  CG  PRO A  13     109.270  82.790 145.671  1.00  6.94              
ATOM    163  HG1 PRO A  13     109.015  82.696 144.615  1.00  6.94              
ATOM    164  HG2 PRO A  13     109.384  83.838 145.949  1.00  6.94              
ATOM    165  CB  PRO A  13     108.215  82.089 146.524  1.00  6.94              
ATOM    166  HB1 PRO A  13     107.202  82.286 146.170  1.00  6.94              
ATOM    167  HB2 PRO A  13     108.314  82.410 147.562  1.00  6.94              
ATOM    168  CA  PRO A  13     108.624  80.614 146.407  1.00  6.94              
ATOM    169  HA  PRO A  13     108.270  80.065 147.281  1.00  6.94              
ATOM    170  C   PRO A  13     108.057  79.930 145.133  1.00  6.94              
ATOM    171  O   PRO A  13     107.019  80.326 144.607  1.00  6.94              
ATOM    172  N   GLU A  14     108.791  78.979 144.548  1.00  7.01              
ATOM    173  H   GLU A  14     109.550  78.580 145.088  1.00  7.01              
ATOM    174  CA  GLU A  14     108.783  78.709 143.099  1.00  7.01              
ATOM    175  HA  GLU A  14     108.904  79.667 142.594  1.00  7.01              
ATOM    176  CB  GLU A  14     110.002  77.861 142.712  1.00  7.01              
ATOM    177  HB1 GLU A  14     110.902  78.413 142.984  1.00  7.01              
ATOM    178  HB2 GLU A  14     110.010  77.734 141.629  1.00  7.01              
ATOM    179  CG  GLU A  14     110.034  76.478 143.375  1.00  7.01              
ATOM    180  HG1 GLU A  14     109.139  75.919 143.092  1.00  7.01              
ATOM    181  HG2 GLU A  14     110.034  76.591 144.462  1.00  7.01              
ATOM    182  CD  GLU A  14     111.290  75.721 142.938  1.00  7.01              
ATOM    183  OE1 GLU A  14     112.360  76.010 143.520  1.00  7.01              
ATOM    184  OE2 GLU A  14     111.169  74.889 142.013  1.00  7.01              
ATOM    185  C   GLU A  14     107.487  78.101 142.489  1.00  7.01              
ATOM    186  O   GLU A  14     107.232  78.262 141.296  1.00  7.01              
ATOM    187  N   SER A  15     106.629  77.463 143.293  1.00  8.78              
ATOM    188  H   SER A  15     106.924  77.370 144.253  1.00  8.78              
ATOM    189  CA  SER A  15     105.218  77.101 143.001  1.00  8.78              
ATOM    190  HA  SER A  15     104.870  76.544 143.870  1.00  8.78              
ATOM    191  CB  SER A  15     104.364  78.377 142.955  1.00  8.78              
ATOM    192  HB1 SER A  15     103.318  78.106 142.799  1.00  8.78              
ATOM    193  HB2 SER A  15     104.687  79.009 142.127  1.00  8.78              
ATOM    194  OG  SER A  15     104.460  79.097 144.169  1.00  8.78              
ATOM    195  HG  SER A  15     105.331  79.525 144.212  1.00  8.78              
ATOM    196  C   SER A  15     104.845  76.200 141.796  1.00  8.78              
ATOM    197  O   SER A  15     103.693  75.770 141.745  1.00  8.78              
ATOM    198  N   ALA A  16     105.735  75.884 140.842  1.00  9.14              
ATOM    199  H   ALA A  16     106.648  76.320 140.922  1.00  9.14              
ATOM    200  CA  ALA A  16     105.466  75.050 139.641  1.00  9.14              
ATOM    201  HA  ALA A  16     106.187  75.356 138.882  1.00  9.14              
ATOM    202  CB  ALA A  16     105.791  73.590 139.996  1.00  9.14              
ATOM    203  HB1 ALA A  16     106.813  73.519 140.372  1.00  9.14              
ATOM    204  HB2 ALA A  16     105.103  73.233 140.764  1.00  9.14              
ATOM    205  HB3 ALA A  16     105.700  72.962 139.109  1.00  9.14              
ATOM    206  C   ALA A  16     104.060  75.241 139.008  1.00  9.14              
ATOM    207  O   ALA A  16     103.306  74.271 138.848  1.00  9.14              
ATOM    208  N   PRO A  17     103.653  76.484 138.667  1.00  9.60              
ATOM    209  CD  PRO A  17     104.473  77.688 138.627  1.00  9.60              
ATOM    210  HD1 PRO A  17     105.421  77.514 138.116  1.00  9.60              
ATOM    211  HD2 PRO A  17     104.654  78.045 139.642  1.00  9.60              
ATOM    212  CG  PRO A  17     103.642  78.721 137.872  1.00  9.60              
ATOM    213  HG1 PRO A  17     103.793  78.600 136.798  1.00  9.60              
ATOM    214  HG2 PRO A  17     103.884  79.739 138.182  1.00  9.60              
ATOM    215  CB  PRO A  17     102.209  78.339 138.239  1.00  9.60              
ATOM    216  HB1 PRO A  17     101.497  78.667 137.480  1.00  9.60              
ATOM    217  HB2 PRO A  17     101.957  78.781 139.205  1.00  9.60              
ATOM    218  CA  PRO A  17     102.253  76.811 138.379  1.00  9.60              
ATOM    219  HA  PRO A  17     101.643  76.530 139.239  1.00  9.60              
ATOM    220  C   PRO A  17     101.682  76.102 137.154  1.00  9.60              
ATOM    221  O   PRO A  17     100.519  75.708 137.174  1.00  9.60              
ATOM    222  N   SER A  18     102.488  75.851 136.124  1.00  9.71              
ATOM    223  H   SER A  18     103.437  76.195 136.161  1.00  9.71              
ATOM    224  CA  SER A  18     102.053  75.274 134.848  1.00  9.71              
ATOM    225  HA  SER A  18     101.375  75.988 134.379  1.00  9.71              
ATOM    226  CB  SER A  18     103.269  75.122 133.925  1.00  9.71              
ATOM    227  HB1 SER A  18     102.936  74.837 132.927  1.00  9.71              
ATOM    228  HB2 SER A  18     103.935  74.351 134.317  1.00  9.71              
ATOM    229  OG  SER A  18     103.964  76.351 133.850  1.00  9.71              
ATOM    230  HG  SER A  18     104.660  76.289 133.186  1.00  9.71              
ATOM    231  C   SER A  18     101.325  73.924 134.970  1.00  9.71              
ATOM    232  O   SER A  18     101.812  72.996 135.616  1.00  9.71              
ATOM    233  N   LYS A  19     100.189  73.783 134.276  1.00 10.04              
ATOM    234  H   LYS A  19      99.801  74.617 133.853  1.00 10.04              
ATOM    235  CA  LYS A  19      99.544  72.499 133.926  1.00 10.04              
ATOM    236  HA  LYS A  19     100.260  71.688 134.067  1.00 10.04              
ATOM    237  CB  LYS A  19      98.328  72.182 134.827  1.00 10.04              
ATOM    238  HB1 LYS A  19      97.806  71.329 134.390  1.00 10.04              
ATOM    239  HB2 LYS A  19      97.630  73.022 134.838  1.00 10.04              
ATOM    240  CG  LYS A  19      98.726  71.782 136.262  1.00 10.04              
ATOM    241  HG1 LYS A  19      99.750  71.406 136.264  1.00 10.04              
ATOM    242  HG2 LYS A  19      98.085  70.961 136.586  1.00 10.04              
ATOM    243  CD  LYS A  19      98.574  72.922 137.281  1.00 10.04              
ATOM    244  HD1 LYS A  19      97.528  72.971 137.589  1.00 10.04              
ATOM    245  HD2 LYS A  19      98.825  73.877 136.821  1.00 10.04              
ATOM    246  CE  LYS A  19      99.450  72.695 138.524  1.00 10.04              
ATOM    247  HE1 LYS A  19      99.381  71.645 138.823  1.00 10.04              
ATOM    248  HE2 LYS A  19      99.061  73.311 139.341  1.00 10.04              
ATOM    249  NZ  LYS A  19     100.857  73.078 138.259  1.00 10.04              
ATOM    250  HZ1 LYS A  19     101.239  72.620 137.436  1.00 10.04              
ATOM    251  HZ2 LYS A  19     100.905  74.070 138.058  1.00 10.04              
ATOM    252  HZ3 LYS A  19     101.484  72.923 139.040  1.00 10.04              
ATOM    253  C   LYS A  19      99.209  72.522 132.428  1.00 10.04              
ATOM    254  O   LYS A  19      98.046  72.639 132.056  1.00 10.04              
ATOM    255  N   PRO A  20     100.236  72.514 131.556  1.00 11.08              
ATOM    256  CD  PRO A  20     101.615  72.125 131.835  1.00 11.08              
ATOM    257  HD1 PRO A  20     101.663  71.149 132.319  1.00 11.08              
ATOM    258  HD2 PRO A  20     102.092  72.876 132.461  1.00 11.08              
ATOM    259  CG  PRO A  20     102.319  72.072 130.480  1.00 11.08              
ATOM    260  HG1 PRO A  20     102.195  71.081 130.039  1.00 11.08              
ATOM    261  HG2 PRO A  20     103.376  72.327 130.562  1.00 11.08              
ATOM    262  CB  PRO A  20     101.548  73.100 129.656  1.00 11.08              
ATOM    263  HB1 PRO A  20     101.636  72.910 128.585  1.00 11.08              
ATOM    264  HB2 PRO A  20     101.914  74.102 129.891  1.00 11.08              
ATOM    265  CA  PRO A  20     100.109  72.951 130.165  1.00 11.08              
ATOM    266  HA  PRO A  20      99.621  73.927 130.131  1.00 11.08              
ATOM    267  C   PRO A  20      99.290  72.002 129.269  1.00 11.08              
ATOM    268  O   PRO A  20      98.977  72.344 128.137  1.00 11.08              
ATOM    269  N   ALA A  21      98.921  70.816 129.761  1.00 11.86              
ATOM    270  H   ALA A  21      99.188  70.585 130.701  1.00 11.86              
ATOM    271  CA  ALA A  21      98.130  69.831 129.025  1.00 11.86              
ATOM    272  HA  ALA A  21      98.511  69.777 128.003  1.00 11.86              
ATOM    273  CB  ALA A  21      98.362  68.468 129.693  1.00 11.86              
ATOM    274  HB1 ALA A  21      99.428  68.242 129.723  1.00 11.86              
ATOM    275  HB2 ALA A  21      97.958  68.472 130.707  1.00 11.86              
ATOM    276  HB3 ALA A  21      97.859  67.689 129.118  1.00 11.86              
ATOM    277  C   ALA A  21      96.621  70.148 128.917  1.00 11.86              
ATOM    278  O   ALA A  21      95.867  69.358 128.353  1.00 11.86              
ATOM    279  N   ALA A  22      96.160  71.276 129.465  1.00 12.57              
ATOM    280  H   ALA A  22      96.834  71.892 129.895  1.00 12.57              
ATOM    281  CA  ALA A  22      94.756  71.695 129.532  1.00 12.57              
ATOM    282  HA  ALA A  22      94.173  70.851 129.904  1.00 12.57              
ATOM    283  CB  ALA A  22      94.681  72.818 130.579  1.00 12.57              
ATOM    284  HB1 ALA A  22      93.640  73.102 130.742  1.00 12.57              
ATOM    285  HB2 ALA A  22      95.103  72.478 131.526  1.00 12.57              
ATOM    286  HB3 ALA A  22      95.236  73.691 130.231  1.00 12.57              
ATOM    287  C   ALA A  22      94.126  72.103 128.171  1.00 12.57              
ATOM    288  O   ALA A  22      93.433  73.115 128.081  1.00 12.57              
ATOM    289  N   SER A  23      94.406  71.382 127.078  1.00 13.68              
ATOM    290  H   SER A  23      95.016  70.582 127.194  1.00 13.68              
ATOM    291  CA  SER A  23      94.017  71.792 125.715  1.00 13.68              
ATOM    292  HA  SER A  23      93.084  72.352 125.777  1.00 13.68              
ATOM    293  CB  SER A  23      95.076  72.744 125.132  1.00 13.68              
ATOM    294  HB1 SER A  23      94.755  73.089 124.148  1.00 13.68              
ATOM    295  HB2 SER A  23      96.027  72.219 125.026  1.00 13.68              
ATOM    296  OG  SER A  23      95.254  73.875 125.969  1.00 13.68              
ATOM    297  HG  SER A  23      94.533  73.895 126.617  1.00 13.68              
ATOM    298  C   SER A  23      93.726  70.643 124.732  1.00 13.68              
ATOM    299  O   SER A  23      93.621  70.883 123.532  1.00 13.68              
ATOM    300  N   ILE A  24      93.550  69.400 125.203  1.00 14.40              
ATOM    301  H   ILE A  24      93.636  69.256 126.197  1.00 14.40              
ATOM    302  CA  ILE A  24      93.212  68.223 124.364  1.00 14.40              
ATOM    303  HA  ILE A  24      93.770  68.325 123.432  1.00 14.40              
ATOM    304  CB  ILE A  24      93.680  66.898 125.030  1.00 14.40              
ATOM    305  HB  ILE A  24      92.936  66.608 125.774  1.00 14.40              
ATOM    306  CG2 ILE A  24      93.773  65.769 123.983  1.00 14.40              
ATOM    307 1HG2 ILE A  24      94.455  66.045 123.179  1.00 14.40              
ATOM    308 2HG2 ILE A  24      94.128  64.852 124.455  1.00 14.40              
ATOM    309 3HG2 ILE A  24      92.794  65.565 123.552  1.00 14.40              
ATOM    310  CG1 ILE A  24      95.033  66.990 125.779  1.00 14.40              
ATOM    311 1HG1 ILE A  24      95.270  66.009 126.194  1.00 14.40              
ATOM    312 2HG1 ILE A  24      94.917  67.661 126.629  1.00 14.40              
ATOM    313  CD1 ILE A  24      96.238  67.461 124.950  1.00 14.40              
ATOM    314  HD1 ILE A  24      96.049  68.444 124.518  1.00 14.40              
ATOM    315  HD2 ILE A  24      97.112  67.528 125.597  1.00 14.40              
ATOM    316  HD3 ILE A  24      96.451  66.750 124.152  1.00 14.40              
ATOM    317  C   ILE A  24      91.717  68.216 123.969  1.00 14.40              
ATOM    318  O   ILE A  24      91.009  67.225 124.119  1.00 14.40              
ATOM    319  N   ALA A  25      91.205  69.353 123.497  1.00 14.84              
ATOM    320  H   ALA A  25      91.855  70.116 123.347  1.00 14.84              
ATOM    321  CA  ALA A  25      89.815  69.580 123.096  1.00 14.84              
ATOM    322  HA  ALA A  25      89.160  69.065 123.800  1.00 14.84              
ATOM    323  CB  ALA A  25      89.546  71.088 123.208  1.00 14.84              
ATOM    324  HB1 ALA A  25      89.759  71.431 124.220  1.00 14.84              
ATOM    325  HB2 ALA A  25      90.172  71.634 122.499  1.00 14.84              
ATOM    326  HB3 ALA A  25      88.499  71.291 122.981  1.00 14.84              
ATOM    327  C   ALA A  25      89.497  69.010 121.693  1.00 14.84              
ATOM    328  O   ALA A  25      88.912  69.680 120.844  1.00 14.84              
ATOM    329  N   SER A  26      89.963  67.791 121.417  1.00 15.14              
ATOM    330  H   SER A  26      90.425  67.291 122.165  1.00 15.14              
ATOM    331  CA  SER A  26      89.873  67.122 120.117  1.00 15.14              
ATOM    332  HA  SER A  26      90.278  67.790 119.356  1.00 15.14              
ATOM    333  CB  SER A  26      90.743  65.855 120.126  1.00 15.14              
ATOM    334  HB1 SER A  26      90.686  65.373 119.149  1.00 15.14              
ATOM    335  HB2 SER A  26      90.380  65.163 120.886  1.00 15.14              
ATOM    336  OG  SER A  26      92.093  66.191 120.404  1.00 15.14              
ATOM    337  HG  SER A  26      92.624  65.391 120.385  1.00 15.14              
ATOM    338  C   SER A  26      88.447  66.804 119.750  1.00 15.14              
ATOM    339  O   SER A  26      87.985  65.748 120.175  1.00 15.14              
ATOM    340  N   GLY A  27      87.824  67.722 118.988  1.00 14.97              
ATOM    341  H   GLY A  27      88.393  68.521 118.756  1.00 14.97              
ATOM    342  CA  GLY A  27      86.388  67.961 118.747  1.00 14.97              
ATOM    343  HA1 GLY A  27      86.079  67.684 117.745  1.00 14.97              
ATOM    344  HA2 GLY A  27      86.237  69.040 118.797  1.00 14.97              
ATOM    345  C   GLY A  27      85.464  67.368 119.801  1.00 14.97              
ATOM    346  O   GLY A  27      84.797  68.065 120.557  1.00 14.97              
ATOM    347  N   GLY A  28      85.423  66.049 119.846  1.00 14.88              
ATOM    348  H   GLY A  28      86.118  65.590 119.273  1.00 14.88              
ATOM    349  CA  GLY A  28      84.520  65.222 120.611  1.00 14.88              
ATOM    350  HA1 GLY A  28      84.369  65.668 121.595  1.00 14.88              
ATOM    351  HA2 GLY A  28      84.948  64.227 120.734  1.00 14.88              
ATOM    352  C   GLY A  28      83.167  65.091 119.926  1.00 14.88              
ATOM    353  O   GLY A  28      82.475  64.076 119.967  1.00 14.88              
ATOM    354  N   SER A  29      82.828  66.142 119.200  1.00 14.58              
ATOM    355  H   SER A  29      83.454  66.938 119.272  1.00 14.58              
ATOM    356  CA  SER A  29      81.519  66.474 118.736  1.00 14.58              
ATOM    357  HA  SER A  29      80.893  65.631 118.864  1.00 14.58              
ATOM    358  CB  SER A  29      81.080  67.596 119.712  1.00 14.58              
ATOM    359  HB1 SER A  29      81.124  67.189 120.723  1.00 14.58              
ATOM    360  HB2 SER A  29      80.059  67.913 119.577  1.00 14.58              
ATOM    361  OG  SER A  29      81.931  68.730 119.688  1.00 14.58              
ATOM    362  HG  SER A  29      81.671  69.374 119.005  1.00 14.58              
ATOM    363  C   SER A  29      81.580  66.917 117.292  1.00 14.58              
ATOM    364  O   SER A  29      82.535  67.633 117.065  1.00 14.58              
ATOM    365  N   ASN A  30      80.734  66.457 116.306  1.00 15.32              
ATOM    366  H   ASN A  30      79.937  65.909 116.587  1.00 15.32              
ATOM    367  CA  ASN A  30      81.004  66.622 114.864  1.00 15.32              
ATOM    368  HA  ASN A  30      81.979  66.216 114.706  1.00 15.32              
ATOM    369  CB  ASN A  30      80.172  65.969 113.759  1.00 15.32              
ATOM    370  HB1 ASN A  30      79.312  66.587 113.565  1.00 15.32              
ATOM    371  HB2 ASN A  30      79.902  64.961 114.050  1.00 15.32              
ATOM    372  CG  ASN A  30      80.877  65.926 112.418  1.00 15.32              
ATOM    373  OD1 ASN A  30      80.479  66.584 111.463  1.00 15.32              
ATOM    374  ND2 ASN A  30      81.932  65.167 112.269  1.00 15.32              
ATOM    375 1HD2 ASN A  30      82.206  64.557 113.031  1.00 15.32              
ATOM    376 2HD2 ASN A  30      82.443  65.243 111.411  1.00 15.32              
ATOM    377  C   ASN A  30      81.268  68.094 114.677  1.00 15.32              
ATOM    378  O   ASN A  30      80.319  68.871 114.741  1.00 15.32              
ATOM    379  N   SER A  31      82.543  68.472 114.607  1.00 15.02              
ATOM    380  H   SER A  31      83.241  67.753 114.611  1.00 15.02              
ATOM    381  CA  SER A  31      82.873  69.773 115.199  1.00 15.02              
ATOM    382  HA  SER A  31      82.174  69.955 116.029  1.00 15.02              
ATOM    383  CB  SER A  31      84.290  69.845 115.781  1.00 15.02              
ATOM    384  HB1 SER A  31      84.509  68.946 116.353  1.00 15.02              
ATOM    385  HB2 SER A  31      84.319  70.697 116.460  1.00 15.02              
ATOM    386  OG  SER A  31      85.269  70.022 114.787  1.00 15.02              
ATOM    387  HG  SER A  31      85.143  70.919 114.432  1.00 15.02              
ATOM    388  C   SER A  31      82.589  70.801 114.048  1.00 15.02              
ATOM    389  O   SER A  31      83.175  71.874 114.102  1.00 15.02              
ATOM    390  N   SER A  32      81.878  70.644 112.865  1.00 14.43              
ATOM    391  H   SER A  32      81.954  71.523 112.380  1.00 14.43              
ATOM    392  CA  SER A  32      81.004  69.656 112.096  1.00 14.43              
ATOM    393  HA  SER A  32      80.843  68.744 112.589  1.00 14.43              
ATOM    394  CB  SER A  32      79.609  70.251 111.856  1.00 14.43              
ATOM    395  HB1 SER A  32      79.130  70.410 112.822  1.00 14.43              
ATOM    396  HB2 SER A  32      79.016  69.549 111.273  1.00 14.43              
ATOM    397  OG  SER A  32      79.705  71.490 111.164  1.00 14.43              
ATOM    398  HG  SER A  32      79.529  72.186 111.812  1.00 14.43              
ATOM    399  C   SER A  32      81.741  69.232 110.846  1.00 14.43              
ATOM    400  O   SER A  32      82.671  68.458 110.984  1.00 14.43              
ATOM    401  N   ASN A  33      81.374  69.654 109.648  1.00 14.19              
ATOM    402  H   ASN A  33      80.675  70.379 109.660  1.00 14.19              
ATOM    403  CA  ASN A  33      81.273  68.672 108.566  1.00 14.19              
ATOM    404  HA  ASN A  33      80.518  67.954 108.899  1.00 14.19              
ATOM    405  CB  ASN A  33      80.695  69.372 107.321  1.00 14.19              
ATOM    406  HB1 ASN A  33      81.506  69.811 106.752  1.00 14.19              
ATOM    407  HB2 ASN A  33      80.037  70.168 107.652  1.00 14.19              
ATOM    408  CG  ASN A  33      79.908  68.436 106.423  1.00 14.19              
ATOM    409  OD1 ASN A  33      80.380  67.909 105.437  1.00 14.19              
ATOM    410  ND2 ASN A  33      78.635  68.235 106.714  1.00 14.19              
ATOM    411 1HD2 ASN A  33      78.219  68.628 107.540  1.00 14.19              
ATOM    412 2HD2 ASN A  33      78.110  67.662 106.075  1.00 14.19              
ATOM    413  C   ASN A  33      82.489  67.770 108.247  1.00 14.19              
ATOM    414  O   ASN A  33      82.217  66.606 107.931  1.00 14.19              
ATOM    415  N   LYS A  34      83.751  68.207 108.447  1.00 12.49              
ATOM    416  H   LYS A  34      83.816  69.159 108.768  1.00 12.49              
ATOM    417  CA  LYS A  34      84.765  67.225 108.904  1.00 12.49              
ATOM    418  HA  LYS A  34      84.266  66.256 108.862  1.00 12.49              
ATOM    419  CB  LYS A  34      86.057  66.994 108.128  1.00 12.49              
ATOM    420  HB1 LYS A  34      86.857  67.487 108.650  1.00 12.49              
ATOM    421  HB2 LYS A  34      85.983  67.461 107.166  1.00 12.49              
ATOM    422  CG  LYS A  34      86.404  65.484 107.962  1.00 12.49              
ATOM    423  HG1 LYS A  34      87.310  65.398 107.372  1.00 12.49              
ATOM    424  HG2 LYS A  34      85.605  65.018 107.387  1.00 12.49              
ATOM    425  CD  LYS A  34      86.629  64.592 109.198  1.00 12.49              
ATOM    426  HD1 LYS A  34      86.800  63.572 108.851  1.00 12.49              
ATOM    427  HD2 LYS A  34      85.722  64.559 109.798  1.00 12.49              
ATOM    428  CE  LYS A  34      87.812  64.996 110.089  1.00 12.49              
ATOM    429  HE1 LYS A  34      87.845  64.327 110.953  1.00 12.49              
ATOM    430  HE2 LYS A  34      87.646  66.002 110.478  1.00 12.49              
ATOM    431  NZ  LYS A  34      89.118  64.944 109.383  1.00 12.49              
ATOM    432  HZ1 LYS A  34      89.352  64.043 109.010  1.00 12.49              
ATOM    433  HZ2 LYS A  34      89.197  65.660 108.664  1.00 12.49              
ATOM    434  HZ3 LYS A  34      89.868  65.245 110.016  1.00 12.49              
ATOM    435  C   LYS A  34      85.087  67.295 110.397  1.00 12.49              
ATOM    436  O   LYS A  34      84.773  66.394 111.162  1.00 12.49              
ATOM    437  N   GLY A  35      85.703  68.407 110.744  1.00 11.51              
ATOM    438  H   GLY A  35      86.132  68.913 109.991  1.00 11.51              
ATOM    439  CA  GLY A  35      85.369  69.225 111.895  1.00 11.51              
ATOM    440  HA1 GLY A  35      86.233  69.263 112.557  1.00 11.51              
ATOM    441  HA2 GLY A  35      84.516  68.828 112.446  1.00 11.51              
ATOM    442  C   GLY A  35      85.067  70.637 111.368  1.00 11.51              
ATOM    443  O   GLY A  35      85.486  71.629 111.944  1.00 11.51              
ATOM    444  N   GLY A  36      84.482  70.681 110.165  1.00  9.82              
ATOM    445  H   GLY A  36      84.067  69.817 109.838  1.00  9.82              
ATOM    446  CA  GLY A  36      84.250  71.872 109.349  1.00  9.82              
ATOM    447  HA1 GLY A  36      83.982  72.705 110.019  1.00  9.82              
ATOM    448  HA2 GLY A  36      83.401  71.705 108.701  1.00  9.82              
ATOM    449  C   GLY A  36      85.422  72.351 108.539  1.00  9.82              
ATOM    450  O   GLY A  36      86.245  73.117 108.988  1.00  9.82              
ATOM    451  N   PRO A  37      85.487  71.815 107.306  1.00  8.31              
ATOM    452  CD  PRO A  37      84.645  72.393 106.270  1.00  8.31              
ATOM    453  HD1 PRO A  37      84.238  73.354 106.591  1.00  8.31              
ATOM    454  HD2 PRO A  37      83.827  71.723 106.007  1.00  8.31              
ATOM    455  CG  PRO A  37      85.547  72.630 105.047  1.00  8.31              
ATOM    456  HG1 PRO A  37      85.379  73.615 104.612  1.00  8.31              
ATOM    457  HG2 PRO A  37      85.369  71.853 104.304  1.00  8.31              
ATOM    458  CB  PRO A  37      86.963  72.494 105.602  1.00  8.31              
ATOM    459  HB1 PRO A  37      87.291  73.442 106.035  1.00  8.31              
ATOM    460  HB2 PRO A  37      87.666  72.149 104.844  1.00  8.31              
ATOM    461  CA  PRO A  37      86.740  71.459 106.714  1.00  8.31              
ATOM    462  HA  PRO A  37      86.556  70.511 106.234  1.00  8.31              
ATOM    463  C   PRO A  37      87.930  71.253 107.646  1.00  8.31              
ATOM    464  O   PRO A  37      89.013  71.745 107.393  1.00  8.31              
ATOM    465  N   GLU A  38      87.776  70.297 108.577  1.00  8.89              
ATOM    466  H   GLU A  38      86.850  69.999 108.823  1.00  8.89              
ATOM    467  CA  GLU A  38      88.895  69.381 108.852  1.00  8.89              
ATOM    468  HA  GLU A  38      89.791  70.006 108.871  1.00  8.89              
ATOM    469  CB  GLU A  38      88.814  68.809 110.282  1.00  8.89              
ATOM    470  HB1 GLU A  38      88.227  67.897 110.300  1.00  8.89              
ATOM    471  HB2 GLU A  38      88.297  69.545 110.899  1.00  8.89              
ATOM    472  CG  GLU A  38      90.173  68.563 110.958  1.00  8.89              
ATOM    473  HG1 GLU A  38      90.061  68.735 112.031  1.00  8.89              
ATOM    474  HG2 GLU A  38      90.927  69.261 110.587  1.00  8.89              
ATOM    475  CD  GLU A  38      90.622  67.121 110.739  1.00  8.89              
ATOM    476  OE1 GLU A  38      91.124  66.808 109.642  1.00  8.89              
ATOM    477  OE2 GLU A  38      90.246  66.244 111.545  1.00  8.89              
ATOM    478  C   GLU A  38      89.132  68.431 107.669  1.00  8.89              
ATOM    479  O   GLU A  38      89.000  67.211 107.723  1.00  8.89              
ATOM    480  N   GLY A  39      89.210  69.073 106.509  1.00 10.13              
ATOM    481  H   GLY A  39      89.400  70.070 106.564  1.00 10.13              
ATOM    482  CA  GLY A  39      88.958  68.531 105.205  1.00 10.13              
ATOM    483  HA1 GLY A  39      88.992  67.442 105.253  1.00 10.13              
ATOM    484  HA2 GLY A  39      89.779  68.832 104.561  1.00 10.13              
ATOM    485  C   GLY A  39      87.681  68.928 104.499  1.00 10.13              
ATOM    486  O   GLY A  39      87.697  69.448 103.391  1.00 10.13              
ATOM    487  N   VAL A  40      86.560  68.607 105.127  1.00  9.49              
ATOM    488  H   VAL A  40      86.636  68.232 106.056  1.00  9.49              
ATOM    489  CA  VAL A  40      85.383  68.190 104.371  1.00  9.49              
ATOM    490  HA  VAL A  40      85.759  68.159 103.368  1.00  9.49              
ATOM    491  CB  VAL A  40      85.100  66.690 104.573  1.00  9.49              
ATOM    492  HB  VAL A  40      84.698  66.393 103.649  1.00  9.49              
ATOM    493  CG1 VAL A  40      86.352  65.808 104.652  1.00  9.49              
ATOM    494 1HG1 VAL A  40      87.021  66.114 105.443  1.00  9.49              
ATOM    495 2HG1 VAL A  40      86.071  64.766 104.798  1.00  9.49              
ATOM    496 3HG1 VAL A  40      86.906  65.878 103.716  1.00  9.49              
ATOM    497  CG2 VAL A  40      83.979  66.303 105.513  1.00  9.49              
ATOM    498 1HG2 VAL A  40      84.140  66.763 106.455  1.00  9.49              
ATOM    499 2HG2 VAL A  40      83.021  66.653 105.126  1.00  9.49              
ATOM    500 3HG2 VAL A  40      83.927  65.223 105.639  1.00  9.49              
ATOM    501  C   VAL A  40      84.191  69.142 104.264  1.00  9.49              
ATOM    502  O   VAL A  40      83.418  69.325 105.194  1.00  9.49              
ATOM    503  N   ALA A  41      84.021  69.713 103.047  1.00  8.47              
ATOM    504  H   ALA A  41      84.877  69.799 102.494  1.00  8.47              
ATOM    505  CA  ALA A  41      82.767  69.673 102.265  1.00  8.47              
ATOM    506  HA  ALA A  41      81.929  69.976 102.908  1.00  8.47              
ATOM    507  CB  ALA A  41      82.889  70.668 101.110  1.00  8.47              
ATOM    508  HB1 ALA A  41      81.965  70.693 100.535  1.00  8.47              
ATOM    509  HB2 ALA A  41      83.078  71.671 101.491  1.00  8.47              
ATOM    510  HB3 ALA A  41      83.699  70.383 100.439  1.00  8.47              
ATOM    511  C   ALA A  41      82.457  68.244 101.770  1.00  8.47              
ATOM    512  O   ALA A  41      81.355  67.965 101.322  1.00  8.47              
ATOM    513  N   ALA A  42      83.449  67.343 101.867  1.00  7.97              
ATOM    514  H   ALA A  42      84.348  67.691 102.141  1.00  7.97              
ATOM    515  CA  ALA A  42      83.342  65.893 101.733  1.00  7.97              
ATOM    516  HA  ALA A  42      82.845  65.804 100.763  1.00  7.97              
ATOM    517  CB  ALA A  42      84.689  65.197 101.424  1.00  7.97              
ATOM    518  HB1 ALA A  42      85.354  65.869 100.882  1.00  7.97              
ATOM    519  HB2 ALA A  42      85.175  64.826 102.323  1.00  7.97              
ATOM    520  HB3 ALA A  42      84.491  64.325 100.800  1.00  7.97              
ATOM    521  C   ALA A  42      82.392  65.150 102.639  1.00  7.97              
ATOM    522  O   ALA A  42      82.825  64.379 103.486  1.00  7.97              
ATOM    523  N   GLN A  43      81.113  65.436 102.398  1.00  7.69              
ATOM    524  H   GLN A  43      80.944  66.140 101.688  1.00  7.69              
ATOM    525  CA  GLN A  43      79.941  65.031 103.135  1.00  7.69              
ATOM    526  HA  GLN A  43      79.824  65.732 103.964  1.00  7.69              
ATOM    527  CB  GLN A  43      78.701  65.181 102.233  1.00  7.69              
ATOM    528  HB1 GLN A  43      78.784  64.475 101.406  1.00  7.69              
ATOM    529  HB2 GLN A  43      78.681  66.189 101.814  1.00  7.69              
ATOM    530  CG  GLN A  43      77.378  64.944 102.985  1.00  7.69              
ATOM    531  HG1 GLN A  43      77.192  65.780 103.659  1.00  7.69              
ATOM    532  HG2 GLN A  43      77.437  64.033 103.579  1.00  7.69              
ATOM    533  CD  GLN A  43      76.195  64.795 102.031  1.00  7.69              
ATOM    534  OE1 GLN A  43      75.324  65.640 101.934  1.00  7.69              
ATOM    535  NE2 GLN A  43      76.114  63.706 101.298  1.00  7.69              
ATOM    536 1HE2 GLN A  43      76.852  63.025 101.328  1.00  7.69              
ATOM    537 2HE2 GLN A  43      75.336  63.656 100.665  1.00  7.69              
ATOM    538  C   GLN A  43      80.079  63.635 103.723  1.00  7.69              
ATOM    539  O   GLN A  43      79.680  62.635 103.118  1.00  7.69              
ATOM    540  N   ALA A  44      80.645  63.604 104.925  1.00  7.35              
ATOM    541  H   ALA A  44      81.023  64.461 105.300  1.00  7.35              
ATOM    542  CA  ALA A  44      80.756  62.421 105.735  1.00  7.35              
ATOM    543  HA  ALA A  44      81.139  61.599 105.128  1.00  7.35              
ATOM    544  CB  ALA A  44      81.738  62.684 106.885  1.00  7.35              
ATOM    545  HB1 ALA A  44      81.782  61.802 107.523  1.00  7.35              
ATOM    546  HB2 ALA A  44      82.731  62.889 106.484  1.00  7.35              
ATOM    547  HB3 ALA A  44      81.405  63.537 107.480  1.00  7.35              
ATOM    548  C   ALA A  44      79.348  62.070 106.204  1.00  7.35              
ATOM    549  O   ALA A  44      78.922  62.456 107.294  1.00  7.35              
ATOM    550  N   VAL A  45      78.599  61.381 105.336  1.00  7.42              
ATOM    551  H   VAL A  45      78.976  61.234 104.407  1.00  7.42              
ATOM    552  CA  VAL A  45      77.396  60.666 105.742  1.00  7.42              
ATOM    553  HA  VAL A  45      76.636  61.412 105.971  1.00  7.42              
ATOM    554  CB  VAL A  45      76.851  59.769 104.612  1.00  7.42              
ATOM    555  HB  VAL A  45      76.696  60.403 103.738  1.00  7.42              
ATOM    556  CG1 VAL A  45      77.782  58.624 104.195  1.00  7.42              
ATOM    557 1HG1 VAL A  45      77.361  58.098 103.338  1.00  7.42              
ATOM    558 2HG1 VAL A  45      78.758  59.021 103.913  1.00  7.42              
ATOM    559 3HG1 VAL A  45      77.905  57.915 105.013  1.00  7.42              
ATOM    560  CG2 VAL A  45      75.488  59.176 104.989  1.00  7.42              
ATOM    561 1HG2 VAL A  45      75.078  58.631 104.137  1.00  7.42              
ATOM    562 2HG2 VAL A  45      75.591  58.485 105.826  1.00  7.42              
ATOM    563 3HG2 VAL A  45      74.795  59.973 105.257  1.00  7.42              
ATOM    564  C   VAL A  45      77.724  59.916 107.030  1.00  7.42              
ATOM    565  O   VAL A  45      78.810  59.351 107.134  1.00  7.42              
ATOM    566  N   ALA A  46      76.854  60.004 108.034  1.00  7.35              
ATOM    567  H   ALA A  46      75.990  60.491 107.872  1.00  7.35              
ATOM    568  CA  ALA A  46      77.237  59.839 109.438  1.00  7.35              
ATOM    569  HA  ALA A  46      78.133  60.442 109.604  1.00  7.35              
ATOM    570  CB  ALA A  46      76.112  60.447 110.290  1.00  7.35              
ATOM    571  HB1 ALA A  46      76.406  60.446 111.341  1.00  7.35              
ATOM    572  HB2 ALA A  46      75.928  61.479 109.988  1.00  7.35              
ATOM    573  HB3 ALA A  46      75.198  59.862 110.181  1.00  7.35              
ATOM    574  C   ALA A  46      77.605  58.409 109.902  1.00  7.35              
ATOM    575  O   ALA A  46      77.540  58.077 111.081  1.00  7.35              
ATOM    576  N   SER A  47      77.982  57.552 108.962  1.00  7.44              
ATOM    577  H   SER A  47      78.019  57.913 108.020  1.00  7.44              
ATOM    578  CA  SER A  47      78.676  56.301 109.196  1.00  7.44              
ATOM    579  HA  SER A  47      79.266  56.396 110.110  1.00  7.44              
ATOM    580  CB  SER A  47      77.668  55.160 109.396  1.00  7.44              
ATOM    581  HB1 SER A  47      76.982  55.419 110.204  1.00  7.44              
ATOM    582  HB2 SER A  47      78.204  54.252 109.674  1.00  7.44              
ATOM    583  OG  SER A  47      76.930  54.920 108.212  1.00  7.44              
ATOM    584  HG  SER A  47      77.587  54.717 107.530  1.00  7.44              
ATOM    585  C   SER A  47      79.658  56.032 108.040  1.00  7.44              
ATOM    586  O   SER A  47      79.590  54.996 107.374  1.00  7.44              
ATOM    587  N   ALA A  48      80.530  57.007 107.763  1.00  7.50              
ATOM    588  H   ALA A  48      80.506  57.821 108.369  1.00  7.50              
ATOM    589  CA  ALA A  48      81.584  56.926 106.748  1.00  7.50              
ATOM    590  HA  ALA A  48      81.794  55.871 106.558  1.00  7.50              
ATOM    591  CB  ALA A  48      81.081  57.556 105.447  1.00  7.50              
ATOM    592  HB1 ALA A  48      81.849  57.477 104.678  1.00  7.50              
ATOM    593  HB2 ALA A  48      80.190  57.033 105.103  1.00  7.50              
ATOM    594  HB3 ALA A  48      80.841  58.609 105.593  1.00  7.50              
ATOM    595  C   ALA A  48      82.913  57.552 107.208  1.00  7.50              
ATOM    596  O   ALA A  48      83.953  56.890 107.140  1.00  7.50              
ATOM    597  N   ALA A  49      82.895  58.766 107.783  1.00  7.25              
ATOM    598  H   ALA A  49      82.008  59.237 107.701  1.00  7.25              
ATOM    599  CA  ALA A  49      83.592  58.953 109.051  1.00  7.25              
ATOM    600  HA  ALA A  49      84.522  58.380 109.066  1.00  7.25              
ATOM    601  CB  ALA A  49      83.859  60.432 109.293  1.00  7.25              
ATOM    602  HB1 ALA A  49      84.420  60.569 110.218  1.00  7.25              
ATOM    603  HB2 ALA A  49      84.440  60.855 108.476  1.00  7.25              
ATOM    604  HB3 ALA A  49      82.928  60.992 109.386  1.00  7.25              
ATOM    605  C   ALA A  49      82.637  58.362 110.107  1.00  7.25              
ATOM    606  O   ALA A  49      81.426  58.583 110.014  1.00  7.25              
ATOM    607  N   SER A  50      83.165  57.577 111.034  1.00  7.31              
ATOM    608  H   SER A  50      84.168  57.483 111.071  1.00  7.31              
ATOM    609  CA  SER A  50      82.369  56.676 111.858  1.00  7.31              
ATOM    610  HA  SER A  50      81.360  57.060 112.020  1.00  7.31              
ATOM    611  CB  SER A  50      82.291  55.275 111.218  1.00  7.31              
ATOM    612  HB1 SER A  50      81.731  54.611 111.879  1.00  7.31              
ATOM    613  HB2 SER A  50      83.300  54.877 111.100  1.00  7.31              
ATOM    614  OG  SER A  50      81.678  55.287 109.954  1.00  7.31              
ATOM    615  HG  SER A  50      81.873  54.457 109.507  1.00  7.31              
ATOM    616  C   SER A  50      83.065  56.474 113.201  1.00  7.31              
ATOM    617  O   SER A  50      84.032  55.716 113.290  1.00  7.31              
ATOM    618  N   ALA A  51      82.583  57.186 114.214  1.00  7.22              
ATOM    619  H   ALA A  51      81.761  57.747 114.037  1.00  7.22              
ATOM    620  CA  ALA A  51      83.388  57.646 115.336  1.00  7.22              
ATOM    621  HA  ALA A  51      82.713  58.235 115.957  1.00  7.22              
ATOM    622  CB  ALA A  51      83.863  56.487 116.228  1.00  7.22              
ATOM    623  HB1 ALA A  51      84.264  56.893 117.157  1.00  7.22              
ATOM    624  HB2 ALA A  51      83.024  55.830 116.460  1.00  7.22              
ATOM    625  HB3 ALA A  51      84.647  55.916 115.730  1.00  7.22              
ATOM    626  C   ALA A  51      84.510  58.600 114.905  1.00  7.22              
ATOM    627  O   ALA A  51      85.227  58.401 113.921  1.00  7.22              
ATOM    628  N   GLY A  52      84.681  59.650 115.691  1.00  7.08              
ATOM    629  H   GLY A  52      83.962  59.859 116.387  1.00  7.08              
ATOM    630  CA  GLY A  52      85.754  60.609 115.562  1.00  7.08              
ATOM    631  HA1 GLY A  52      85.460  61.366 114.836  1.00  7.08              
ATOM    632  HA2 GLY A  52      86.657  60.105 115.215  1.00  7.08              
ATOM    633  C   GLY A  52      86.035  61.277 116.897  1.00  7.08              
ATOM    634  O   GLY A  52      85.452  60.983 117.936  1.00  7.08              
ATOM    635  N   PRO A  53      86.945  62.247 116.868  1.00  6.94              
ATOM    636  CD  PRO A  53      87.968  62.415 115.842  1.00  6.94              
ATOM    637  HD1 PRO A  53      87.525  62.603 114.864  1.00  6.94              
ATOM    638  HD2 PRO A  53      88.600  61.526 115.806  1.00  6.94              
ATOM    639  CG  PRO A  53      88.802  63.615 116.274  1.00  6.94              
ATOM    640  HG1 PRO A  53      88.493  64.498 115.712  1.00  6.94              
ATOM    641  HG2 PRO A  53      89.869  63.432 116.147  1.00  6.94              
ATOM    642  CB  PRO A  53      88.425  63.775 117.747  1.00  6.94              
ATOM    643  HB1 PRO A  53      88.605  64.797 118.052  1.00  6.94              
ATOM    644  HB2 PRO A  53      89.029  63.098 118.352  1.00  6.94              
ATOM    645  CA  PRO A  53      86.947  63.340 117.819  1.00  6.94              
ATOM    646  HA  PRO A  53      86.690  63.011 118.826  1.00  6.94              
ATOM    647  C   PRO A  53      85.979  64.396 117.368  1.00  6.94              
ATOM    648  O   PRO A  53      86.392  65.536 117.238  1.00  6.94              
ATOM    649  N   ALA A  54      84.773  64.014 117.021  1.00  6.91              
ATOM    650  H   ALA A  54      84.431  63.068 117.170  1.00  6.91              
ATOM    651  CA  ALA A  54      83.910  64.889 116.256  1.00  6.91              
ATOM    652  HA  ALA A  54      83.795  65.800 116.838  1.00  6.91              
ATOM    653  CB  ALA A  54      84.608  65.230 114.908  1.00  6.91              
ATOM    654  HB1 ALA A  54      83.960  65.804 114.249  1.00  6.91              
ATOM    655  HB2 ALA A  54      85.496  65.842 115.040  1.00  6.91              
ATOM    656  HB3 ALA A  54      84.885  64.311 114.393  1.00  6.91              
ATOM    657  C   ALA A  54      82.553  64.190 116.001  1.00  6.91              
ATOM    658  O   ALA A  54      82.172  64.021 114.835  1.00  6.91              
ATOM    659  N   ASP A  55      81.742  63.857 117.009  1.00  7.12              
ATOM    660  H   ASP A  55      82.104  63.803 117.955  1.00  7.12              
ATOM    661  CA  ASP A  55      80.397  63.312 116.711  1.00  7.12              
ATOM    662  HA  ASP A  55      80.215  63.279 115.638  1.00  7.12              
ATOM    663  CB  ASP A  55      80.373  61.831 117.143  1.00  7.12              
ATOM    664  HB1 ASP A  55      79.406  61.404 116.874  1.00  7.12              
ATOM    665  HB2 ASP A  55      80.472  61.774 118.229  1.00  7.12              
ATOM    666  CG  ASP A  55      81.494  60.992 116.499  1.00  7.12              
ATOM    667  OD1 ASP A  55      82.662  61.168 116.921  1.00  7.12              
ATOM    668  OD2 ASP A  55      81.214  60.147 115.619  1.00  7.12              
ATOM    669  C   ASP A  55      79.197  64.107 117.282  1.00  7.12              
ATOM    670  O   ASP A  55      78.451  64.741 116.540  1.00  7.12              
ATOM    671  N   ALA A  56      79.125  64.320 118.588  1.00  7.04              
ATOM    672  H   ALA A  56      79.764  63.793 119.165  1.00  7.04              
ATOM    673  CA  ALA A  56      78.135  65.164 119.271  1.00  7.04              
ATOM    674  HA  ALA A  56      77.194  64.638 119.133  1.00  7.04              
ATOM    675  CB  ALA A  56      78.449  65.076 120.773  1.00  7.04              
ATOM    676  HB1 ALA A  56      79.393  65.575 120.991  1.00  7.04              
ATOM    677  HB2 ALA A  56      77.652  65.554 121.345  1.00  7.04              
ATOM    678  HB3 ALA A  56      78.513  64.031 121.079  1.00  7.04              
ATOM    679  C   ALA A  56      77.820  66.626 118.870  1.00  7.04              
ATOM    680  O   ALA A  56      76.902  67.215 119.424  1.00  7.04              
ATOM    681  N   GLU A  57      78.537  67.220 117.924  1.00  6.93              
ATOM    682  H   GLU A  57      79.137  66.620 117.385  1.00  6.93              
ATOM    683  CA  GLU A  57      78.263  68.550 117.354  1.00  6.93              
ATOM    684  HA  GLU A  57      77.421  68.981 117.893  1.00  6.93              
ATOM    685  CB  GLU A  57      79.394  69.562 117.562  1.00  6.93              
ATOM    686  HB1 GLU A  57      80.320  69.149 117.186  1.00  6.93              
ATOM    687  HB2 GLU A  57      79.500  69.712 118.635  1.00  6.93              
ATOM    688  CG  GLU A  57      79.173  70.953 116.948  1.00  6.93              
ATOM    689  HG1 GLU A  57      78.292  71.407 117.407  1.00  6.93              
ATOM    690  HG2 GLU A  57      78.990  70.859 115.876  1.00  6.93              
ATOM    691  CD  GLU A  57      80.395  71.862 117.161  1.00  6.93              
ATOM    692  OE1 GLU A  57      81.363  71.408 117.822  1.00  6.93              
ATOM    693  OE2 GLU A  57      80.377  72.992 116.621  1.00  6.93              
ATOM    694  C   GLU A  57      77.720  68.342 115.934  1.00  6.93              
ATOM    695  O   GLU A  57      76.945  69.174 115.470  1.00  6.93              
ATOM    696  N   MET A  58      77.899  67.136 115.344  1.00  7.04              
ATOM    697  H   MET A  58      78.495  66.447 115.780  1.00  7.04              
ATOM    698  CA  MET A  58      76.850  66.638 114.451  1.00  7.04              
ATOM    699  HA  MET A  58      76.679  67.395 113.688  1.00  7.04              
ATOM    700  CB  MET A  58      77.038  65.257 113.749  1.00  7.04              
ATOM    701  HB1 MET A  58      76.113  64.689 113.854  1.00  7.04              
ATOM    702  HB2 MET A  58      77.773  64.645 114.254  1.00  7.04              
ATOM    703  CG  MET A  58      77.319  65.231 112.235  1.00  7.04              
ATOM    704  HG1 MET A  58      76.961  64.271 111.862  1.00  7.04              
ATOM    705  HG2 MET A  58      78.389  65.226 112.070  1.00  7.04              
ATOM    706  SD  MET A  58      76.614  66.527 111.173  1.00  7.04              
ATOM    707  CE  MET A  58      77.354  65.994 109.606  1.00  7.04              
ATOM    708  HE1 MET A  58      77.024  64.982 109.371  1.00  7.04              
ATOM    709  HE2 MET A  58      77.046  66.668 108.809  1.00  7.04              
ATOM    710  HE3 MET A  58      78.442  66.002 109.692  1.00  7.04              
ATOM    711  C   MET A  58      75.551  66.501 115.211  1.00  7.04              
ATOM    712  O   MET A  58      74.552  66.986 114.699  1.00  7.04              
ATOM    713  N   GLU A  59      75.538  65.863 116.388  1.00  7.05              
ATOM    714  H   GLU A  59      76.338  65.316 116.692  1.00  7.05              
ATOM    715  CA  GLU A  59      74.243  65.746 117.075  1.00  7.05              
ATOM    716  HA  GLU A  59      73.536  65.306 116.373  1.00  7.05              
ATOM    717  CB  GLU A  59      74.262  64.826 118.304  1.00  7.05              
ATOM    718  HB1 GLU A  59      73.416  65.080 118.945  1.00  7.05              
ATOM    719  HB2 GLU A  59      75.166  64.987 118.884  1.00  7.05              
ATOM    720  CG  GLU A  59      74.105  63.349 117.920  1.00  7.05              
ATOM    721  HG1 GLU A  59      73.137  63.211 117.432  1.00  7.05              
ATOM    722  HG2 GLU A  59      74.103  62.749 118.833  1.00  7.05              
ATOM    723  CD  GLU A  59      75.231  62.880 117.000  1.00  7.05              
ATOM    724  OE1 GLU A  59      74.942  62.566 115.823  1.00  7.05              
ATOM    725  OE2 GLU A  59      76.381  62.889 117.489  1.00  7.05              
ATOM    726  C   GLU A  59      73.636  67.105 117.433  1.00  7.05              
ATOM    727  O   GLU A  59      72.444  67.294 117.197  1.00  7.05              
ATOM    728  N   GLU A  60      74.442  68.061 117.906  1.00  6.97              
ATOM    729  H   GLU A  60      75.372  67.807 118.223  1.00  6.97              
ATOM    730  CA  GLU A  60      73.962  69.427 118.143  1.00  6.97              
ATOM    731  HA  GLU A  60      73.173  69.372 118.897  1.00  6.97              
ATOM    732  CB  GLU A  60      75.093  70.301 118.720  1.00  6.97              
ATOM    733  HB1 GLU A  60      75.743  70.608 117.900  1.00  6.97              
ATOM    734  HB2 GLU A  60      75.700  69.716 119.412  1.00  6.97              
ATOM    735  CG  GLU A  60      74.599  71.567 119.451  1.00  6.97              
ATOM    736  HG1 GLU A  60      73.725  71.972 118.938  1.00  6.97              
ATOM    737  HG2 GLU A  60      75.392  72.315 119.372  1.00  6.97              
ATOM    738  CD  GLU A  60      74.282  71.355 120.947  1.00  6.97              
ATOM    739  OE1 GLU A  60      73.867  70.237 121.327  1.00  6.97              
ATOM    740  OE2 GLU A  60      74.489  72.316 121.725  1.00  6.97              
ATOM    741  C   GLU A  60      73.322  70.075 116.877  1.00  6.97              
ATOM    742  O   GLU A  60      72.178  70.570 116.881  1.00  6.97              
ATOM    743  N   ILE A  61      74.068  70.005 115.760  1.00  6.98              
ATOM    744  H   ILE A  61      74.976  69.560 115.831  1.00  6.98              
ATOM    745  CA  ILE A  61      73.671  70.516 114.442  1.00  6.98              
ATOM    746  HA  ILE A  61      73.447  71.576 114.560  1.00  6.98              
ATOM    747  CB  ILE A  61      74.832  70.371 113.423  1.00  6.98              
ATOM    748  HB  ILE A  61      75.283  69.392 113.579  1.00  6.98              
ATOM    749  CG2 ILE A  61      74.393  70.393 111.944  1.00  6.98              
ATOM    750 1HG2 ILE A  61      75.270  70.404 111.298  1.00  6.98              
ATOM    751 2HG2 ILE A  61      73.819  69.494 111.716  1.00  6.98              
ATOM    752 3HG2 ILE A  61      73.778  71.271 111.745  1.00  6.98              
ATOM    753  CG1 ILE A  61      75.927  71.439 113.668  1.00  6.98              
ATOM    754 1HG1 ILE A  61      76.830  71.132 113.141  1.00  6.98              
ATOM    755 2HG1 ILE A  61      76.168  71.468 114.731  1.00  6.98              
ATOM    756  CD1 ILE A  61      75.589  72.874 113.234  1.00  6.98              
ATOM    757  HD1 ILE A  61      74.680  73.217 113.729  1.00  6.98              
ATOM    758  HD2 ILE A  61      76.409  73.534 113.518  1.00  6.98              
ATOM    759  HD3 ILE A  61      75.458  72.927 112.154  1.00  6.98              
ATOM    760  C   ILE A  61      72.370  69.894 113.934  1.00  6.98              
ATOM    761  O   ILE A  61      71.527  70.593 113.355  1.00  6.98              
ATOM    762  N   PHE A  62      72.211  68.587 114.139  1.00  7.15              
ATOM    763  H   PHE A  62      72.958  68.087 114.612  1.00  7.15              
ATOM    764  CA  PHE A  62      70.984  67.872 113.865  1.00  7.15              
ATOM    765  HA  PHE A  62      70.717  68.055 112.828  1.00  7.15              
ATOM    766  CB  PHE A  62      71.133  66.351 114.063  1.00  7.15              
ATOM    767  HB1 PHE A  62      70.145  65.902 113.963  1.00  7.15              
ATOM    768  HB2 PHE A  62      71.467  66.164 115.083  1.00  7.15              
ATOM    769  CG  PHE A  62      72.061  65.617 113.099  1.00  7.15              
ATOM    770  CD1 PHE A  62      72.136  65.967 111.733  1.00  7.15              
ATOM    771  HD1 PHE A  62      71.542  66.777 111.343  1.00  7.15              
ATOM    772  CE1 PHE A  62      72.990  65.266 110.862  1.00  7.15              
ATOM    773  HE1 PHE A  62      73.051  65.549 109.822  1.00  7.15              
ATOM    774  CZ  PHE A  62      73.770  64.202 111.347  1.00  7.15              
ATOM    775  HZ  PHE A  62      74.440  63.674 110.687  1.00  7.15              
ATOM    776  CE2 PHE A  62      73.682  63.830 112.699  1.00  7.15              
ATOM    777  HE2 PHE A  62      74.278  63.012 113.088  1.00  7.15              
ATOM    778  CD2 PHE A  62      72.826  64.530 113.566  1.00  7.15              
ATOM    779  HD2 PHE A  62      72.774  64.226 114.602  1.00  7.15              
ATOM    780  C   PHE A  62      69.873  68.470 114.694  1.00  7.15              
ATOM    781  O   PHE A  62      68.977  69.008 114.062  1.00  7.15              
ATOM    782  N   ASP A  63      69.925  68.423 116.027  1.00  7.15              
ATOM    783  H   ASP A  63      70.763  68.075 116.489  1.00  7.15              
ATOM    784  CA  ASP A  63      68.743  68.714 116.845  1.00  7.15              
ATOM    785  HA  ASP A  63      67.948  68.111 116.413  1.00  7.15              
ATOM    786  CB  ASP A  63      68.930  68.221 118.294  1.00  7.15              
ATOM    787  HB1 ASP A  63      69.135  69.075 118.943  1.00  7.15              
ATOM    788  HB2 ASP A  63      69.794  67.555 118.343  1.00  7.15              
ATOM    789  CG  ASP A  63      67.715  67.433 118.820  1.00  7.15              
ATOM    790  OD1 ASP A  63      67.127  66.636 118.046  1.00  7.15              
ATOM    791  OD2 ASP A  63      67.391  67.582 120.019  1.00  7.15              
ATOM    792  C   ASP A  63      68.228  70.166 116.729  1.00  7.15              
ATOM    793  O   ASP A  63      67.007  70.360 116.701  1.00  7.15              
ATOM    794  N   ASP A  64      69.102  71.170 116.518  1.00  7.09              
ATOM    795  H   ASP A  64      70.100  70.980 116.554  1.00  7.09              
ATOM    796  CA  ASP A  64      68.606  72.497 116.065  1.00  7.09              
ATOM    797  HA  ASP A  64      67.792  72.817 116.715  1.00  7.09              
ATOM    798  CB  ASP A  64      69.739  73.543 116.176  1.00  7.09              
ATOM    799  HB1 ASP A  64      70.601  73.208 115.595  1.00  7.09              
ATOM    800  HB2 ASP A  64      70.055  73.599 117.219  1.00  7.09              
ATOM    801  CG  ASP A  64      69.331  74.950 115.697  1.00  7.09              
ATOM    802  OD1 ASP A  64      69.281  75.174 114.462  1.00  7.09              
ATOM    803  OD2 ASP A  64      69.103  75.817 116.571  1.00  7.09              
ATOM    804  C   ASP A  64      68.066  72.433 114.637  1.00  7.09              
ATOM    805  O   ASP A  64      66.852  72.563 114.421  1.00  7.09              
ATOM    806  N   ALA A  65      68.959  72.226 113.655  1.00  7.10              
ATOM    807  H   ALA A  65      69.920  72.026 113.901  1.00  7.10              
ATOM    808  CA  ALA A  65      68.643  72.605 112.290  1.00  7.10              
ATOM    809  HA  ALA A  65      68.290  73.638 112.306  1.00  7.10              
ATOM    810  CB  ALA A  65      69.897  72.537 111.411  1.00  7.10              
ATOM    811  HB1 ALA A  65      69.663  72.905 110.413  1.00  7.10              
ATOM    812  HB2 ALA A  65      70.678  73.163 111.846  1.00  7.10              
ATOM    813  HB3 ALA A  65      70.255  71.511 111.338  1.00  7.10              
ATOM    814  C   ALA A  65      67.503  71.728 111.759  1.00  7.10              
ATOM    815  O   ALA A  65      66.477  72.227 111.304  1.00  7.10              
ATOM    816  N   SER A  66      67.649  70.407 111.831  1.00  7.25              
ATOM    817  H   SER A  66      68.363  70.039 112.456  1.00  7.25              
ATOM    818  CA  SER A  66      66.756  69.503 111.107  1.00  7.25              
ATOM    819  HA  SER A  66      66.505  69.971 110.155  1.00  7.25              
ATOM    820  CB  SER A  66      67.468  68.188 110.759  1.00  7.25              
ATOM    821  HB1 SER A  66      66.841  67.612 110.077  1.00  7.25              
ATOM    822  HB2 SER A  66      67.645  67.593 111.651  1.00  7.25              
ATOM    823  OG  SER A  66      68.718  68.442 110.143  1.00  7.25              
ATOM    824  HG  SER A  66      69.303  68.812 110.816  1.00  7.25              
ATOM    825  C   SER A  66      65.423  69.267 111.839  1.00  7.25              
ATOM    826  O   SER A  66      64.397  69.511 111.204  1.00  7.25              
ATOM    827  N   PRO A  67      65.351  68.843 113.124  1.00  7.33              
ATOM    828  CD  PRO A  67      66.338  68.159 113.929  1.00  7.33              
ATOM    829  HD1 PRO A  67      66.761  68.889 114.615  1.00  7.33              
ATOM    830  HD2 PRO A  67      67.102  67.659 113.344  1.00  7.33              
ATOM    831  CG  PRO A  67      65.577  67.130 114.749  1.00  7.33              
ATOM    832  HG1 PRO A  67      66.140  66.803 115.622  1.00  7.33              
ATOM    833  HG2 PRO A  67      65.293  66.283 114.122  1.00  7.33              
ATOM    834  CB  PRO A  67      64.352  67.942 115.131  1.00  7.33              
ATOM    835  HB1 PRO A  67      64.594  68.562 115.996  1.00  7.33              
ATOM    836  HB2 PRO A  67      63.498  67.300 115.352  1.00  7.33              
ATOM    837  CA  PRO A  67      64.109  68.800 113.877  1.00  7.33              
ATOM    838  HA  PRO A  67      63.368  68.288 113.264  1.00  7.33              
ATOM    839  C   PRO A  67      63.552  70.171 114.249  1.00  7.33              
ATOM    840  O   PRO A  67      62.420  70.465 113.858  1.00  7.33              
ATOM    841  N   GLY A  68      64.291  71.018 114.975  1.00  7.27              
ATOM    842  H   GLY A  68      65.245  70.784 115.244  1.00  7.27              
ATOM    843  CA  GLY A  68      63.738  72.292 115.443  1.00  7.27              
ATOM    844  HA1 GLY A  68      64.498  72.805 116.033  1.00  7.27              
ATOM    845  HA2 GLY A  68      62.860  72.115 116.063  1.00  7.27              
ATOM    846  C   GLY A  68      63.351  73.198 114.269  1.00  7.27              
ATOM    847  O   GLY A  68      62.286  73.819 114.329  1.00  7.27              
ATOM    848  N   LYS A  69      64.103  73.201 113.147  1.00  7.22              
ATOM    849  H   LYS A  69      65.001  72.719 113.145  1.00  7.22              
ATOM    850  CA  LYS A  69      63.672  73.990 111.984  1.00  7.22              
ATOM    851  HA  LYS A  69      63.104  74.839 112.364  1.00  7.22              
ATOM    852  CB  LYS A  69      64.880  74.595 111.246  1.00  7.22              
ATOM    853  HB1 LYS A  69      65.146  73.899 110.460  1.00  7.22              
ATOM    854  HB2 LYS A  69      65.724  74.722 111.928  1.00  7.22              
ATOM    855  CG  LYS A  69      64.572  75.947 110.591  1.00  7.22              
ATOM    856  HG1 LYS A  69      64.609  76.731 111.349  1.00  7.22              
ATOM    857  HG2 LYS A  69      63.566  75.928 110.192  1.00  7.22              
ATOM    858  CD  LYS A  69      65.510  76.313 109.433  1.00  7.22              
ATOM    859  HD1 LYS A  69      66.494  76.534 109.839  1.00  7.22              
ATOM    860  HD2 LYS A  69      65.105  77.215 108.975  1.00  7.22              
ATOM    861  CE  LYS A  69      65.644  75.211 108.367  1.00  7.22              
ATOM    862  HE1 LYS A  69      64.670  74.729 108.239  1.00  7.22              
ATOM    863  HE2 LYS A  69      66.340  74.456 108.746  1.00  7.22              
ATOM    864  NZ  LYS A  69      66.124  75.747 107.069  1.00  7.22              
ATOM    865  HZ1 LYS A  69      66.379  75.025 106.412  1.00  7.22              
ATOM    866  HZ2 LYS A  69      65.413  76.341 106.642  1.00  7.22              
ATOM    867  HZ3 LYS A  69      66.880  76.410 107.205  1.00  7.22              
ATOM    868  C   LYS A  69      62.719  73.271 111.004  1.00  7.22              
ATOM    869  O   LYS A  69      62.474  73.795 109.915  1.00  7.22              
ATOM    870  N   GLN A  70      62.166  72.096 111.325  1.00  7.37              
ATOM    871  H   GLN A  70      62.416  71.670 112.211  1.00  7.37              
ATOM    872  CA  GLN A  70      61.406  71.301 110.339  1.00  7.37              
ATOM    873  HA  GLN A  70      62.072  71.122 109.494  1.00  7.37              
ATOM    874  CB  GLN A  70      61.035  69.916 110.914  1.00  7.37              
ATOM    875  HB1 GLN A  70      61.914  69.481 111.383  1.00  7.37              
ATOM    876  HB2 GLN A  70      60.757  69.264 110.085  1.00  7.37              
ATOM    877  CG  GLN A  70      59.880  69.910 111.930  1.00  7.37              
ATOM    878  HG1 GLN A  70      58.940  70.119 111.419  1.00  7.37              
ATOM    879  HG2 GLN A  70      60.045  70.684 112.680  1.00  7.37              
ATOM    880  CD  GLN A  70      59.753  68.562 112.636  1.00  7.37              
ATOM    881  OE1 GLN A  70      59.000  67.684 112.249  1.00  7.37              
ATOM    882  NE2 GLN A  70      60.476  68.358 113.710  1.00  7.37              
ATOM    883 1HE2 GLN A  70      61.114  69.084 114.013  1.00  7.37              
ATOM    884 2HE2 GLN A  70      60.402  67.463 114.156  1.00  7.37              
ATOM    885  C   GLN A  70      60.155  71.985 109.767  1.00  7.37              
ATOM    886  O   GLN A  70      59.804  71.760 108.611  1.00  7.37              
ATOM    887  N   LYS A  71      59.496  72.838 110.563  1.00  7.44              
ATOM    888  H   LYS A  71      59.817  72.918 111.516  1.00  7.44              
ATOM    889  CA  LYS A  71      58.431  73.739 110.092  1.00  7.44              
ATOM    890  HA  LYS A  71      58.022  73.362 109.152  1.00  7.44              
ATOM    891  CB  LYS A  71      57.297  73.783 111.134  1.00  7.44              
ATOM    892  HB1 LYS A  71      57.684  74.206 112.063  1.00  7.44              
ATOM    893  HB2 LYS A  71      56.965  72.762 111.330  1.00  7.44              
ATOM    894  CG  LYS A  71      56.091  74.611 110.647  1.00  7.44              
ATOM    895  HG1 LYS A  71      55.761  74.213 109.686  1.00  7.44              
ATOM    896  HG2 LYS A  71      56.392  75.647 110.496  1.00  7.44              
ATOM    897  CD  LYS A  71      54.894  74.586 111.612  1.00  7.44              
ATOM    898  HD1 LYS A  71      54.570  73.552 111.735  1.00  7.44              
ATOM    899  HD2 LYS A  71      54.069  75.143 111.164  1.00  7.44              
ATOM    900  CE  LYS A  71      55.206  75.169 112.997  1.00  7.44              
ATOM    901  HE1 LYS A  71      56.056  74.623 113.420  1.00  7.44              
ATOM    902  HE2 LYS A  71      54.352  75.014 113.660  1.00  7.44              
ATOM    903  NZ  LYS A  71      55.555  76.608 112.950  1.00  7.44              
ATOM    904  HZ1 LYS A  71      56.085  76.841 113.792  1.00  7.44              
ATOM    905  HZ2 LYS A  71      56.298  76.787 112.273  1.00  7.44              
ATOM    906  HZ3 LYS A  71      54.786  77.238 112.798  1.00  7.44              
ATOM    907  C   LYS A  71      58.966  75.139 109.801  1.00  7.44              
ATOM    908  O   LYS A  71      58.500  75.814 108.889  1.00  7.44              
ATOM    909  N   GLU A  72      59.976  75.557 110.555  1.00  9.80              
ATOM    910  H   GLU A  72      60.355  74.915 111.228  1.00  9.80              
ATOM    911  CA  GLU A  72      60.412  76.950 110.648  1.00  9.80              
ATOM    912  HA  GLU A  72      59.541  77.585 110.485  1.00  9.80              
ATOM    913  CB  GLU A  72      60.920  77.242 112.078  1.00  9.80              
ATOM    914  HB1 GLU A  72      60.923  78.322 112.227  1.00  9.80              
ATOM    915  HB2 GLU A  72      61.952  76.896 112.154  1.00  9.80              
ATOM    916  CG  GLU A  72      60.131  76.584 113.237  1.00  9.80              
ATOM    917  HG1 GLU A  72      60.554  76.945 114.177  1.00  9.80              
ATOM    918  HG2 GLU A  72      60.305  75.506 113.200  1.00  9.80              
ATOM    919  CD  GLU A  72      58.609  76.825 113.258  1.00  9.80              
ATOM    920  OE1 GLU A  72      57.916  76.322 114.174  1.00  9.80              
ATOM    921  OE2 GLU A  72      58.038  77.439 112.326  1.00  9.80              
ATOM    922  C   GLU A  72      61.418  77.353 109.529  1.00  9.80              
ATOM    923  O   GLU A  72      62.349  78.129 109.736  1.00  9.80              
ATOM    924  N   ILE A  73      61.275  76.760 108.335  1.00 11.25              
ATOM    925  H   ILE A  73      60.418  76.228 108.230  1.00 11.25              
ATOM    926  CA  ILE A  73      62.309  76.533 107.298  1.00 11.25              
ATOM    927  HA  ILE A  73      63.028  75.869 107.770  1.00 11.25              
ATOM    928  CB  ILE A  73      61.709  75.742 106.108  1.00 11.25              
ATOM    929  HB  ILE A  73      62.455  75.704 105.313  1.00 11.25              
ATOM    930  CG2 ILE A  73      61.448  74.289 106.543  1.00 11.25              
ATOM    931 1HG2 ILE A  73      61.096  73.699 105.695  1.00 11.25              
ATOM    932 2HG2 ILE A  73      62.360  73.832 106.926  1.00 11.25              
ATOM    933 3HG2 ILE A  73      60.687  74.250 107.324  1.00 11.25              
ATOM    934  CG1 ILE A  73      60.399  76.297 105.501  1.00 11.25              
ATOM    935 1HG1 ILE A  73      59.596  76.245 106.238  1.00 11.25              
ATOM    936 2HG1 ILE A  73      60.117  75.657 104.665  1.00 11.25              
ATOM    937  CD1 ILE A  73      60.481  77.732 104.971  1.00 11.25              
ATOM    938  HD1 ILE A  73      59.594  77.945 104.374  1.00 11.25              
ATOM    939  HD2 ILE A  73      60.507  78.437 105.800  1.00 11.25              
ATOM    940  HD3 ILE A  73      61.367  77.854 104.347  1.00 11.25              
ATOM    941  C   ILE A  73      63.178  77.713 106.800  1.00 11.25              
ATOM    942  O   ILE A  73      64.234  77.508 106.179  1.00 11.25              
ATOM    943  N   GLN A  74      62.766  78.941 107.077  1.00 11.27              
ATOM    944  H   GLN A  74      61.972  79.045 107.690  1.00 11.27              
ATOM    945  CA  GLN A  74      63.427  80.144 106.587  1.00 11.27              
ATOM    946  HA  GLN A  74      63.621  80.027 105.520  1.00 11.27              
ATOM    947  CB  GLN A  74      62.473  81.344 106.765  1.00 11.27              
ATOM    948  HB1 GLN A  74      61.615  81.217 106.102  1.00 11.27              
ATOM    949  HB2 GLN A  74      62.999  82.247 106.449  1.00 11.27              
ATOM    950  CG  GLN A  74      61.953  81.549 108.204  1.00 11.27              
ATOM    951  HG1 GLN A  74      62.765  81.411 108.915  1.00 11.27              
ATOM    952  HG2 GLN A  74      61.180  80.815 108.428  1.00 11.27              
ATOM    953  CD  GLN A  74      61.372  82.946 108.403  1.00 11.27              
ATOM    954  OE1 GLN A  74      60.320  83.297 107.890  1.00 11.27              
ATOM    955  NE2 GLN A  74      62.053  83.801 109.129  1.00 11.27              
ATOM    956 1HE2 GLN A  74      62.918  83.513 109.598  1.00 11.27              
ATOM    957 2HE2 GLN A  74      61.712  84.736 109.192  1.00 11.27              
ATOM    958  C   GLN A  74      64.761  80.457 107.233  1.00 11.27              
ATOM    959  O   GLN A  74      65.575  81.093 106.592  1.00 11.27              
ATOM    960  N   GLU A  75      65.025  79.992 108.450  1.00 12.63              
ATOM    961  H   GLU A  75      64.290  79.532 108.970  1.00 12.63              
ATOM    962  CA  GLU A  75      66.378  80.036 109.006  1.00 12.63              
ATOM    963  HA  GLU A  75      66.813  81.017 108.797  1.00 12.63              
ATOM    964  CB  GLU A  75      66.290  79.894 110.541  1.00 12.63              
ATOM    965  HB1 GLU A  75      67.274  80.087 110.967  1.00 12.63              
ATOM    966  HB2 GLU A  75      65.991  78.877 110.794  1.00 12.63              
ATOM    967  CG  GLU A  75      65.299  80.861 111.213  1.00 12.63              
ATOM    968  HG1 GLU A  75      65.446  80.813 112.294  1.00 12.63              
ATOM    969  HG2 GLU A  75      64.283  80.517 111.006  1.00 12.63              
ATOM    970  CD  GLU A  75      65.466  82.311 110.736  1.00 12.63              
ATOM    971  OE1 GLU A  75      64.423  82.941 110.452  1.00 12.63              
ATOM    972  OE2 GLU A  75      66.630  82.752 110.602  1.00 12.63              
ATOM    973  C   GLU A  75      67.267  79.012 108.289  1.00 12.63              
ATOM    974  O   GLU A  75      66.844  78.364 107.340  1.00 12.63              
ATOM    975  N   PRO A  76      68.528  78.805 108.643  1.00 12.80              
ATOM    976  CD  PRO A  76      68.885  78.202 109.929  1.00 12.80              
ATOM    977  HD1 PRO A  76      68.021  78.024 110.563  1.00 12.80              
ATOM    978  HD2 PRO A  76      69.593  78.846 110.453  1.00 12.80              
ATOM    979  CG  PRO A  76      69.542  76.846 109.617  1.00 12.80              
ATOM    980  HG1 PRO A  76      68.971  76.022 110.048  1.00 12.80              
ATOM    981  HG2 PRO A  76      70.559  76.839 110.011  1.00 12.80              
ATOM    982  CB  PRO A  76      69.570  76.746 108.086  1.00 12.80              
ATOM    983  HB1 PRO A  76      68.710  76.193 107.716  1.00 12.80              
ATOM    984  HB2 PRO A  76      70.503  76.306 107.732  1.00 12.80              
ATOM    985  CA  PRO A  76      69.466  78.218 107.710  1.00 12.80              
ATOM    986  HA  PRO A  76      70.408  78.626 108.064  1.00 12.80              
ATOM    987  C   PRO A  76      69.596  78.555 106.195  1.00 12.80              
ATOM    988  O   PRO A  76      70.741  78.540 105.725  1.00 12.80              
ATOM    989  N   ASP A  77      68.556  78.921 105.427  1.00 11.54              
ATOM    990  H   ASP A  77      67.621  78.955 105.819  1.00 11.54              
ATOM    991  CA  ASP A  77      68.762  79.441 104.059  1.00 11.54              
ATOM    992  HA  ASP A  77      69.372  78.701 103.536  1.00 11.54              
ATOM    993  CB  ASP A  77      67.418  79.453 103.317  1.00 11.54              
ATOM    994  HB1 ASP A  77      66.784  80.272 103.644  1.00 11.54              
ATOM    995  HB2 ASP A  77      66.885  78.526 103.542  1.00 11.54              
ATOM    996  CG  ASP A  77      67.625  79.516 101.810  1.00 11.54              
ATOM    997  OD1 ASP A  77      68.132  78.507 101.269  1.00 11.54              
ATOM    998  OD2 ASP A  77      67.256  80.556 101.228  1.00 11.54              
ATOM    999  C   ASP A  77      69.605  80.754 104.015  1.00 11.54              
ATOM   1000  O   ASP A  77      70.700  80.769 103.419  1.00 11.54              
ATOM   1001  N   PRO A  78      69.251  81.790 104.815  1.00 11.74              
ATOM   1002  CD  PRO A  78      67.996  81.998 105.506  1.00 11.74              
ATOM   1003  HD1 PRO A  78      67.949  81.317 106.354  1.00 11.74              
ATOM   1004  HD2 PRO A  78      67.147  81.871 104.841  1.00 11.74              
ATOM   1005  CG  PRO A  78      67.993  83.434 106.021  1.00 11.74              
ATOM   1006  HG1 PRO A  78      67.395  83.538 106.928  1.00 11.74              
ATOM   1007  HG2 PRO A  78      67.633  84.105 105.239  1.00 11.74              
ATOM   1008  CB  PRO A  78      69.469  83.687 106.279  1.00 11.74              
ATOM   1009  HB1 PRO A  78      69.739  83.282 107.256  1.00 11.74              
ATOM   1010  HB2 PRO A  78      69.713  84.749 106.222  1.00 11.74              
ATOM   1011  CA  PRO A  78      70.141  82.890 105.157  1.00 11.74              
ATOM   1012  HA  PRO A  78      70.237  83.532 104.280  1.00 11.74              
ATOM   1013  C   PRO A  78      71.556  82.426 105.566  1.00 11.74              
ATOM   1014  O   PRO A  78      72.589  82.976 105.135  1.00 11.74              
ATOM   1015  N   THR A  79      71.621  81.359 106.388  1.00 12.09              
ATOM   1016  H   THR A  79      70.781  80.878 106.682  1.00 12.09              
ATOM   1017  CA  THR A  79      72.952  80.915 106.854  1.00 12.09              
ATOM   1018  HA  THR A  79      73.445  81.779 107.301  1.00 12.09              
ATOM   1019  CB  THR A  79      72.864  79.827 107.930  1.00 12.09              
ATOM   1020  HB  THR A  79      72.477  78.908 107.495  1.00 12.09              
ATOM   1021  CG2 THR A  79      74.189  79.512 108.620  1.00 12.09              
ATOM   1022 1HG2 THR A  79      74.018  78.840 109.461  1.00 12.09              
ATOM   1023 2HG2 THR A  79      74.864  79.021 107.919  1.00 12.09              
ATOM   1024 3HG2 THR A  79      74.654  80.431 108.978  1.00 12.09              
ATOM   1025  OG1 THR A  79      72.001  80.263 108.951  1.00 12.09              
ATOM   1026  HG1 THR A  79      72.260  81.159 109.182  1.00 12.09              
ATOM   1027  C   THR A  79      73.896  80.452 105.703  1.00 12.09              
ATOM   1028  O   THR A  79      75.134  80.596 105.769  1.00 12.09              
ATOM   1029  N   TYR A  80      73.313  79.918 104.622  1.00 11.34              
ATOM   1030  H   TYR A  80      72.299  79.884 104.570  1.00 11.34              
ATOM   1031  CA  TYR A  80      74.076  79.422 103.472  1.00 11.34              
ATOM   1032  HA  TYR A  80      74.740  78.653 103.862  1.00 11.34              
ATOM   1033  CB  TYR A  80      73.105  78.749 102.491  1.00 11.34              
ATOM   1034  HB1 TYR A  80      72.468  79.524 102.064  1.00 11.34              
ATOM   1035  HB2 TYR A  80      72.460  78.072 103.053  1.00 11.34              
ATOM   1036  CG  TYR A  80      73.700  77.954 101.337  1.00 11.34              
ATOM   1037  CD1 TYR A  80      75.006  77.417 101.380  1.00 11.34              
ATOM   1038  HD1 TYR A  80      75.645  77.584 102.234  1.00 11.34              
ATOM   1039  CE1 TYR A  80      75.502  76.671 100.296  1.00 11.34              
ATOM   1040  HE1 TYR A  80      76.505  76.269 100.314  1.00 11.34              
ATOM   1041  CZ  TYR A  80      74.689  76.446  99.168  1.00 11.34              
ATOM   1042  OH  TYR A  80      75.175  75.732  98.120  1.00 11.34              
ATOM   1043  HH  TYR A  80      74.519  75.646  97.429  1.00 11.34              
ATOM   1044  CE2 TYR A  80      73.382  76.978  99.120  1.00 11.34              
ATOM   1045  HE2 TYR A  80      72.752  76.810  98.261  1.00 11.34              
ATOM   1046  CD2 TYR A  80      72.892  77.725 100.207  1.00 11.34              
ATOM   1047  HD2 TYR A  80      71.882  78.124 100.181  1.00 11.34              
ATOM   1048  C   TYR A  80      74.981  80.445 102.759  1.00 11.34              
ATOM   1049  O   TYR A  80      76.157  80.137 102.457  1.00 11.34              
ATOM   1050  N   GLU A  81      74.451  81.659 102.529  1.00  9.92              
ATOM   1051  H   GLU A  81      73.500  81.858 102.821  1.00  9.92              
ATOM   1052  CA  GLU A  81      75.241  82.697 101.818  1.00  9.92              
ATOM   1053  HA  GLU A  81      75.402  82.349 100.798  1.00  9.92              
ATOM   1054  CB  GLU A  81      74.478  84.032 101.729  1.00  9.92              
ATOM   1055  HB1 GLU A  81      74.303  84.418 102.735  1.00  9.92              
ATOM   1056  HB2 GLU A  81      73.517  83.855 101.244  1.00  9.92              
ATOM   1057  CG  GLU A  81      75.278  85.063 100.905  1.00  9.92              
ATOM   1058  HG1 GLU A  81      75.562  84.597  99.958  1.00  9.92              
ATOM   1059  HG2 GLU A  81      76.195  85.316 101.440  1.00  9.92              
ATOM   1060  CD  GLU A  81      74.519  86.367 100.617  1.00  9.92              
ATOM   1061  OE1 GLU A  81      73.728  86.792 101.486  1.00  9.92              
ATOM   1062  OE2 GLU A  81      74.765  86.938  99.529  1.00  9.92              
ATOM   1063  C   GLU A  81      76.663  82.895 102.426  1.00  9.92              
ATOM   1064  O   GLU A  81      77.696  82.923 101.717  1.00  9.92              
ATOM   1065  N   GLU A  82      76.736  82.951 103.768  1.00  8.74              
ATOM   1066  H   GLU A  82      75.887  82.885 104.317  1.00  8.74              
ATOM   1067  CA  GLU A  82      78.043  83.199 104.425  1.00  8.74              
ATOM   1068  HA  GLU A  82      78.395  84.176 104.090  1.00  8.74              
ATOM   1069  CB  GLU A  82      77.880  83.284 105.959  1.00  8.74              
ATOM   1070  HB1 GLU A  82      77.299  82.420 106.284  1.00  8.74              
ATOM   1071  HB2 GLU A  82      77.299  84.176 106.197  1.00  8.74              
ATOM   1072  CG  GLU A  82      79.184  83.297 106.800  1.00  8.74              
ATOM   1073  HG1 GLU A  82      79.711  82.352 106.655  1.00  8.74              
ATOM   1074  HG2 GLU A  82      78.894  83.329 107.852  1.00  8.74              
ATOM   1075  CD  GLU A  82      80.162  84.462 106.541  1.00  8.74              
ATOM   1076  OE1 GLU A  82      79.869  85.376 105.739  1.00  8.74              
ATOM   1077  OE2 GLU A  82      81.254  84.506 107.168  1.00  8.74              
ATOM   1078  C   GLU A  82      79.184  82.195 104.051  1.00  8.74              
ATOM   1079  O   GLU A  82      80.357  82.573 103.810  1.00  8.74              
ATOM   1080  N   LYS A  83      78.879  80.883 104.016  1.00  7.70              
ATOM   1081  H   LYS A  83      77.908  80.600 104.115  1.00  7.70              
ATOM   1082  CA  LYS A  83      79.980  79.885 103.867  1.00  7.70              
ATOM   1083  HA  LYS A  83      80.687  80.107 104.667  1.00  7.70              
ATOM   1084  CB  LYS A  83      79.452  78.459 104.109  1.00  7.70              
ATOM   1085  HB1 LYS A  83      78.916  78.089 103.233  1.00  7.70              
ATOM   1086  HB2 LYS A  83      78.748  78.496 104.943  1.00  7.70              
ATOM   1087  CG  LYS A  83      80.584  77.490 104.509  1.00  7.70              
ATOM   1088  HG1 LYS A  83      80.164  76.716 105.153  1.00  7.70              
ATOM   1089  HG2 LYS A  83      81.324  78.030 105.101  1.00  7.70              
ATOM   1090  CD  LYS A  83      81.264  76.789 103.321  1.00  7.70              
ATOM   1091  HD1 LYS A  83      81.177  77.383 102.410  1.00  7.70              
ATOM   1092  HD2 LYS A  83      80.749  75.846 103.135  1.00  7.70              
ATOM   1093  CE  LYS A  83      82.749  76.500 103.579  1.00  7.70              
ATOM   1094  HE1 LYS A  83      83.077  75.770 102.830  1.00  7.70              
ATOM   1095  HE2 LYS A  83      82.898  76.073 104.572  1.00  7.70              
ATOM   1096  NZ  LYS A  83      83.576  77.711 103.395  1.00  7.70              
ATOM   1097  HZ1 LYS A  83      83.263  78.171 102.536  1.00  7.70              
ATOM   1098  HZ2 LYS A  83      83.557  78.383 104.151  1.00  7.70              
ATOM   1099  HZ3 LYS A  83      84.531  77.455 103.149  1.00  7.70              
ATOM   1100  C   LYS A  83      80.788  80.033 102.564  1.00  7.70              
ATOM   1101  O   LYS A  83      82.030  79.962 102.598  1.00  7.70              
ATOM   1102  N   MET A  84      80.119  80.319 101.443  1.00  7.38              
ATOM   1103  H   MET A  84      79.122  80.489 101.493  1.00  7.38              
ATOM   1104  CA  MET A  84      80.853  80.454 100.154  1.00  7.38              
ATOM   1105  HA  MET A  84      81.337  79.502  99.921  1.00  7.38              
ATOM   1106  CB  MET A  84      79.863  80.798  99.027  1.00  7.38              
ATOM   1107  HB1 MET A  84      80.393  80.749  98.075  1.00  7.38              
ATOM   1108  HB2 MET A  84      79.509  81.822  99.165  1.00  7.38              
ATOM   1109  CG  MET A  84      78.634  79.887  98.951  1.00  7.38              
ATOM   1110  HG1 MET A  84      78.054  80.001  99.868  1.00  7.38              
ATOM   1111  HG2 MET A  84      78.954  78.848  98.867  1.00  7.38              
ATOM   1112  SD  MET A  84      77.554  80.287  97.551  1.00  7.38              
ATOM   1113  CE  MET A  84      76.028  79.499  98.123  1.00  7.38              
ATOM   1114  HE1 MET A  84      75.227  79.682  97.407  1.00  7.38              
ATOM   1115  HE2 MET A  84      76.193  78.427  98.214  1.00  7.38              
ATOM   1116  HE3 MET A  84      75.740  79.907  99.094  1.00  7.38              
ATOM   1117  C   MET A  84      81.942  81.535 100.183  1.00  7.38              
ATOM   1118  O   MET A  84      83.027  81.356  99.628  1.00  7.38              
ATOM   1119  N   GLN A  85      81.704  82.648 100.890  1.00  6.75              
ATOM   1120  H   GLN A  85      80.816  82.743 101.376  1.00  6.75              
ATOM   1121  CA  GLN A  85      82.754  83.687 101.064  1.00  6.75              
ATOM   1122  HA  GLN A  85      82.969  84.128 100.090  1.00  6.75              
ATOM   1123  CB  GLN A  85      82.116  84.742 101.984  1.00  6.75              
ATOM   1124  HB1 GLN A  85      82.235  84.435 103.025  1.00  6.75              
ATOM   1125  HB2 GLN A  85      81.044  84.781 101.778  1.00  6.75              
ATOM   1126  CG  GLN A  85      82.655  86.162 101.816  1.00  6.75              
ATOM   1127  HG1 GLN A  85      82.503  86.492 100.788  1.00  6.75              
ATOM   1128  HG2 GLN A  85      83.721  86.182 102.047  1.00  6.75              
ATOM   1129  CD  GLN A  85      81.911  87.105 102.756  1.00  6.75              
ATOM   1130  OE1 GLN A  85      82.461  87.612 103.721  1.00  6.75              
ATOM   1131  NE2 GLN A  85      80.633  87.343 102.561  1.00  6.75              
ATOM   1132 1HE2 GLN A  85      80.130  86.864 101.831  1.00  6.75              
ATOM   1133 2HE2 GLN A  85      80.127  87.872 103.250  1.00  6.75              
ATOM   1134  C   GLN A  85      84.087  83.134 101.660  1.00  6.75              
ATOM   1135  O   GLN A  85      85.222  83.528 101.303  1.00  6.75              
ATOM   1136  N   THR A  86      83.917  82.158 102.564  1.00  6.82              
ATOM   1137  H   THR A  86      82.973  81.819 102.706  1.00  6.82              
ATOM   1138  CA  THR A  86      85.032  81.442 103.237  1.00  6.82              
ATOM   1139  HA  THR A  86      85.892  82.087 103.224  1.00  6.82              
ATOM   1140  CB  THR A  86      84.686  81.146 104.715  1.00  6.82              
ATOM   1141  HB  THR A  86      85.561  80.717 105.205  1.00  6.82              
ATOM   1142  CG2 THR A  86      84.290  82.403 105.489  1.00  6.82              
ATOM   1143 1HG2 THR A  86      84.123  82.134 106.532  1.00  6.82              
ATOM   1144 2HG2 THR A  86      85.091  83.138 105.439  1.00  6.82              
ATOM   1145 3HG2 THR A  86      83.370  82.834 105.092  1.00  6.82              
ATOM   1146  OG1 THR A  86      83.607  80.240 104.845  1.00  6.82              
ATOM   1147  HG1 THR A  86      82.901  80.544 104.258  1.00  6.82              
ATOM   1148  C   THR A  86      85.496  80.169 102.532  1.00  6.82              
ATOM   1149  O   THR A  86      86.113  79.319 103.165  1.00  6.82              
ATOM   1150  N   ASP A  87      85.233  80.029 101.235  1.00  6.24              
ATOM   1151  H   ASP A  87      84.526  80.606 100.793  1.00  6.24              
ATOM   1152  CA  ASP A  87      86.152  79.254 100.355  1.00  6.24              
ATOM   1153  HA  ASP A  87      86.952  78.789 100.935  1.00  6.24              
ATOM   1154  CB  ASP A  87      85.350  78.141  99.643  1.00  6.24              
ATOM   1155  HB1 ASP A  87      86.042  77.441  99.172  1.00  6.24              
ATOM   1156  HB2 ASP A  87      84.742  78.592  98.856  1.00  6.24              
ATOM   1157  CG  ASP A  87      84.425  77.370 100.578  1.00  6.24              
ATOM   1158  OD1 ASP A  87      83.231  77.747 100.669  1.00  6.24              
ATOM   1159  OD2 ASP A  87      84.907  76.491 101.329  1.00  6.24              
ATOM   1160  C   ASP A  87      86.795  80.139  99.280  1.00  6.24              
ATOM   1161  O   ASP A  87      87.491  79.602  98.418  1.00  6.24              
ATOM   1162  N   ARG A  88      86.590  81.480  99.275  1.00  6.19              
ATOM   1163  H   ARG A  88      86.066  81.919 100.019  1.00  6.19              
ATOM   1164  CA  ARG A  88      87.432  82.283  98.358  1.00  6.19              
ATOM   1165  HA  ARG A  88      87.500  81.740  97.411  1.00  6.19              
ATOM   1166  CB  ARG A  88      86.823  83.672  98.085  1.00  6.19              
ATOM   1167  HB1 ARG A  88      87.268  84.416  98.748  1.00  6.19              
ATOM   1168  HB2 ARG A  88      85.744  83.649  98.255  1.00  6.19              
ATOM   1169  CG  ARG A  88      87.079  84.030  96.610  1.00  6.19              
ATOM   1170  HG1 ARG A  88      86.479  83.362  95.989  1.00  6.19              
ATOM   1171  HG2 ARG A  88      88.126  83.862  96.360  1.00  6.19              
ATOM   1172  CD  ARG A  88      86.744  85.479  96.250  1.00  6.19              
ATOM   1173  HD1 ARG A  88      87.406  86.145  96.806  1.00  6.19              
ATOM   1174  HD2 ARG A  88      85.714  85.703  96.534  1.00  6.19              
ATOM   1175  NE  ARG A  88      86.946  85.696  94.805  1.00  6.19              
ATOM   1176  HE  ARG A  88      87.888  85.937  94.487  1.00  6.19              
ATOM   1177  CZ  ARG A  88      86.098  85.429  93.831  1.00  6.19              
ATOM   1178  NH1 ARG A  88      84.866  85.060  94.047  1.00  6.19              
ATOM   1179 1HH1 ARG A  88      84.538  84.985  94.991  1.00  6.19              
ATOM   1180 2HH1 ARG A  88      84.249  84.892  93.277  1.00  6.19              
ATOM   1181  NH2 ARG A  88      86.482  85.549  92.601  1.00  6.19              
ATOM   1182 1HH2 ARG A  88      87.467  85.790  92.460  1.00  6.19              
ATOM   1183 2HH2 ARG A  88      85.874  85.384  91.830  1.00  6.19              
ATOM   1184  C   ARG A  88      88.870  82.343  98.901  1.00  6.19              
ATOM   1185  O   ARG A  88      89.164  81.774  99.946  1.00  6.19              
ATOM   1186  N   ALA A  89      89.759  83.087  98.254  1.00  6.10              
ATOM   1187  H   ALA A  89      89.522  83.486  97.364  1.00  6.10              
ATOM   1188  CA  ALA A  89      91.125  83.231  98.727  1.00  6.10              
ATOM   1189  HA  ALA A  89      91.187  82.988  99.789  1.00  6.10              
ATOM   1190  CB  ALA A  89      91.984  82.208  97.972  1.00  6.10              
ATOM   1191  HB1 ALA A  89      93.007  82.238  98.339  1.00  6.10              
ATOM   1192  HB2 ALA A  89      91.593  81.201  98.133  1.00  6.10              
ATOM   1193  HB3 ALA A  89      91.980  82.417  96.901  1.00  6.10              
ATOM   1194  C   ALA A  89      91.650  84.665  98.547  1.00  6.10              
ATOM   1195  O   ALA A  89      91.644  85.215  97.440  1.00  6.10              
ATOM   1196  N   ASN A  90      92.086  85.287  99.647  1.00  5.98              
ATOM   1197  H   ASN A  90      92.080  84.754 100.510  1.00  5.98              
ATOM   1198  CA  ASN A  90      92.117  86.750  99.729  1.00  5.98              
ATOM   1199  HA  ASN A  90      91.309  87.177  99.132  1.00  5.98              
ATOM   1200  CB  ASN A  90      91.951  87.171 101.193  1.00  5.98              
ATOM   1201  HB1 ASN A  90      92.778  86.800 101.796  1.00  5.98              
ATOM   1202  HB2 ASN A  90      91.048  86.734 101.574  1.00  5.98              
ATOM   1203  CG  ASN A  90      91.852  88.679 101.336  1.00  5.98              
ATOM   1204  OD1 ASN A  90      91.141  89.338 100.595  1.00  5.98              
ATOM   1205  ND2 ASN A  90      92.596  89.275 102.239  1.00  5.98              
ATOM   1206 1HD2 ASN A  90      93.204  88.741 102.847  1.00  5.98              
ATOM   1207 2HD2 ASN A  90      92.319  90.213 102.465  1.00  5.98              
ATOM   1208  C   ASN A  90      93.438  87.344  99.252  1.00  5.98              
ATOM   1209  O   ASN A  90      93.498  88.354  98.539  1.00  5.98              
ATOM   1210  N   ARG A  91      94.508  86.735  99.763  1.00  5.94              
ATOM   1211  H   ARG A  91      94.331  85.927 100.347  1.00  5.94              
ATOM   1212  CA  ARG A  91      95.875  87.220  99.692  1.00  5.94              
ATOM   1213  HA  ARG A  91      96.087  87.503  98.659  1.00  5.94              
ATOM   1214  CB  ARG A  91      96.023  88.464 100.611  1.00  5.94              
ATOM   1215  HB1 ARG A  91      95.878  88.153 101.641  1.00  5.94              
ATOM   1216  HB2 ARG A  91      95.233  89.176 100.368  1.00  5.94              
ATOM   1217  CG  ARG A  91      97.370  89.212 100.512  1.00  5.94              
ATOM   1218  HG1 ARG A  91      97.578  89.393  99.457  1.00  5.94              
ATOM   1219  HG2 ARG A  91      98.168  88.587 100.915  1.00  5.94              
ATOM   1220  CD  ARG A  91      97.376  90.581 101.235  1.00  5.94              
ATOM   1221  HD1 ARG A  91      96.486  91.137 100.937  1.00  5.94              
ATOM   1222  HD2 ARG A  91      98.252  91.141 100.902  1.00  5.94              
ATOM   1223  NE  ARG A  91      97.439  90.461 102.707  1.00  5.94              
ATOM   1224  HE  ARG A  91      98.028  89.724 103.091  1.00  5.94              
ATOM   1225  CZ  ARG A  91      96.711  91.086 103.620  1.00  5.94              
ATOM   1226  NH1 ARG A  91      95.986  92.144 103.375  1.00  5.94              
ATOM   1227 1HH1 ARG A  91      96.194  92.686 102.553  1.00  5.94              
ATOM   1228 2HH1 ARG A  91      95.443  92.543 104.115  1.00  5.94              
ATOM   1229  NH2 ARG A  91      96.729  90.660 104.847  1.00  5.94              
ATOM   1230 1HH2 ARG A  91      97.350  89.861 105.017  1.00  5.94              
ATOM   1231 2HH2 ARG A  91      95.932  90.798 105.440  1.00  5.94              
ATOM   1232  C   ARG A  91      96.840  86.124 100.112  1.00  5.94              
ATOM   1233  O   ARG A  91      96.559  85.410 101.066  1.00  5.94              
ATOM   1234  N   PHE A  92      97.932  85.928  99.376  1.00  6.00              
ATOM   1235  H   PHE A  92      98.090  86.490  98.557  1.00  6.00              
ATOM   1236  CA  PHE A  92      98.743  84.721  99.545  1.00  6.00              
ATOM   1237  HA  PHE A  92      98.249  84.056 100.255  1.00  6.00              
ATOM   1238  CB  PHE A  92      98.840  83.894  98.249  1.00  6.00              
ATOM   1239  HB1 PHE A  92      99.097  82.878  98.540  1.00  6.00              
ATOM   1240  HB2 PHE A  92      99.681  84.272  97.680  1.00  6.00              
ATOM   1241  CG  PHE A  92      97.643  83.783  97.306  1.00  6.00              
ATOM   1242  CD1 PHE A  92      96.307  83.888  97.748  1.00  6.00              
ATOM   1243  HD1 PHE A  92      96.079  84.042  98.789  1.00  6.00              
ATOM   1244  CE1 PHE A  92      95.240  83.711  96.850  1.00  6.00              
ATOM   1245  HE1 PHE A  92      94.218  83.789  97.192  1.00  6.00              
ATOM   1246  CZ  PHE A  92      95.496  83.360  95.516  1.00  6.00              
ATOM   1247  HZ  PHE A  92      94.676  83.162  94.836  1.00  6.00              
ATOM   1248  CE2 PHE A  92      96.818  83.239  95.069  1.00  6.00              
ATOM   1249  HE2 PHE A  92      96.999  82.943  94.047  1.00  6.00              
ATOM   1250  CD2 PHE A  92      97.887  83.468  95.953  1.00  6.00              
ATOM   1251  HD2 PHE A  92      98.900  83.352  95.599  1.00  6.00              
ATOM   1252  C   PHE A  92     100.102  85.031 100.163  1.00  6.00              
ATOM   1253  O   PHE A  92     100.910  85.733  99.558  1.00  6.00              
ATOM   1254  N   GLU A  93     100.339  84.600 101.401  1.00  5.93              
ATOM   1255  H   GLU A  93      99.700  83.938 101.833  1.00  5.93              
ATOM   1256  CA  GLU A  93     101.295  85.292 102.264  1.00  5.93              
ATOM   1257  HA  GLU A  93     101.413  86.268 101.794  1.00  5.93              
ATOM   1258  CB  GLU A  93     100.724  85.672 103.641  1.00  5.93              
ATOM   1259  HB1 GLU A  93     101.537  85.912 104.327  1.00  5.93              
ATOM   1260  HB2 GLU A  93     100.126  84.854 104.044  1.00  5.93              
ATOM   1261  CG  GLU A  93      99.863  86.935 103.407  1.00  5.93              
ATOM   1262  HG1 GLU A  93      99.081  86.703 102.680  1.00  5.93              
ATOM   1263  HG2 GLU A  93     100.492  87.712 102.963  1.00  5.93              
ATOM   1264  CD  GLU A  93      99.203  87.548 104.638  1.00  5.93              
ATOM   1265  OE1 GLU A  93      98.802  88.730 104.518  1.00  5.93              
ATOM   1266  OE2 GLU A  93      98.980  86.837 105.647  1.00  5.93              
ATOM   1267  C   GLU A  93     102.758  84.856 102.166  1.00  5.93              
ATOM   1268  O   GLU A  93     103.598  85.723 101.904  1.00  5.93              
ATOM   1269  N   TYR A  94     103.060  83.555 102.145  1.00  6.01              
ATOM   1270  H   TYR A  94     102.324  82.881 102.308  1.00  6.01              
ATOM   1271  CA  TYR A  94     104.388  83.062 101.739  1.00  6.01              
ATOM   1272  HA  TYR A  94     104.792  83.764 101.008  1.00  6.01              
ATOM   1273  CB  TYR A  94     105.329  83.059 102.952  1.00  6.01              
ATOM   1274  HB1 TYR A  94     105.205  82.135 103.519  1.00  6.01              
ATOM   1275  HB2 TYR A  94     105.078  83.889 103.616  1.00  6.01              
ATOM   1276  CG  TYR A  94     106.772  83.229 102.530  1.00  6.01              
ATOM   1277  CD1 TYR A  94     107.263  84.522 102.267  1.00  6.01              
ATOM   1278  HD1 TYR A  94     106.631  85.385 102.445  1.00  6.01              
ATOM   1279  CE1 TYR A  94     108.575  84.693 101.788  1.00  6.01              
ATOM   1280  HE1 TYR A  94     108.967  85.680 101.591  1.00  6.01              
ATOM   1281  CZ  TYR A  94     109.395  83.568 101.577  1.00  6.01              
ATOM   1282  OH  TYR A  94     110.658  83.736 101.106  1.00  6.01              
ATOM   1283  HH  TYR A  94     111.154  82.919 101.101  1.00  6.01              
ATOM   1284  CE2 TYR A  94     108.907  82.271 101.853  1.00  6.01              
ATOM   1285  HE2 TYR A  94     109.529  81.405 101.693  1.00  6.01              
ATOM   1286  CD2 TYR A  94     107.594  82.106 102.331  1.00  6.01              
ATOM   1287  HD2 TYR A  94     107.211  81.117 102.530  1.00  6.01              
ATOM   1288  C   TYR A  94     104.344  81.678 101.065  1.00  6.01              
ATOM   1289  O   TYR A  94     103.580  80.788 101.433  1.00  6.01              
ATOM   1290  N   LEU A  95     105.194  81.480 100.061  1.00  6.13              
ATOM   1291  H   LEU A  95     105.888  82.189  99.882  1.00  6.13              
ATOM   1292  CA  LEU A  95     105.252  80.259  99.262  1.00  6.13              
ATOM   1293  HA  LEU A  95     104.378  79.648  99.480  1.00  6.13              
ATOM   1294  CB  LEU A  95     105.226  80.613  97.759  1.00  6.13              
ATOM   1295  HB1 LEU A  95     104.367  81.252  97.575  1.00  6.13              
ATOM   1296  HB2 LEU A  95     105.052  79.685  97.214  1.00  6.13              
ATOM   1297  CG  LEU A  95     106.484  81.291  97.157  1.00  6.13              
ATOM   1298  HG  LEU A  95     107.354  80.652  97.290  1.00  6.13              
ATOM   1299  CD1 LEU A  95     106.280  81.457  95.652  1.00  6.13              
ATOM   1300 1HD1 LEU A  95     107.138  81.970  95.215  1.00  6.13              
ATOM   1301 2HD1 LEU A  95     106.197  80.473  95.197  1.00  6.13              
ATOM   1302 3HD1 LEU A  95     105.380  82.042  95.461  1.00  6.13              
ATOM   1303  CD2 LEU A  95     106.807  82.672  97.735  1.00  6.13              
ATOM   1304 1HD2 LEU A  95     107.613  83.139  97.167  1.00  6.13              
ATOM   1305 2HD2 LEU A  95     105.929  83.315  97.697  1.00  6.13              
ATOM   1306 3HD2 LEU A  95     107.157  82.579  98.763  1.00  6.13              
ATOM   1307  C   LEU A  95     106.495  79.455  99.594  1.00  6.13              
ATOM   1308  O   LEU A  95     107.583  80.008  99.767  1.00  6.13              
ATOM   1309  N   LEU A  96     106.354  78.136  99.605  1.00  6.20              
ATOM   1310  H   LEU A  96     105.437  77.742  99.415  1.00  6.20              
ATOM   1311  CA  LEU A  96     107.455  77.246  99.948  1.00  6.20              
ATOM   1312  HA  LEU A  96     108.405  77.769  99.841  1.00  6.20              
ATOM   1313  CB  LEU A  96     107.311  76.777 101.408  1.00  6.20              
ATOM   1314  HB1 LEU A  96     108.093  76.044 101.595  1.00  6.20              
ATOM   1315  HB2 LEU A  96     106.343  76.285 101.516  1.00  6.20              
ATOM   1316  CG  LEU A  96     107.436  77.873 102.486  1.00  6.20              
ATOM   1317  HG  LEU A  96     106.759  78.695 102.260  1.00  6.20              
ATOM   1318  CD1 LEU A  96     107.059  77.324 103.863  1.00  6.20              
ATOM   1319 1HD1 LEU A  96     107.098  78.132 104.595  1.00  6.20              
ATOM   1320 2HD1 LEU A  96     106.045  76.926 103.833  1.00  6.20              
ATOM   1321 3HD1 LEU A  96     107.753  76.540 104.165  1.00  6.20              
ATOM   1322  CD2 LEU A  96     108.869  78.404 102.585  1.00  6.20              
ATOM   1323 1HD2 LEU A  96     108.928  79.152 103.376  1.00  6.20              
ATOM   1324 2HD2 LEU A  96     109.562  77.594 102.810  1.00  6.20              
ATOM   1325 3HD2 LEU A  96     109.156  78.881 101.650  1.00  6.20              
ATOM   1326  C   LEU A  96     107.467  76.056  98.985  1.00  6.20              
ATOM   1327  O   LEU A  96     106.425  75.501  98.616  1.00  6.20              
ATOM   1328  N   LYS A  97     108.691  75.626  98.668  1.00  6.33              
ATOM   1329  H   LYS A  97     109.463  76.173  99.017  1.00  6.33              
ATOM   1330  CA  LYS A  97     109.002  74.254  98.263  1.00  6.33              
ATOM   1331  HA  LYS A  97     108.223  73.872  97.598  1.00  6.33              
ATOM   1332  CB  LYS A  97     110.370  74.179  97.544  1.00  6.33              
ATOM   1333  HB1 LYS A  97     110.494  73.146  97.211  1.00  6.33              
ATOM   1334  HB2 LYS A  97     111.170  74.377  98.259  1.00  6.33              
ATOM   1335  CG  LYS A  97     110.572  75.072  96.309  1.00  6.33              
ATOM   1336  HG1 LYS A  97     109.630  75.171  95.770  1.00  6.33              
ATOM   1337  HG2 LYS A  97     111.277  74.557  95.654  1.00  6.33              
ATOM   1338  CD  LYS A  97     111.156  76.460  96.632  1.00  6.33              
ATOM   1339  HD1 LYS A  97     111.988  76.354  97.331  1.00  6.33              
ATOM   1340  HD2 LYS A  97     110.386  77.088  97.082  1.00  6.33              
ATOM   1341  CE  LYS A  97     111.666  77.098  95.333  1.00  6.33              
ATOM   1342  HE1 LYS A  97     110.840  77.141  94.618  1.00  6.33              
ATOM   1343  HE2 LYS A  97     112.431  76.448  94.901  1.00  6.33              
ATOM   1344  NZ  LYS A  97     112.220  78.463  95.519  1.00  6.33              
ATOM   1345  HZ1 LYS A  97     112.406  78.857  94.598  1.00  6.33              
ATOM   1346  HZ2 LYS A  97     111.555  79.078  95.966  1.00  6.33              
ATOM   1347  HZ3 LYS A  97     113.068  78.440  96.066  1.00  6.33              
ATOM   1348  C   LYS A  97     108.998  73.327  99.513  1.00  6.33              
ATOM   1349  O   LYS A  97     109.950  72.577  99.695  1.00  6.33              
ATOM   1350  N   GLN A  98     108.057  73.487 100.466  1.00  6.39              
ATOM   1351  H   GLN A  98     107.229  74.011 100.232  1.00  6.39              
ATOM   1352  CA  GLN A  98     108.137  72.764 101.750  1.00  6.39              
ATOM   1353  HA  GLN A  98     109.180  72.788 102.071  1.00  6.39              
ATOM   1354  CB  GLN A  98     107.302  73.389 102.889  1.00  6.39              
ATOM   1355  HB1 GLN A  98     106.239  73.259 102.679  1.00  6.39              
ATOM   1356  HB2 GLN A  98     107.516  74.450 102.969  1.00  6.39              
ATOM   1357  CG  GLN A  98     107.669  72.729 104.243  1.00  6.39              
ATOM   1358  HG1 GLN A  98     108.698  72.996 104.487  1.00  6.39              
ATOM   1359  HG2 GLN A  98     107.621  71.644 104.167  1.00  6.39              
ATOM   1360  CD  GLN A  98     106.770  73.114 105.415  1.00  6.39              
ATOM   1361  OE1 GLN A  98     105.595  73.429 105.259  1.00  6.39              
ATOM   1362  NE2 GLN A  98     107.270  73.064 106.634  1.00  6.39              
ATOM   1363 1HE2 GLN A  98     108.221  72.767 106.788  1.00  6.39              
ATOM   1364 2HE2 GLN A  98     106.666  73.304 107.401  1.00  6.39              
ATOM   1365  C   GLN A  98     107.767  71.279 101.618  1.00  6.39              
ATOM   1366  O   GLN A  98     108.536  70.405 102.001  1.00  6.39              
ATOM   1367  N   THR A  99     106.578  71.009 101.088  1.00  6.65              
ATOM   1368  H   THR A  99     105.971  71.784 100.872  1.00  6.65              
ATOM   1369  CA  THR A  99     106.404  69.883 100.174  1.00  6.65              
ATOM   1370  HA  THR A  99     106.857  68.971 100.566  1.00  6.65              
ATOM   1371  CB  THR A  99     104.913  69.653  99.869  1.00  6.65              
ATOM   1372  HB  THR A  99     104.807  69.049  98.966  1.00  6.65              
ATOM   1373  CG2 THR A  99     104.226  68.925 101.022  1.00  6.65              
ATOM   1374 1HG2 THR A  99     103.170  68.795 100.789  1.00  6.65              
ATOM   1375 2HG2 THR A  99     104.681  67.942 101.148  1.00  6.65              
ATOM   1376 3HG2 THR A  99     104.331  69.496 101.944  1.00  6.65              
ATOM   1377  OG1 THR A  99     104.233  70.888  99.697  1.00  6.65              
ATOM   1378  HG1 THR A  99     104.315  71.123  98.755  1.00  6.65              
ATOM   1379  C   THR A  99     107.081  70.269  98.864  1.00  6.65              
ATOM   1380  O   THR A  99     107.082  71.438  98.470  1.00  6.65              
ATOM   1381  N   GLU A 100     107.650  69.300  98.170  1.00  6.91              
ATOM   1382  H   GLU A 100     107.588  68.345  98.527  1.00  6.91              
ATOM   1383  CA  GLU A 100     108.281  69.496  96.869  1.00  6.91              
ATOM   1384  HA  GLU A 100     109.110  70.187  97.013  1.00  6.91              
ATOM   1385  CB  GLU A 100     108.883  68.153  96.394  1.00  6.91              
ATOM   1386  HB1 GLU A 100     109.535  67.774  97.182  1.00  6.91              
ATOM   1387  HB2 GLU A 100     109.516  68.353  95.527  1.00  6.91              
ATOM   1388  CG  GLU A 100     107.887  67.038  96.004  1.00  6.91              
ATOM   1389  HG1 GLU A 100     108.445  66.115  95.834  1.00  6.91              
ATOM   1390  HG2 GLU A 100     107.421  67.307  95.052  1.00  6.91              
ATOM   1391  CD  GLU A 100     106.806  66.800  97.070  1.00  6.91              
ATOM   1392  OE1 GLU A 100     107.182  66.505  98.227  1.00  6.91              
ATOM   1393  OE2 GLU A 100     105.629  67.095  96.768  1.00  6.91              
ATOM   1394  C   GLU A 100     107.382  70.116  95.786  1.00  6.91              
ATOM   1395  O   GLU A 100     107.861  70.935  94.988  1.00  6.91              
ATOM   1396  N   LEU A 101     106.098  69.743  95.776  1.00  6.57              
ATOM   1397  H   LEU A 101     105.825  68.978  96.394  1.00  6.57              
ATOM   1398  CA  LEU A 101     105.022  70.397  95.040  1.00  6.57              
ATOM   1399  HA  LEU A 101     105.379  70.655  94.044  1.00  6.57              
ATOM   1400  CB  LEU A 101     103.838  69.420  94.918  1.00  6.57              
ATOM   1401  HB1 LEU A 101     102.966  69.967  94.558  1.00  6.57              
ATOM   1402  HB2 LEU A 101     103.604  69.038  95.914  1.00  6.57              
ATOM   1403  CG  LEU A 101     104.095  68.226  93.974  1.00  6.57              
ATOM   1404  HG  LEU A 101     105.015  67.714  94.249  1.00  6.57              
ATOM   1405  CD1 LEU A 101     102.933  67.239  94.083  1.00  6.57              
ATOM   1406 1HD1 LEU A 101     103.116  66.379  93.439  1.00  6.57              
ATOM   1407 2HD1 LEU A 101     102.867  66.881  95.112  1.00  6.57              
ATOM   1408 3HD1 LEU A 101     101.998  67.719  93.800  1.00  6.57              
ATOM   1409  CD2 LEU A 101     104.199  68.665  92.510  1.00  6.57              
ATOM   1410 1HD2 LEU A 101     104.306  67.788  91.871  1.00  6.57              
ATOM   1411 2HD2 LEU A 101     103.310  69.223  92.217  1.00  6.57              
ATOM   1412 3HD2 LEU A 101     105.077  69.292  92.372  1.00  6.57              
ATOM   1413  C   LEU A 101     104.616  71.684  95.755  1.00  6.57              
ATOM   1414  O   LEU A 101     104.235  71.688  96.928  1.00  6.57              
ATOM   1415  N   PHE A 102     104.734  72.788  95.015  1.00  6.40              
ATOM   1416  H   PHE A 102     104.997  72.667  94.050  1.00  6.40              
ATOM   1417  CA  PHE A 102     104.704  74.146  95.547  1.00  6.40              
ATOM   1418  HA  PHE A 102     105.545  74.211  96.240  1.00  6.40              
ATOM   1419  CB  PHE A 102     104.961  75.130  94.395  1.00  6.40              
ATOM   1420  HB1 PHE A 102     104.074  75.723  94.208  1.00  6.40              
ATOM   1421  HB2 PHE A 102     105.141  74.577  93.471  1.00  6.40              
ATOM   1422  CG  PHE A 102     106.143  76.049  94.636  1.00  6.40              
ATOM   1423  CD1 PHE A 102     107.233  76.030  93.747  1.00  6.40              
ATOM   1424  HD1 PHE A 102     107.228  75.364  92.893  1.00  6.40              
ATOM   1425  CE1 PHE A 102     108.334  76.873  93.965  1.00  6.40              
ATOM   1426  HE1 PHE A 102     109.176  76.826  93.289  1.00  6.40              
ATOM   1427  CZ  PHE A 102     108.330  77.773  95.044  1.00  6.40              
ATOM   1428  HZ  PHE A 102     109.150  78.458  95.186  1.00  6.40              
ATOM   1429  CE2 PHE A 102     107.263  77.767  95.955  1.00  6.40              
ATOM   1430  HE2 PHE A 102     107.284  78.418  96.816  1.00  6.40              
ATOM   1431  CD2 PHE A 102     106.172  76.905  95.755  1.00  6.40              
ATOM   1432  HD2 PHE A 102     105.366  76.896  96.476  1.00  6.40              
ATOM   1433  C   PHE A 102     103.443  74.436  96.357  1.00  6.40              
ATOM   1434  O   PHE A 102     102.335  74.231  95.875  1.00  6.40              
ATOM   1435  N   ALA A 103     103.609  74.981  97.561  1.00  6.32              
ATOM   1436  H   ALA A 103     104.551  75.075  97.928  1.00  6.32              
ATOM   1437  CA  ALA A 103     102.504  75.367  98.433  1.00  6.32              
ATOM   1438  HA  ALA A 103     101.550  75.045  98.016  1.00  6.32              
ATOM   1439  CB  ALA A 103     102.713  74.655  99.773  1.00  6.32              
ATOM   1440  HB1 ALA A 103     102.646  73.575  99.625  1.00  6.32              
ATOM   1441  HB2 ALA A 103     103.694  74.904 100.181  1.00  6.32              
ATOM   1442  HB3 ALA A 103     101.945  74.971 100.473  1.00  6.32              
ATOM   1443  C   ALA A 103     102.486  76.890  98.611  1.00  6.32              
ATOM   1444  O   ALA A 103     103.542  77.539  98.606  1.00  6.32              
ATOM   1445  N   HIS A 104     101.285  77.454  98.768  1.00  6.21              
ATOM   1446  H   HIS A 104     100.446  76.883  98.688  1.00  6.21              
ATOM   1447  CA  HIS A 104     101.126  78.841  99.177  1.00  6.21              
ATOM   1448  HA  HIS A 104     102.119  79.231  99.410  1.00  6.21              
ATOM   1449  CB  HIS A 104     100.565  79.752  98.085  1.00  6.21              
ATOM   1450  HB1 HIS A 104      99.483  79.838  98.187  1.00  6.21              
ATOM   1451  HB2 HIS A 104     100.800  79.327  97.122  1.00  6.21              
ATOM   1452  CG  HIS A 104     101.189  81.122  98.131  1.00  6.21              
ATOM   1453  ND1 HIS A 104     101.467  81.840  99.293  1.00  6.21              
ATOM   1454  CE1 HIS A 104     102.159  82.919  98.909  1.00  6.21              
ATOM   1455  HE1 HIS A 104     102.518  83.692  99.574  1.00  6.21              
ATOM   1456  NE2 HIS A 104     102.310  82.925  97.578  1.00  6.21              
ATOM   1457  HE2 HIS A 104     102.742  83.678  97.056  1.00  6.21              
ATOM   1458  CD2 HIS A 104     101.694  81.806  97.064  1.00  6.21              
ATOM   1459  HD2 HIS A 104     101.643  81.504  96.032  1.00  6.21              
ATOM   1460  C   HIS A 104     100.337  78.981 100.462  1.00  6.21              
ATOM   1461  O   HIS A 104      99.295  78.350 100.621  1.00  6.21              
ATOM   1462  N   PHE A 105     100.846  79.811 101.368  1.00  6.29              
ATOM   1463  H   PHE A 105     101.718  80.286 101.153  1.00  6.29              
ATOM   1464  CA  PHE A 105     100.169  80.191 102.591  1.00  6.29              
ATOM   1465  HA  PHE A 105      99.821  79.282 103.053  1.00  6.29              
ATOM   1466  CB  PHE A 105     101.144  80.814 103.618  1.00  6.29              
ATOM   1467  HB1 PHE A 105     100.607  81.538 104.231  1.00  6.29              
ATOM   1468  HB2 PHE A 105     101.912  81.384 103.109  1.00  6.29              
ATOM   1469  CG  PHE A 105     101.773  79.866 104.623  1.00  6.29              
ATOM   1470  CD1 PHE A 105     103.124  79.486 104.522  1.00  6.29              
ATOM   1471  HD1 PHE A 105     103.715  79.811 103.679  1.00  6.29              
ATOM   1472  CE1 PHE A 105     103.725  78.730 105.545  1.00  6.29              
ATOM   1473  HE1 PHE A 105     104.770  78.464 105.473  1.00  6.29              
ATOM   1474  CZ  PHE A 105     102.981  78.364 106.680  1.00  6.29              
ATOM   1475  HZ  PHE A 105     103.455  77.814 107.481  1.00  6.29              
ATOM   1476  CE2 PHE A 105     101.624  78.722 106.776  1.00  6.29              
ATOM   1477  HE2 PHE A 105     101.048  78.448 107.651  1.00  6.29              
ATOM   1478  CD2 PHE A 105     101.023  79.467 105.747  1.00  6.29              
ATOM   1479  HD2 PHE A 105      99.989  79.768 105.834  1.00  6.29              
ATOM   1480  C   PHE A 105      98.950  81.119 102.368  1.00  6.29              
ATOM   1481  O   PHE A 105      98.986  82.321 102.642  1.00  6.29              
ATOM   1482  N   ILE A 106      97.870  80.587 101.810  1.00  6.31              
ATOM   1483  H   ILE A 106      97.900  79.589 101.631  1.00  6.31              
ATOM   1484  CA  ILE A 106      96.603  81.286 101.584  1.00  6.31              
ATOM   1485  HA  ILE A 106      96.783  82.121 100.907  1.00  6.31              
ATOM   1486  CB  ILE A 106      95.595  80.312 100.918  1.00  6.31              
ATOM   1487  HB  ILE A 106      95.451  79.464 101.591  1.00  6.31              
ATOM   1488  CG2 ILE A 106      94.219  80.972 100.721  1.00  6.31              
ATOM   1489 1HG2 ILE A 106      93.587  80.347 100.086  1.00  6.31              
ATOM   1490 2HG2 ILE A 106      93.718  81.071 101.679  1.00  6.31              
ATOM   1491 3HG2 ILE A 106      94.323  81.958 100.268  1.00  6.31              
ATOM   1492  CG1 ILE A 106      96.083  79.736  99.570  1.00  6.31              
ATOM   1493 1HG1 ILE A 106      95.327  79.053  99.184  1.00  6.31              
ATOM   1494 2HG1 ILE A 106      96.993  79.159  99.721  1.00  6.31              
ATOM   1495  CD1 ILE A 106      96.356  80.784  98.496  1.00  6.31              
ATOM   1496  HD1 ILE A 106      97.177  81.427  98.805  1.00  6.31              
ATOM   1497  HD2 ILE A 106      96.628  80.287  97.573  1.00  6.31              
ATOM   1498  HD3 ILE A 106      95.457  81.367  98.310  1.00  6.31              
ATOM   1499  C   ILE A 106      96.010  81.845 102.876  1.00  6.31              
ATOM   1500  O   ILE A 106      95.760  81.104 103.834  1.00  6.31              
ATOM   1501  N   GLN A 107      95.725  83.153 102.852  1.00  6.23              
ATOM   1502  H   GLN A 107      96.063  83.700 102.070  1.00  6.23              
ATOM   1503  CA  GLN A 107      94.751  83.792 103.729  1.00  6.23              
ATOM   1504  HA  GLN A 107      94.945  83.441 104.732  1.00  6.23              
ATOM   1505  CB  GLN A 107      94.931  85.297 103.685  1.00  6.23              
ATOM   1506  HB1 GLN A 107      94.172  85.661 104.345  1.00  6.23              
ATOM   1507  HB2 GLN A 107      94.713  85.681 102.690  1.00  6.23              
ATOM   1508  CG  GLN A 107      96.222  85.904 104.214  1.00  6.23              
ATOM   1509  HG1 GLN A 107      97.017  85.878 103.475  1.00  6.23              
ATOM   1510  HG2 GLN A 107      96.533  85.356 105.100  1.00  6.23              
ATOM   1511  CD  GLN A 107      95.897  87.335 104.613  1.00  6.23              
ATOM   1512  OE1 GLN A 107      95.151  88.049 103.951  1.00  6.23              
ATOM   1513  NE2 GLN A 107      96.317  87.743 105.785  1.00  6.23              
ATOM   1514 1HE2 GLN A 107      97.142  87.304 106.184  1.00  6.23              
ATOM   1515 2HE2 GLN A 107      95.857  88.545 106.183  1.00  6.23              
ATOM   1516  C   GLN A 107      93.293  83.486 103.266  1.00  6.23              
ATOM   1517  O   GLN A 107      92.960  83.675 102.096  1.00  6.23              
ATOM   1518  N   PRO A 108      92.390  83.114 104.197  1.00  6.30              
ATOM   1519  CD  PRO A 108      92.575  83.340 105.607  1.00  6.30              
ATOM   1520  HD1 PRO A 108      91.672  83.729 106.031  1.00  6.30              
ATOM   1521  HD2 PRO A 108      93.377  84.027 105.869  1.00  6.30              
ATOM   1522  CG  PRO A 108      92.828  81.968 106.171  1.00  6.30              
ATOM   1523  HG1 PRO A 108      92.678  81.953 107.247  1.00  6.30              
ATOM   1524  HG2 PRO A 108      93.837  81.688 105.908  1.00  6.30              
ATOM   1525  CB  PRO A 108      91.851  81.087 105.403  1.00  6.30              
ATOM   1526  HB1 PRO A 108      90.895  81.013 105.910  1.00  6.30              
ATOM   1527  HB2 PRO A 108      92.263  80.090 105.245  1.00  6.30              
ATOM   1528  CA  PRO A 108      91.689  81.818 104.058  1.00  6.30              
ATOM   1529  HA  PRO A 108      92.278  81.231 103.362  1.00  6.30              
ATOM   1530  C   PRO A 108      90.308  81.788 103.503  1.00  6.30              
ATOM   1531  O   PRO A 108      89.511  80.904 103.805  1.00  6.30              
ATOM   1532  N   ALA A 109      90.017  82.839 102.776  1.00  9.17              
ATOM   1533  H   ALA A 109      90.754  83.421 102.413  1.00  9.17              
ATOM   1534  CA  ALA A 109      88.676  83.207 102.458  1.00  9.17              
ATOM   1535  HA  ALA A 109      88.161  82.410 101.915  1.00  9.17              
ATOM   1536  CB  ALA A 109      87.899  83.431 103.794  1.00  9.17              
ATOM   1537  HB1 ALA A 109      86.935  83.910 103.629  1.00  9.17              
ATOM   1538  HB2 ALA A 109      87.711  82.472 104.271  1.00  9.17              
ATOM   1539  HB3 ALA A 109      88.473  84.018 104.502  1.00  9.17              
ATOM   1540  C   ALA A 109      88.694  84.478 101.583  1.00  9.17              
ATOM   1541  O   ALA A 109      89.695  84.765 100.949  1.00  9.17              
ATOM   1542  N   ALA A 110      87.753  85.411 101.767  1.00 11.42              
ATOM   1543  H   ALA A 110      86.860  85.101 102.133  1.00 11.42              
ATOM   1544  CA  ALA A 110      88.186  86.830 101.977  1.00 11.42              
ATOM   1545  HA  ALA A 110      88.685  87.164 101.069  1.00 11.42              
ATOM   1546  CB  ALA A 110      86.896  87.652 102.131  1.00 11.42              
ATOM   1547  HB1 ALA A 110      87.145  88.711 102.197  1.00 11.42              
ATOM   1548  HB2 ALA A 110      86.259  87.499 101.258  1.00 11.42              
ATOM   1549  HB3 ALA A 110      86.364  87.350 103.034  1.00 11.42              
ATOM   1550  C   ALA A 110      89.169  87.084 103.144  1.00 11.42              
ATOM   1551  O   ALA A 110      89.425  88.244 103.421  1.00 11.42              
ATOM   1552  N   GLN A 111      89.742  86.033 103.773  1.00 11.49              
ATOM   1553  H   GLN A 111      89.614  85.128 103.359  1.00 11.49              
ATOM   1554  CA  GLN A 111      90.448  86.043 105.060  1.00 11.49              
ATOM   1555  HA  GLN A 111      90.514  85.046 105.474  1.00 11.49              
ATOM   1556  CB  GLN A 111      91.866  86.656 104.848  1.00 11.49              
ATOM   1557  HB1 GLN A 111      91.795  87.445 104.106  1.00 11.49              
ATOM   1558  HB2 GLN A 111      92.431  85.880 104.362  1.00 11.49              
ATOM   1559  CG  GLN A 111      92.680  87.237 106.066  1.00 11.49              
ATOM   1560  HG1 GLN A 111      93.593  86.663 106.204  1.00 11.49              
ATOM   1561  HG2 GLN A 111      92.121  87.118 106.985  1.00 11.49              
ATOM   1562  CD  GLN A 111      93.051  88.741 106.018  1.00 11.49              
ATOM   1563  OE1 GLN A 111      94.068  89.194 106.538  1.00 11.49              
ATOM   1564  NE2 GLN A 111      92.226  89.598 105.460  1.00 11.49              
ATOM   1565 1HE2 GLN A 111      91.292  89.268 105.222  1.00 11.49              
ATOM   1566 2HE2 GLN A 111      92.415  90.577 105.560  1.00 11.49              
ATOM   1567  C   GLN A 111      89.717  86.943 106.024  1.00 11.49              
ATOM   1568  O   GLN A 111      89.955  88.149 106.089  1.00 11.49              
ATOM   1569  N   LYS A 112      88.754  86.380 106.720  1.00 10.72              
ATOM   1570  H   LYS A 112      88.591  85.390 106.660  1.00 10.72              
ATOM   1571  CA  LYS A 112      87.773  87.254 107.292  1.00 10.72              
ATOM   1572  HA  LYS A 112      88.174  88.257 107.463  1.00 10.72              
ATOM   1573  CB  LYS A 112      86.634  87.400 106.252  1.00 10.72              
ATOM   1574  HB1 LYS A 112      86.347  86.402 105.915  1.00 10.72              
ATOM   1575  HB2 LYS A 112      87.040  87.915 105.380  1.00 10.72              
ATOM   1576  CG  LYS A 112      85.374  88.173 106.701  1.00 10.72              
ATOM   1577  HG1 LYS A 112      85.278  89.074 106.093  1.00 10.72              
ATOM   1578  HG2 LYS A 112      85.446  88.478 107.746  1.00 10.72              
ATOM   1579  CD  LYS A 112      84.127  87.297 106.502  1.00 10.72              
ATOM   1580  HD1 LYS A 112      84.191  86.405 107.124  1.00 10.72              
ATOM   1581  HD2 LYS A 112      84.098  86.978 105.461  1.00 10.72              
ATOM   1582  CE  LYS A 112      82.830  88.031 106.845  1.00 10.72              
ATOM   1583  HE1 LYS A 112      82.807  88.983 106.306  1.00 10.72              
ATOM   1584  HE2 LYS A 112      82.802  88.233 107.919  1.00 10.72              
ATOM   1585  NZ  LYS A 112      81.669  87.206 106.447  1.00 10.72              
ATOM   1586  HZ1 LYS A 112      80.768  87.587 106.700  1.00 10.72              
ATOM   1587  HZ2 LYS A 112      81.641  87.039 105.443  1.00 10.72              
ATOM   1588  HZ3 LYS A 112      81.677  86.262 106.842  1.00 10.72              
ATOM   1589  C   LYS A 112      87.326  86.851 108.660  1.00 10.72              
ATOM   1590  O   LYS A 112      87.915  87.258 109.654  1.00 10.72              
ATOM   1591  N   THR A 113      86.343  85.968 108.693  1.00  8.36              
ATOM   1592  H   THR A 113      85.887  85.678 107.844  1.00  8.36              
ATOM   1593  CA  THR A 113      86.252  85.078 109.819  1.00  8.36              
ATOM   1594  HA  THR A 113      86.164  85.697 110.714  1.00  8.36              
ATOM   1595  CB  THR A 113      84.969  84.210 109.769  1.00  8.36              
ATOM   1596  HB  THR A 113      85.147  83.249 110.253  1.00  8.36              
ATOM   1597  CG2 THR A 113      83.807  84.912 110.470  1.00  8.36              
ATOM   1598 1HG2 THR A 113      82.909  84.295 110.411  1.00  8.36              
ATOM   1599 2HG2 THR A 113      84.051  85.067 111.522  1.00  8.36              
ATOM   1600 3HG2 THR A 113      83.612  85.877 110.003  1.00  8.36              
ATOM   1601  OG1 THR A 113      84.522  84.013 108.439  1.00  8.36              
ATOM   1602  HG1 THR A 113      83.574  83.808 108.457  1.00  8.36              
ATOM   1603  C   THR A 113      87.558  84.315 110.024  1.00  8.36              
ATOM   1604  O   THR A 113      88.087  84.277 111.131  1.00  8.36              
ATOM   1605  N   PRO A 114      88.183  83.877 108.926  1.00  6.41              
ATOM   1606  CD  PRO A 114      87.488  83.102 107.902  1.00  6.41              
ATOM   1607  HD1 PRO A 114      87.269  83.728 107.037  1.00  6.41              
ATOM   1608  HD2 PRO A 114      86.577  82.644 108.283  1.00  6.41              
ATOM   1609  CG  PRO A 114      88.451  81.992 107.520  1.00  6.41              
ATOM   1610  HG1 PRO A 114      88.272  81.617 106.512  1.00  6.41              
ATOM   1611  HG2 PRO A 114      88.408  81.186 108.253  1.00  6.41              
ATOM   1612  CB  PRO A 114      89.768  82.737 107.634  1.00  6.41              
ATOM   1613  HB1 PRO A 114      89.866  83.327 106.729  1.00  6.41              
ATOM   1614  HB2 PRO A 114      90.588  82.048 107.789  1.00  6.41              
ATOM   1615  CA  PRO A 114      89.614  83.645 108.854  1.00  6.41              
ATOM   1616  HA  PRO A 114      89.867  83.036 109.720  1.00  6.41              
ATOM   1617  C   PRO A 114      90.578  84.813 108.892  1.00  6.41              
ATOM   1618  O   PRO A 114      91.208  85.146 107.893  1.00  6.41              
ATOM   1619  N   THR A 115      90.794  85.349 110.083  1.00  6.32              
ATOM   1620  H   THR A 115      90.206  85.045 110.852  1.00  6.32              
ATOM   1621  CA  THR A 115      92.100  85.908 110.467  1.00  6.32              
ATOM   1622  HA  THR A 115      92.270  86.817 109.891  1.00  6.32              
ATOM   1623  CB  THR A 115      92.055  86.275 111.966  1.00  6.32              
ATOM   1624  HB  THR A 115      93.062  86.473 112.314  1.00  6.32              
ATOM   1625  CG2 THR A 115      91.198  87.507 112.244  1.00  6.32              
ATOM   1626 1HG2 THR A 115      91.214  87.730 113.310  1.00  6.32              
ATOM   1627 2HG2 THR A 115      91.588  88.363 111.694  1.00  6.32              
ATOM   1628 3HG2 THR A 115      90.166  87.324 111.938  1.00  6.32              
ATOM   1629  OG1 THR A 115      91.523  85.207 112.712  1.00  6.32              
ATOM   1630  HG1 THR A 115      91.667  85.363 113.655  1.00  6.32              
ATOM   1631  C   THR A 115      93.256  84.941 110.184  1.00  6.32              
ATOM   1632  O   THR A 115      93.076  83.738 109.967  1.00  6.32              
ATOM   1633  N   SER A 116      94.478  85.473 110.237  1.00  6.27              
ATOM   1634  H   SER A 116      94.563  86.472 110.325  1.00  6.27              
ATOM   1635  CA  SER A 116      95.718  84.720 110.019  1.00  6.27              
ATOM   1636  HA  SER A 116      95.738  84.461 108.962  1.00  6.27              
ATOM   1637  CB  SER A 116      96.949  85.583 110.296  1.00  6.27              
ATOM   1638  HB1 SER A 116      97.846  85.043 110.000  1.00  6.27              
ATOM   1639  HB2 SER A 116      97.024  85.782 111.363  1.00  6.27              
ATOM   1640  OG  SER A 116      96.874  86.802 109.582  1.00  6.27              
ATOM   1641  HG  SER A 116      97.190  87.514 110.158  1.00  6.27              
ATOM   1642  C   SER A 116      95.909  83.397 110.785  1.00  6.27              
ATOM   1643  O   SER A 116      96.646  82.574 110.243  1.00  6.27              
ATOM   1644  N   PRO A 117      95.324  83.109 111.975  1.00  6.31              
ATOM   1645  CD  PRO A 117      94.350  83.820 112.777  1.00  6.31              
ATOM   1646  HD1 PRO A 117      93.363  83.638 112.362  1.00  6.31              
ATOM   1647  HD2 PRO A 117      94.562  84.879 112.823  1.00  6.31              
ATOM   1648  CG  PRO A 117      94.347  83.189 114.160  1.00  6.31              
ATOM   1649  HG1 PRO A 117      93.364  83.248 114.626  1.00  6.31              
ATOM   1650  HG2 PRO A 117      95.096  83.652 114.785  1.00  6.31              
ATOM   1651  CB  PRO A 117      94.743  81.751 113.905  1.00  6.31              
ATOM   1652  HB1 PRO A 117      93.841  81.139 113.843  1.00  6.31              
ATOM   1653  HB2 PRO A 117      95.391  81.378 114.700  1.00  6.31              
ATOM   1654  CA  PRO A 117      95.478  81.790 112.560  1.00  6.31              
ATOM   1655  HA  PRO A 117      96.538  81.594 112.729  1.00  6.31              
ATOM   1656  C   PRO A 117      94.919  80.695 111.663  1.00  6.31              
ATOM   1657  O   PRO A 117      95.479  79.608 111.603  1.00  6.31              
ATOM   1658  N   LEU A 118      93.843  80.998 110.927  1.00  6.40              
ATOM   1659  H   LEU A 118      93.487  81.946 110.947  1.00  6.40              
ATOM   1660  CA  LEU A 118      93.216  80.074 109.996  1.00  6.40              
ATOM   1661  HA  LEU A 118      93.364  79.060 110.369  1.00  6.40              
ATOM   1662  CB  LEU A 118      91.696  80.348 109.953  1.00  6.40              
ATOM   1663  HB1 LEU A 118      91.260  79.804 109.114  1.00  6.40              
ATOM   1664  HB2 LEU A 118      91.543  81.412 109.780  1.00  6.40              
ATOM   1665  CG  LEU A 118      90.927  79.935 111.229  1.00  6.40              
ATOM   1666  HG  LEU A 118      91.320  80.488 112.082  1.00  6.40              
ATOM   1667  CD1 LEU A 118      89.442  80.278 111.076  1.00  6.40              
ATOM   1668 1HD1 LEU A 118      88.895  79.941 111.956  1.00  6.40              
ATOM   1669 2HD1 LEU A 118      89.321  81.356 111.001  1.00  6.40              
ATOM   1670 3HD1 LEU A 118      89.031  79.786 110.194  1.00  6.40              
ATOM   1671  CD2 LEU A 118      91.014  78.434 111.533  1.00  6.40              
ATOM   1672 1HD2 LEU A 118      90.377  78.186 112.381  1.00  6.40              
ATOM   1673 2HD2 LEU A 118      90.697  77.856 110.665  1.00  6.40              
ATOM   1674 3HD2 LEU A 118      92.035  78.160 111.797  1.00  6.40              
ATOM   1675  C   LEU A 118      93.891  80.063 108.611  1.00  6.40              
ATOM   1676  O   LEU A 118      93.333  79.464 107.694  1.00  6.40              
ATOM   1677  N   LYS A 119      95.059  80.709 108.416  1.00  6.49              
ATOM   1678  H   LYS A 119      95.507  81.138 109.215  1.00  6.49              
ATOM   1679  CA  LYS A 119      95.848  80.550 107.179  1.00  6.49              
ATOM   1680  HA  LYS A 119      95.270  80.852 106.315  1.00  6.49              
ATOM   1681  CB  LYS A 119      97.166  81.360 107.236  1.00  6.49              
ATOM   1682  HB1 LYS A 119      97.932  80.818 106.679  1.00  6.49              
ATOM   1683  HB2 LYS A 119      97.529  81.436 108.258  1.00  6.49              
ATOM   1684  CG  LYS A 119      97.058  82.743 106.585  1.00  6.49              
ATOM   1685  HG1 LYS A 119      96.356  83.371 107.133  1.00  6.49              
ATOM   1686  HG2 LYS A 119      96.677  82.600 105.585  1.00  6.49              
ATOM   1687  CD  LYS A 119      98.415  83.444 106.431  1.00  6.49              
ATOM   1688  HD1 LYS A 119      98.346  84.133 105.590  1.00  6.49              
ATOM   1689  HD2 LYS A 119      99.194  82.719 106.191  1.00  6.49              
ATOM   1690  CE  LYS A 119      98.800  84.242 107.677  1.00  6.49              
ATOM   1691  HE1 LYS A 119      98.940  83.561 108.521  1.00  6.49              
ATOM   1692  HE2 LYS A 119      97.983  84.929 107.908  1.00  6.49              
ATOM   1693  NZ  LYS A 119     100.023  85.031 107.422  1.00  6.49              
ATOM   1694  HZ1 LYS A 119      99.913  85.651 106.620  1.00  6.49              
ATOM   1695  HZ2 LYS A 119     100.306  85.652 108.164  1.00  6.49              
ATOM   1696  HZ3 LYS A 119     100.857  84.468 107.276  1.00  6.49              
ATOM   1697  C   LYS A 119      96.229  79.088 106.939  1.00  6.49              
ATOM   1698  O   LYS A 119      96.424  78.303 107.866  1.00  6.49              
ATOM   1699  N   MET A 120      96.435  78.761 105.668  1.00  6.62              
ATOM   1700  H   MET A 120      96.300  79.466 104.949  1.00  6.62              
ATOM   1701  CA  MET A 120      96.688  77.382 105.258  1.00  6.62              
ATOM   1702  HA  MET A 120      97.081  76.802 106.093  1.00  6.62              
ATOM   1703  CB  MET A 120      95.359  76.751 104.783  1.00  6.62              
ATOM   1704  HB1 MET A 120      95.520  75.691 104.587  1.00  6.62              
ATOM   1705  HB2 MET A 120      95.065  77.229 103.847  1.00  6.62              
ATOM   1706  CG  MET A 120      94.174  76.882 105.745  1.00  6.62              
ATOM   1707  HG1 MET A 120      93.975  77.939 105.901  1.00  6.62              
ATOM   1708  HG2 MET A 120      94.424  76.429 106.705  1.00  6.62              
ATOM   1709  SD  MET A 120      92.647  76.142 105.111  1.00  6.62              
ATOM   1710  CE  MET A 120      91.478  76.804 106.330  1.00  6.62              
ATOM   1711  HE1 MET A 120      90.470  76.467 106.088  1.00  6.62              
ATOM   1712  HE2 MET A 120      91.747  76.453 107.327  1.00  6.62              
ATOM   1713  HE3 MET A 120      91.507  77.894 106.313  1.00  6.62              
ATOM   1714  C   MET A 120      97.680  77.308 104.105  1.00  6.62              
ATOM   1715  O   MET A 120      97.885  78.307 103.438  1.00  6.62              
ATOM   1716  N   LYS A 121      98.228  76.122 103.804  1.00  6.69              
ATOM   1717  H   LYS A 121      97.957  75.328 104.363  1.00  6.69              
ATOM   1718  CA  LYS A 121      99.283  75.940 102.784  1.00  6.69              
ATOM   1719  HA  LYS A 121      99.636  76.925 102.486  1.00  6.69              
ATOM   1720  CB  LYS A 121     100.488  75.222 103.434  1.00  6.69              
ATOM   1721  HB1 LYS A 121     101.308  75.207 102.716  1.00  6.69              
ATOM   1722  HB2 LYS A 121     100.199  74.193 103.653  1.00  6.69              
ATOM   1723  CG  LYS A 121     101.011  75.881 104.721  1.00  6.69              
ATOM   1724  HG1 LYS A 121     100.251  75.807 105.500  1.00  6.69              
ATOM   1725  HG2 LYS A 121     101.192  76.936 104.517  1.00  6.69              
ATOM   1726  CD  LYS A 121     102.312  75.258 105.255  1.00  6.69              
ATOM   1727  HD1 LYS A 121     102.515  75.710 106.226  1.00  6.69              
ATOM   1728  HD2 LYS A 121     103.143  75.519 104.597  1.00  6.69              
ATOM   1729  CE  LYS A 121     102.241  73.736 105.457  1.00  6.69              
ATOM   1730  HE1 LYS A 121     101.191  73.433 105.518  1.00  6.69              
ATOM   1731  HE2 LYS A 121     102.711  73.499 106.417  1.00  6.69              
ATOM   1732  NZ  LYS A 121     102.948  72.996 104.382  1.00  6.69              
ATOM   1733  HZ1 LYS A 121     102.842  71.997 104.495  1.00  6.69              
ATOM   1734  HZ2 LYS A 121     102.622  73.257 103.462  1.00  6.69              
ATOM   1735  HZ3 LYS A 121     103.947  73.194 104.445  1.00  6.69              
ATOM   1736  C   LYS A 121      98.864  75.245 101.456  1.00  6.69              
ATOM   1737  O   LYS A 121      99.566  74.317 101.047  1.00  6.69              
ATOM   1738  N   PRO A 122      97.731  75.558 100.793  1.00  6.48              
ATOM   1739  CD  PRO A 122      96.636  76.412 101.246  1.00  6.48              
ATOM   1740  HD1 PRO A 122      96.931  77.458 101.191  1.00  6.48              
ATOM   1741  HD2 PRO A 122      96.319  76.149 102.249  1.00  6.48              
ATOM   1742  CG  PRO A 122      95.447  76.152 100.328  1.00  6.48              
ATOM   1743  HG1 PRO A 122      94.828  77.039 100.194  1.00  6.48              
ATOM   1744  HG2 PRO A 122      94.851  75.327 100.721  1.00  6.48              
ATOM   1745  CB  PRO A 122      96.130  75.723  99.043  1.00  6.48              
ATOM   1746  HB1 PRO A 122      96.482  76.610  98.519  1.00  6.48              
ATOM   1747  HB2 PRO A 122      95.468  75.134  98.407  1.00  6.48              
ATOM   1748  CA  PRO A 122      97.326  74.911  99.547  1.00  6.48              
ATOM   1749  HA  PRO A 122      96.953  73.927  99.832  1.00  6.48              
ATOM   1750  C   PRO A 122      98.311  74.715  98.400  1.00  6.48              
ATOM   1751  O   PRO A 122      99.108  75.583  98.052  1.00  6.48              
ATOM   1752  N   GLY A 123      98.128  73.566  97.742  1.00  6.66              
ATOM   1753  H   GLY A 123      97.460  72.922  98.130  1.00  6.66              
ATOM   1754  CA  GLY A 123      98.745  73.212  96.470  1.00  6.66              
ATOM   1755  HA1 GLY A 123      98.324  72.275  96.109  1.00  6.66              
ATOM   1756  HA2 GLY A 123      99.814  73.059  96.631  1.00  6.66              
ATOM   1757  C   GLY A 123      98.548  74.285  95.382  1.00  6.66              
ATOM   1758  O   GLY A 123      97.447  74.510  94.850  1.00  6.66              
ATOM   1759  N   ARG A 124      99.662  74.930  95.039  1.00  6.68              
ATOM   1760  H   ARG A 124     100.522  74.649  95.506  1.00  6.68              
ATOM   1761  CA  ARG A 124      99.741  76.056  94.119  1.00  6.68              
ATOM   1762  HA  ARG A 124      99.103  76.825  94.549  1.00  6.68              
ATOM   1763  CB  ARG A 124     101.156  76.642  94.001  1.00  6.68              
ATOM   1764  HB1 ARG A 124     101.205  77.283  93.123  1.00  6.68              
ATOM   1765  HB2 ARG A 124     101.889  75.845  93.895  1.00  6.68              
ATOM   1766  CG  ARG A 124     101.424  77.498  95.240  1.00  6.68              
ATOM   1767  HG1 ARG A 124     101.356  76.855  96.113  1.00  6.68              
ATOM   1768  HG2 ARG A 124     100.635  78.237  95.297  1.00  6.68              
ATOM   1769  CD  ARG A 124     102.764  78.237  95.284  1.00  6.68              
ATOM   1770  HD1 ARG A 124     103.561  77.520  95.124  1.00  6.68              
ATOM   1771  HD2 ARG A 124     102.895  78.641  96.289  1.00  6.68              
ATOM   1772  NE  ARG A 124     102.849  79.362  94.328  1.00  6.68              
ATOM   1773  HE  ARG A 124     102.047  79.962  94.250  1.00  6.68              
ATOM   1774  CZ  ARG A 124     103.916  79.692  93.620  1.00  6.68              
ATOM   1775  NH1 ARG A 124     104.923  78.882  93.478  1.00  6.68              
ATOM   1776 1HH1 ARG A 124     104.905  77.981  93.919  1.00  6.68              
ATOM   1777 2HH1 ARG A 124     105.676  79.124  92.847  1.00  6.68              
ATOM   1778  NH2 ARG A 124     104.012  80.855  93.037  1.00  6.68              
ATOM   1779 1HH2 ARG A 124     103.303  81.557  93.134  1.00  6.68              
ATOM   1780 2HH2 ARG A 124     104.860  81.060  92.520  1.00  6.68              
ATOM   1781  C   ARG A 124      99.123  75.833  92.733  1.00  6.68              
ATOM   1782  O   ARG A 124      98.484  76.766  92.242  1.00  6.68              
ATOM   1783  N   PRO A 125      99.202  74.635  92.122  1.00  6.71              
ATOM   1784  CD  PRO A 125     100.164  73.569  92.381  1.00  6.71              
ATOM   1785  HD1 PRO A 125      99.855  72.986  93.247  1.00  6.71              
ATOM   1786  HD2 PRO A 125     101.171  73.964  92.530  1.00  6.71              
ATOM   1787  CG  PRO A 125     100.132  72.677  91.140  1.00  6.71              
ATOM   1788  HG1 PRO A 125     100.359  71.639  91.381  1.00  6.71              
ATOM   1789  HG2 PRO A 125     100.833  73.061  90.396  1.00  6.71              
ATOM   1790  CB  PRO A 125      98.697  72.847  90.637  1.00  6.71              
ATOM   1791  HB1 PRO A 125      98.029  72.206  91.213  1.00  6.71              
ATOM   1792  HB2 PRO A 125      98.615  72.630  89.571  1.00  6.71              
ATOM   1793  CA  PRO A 125      98.415  74.323  90.936  1.00  6.71              
ATOM   1794  HA  PRO A 125      98.814  74.916  90.112  1.00  6.71              
ATOM   1795  C   PRO A 125      96.911  74.650  91.058  1.00  6.71              
ATOM   1796  O   PRO A 125      96.311  75.302  90.192  1.00  6.71              
ATOM   1797  N   ARG A 126      96.304  74.245  92.182  1.00  6.65              
ATOM   1798  H   ARG A 126      96.884  73.890  92.931  1.00  6.65              
ATOM   1799  CA  ARG A 126      94.899  74.539  92.476  1.00  6.65              
ATOM   1800  HA  ARG A 126      94.297  74.312  91.596  1.00  6.65              
ATOM   1801  CB  ARG A 126      94.370  73.717  93.663  1.00  6.65              
ATOM   1802  HB1 ARG A 126      93.350  74.042  93.882  1.00  6.65              
ATOM   1803  HB2 ARG A 126      94.977  73.913  94.547  1.00  6.65              
ATOM   1804  CG  ARG A 126      94.351  72.211  93.371  1.00  6.65              
ATOM   1805  HG1 ARG A 126      95.360  71.879  93.129  1.00  6.65              
ATOM   1806  HG2 ARG A 126      93.702  72.016  92.517  1.00  6.65              
ATOM   1807  CD  ARG A 126      93.833  71.437  94.593  1.00  6.65              
ATOM   1808  HD1 ARG A 126      92.798  71.732  94.780  1.00  6.65              
ATOM   1809  HD2 ARG A 126      94.417  71.717  95.473  1.00  6.65              
ATOM   1810  NE  ARG A 126      93.892  69.971  94.400  1.00  6.65              
ATOM   1811  HE  ARG A 126      93.013  69.500  94.258  1.00  6.65              
ATOM   1812  CZ  ARG A 126      94.972  69.210  94.496  1.00  6.65              
ATOM   1813  NH1 ARG A 126      96.158  69.721  94.677  1.00  6.65              
ATOM   1814 1HH1 ARG A 126      96.238  70.721  94.724  1.00  6.65              
ATOM   1815 2HH1 ARG A 126      96.975  69.140  94.738  1.00  6.65              
ATOM   1816  NH2 ARG A 126      94.876  67.913  94.404  1.00  6.65              
ATOM   1817 1HH2 ARG A 126      93.982  67.468  94.273  1.00  6.65              
ATOM   1818 2HH2 ARG A 126      95.698  67.340  94.488  1.00  6.65              
ATOM   1819  C   ARG A 126      94.687  76.020  92.739  1.00  6.65              
ATOM   1820  O   ARG A 126      93.826  76.569  92.063  1.00  6.65              
ATOM   1821  N   ILE A 127      95.534  76.670  93.556  1.00  6.53              
ATOM   1822  H   ILE A 127      96.203  76.158  94.112  1.00  6.53              
ATOM   1823  CA  ILE A 127      95.342  78.126  93.792  1.00  6.53              
ATOM   1824  HA  ILE A 127      94.333  78.228  94.183  1.00  6.53              
ATOM   1825  CB  ILE A 127      96.251  78.740  94.885  1.00  6.53              
ATOM   1826  HB  ILE A 127      95.684  79.566  95.320  1.00  6.53              
ATOM   1827  CG2 ILE A 127      96.483  77.716  96.011  1.00  6.53              
ATOM   1828 1HG2 ILE A 127      96.897  78.202  96.891  1.00  6.53              
ATOM   1829 2HG2 ILE A 127      95.527  77.270  96.294  1.00  6.53              
ATOM   1830 3HG2 ILE A 127      97.167  76.936  95.692  1.00  6.53              
ATOM   1831  CG1 ILE A 127      97.557  79.361  94.330  1.00  6.53              
ATOM   1832 1HG1 ILE A 127      97.310  80.173  93.646  1.00  6.53              
ATOM   1833 2HG1 ILE A 127      98.109  78.613  93.776  1.00  6.53              
ATOM   1834  CD1 ILE A 127      98.488  79.952  95.384  1.00  6.53              
ATOM   1835  HD1 ILE A 127      99.387  80.338  94.905  1.00  6.53              
ATOM   1836  HD2 ILE A 127      97.989  80.765  95.904  1.00  6.53              
ATOM   1837  HD3 ILE A 127      98.763  79.179  96.094  1.00  6.53              
ATOM   1838  C   ILE A 127      95.368  78.959  92.500  1.00  6.53              
ATOM   1839  O   ILE A 127      94.702  79.978  92.349  1.00  6.53              
ATOM   1840  N   LYS A 128      96.141  78.505  91.514  1.00  6.53              
ATOM   1841  H   LYS A 128      96.749  77.719  91.714  1.00  6.53              
ATOM   1842  CA  LYS A 128      96.146  79.098  90.181  1.00  6.53              
ATOM   1843  HA  LYS A 128      96.139  80.184  90.286  1.00  6.53              
ATOM   1844  CB  LYS A 128      97.458  78.661  89.488  1.00  6.53              
ATOM   1845  HB1 LYS A 128      97.461  77.578  89.363  1.00  6.53              
ATOM   1846  HB2 LYS A 128      98.280  78.897  90.166  1.00  6.53              
ATOM   1847  CG  LYS A 128      97.773  79.347  88.140  1.00  6.53              
ATOM   1848  HG1 LYS A 128      98.855  79.432  88.053  1.00  6.53              
ATOM   1849  HG2 LYS A 128      97.378  80.363  88.164  1.00  6.53              
ATOM   1850  CD  LYS A 128      97.253  78.643  86.868  1.00  6.53              
ATOM   1851  HD1 LYS A 128      97.440  79.295  86.013  1.00  6.53              
ATOM   1852  HD2 LYS A 128      96.177  78.520  86.930  1.00  6.53              
ATOM   1853  CE  LYS A 128      97.855  77.254  86.609  1.00  6.53              
ATOM   1854  HE1 LYS A 128      97.055  76.600  86.252  1.00  6.53              
ATOM   1855  HE2 LYS A 128      98.228  76.841  87.551  1.00  6.53              
ATOM   1856  NZ  LYS A 128      98.948  77.297  85.606  1.00  6.53              
ATOM   1857  HZ1 LYS A 128      99.271  76.372  85.369  1.00  6.53              
ATOM   1858  HZ2 LYS A 128      98.685  77.799  84.773  1.00  6.53              
ATOM   1859  HZ3 LYS A 128      99.751  77.783  86.004  1.00  6.53              
ATOM   1860  C   LYS A 128      94.934  78.735  89.329  1.00  6.53              
ATOM   1861  O   LYS A 128      94.596  79.515  88.445  1.00  6.53              
ATOM   1862  N   LYS A 129      94.277  77.587  89.527  1.00  6.63              
ATOM   1863  H   LYS A 129      94.599  76.975  90.270  1.00  6.63              
ATOM   1864  CA  LYS A 129      92.915  77.411  88.973  1.00  6.63              
ATOM   1865  HA  LYS A 129      92.948  77.615  87.903  1.00  6.63              
ATOM   1866  CB  LYS A 129      92.456  75.955  89.183  1.00  6.63              
ATOM   1867  HB1 LYS A 129      92.319  75.766  90.248  1.00  6.63              
ATOM   1868  HB2 LYS A 129      93.235  75.285  88.814  1.00  6.63              
ATOM   1869  CG  LYS A 129      91.139  75.628  88.459  1.00  6.63              
ATOM   1870  HG1 LYS A 129      91.267  75.792  87.388  1.00  6.63              
ATOM   1871  HG2 LYS A 129      90.348  76.284  88.825  1.00  6.63              
ATOM   1872  CD  LYS A 129      90.722  74.170  88.705  1.00  6.63              
ATOM   1873  HD1 LYS A 129      90.602  74.013  89.779  1.00  6.63              
ATOM   1874  HD2 LYS A 129      91.506  73.508  88.332  1.00  6.63              
ATOM   1875  CE  LYS A 129      89.400  73.859  87.989  1.00  6.63              
ATOM   1876  HE1 LYS A 129      89.529  74.064  86.921  1.00  6.63              
ATOM   1877  HE2 LYS A 129      88.631  74.540  88.368  1.00  6.63              
ATOM   1878  NZ  LYS A 129      88.977  72.448  88.191  1.00  6.63              
ATOM   1879  HZ1 LYS A 129      88.124  72.253  87.678  1.00  6.63              
ATOM   1880  HZ2 LYS A 129      89.690  71.811  87.858  1.00  6.63              
ATOM   1881  HZ3 LYS A 129      88.805  72.263  89.171  1.00  6.63              
ATOM   1882  C   LYS A 129      91.927  78.412  89.581  1.00  6.63              
ATOM   1883  O   LYS A 129      91.144  78.991  88.819  1.00  6.63              
ATOM   1884  N   ASP A 130      91.951  78.622  90.900  1.00  6.53              
ATOM   1885  H   ASP A 130      92.618  78.116  91.478  1.00  6.53              
ATOM   1886  CA  ASP A 130      90.935  79.440  91.571  1.00  6.53              
ATOM   1887  HA  ASP A 130      90.007  79.255  91.030  1.00  6.53              
ATOM   1888  CB  ASP A 130      90.589  78.950  92.990  1.00  6.53              
ATOM   1889  HB1 ASP A 130      90.048  78.006  92.891  1.00  6.53              
ATOM   1890  HB2 ASP A 130      89.901  79.663  93.448  1.00  6.53              
ATOM   1891  CG  ASP A 130      91.771  78.729  93.931  1.00  6.53              
ATOM   1892  OD1 ASP A 130      92.417  79.742  94.282  1.00  6.53              
ATOM   1893  OD2 ASP A 130      92.020  77.542  94.256  1.00  6.53              
ATOM   1894  C   ASP A 130      91.109  80.959  91.431  1.00  6.53              
ATOM   1895  O   ASP A 130      90.290  81.583  90.746  1.00  6.53              
ATOM   1896  N   GLU A 131      92.184  81.563  91.927  1.00  6.52              
ATOM   1897  H   GLU A 131      92.804  81.007  92.526  1.00  6.52              
ATOM   1898  CA  GLU A 131      92.345  83.024  91.924  1.00  6.52              
ATOM   1899  HA  GLU A 131      91.660  83.447  91.192  1.00  6.52              
ATOM   1900  CB  GLU A 131      91.972  83.624  93.297  1.00  6.52              
ATOM   1901  HB1 GLU A 131      92.553  84.524  93.501  1.00  6.52              
ATOM   1902  HB2 GLU A 131      92.194  82.902  94.085  1.00  6.52              
ATOM   1903  CG  GLU A 131      90.493  84.020  93.368  1.00  6.52              
ATOM   1904  HG1 GLU A 131      90.243  84.183  94.420  1.00  6.52              
ATOM   1905  HG2 GLU A 131      89.871  83.198  93.009  1.00  6.52              
ATOM   1906  CD  GLU A 131      90.161  85.302  92.581  1.00  6.52              
ATOM   1907  OE1 GLU A 131      89.181  85.964  93.006  1.00  6.52              
ATOM   1908  OE2 GLU A 131      90.837  85.620  91.570  1.00  6.52              
ATOM   1909  C   GLU A 131      93.735  83.470  91.453  1.00  6.52              
ATOM   1910  O   GLU A 131      94.576  84.048  92.157  1.00  6.52              
ATOM   1911  N   LYS A 132      93.900  83.276  90.149  1.00  6.47              
ATOM   1912  H   LYS A 132      93.192  82.703  89.719  1.00  6.47              
ATOM   1913  CA  LYS A 132      94.889  83.905  89.277  1.00  6.47              
ATOM   1914  HA  LYS A 132      95.829  83.359  89.342  1.00  6.47              
ATOM   1915  CB  LYS A 132      94.361  83.866  87.823  1.00  6.47              
ATOM   1916  HB1 LYS A 132      95.117  84.343  87.196  1.00  6.47              
ATOM   1917  HB2 LYS A 132      93.463  84.481  87.752  1.00  6.47              
ATOM   1918  CG  LYS A 132      94.066  82.490  87.194  1.00  6.47              
ATOM   1919  HG1 LYS A 132      94.945  81.861  87.336  1.00  6.47              
ATOM   1920  HG2 LYS A 132      93.955  82.641  86.120  1.00  6.47              
ATOM   1921  CD  LYS A 132      92.818  81.719  87.677  1.00  6.47              
ATOM   1922  HD1 LYS A 132      92.928  81.446  88.725  1.00  6.47              
ATOM   1923  HD2 LYS A 132      92.781  80.784  87.114  1.00  6.47              
ATOM   1924  CE  LYS A 132      91.476  82.431  87.474  1.00  6.47              
ATOM   1925  HE1 LYS A 132      91.337  82.600  86.402  1.00  6.47              
ATOM   1926  HE2 LYS A 132      91.490  83.401  87.979  1.00  6.47              
ATOM   1927  NZ  LYS A 132      90.369  81.599  88.009  1.00  6.47              
ATOM   1928  HZ1 LYS A 132      89.482  81.812  87.581  1.00  6.47              
ATOM   1929  HZ2 LYS A 132      90.575  80.606  87.919  1.00  6.47              
ATOM   1930  HZ3 LYS A 132      90.272  81.736  89.016  1.00  6.47              
ATOM   1931  C   LYS A 132      95.188  85.373  89.616  1.00  6.47              
ATOM   1932  O   LYS A 132      96.335  85.790  89.505  1.00  6.47              
ATOM   1933  N   GLN A 133      94.187  86.153  90.027  1.00  6.39              
ATOM   1934  H   GLN A 133      93.273  85.742  90.158  1.00  6.39              
ATOM   1935  CA  GLN A 133      94.347  87.575  90.335  1.00  6.39              
ATOM   1936  HA  GLN A 133      94.859  88.062  89.504  1.00  6.39              
ATOM   1937  CB  GLN A 133      92.933  88.176  90.493  1.00  6.39              
ATOM   1938  HB1 GLN A 133      92.481  87.770  91.400  1.00  6.39              
ATOM   1939  HB2 GLN A 133      92.309  87.864  89.653  1.00  6.39              
ATOM   1940  CG  GLN A 133      92.889  89.712  90.586  1.00  6.39              
ATOM   1941  HG1 GLN A 133      93.631  90.079  91.295  1.00  6.39              
ATOM   1942  HG2 GLN A 133      91.906  89.995  90.962  1.00  6.39              
ATOM   1943  CD  GLN A 133      93.091  90.405  89.241  1.00  6.39              
ATOM   1944  OE1 GLN A 133      93.577  89.838  88.278  1.00  6.39              
ATOM   1945  NE2 GLN A 133      92.706  91.656  89.107  1.00  6.39              
ATOM   1946 1HE2 GLN A 133      92.331  92.172  89.879  1.00  6.39              
ATOM   1947 2HE2 GLN A 133      92.823  92.052  88.188  1.00  6.39              
ATOM   1948  C   GLN A 133      95.150  87.820  91.610  1.00  6.39              
ATOM   1949  O   GLN A 133      96.032  88.689  91.647  1.00  6.39              
ATOM   1950  N   ASN A 134      94.860  87.032  92.652  1.00  6.28              
ATOM   1951  H   ASN A 134      94.175  86.292  92.543  1.00  6.28              
ATOM   1952  CA  ASN A 134      95.653  87.088  93.864  1.00  6.28              
ATOM   1953  HA  ASN A 134      95.899  88.137  94.034  1.00  6.28              
ATOM   1954  CB  ASN A 134      94.816  86.684  95.088  1.00  6.28              
ATOM   1955  HB1 ASN A 134      95.461  86.577  95.958  1.00  6.28              
ATOM   1956  HB2 ASN A 134      94.334  85.728  94.891  1.00  6.28              
ATOM   1957  CG  ASN A 134      93.752  87.736  95.420  1.00  6.28              
ATOM   1958  OD1 ASN A 134      93.972  88.947  95.416  1.00  6.28              
ATOM   1959  ND2 ASN A 134      92.553  87.304  95.733  1.00  6.28              
ATOM   1960 1HD2 ASN A 134      92.371  86.314  95.860  1.00  6.28              
ATOM   1961 2HD2 ASN A 134      91.831  87.964  95.931  1.00  6.28              
ATOM   1962  C   ASN A 134      97.018  86.439  93.651  1.00  6.28              
ATOM   1963  O   ASN A 134      97.986  87.004  94.132  1.00  6.28              
ATOM   1964  N   LEU A 135      97.177  85.428  92.785  1.00  6.31              
ATOM   1965  H   LEU A 135      96.348  84.975  92.407  1.00  6.31              
ATOM   1966  CA  LEU A 135      98.517  84.967  92.373  1.00  6.31              
ATOM   1967  HA  LEU A 135      99.035  84.647  93.274  1.00  6.31              
ATOM   1968  CB  LEU A 135      98.362  83.750  91.435  1.00  6.31              
ATOM   1969  HB1 LEU A 135      97.943  84.095  90.492  1.00  6.31              
ATOM   1970  HB2 LEU A 135      97.654  83.041  91.866  1.00  6.31              
ATOM   1971  CG  LEU A 135      99.681  83.011  91.134  1.00  6.31              
ATOM   1972  HG  LEU A 135     100.432  83.718  90.782  1.00  6.31              
ATOM   1973  CD1 LEU A 135     100.226  82.270  92.362  1.00  6.31              
ATOM   1974 1HD1 LEU A 135     101.095  81.683  92.070  1.00  6.31              
ATOM   1975 2HD1 LEU A 135     100.520  82.992  93.123  1.00  6.31              
ATOM   1976 3HD1 LEU A 135      99.452  81.612  92.763  1.00  6.31              
ATOM   1977  CD2 LEU A 135      99.461  81.973  90.036  1.00  6.31              
ATOM   1978 1HD2 LEU A 135     100.413  81.526  89.758  1.00  6.31              
ATOM   1979 2HD2 LEU A 135      98.777  81.200  90.384  1.00  6.31              
ATOM   1980 3HD2 LEU A 135      99.043  82.454  89.152  1.00  6.31              
ATOM   1981  C   LEU A 135      99.382  86.062  91.718  1.00  6.31              
ATOM   1982  O   LEU A 135     100.554  86.207  92.062  1.00  6.31              
ATOM   1983  N   LEU A 136      98.806  86.858  90.814  1.00  6.33              
ATOM   1984  H   LEU A 136      97.857  86.638  90.527  1.00  6.33              
ATOM   1985  CA  LEU A 136      99.492  87.970  90.133  1.00  6.33              
ATOM   1986  HA  LEU A 136     100.447  87.588  89.768  1.00  6.33              
ATOM   1987  CB  LEU A 136      98.624  88.384  88.922  1.00  6.33              
ATOM   1988  HB1 LEU A 136      97.770  88.963  89.274  1.00  6.33              
ATOM   1989  HB2 LEU A 136      98.220  87.472  88.480  1.00  6.33              
ATOM   1990  CG  LEU A 136      99.297  89.142  87.756  1.00  6.33              
ATOM   1991  HG  LEU A 136      98.562  89.181  86.952  1.00  6.33              
ATOM   1992  CD1 LEU A 136      99.668  90.591  88.077  1.00  6.33              
ATOM   1993 1HD1 LEU A 136      99.936  91.107  87.155  1.00  6.33              
ATOM   1994 2HD1 LEU A 136      98.821  91.099  88.534  1.00  6.33              
ATOM   1995 3HD1 LEU A 136     100.523  90.627  88.746  1.00  6.33              
ATOM   1996  CD2 LEU A 136     100.524  88.409  87.210  1.00  6.33              
ATOM   1997 1HD2 LEU A 136     100.851  88.887  86.287  1.00  6.33              
ATOM   1998 2HD2 LEU A 136     101.346  88.449  87.927  1.00  6.33              
ATOM   1999 3HD2 LEU A 136     100.275  87.369  86.998  1.00  6.33              
ATOM   2000  C   LEU A 136      99.806  89.142  91.076  1.00  6.33              
ATOM   2001  O   LEU A 136     100.884  89.729  91.023  1.00  6.33              
ATOM   2002  N   SER A 137      98.918  89.430  92.025  1.00  6.21              
ATOM   2003  H   SER A 137      98.042  88.921  92.020  1.00  6.21              
ATOM   2004  CA  SER A 137      99.173  90.401  93.108  1.00  6.21              
ATOM   2005  HA  SER A 137      99.704  91.265  92.707  1.00  6.21              
ATOM   2006  CB  SER A 137      97.830  90.874  93.685  1.00  6.21              
ATOM   2007  HB1 SER A 137      98.004  91.721  94.351  1.00  6.21              
ATOM   2008  HB2 SER A 137      97.380  90.064  94.262  1.00  6.21              
ATOM   2009  OG  SER A 137      96.927  91.262  92.667  1.00  6.21              
ATOM   2010  HG  SER A 137      96.682  90.476  92.155  1.00  6.21              
ATOM   2011  C   SER A 137     100.000  89.816  94.259  1.00  6.21              
ATOM   2012  O   SER A 137     100.176  90.457  95.294  1.00  6.21              
ATOM   2013  N   VAL A 138     100.483  88.587  94.106  1.00  6.17              
ATOM   2014  H   VAL A 138     100.130  88.051  93.322  1.00  6.17              
ATOM   2015  CA  VAL A 138     101.391  87.889  95.021  1.00  6.17              
ATOM   2016  HA  VAL A 138     101.535  88.478  95.918  1.00  6.17              
ATOM   2017  CB  VAL A 138     100.758  86.557  95.436  1.00  6.17              
ATOM   2018  HB  VAL A 138     100.293  86.108  94.566  1.00  6.17              
ATOM   2019  CG1 VAL A 138     101.714  85.502  95.985  1.00  6.17              
ATOM   2020 1HG1 VAL A 138     101.137  84.595  96.118  1.00  6.17              
ATOM   2021 2HG1 VAL A 138     102.500  85.290  95.261  1.00  6.17              
ATOM   2022 3HG1 VAL A 138     102.153  85.836  96.926  1.00  6.17              
ATOM   2023  CG2 VAL A 138      99.672  86.838  96.487  1.00  6.17              
ATOM   2024 1HG2 VAL A 138      98.946  86.032  96.465  1.00  6.17              
ATOM   2025 2HG2 VAL A 138     100.105  86.922  97.477  1.00  6.17              
ATOM   2026 3HG2 VAL A 138      99.140  87.762  96.262  1.00  6.17              
ATOM   2027  C   VAL A 138     102.775  87.745  94.409  1.00  6.17              
ATOM   2028  O   VAL A 138     103.770  87.640  95.126  1.00  6.17              
ATOM   2029  N   GLY A 139     102.815  87.841  93.085  1.00  6.23              
ATOM   2030  H   GLY A 139     101.936  87.809  92.586  1.00  6.23              
ATOM   2031  CA  GLY A 139     104.019  87.901  92.306  1.00  6.23              
ATOM   2032  HA1 GLY A 139     103.832  87.435  91.341  1.00  6.23              
ATOM   2033  HA2 GLY A 139     104.809  87.329  92.799  1.00  6.23              
ATOM   2034  C   GLY A 139     104.556  89.334  92.065  1.00  6.23              
ATOM   2035  O   GLY A 139     105.665  89.697  92.459  1.00  6.23              
ATOM   2036  N   ASP A 140     103.771  90.199  91.429  1.00  6.86              
ATOM   2037  H   ASP A 140     102.856  89.853  91.157  1.00  6.86              
ATOM   2038  CA  ASP A 140     104.425  91.060  90.440  1.00  6.86              
ATOM   2039  HA  ASP A 140     105.516  90.988  90.490  1.00  6.86              
ATOM   2040  CB  ASP A 140     104.002  90.534  89.047  1.00  6.86              
ATOM   2041  HB1 ASP A 140     104.295  91.267  88.293  1.00  6.86              
ATOM   2042  HB2 ASP A 140     102.915  90.463  89.006  1.00  6.86              
ATOM   2043  CG  ASP A 140     104.601  89.184  88.635  1.00  6.86              
ATOM   2044  OD1 ASP A 140     104.088  88.132  89.087  1.00  6.86              
ATOM   2045  OD2 ASP A 140     105.539  89.233  87.802  1.00  6.86              
ATOM   2046  C   ASP A 140     104.079  92.533  90.422  1.00  6.86              
ATOM   2047  O   ASP A 140     104.986  93.354  90.452  1.00  6.86              
ATOM   2048  N   TYR A 141     102.826  92.946  90.596  1.00  8.52              
ATOM   2049  H   TYR A 141     102.063  92.289  90.534  1.00  8.52              
ATOM   2050  CA  TYR A 141     102.717  94.180  91.353  1.00  8.52              
ATOM   2051  HA  TYR A 141     103.312  94.975  90.884  1.00  8.52              
ATOM   2052  CB  TYR A 141     101.253  94.632  91.434  1.00  8.52              
ATOM   2053  HB1 TYR A 141     101.181  95.421  92.181  1.00  8.52              
ATOM   2054  HB2 TYR A 141     100.637  93.804  91.786  1.00  8.52              
ATOM   2055  CG  TYR A 141     100.652  95.192  90.153  1.00  8.52              
ATOM   2056  CD1 TYR A 141     101.242  96.310  89.528  1.00  8.52              
ATOM   2057  HD1 TYR A 141     102.158  96.731  89.918  1.00  8.52              
ATOM   2058  CE1 TYR A 141     100.627  96.901  88.407  1.00  8.52              
ATOM   2059  HE1 TYR A 141     101.069  97.763  87.928  1.00  8.52              
ATOM   2060  CZ  TYR A 141      99.425  96.369  87.898  1.00  8.52              
ATOM   2061  OH  TYR A 141      98.839  96.941  86.814  1.00  8.52              
ATOM   2062  HH  TYR A 141      98.065  96.455  86.528  1.00  8.52              
ATOM   2063  CE2 TYR A 141      98.841  95.238  88.511  1.00  8.52              
ATOM   2064  HE2 TYR A 141      97.922  94.822  88.130  1.00  8.52              
ATOM   2065  CD2 TYR A 141      99.449  94.660  89.642  1.00  8.52              
ATOM   2066  HD2 TYR A 141      98.984  93.815  90.131  1.00  8.52              
ATOM   2067  C   TYR A 141     103.251  93.960  92.805  1.00  8.52              
ATOM   2068  O   TYR A 141     103.866  94.825  93.449  1.00  8.52              
ATOM   2069  N   ARG A 142     103.190  92.712  93.295  1.00  9.36              
ATOM   2070  H   ARG A 142     102.734  92.002  92.740  1.00  9.36              
ATOM   2071  CA  ARG A 142     104.125  92.281  94.335  1.00  9.36              
ATOM   2072  HA  ARG A 142     104.194  93.117  95.030  1.00  9.36              
ATOM   2073  CB  ARG A 142     103.602  91.090  95.168  1.00  9.36              
ATOM   2074  HB1 ARG A 142     104.353  90.303  95.238  1.00  9.36              
ATOM   2075  HB2 ARG A 142     102.705  90.677  94.709  1.00  9.36              
ATOM   2076  CG  ARG A 142     103.286  91.623  96.579  1.00  9.36              
ATOM   2077  HG1 ARG A 142     102.611  92.474  96.473  1.00  9.36              
ATOM   2078  HG2 ARG A 142     104.212  91.979  97.025  1.00  9.36              
ATOM   2079  CD  ARG A 142     102.619  90.656  97.557  1.00  9.36              
ATOM   2080  HD1 ARG A 142     101.809  90.144  97.050  1.00  9.36              
ATOM   2081  HD2 ARG A 142     102.182  91.252  98.358  1.00  9.36              
ATOM   2082  NE  ARG A 142     103.553  89.695  98.176  1.00  9.36              
ATOM   2083  HE  ARG A 142     104.493  90.040  98.387  1.00  9.36              
ATOM   2084  CZ  ARG A 142     103.195  88.585  98.799  1.00  9.36              
ATOM   2085  NH1 ARG A 142     101.951  88.204  98.826  1.00  9.36              
ATOM   2086 1HH1 ARG A 142     101.308  88.785  98.330  1.00  9.36              
ATOM   2087 2HH1 ARG A 142     101.693  87.294  99.190  1.00  9.36              
ATOM   2088  NH2 ARG A 142     104.047  87.862  99.459  1.00  9.36              
ATOM   2089 1HH2 ARG A 142     104.974  88.262  99.599  1.00  9.36              
ATOM   2090 2HH2 ARG A 142     103.738  87.125 100.074  1.00  9.36              
ATOM   2091  C   ARG A 142     105.613  92.144  93.873  1.00  9.36              
ATOM   2092  O   ARG A 142     106.494  91.595  94.540  1.00  9.36              
ATOM   2093  N   HIS A 143     105.970  92.865  92.821  1.00  8.37              
ATOM   2094  H   HIS A 143     105.230  93.069  92.178  1.00  8.37              
ATOM   2095  CA  HIS A 143     107.060  93.868  92.807  1.00  8.37              
ATOM   2096  HA  HIS A 143     107.904  93.321  92.422  1.00  8.37              
ATOM   2097  CB  HIS A 143     106.880  95.055  91.826  1.00  8.37              
ATOM   2098  HB1 HIS A 143     107.309  95.936  92.294  1.00  8.37              
ATOM   2099  HB2 HIS A 143     105.825  95.290  91.712  1.00  8.37              
ATOM   2100  CG  HIS A 143     107.526  94.941  90.441  1.00  8.37              
ATOM   2101  ND1 HIS A 143     107.908  96.045  89.670  1.00  8.37              
ATOM   2102  CE1 HIS A 143     108.224  95.580  88.453  1.00  8.37              
ATOM   2103  HE1 HIS A 143     108.483  96.204  87.608  1.00  8.37              
ATOM   2104  NE2 HIS A 143     108.098  94.245  88.411  1.00  8.37              
ATOM   2105  HE2 HIS A 143     108.120  93.699  87.546  1.00  8.37              
ATOM   2106  CD2 HIS A 143     107.677  93.822  89.661  1.00  8.37              
ATOM   2107  HD2 HIS A 143     107.370  92.822  89.931  1.00  8.37              
ATOM   2108  C   HIS A 143     107.515  94.286  94.186  1.00  8.37              
ATOM   2109  O   HIS A 143     108.680  94.187  94.539  1.00  8.37              
ATOM   2110  N   ARG A 144     106.535  94.545  95.027  1.00  8.25              
ATOM   2111  H   ARG A 144     105.608  94.634  94.622  1.00  8.25              
ATOM   2112  CA  ARG A 144     106.712  94.629  96.488  1.00  8.25              
ATOM   2113  HA  ARG A 144     107.327  95.509  96.683  1.00  8.25              
ATOM   2114  CB  ARG A 144     105.322  94.954  97.090  1.00  8.25              
ATOM   2115  HB1 ARG A 144     105.374  94.988  98.169  1.00  8.25              
ATOM   2116  HB2 ARG A 144     104.646  94.136  96.870  1.00  8.25              
ATOM   2117  CG  ARG A 144     104.663  96.262  96.550  1.00  8.25              
ATOM   2118  HG1 ARG A 144     103.719  96.415  97.075  1.00  8.25              
ATOM   2119  HG2 ARG A 144     104.415  96.113  95.503  1.00  8.25              
ATOM   2120  CD  ARG A 144     105.484  97.567  96.650  1.00  8.25              
ATOM   2121  HD1 ARG A 144     106.518  97.344  96.402  1.00  8.25              
ATOM   2122  HD2 ARG A 144     105.440  97.915  97.683  1.00  8.25              
ATOM   2123  NE  ARG A 144     105.010  98.650  95.742  1.00  8.25              
ATOM   2124  HE  ARG A 144     104.019  98.662  95.542  1.00  8.25              
ATOM   2125  CZ  ARG A 144     105.753  99.631  95.240  1.00  8.25              
ATOM   2126  NH1 ARG A 144     107.001  99.820  95.535  1.00  8.25              
ATOM   2127 1HH1 ARG A 144     107.519  99.215  96.150  1.00  8.25              
ATOM   2128 2HH1 ARG A 144     107.436 100.669  95.155  1.00  8.25              
ATOM   2129  NH2 ARG A 144     105.278 100.568  94.473  1.00  8.25              
ATOM   2130 1HH2 ARG A 144     104.363 100.524  94.065  1.00  8.25              
ATOM   2131 2HH2 ARG A 144     105.948 101.294  94.188  1.00  8.25              
ATOM   2132  C   ARG A 144     107.575  93.569  97.194  1.00  8.25              
ATOM   2133  O   ARG A 144     108.550  93.881  97.867  1.00  8.25              
ATOM   2134  N   ARG A 145     107.386  92.291  96.885  1.00  8.46              
ATOM   2135  H   ARG A 145     106.630  92.069  96.252  1.00  8.46              
ATOM   2136  CA  ARG A 145     108.355  91.211  97.249  1.00  8.46              
ATOM   2137  HA  ARG A 145     108.616  91.334  98.303  1.00  8.46              
ATOM   2138  CB  ARG A 145     107.682  89.815  97.056  1.00  8.46              
ATOM   2139  HB1 ARG A 145     106.601  89.957  97.021  1.00  8.46              
ATOM   2140  HB2 ARG A 145     107.875  89.221  97.950  1.00  8.46              
ATOM   2141  CG  ARG A 145     108.085  88.955  95.814  1.00  8.46              
ATOM   2142  HG1 ARG A 145     108.188  89.581  94.930  1.00  8.46              
ATOM   2143  HG2 ARG A 145     107.261  88.272  95.603  1.00  8.46              
ATOM   2144  CD  ARG A 145     109.357  88.089  96.022  1.00  8.46              
ATOM   2145  HD1 ARG A 145     109.031  87.067  96.221  1.00  8.46              
ATOM   2146  HD2 ARG A 145     109.866  88.415  96.928  1.00  8.46              
ATOM   2147  NE  ARG A 145     110.311  88.050  94.872  1.00  8.46              
ATOM   2148  HE  ARG A 145     109.953  87.749  93.979  1.00  8.46              
ATOM   2149  CZ  ARG A 145     111.639  88.101  94.961  1.00  8.46              
ATOM   2150  NH1 ARG A 145     112.256  88.539  96.020  1.00  8.46              
ATOM   2151 1HH1 ARG A 145     111.742  89.081  96.706  1.00  8.46              
ATOM   2152 2HH1 ARG A 145     113.272  88.475  96.024  1.00  8.46              
ATOM   2153  NH2 ARG A 145     112.428  87.703  94.005  1.00  8.46              
ATOM   2154 1HH2 ARG A 145     112.127  87.233  93.165  1.00  8.46              
ATOM   2155 2HH2 ARG A 145     113.432  87.740  94.166  1.00  8.46              
ATOM   2156  C   ARG A 145     109.646  91.220  96.492  1.00  8.46              
ATOM   2157  O   ARG A 145     110.643  90.695  96.994  1.00  8.46              
ATOM   2158  N   THR A 146     109.614  91.763  95.276  1.00  8.26              
ATOM   2159  H   THR A 146     108.748  92.160  94.934  1.00  8.26              
ATOM   2160  CA  THR A 146     110.874  92.117  94.604  1.00  8.26              
ATOM   2161  HA  THR A 146     111.526  91.300  94.901  1.00  8.26              
ATOM   2162  CB  THR A 146     110.840  91.900  93.069  1.00  8.26              
ATOM   2163  HB  THR A 146     109.938  91.334  92.833  1.00  8.26              
ATOM   2164  CG2 THR A 146     110.884  93.090  92.129  1.00  8.26              
ATOM   2165 1HG2 THR A 146     110.960  92.754  91.096  1.00  8.26              
ATOM   2166 2HG2 THR A 146     109.962  93.641  92.223  1.00  8.26              
ATOM   2167 3HG2 THR A 146     111.729  93.731  92.370  1.00  8.26              
ATOM   2168  OG1 THR A 146     111.934  91.091  92.686  1.00  8.26              
ATOM   2169  HG1 THR A 146     111.853  90.987  91.722  1.00  8.26              
ATOM   2170  C   THR A 146     111.641  93.275  95.222  1.00  8.26              
ATOM   2171  O   THR A 146     112.711  93.615  94.726  1.00  8.26              
ATOM   2172  N   GLU A 147     111.175  93.733  96.393  1.00  7.95              
ATOM   2173  H   GLU A 147     110.192  93.578  96.576  1.00  7.95              
ATOM   2174  CA  GLU A 147     111.888  94.422  97.504  1.00  7.95              
ATOM   2175  HA  GLU A 147     111.431  94.157  98.446  1.00  7.95              
ATOM   2176  CB  GLU A 147     113.414  94.102  97.554  1.00  7.95              
ATOM   2177  HB1 GLU A 147     113.886  94.460  96.643  1.00  7.95              
ATOM   2178  HB2 GLU A 147     113.540  93.019  97.602  1.00  7.95              
ATOM   2179  CG  GLU A 147     114.204  94.737  98.714  1.00  7.95              
ATOM   2180  HG1 GLU A 147     113.899  94.265  99.651  1.00  7.95              
ATOM   2181  HG2 GLU A 147     113.965  95.799  98.776  1.00  7.95              
ATOM   2182  CD  GLU A 147     115.727  94.570  98.520  1.00  7.95              
ATOM   2183  OE1 GLU A 147     116.452  95.568  98.343  1.00  7.95              
ATOM   2184  OE2 GLU A 147     116.213  93.418  98.551  1.00  7.95              
ATOM   2185  C   GLU A 147     111.672  95.904  97.290  1.00  7.95              
ATOM   2186  O   GLU A 147     111.109  96.605  98.126  1.00  7.95              
ATOM   2187  N   GLN A 148     111.974  96.286  96.054  1.00  9.38              
ATOM   2188  H   GLN A 148     112.411  95.591  95.464  1.00  9.38              
ATOM   2189  CA  GLN A 148     111.332  97.380  95.386  1.00  9.38              
ATOM   2190  HA  GLN A 148     111.702  97.357  94.379  1.00  9.38              
ATOM   2191  CB  GLN A 148     109.804  97.163  95.343  1.00  9.38              
ATOM   2192  HB1 GLN A 148     109.321  97.626  96.195  1.00  9.38              
ATOM   2193  HB2 GLN A 148     109.603  96.108  95.449  1.00  9.38              
ATOM   2194  CG  GLN A 148     109.150  97.656  94.046  1.00  9.38              
ATOM   2195  HG1 GLN A 148     109.267  98.732  93.942  1.00  9.38              
ATOM   2196  HG2 GLN A 148     108.082  97.448  94.085  1.00  9.38              
ATOM   2197  CD  GLN A 148     109.717  96.973  92.809  1.00  9.38              
ATOM   2198  OE1 GLN A 148     110.289  95.903  92.846  1.00  9.38              
ATOM   2199  NE2 GLN A 148     109.573  97.537  91.644  1.00  9.38              
ATOM   2200 1HE2 GLN A 148     109.274  98.507  91.536  1.00  9.38              
ATOM   2201 2HE2 GLN A 148     109.774  97.005  90.819  1.00  9.38              
ATOM   2202  C   GLN A 148     111.742  98.737  95.941  1.00  9.38              
ATOM   2203  O   GLN A 148     112.247  98.913  97.048  1.00  9.38              
ATOM   2204  N   GLU A 149     111.294  99.726  95.197  1.00  8.65              
ATOM   2205  H   GLU A 149     111.166  99.540  94.209  1.00  8.65              
ATOM   2206  CA  GLU A 149     110.773 100.988  95.666  1.00  8.65              
ATOM   2207  HA  GLU A 149     111.599 101.516  96.127  1.00  8.65              
ATOM   2208  CB  GLU A 149     110.334 101.811  94.433  1.00  8.65              
ATOM   2209  HB1 GLU A 149     109.640 101.224  93.831  1.00  8.65              
ATOM   2210  HB2 GLU A 149     111.251 101.926  93.861  1.00  8.65              
ATOM   2211  CG  GLU A 149     109.787 103.251  94.602  1.00  8.65              
ATOM   2212  HG1 GLU A 149     110.117 103.824  93.732  1.00  8.65              
ATOM   2213  HG2 GLU A 149     110.266 103.706  95.472  1.00  8.65              
ATOM   2214  CD  GLU A 149     108.250 103.419  94.700  1.00  8.65              
ATOM   2215  OE1 GLU A 149     107.485 102.429  94.518  1.00  8.65              
ATOM   2216  OE2 GLU A 149     107.828 104.578  94.961  1.00  8.65              
ATOM   2217  C   GLU A 149     109.693 100.915  96.740  1.00  8.65              
ATOM   2218  O   GLU A 149     108.944 101.854  96.976  1.00  8.65              
ATOM   2219  N   GLU A 150     109.564  99.782  97.409  1.00  6.96              
ATOM   2220  H   GLU A 150     110.248  99.055  97.249  1.00  6.96              
ATOM   2221  CA  GLU A 150     108.942  99.760  98.697  1.00  6.96              
ATOM   2222  HA  GLU A 150     108.171 100.528  98.749  1.00  6.96              
ATOM   2223  CB  GLU A 150     108.245  98.413  98.924  1.00  6.96              
ATOM   2224  HB1 GLU A 150     108.972  97.648  99.192  1.00  6.96              
ATOM   2225  HB2 GLU A 150     107.764  98.123  97.994  1.00  6.96              
ATOM   2226  CG  GLU A 150     107.172  98.524 100.017  1.00  6.96              
ATOM   2227  HG1 GLU A 150     106.533  99.375  99.776  1.00  6.96              
ATOM   2228  HG2 GLU A 150     107.650  98.716 100.980  1.00  6.96              
ATOM   2229  CD  GLU A 150     106.297  97.271 100.111  1.00  6.96              
ATOM   2230  OE1 GLU A 150     106.694  96.204  99.598  1.00  6.96              
ATOM   2231  OE2 GLU A 150     105.165  97.375 100.623  1.00  6.96              
ATOM   2232  C   GLU A 150     109.893 100.063  99.834  1.00  6.96              
ATOM   2233  O   GLU A 150     109.584 100.871 100.709  1.00  6.96              
ATOM   2234  N   ASP A 151     111.046  99.416  99.823  1.00  6.68              
ATOM   2235  H   ASP A 151     111.306  98.823  99.040  1.00  6.68              
ATOM   2236  CA  ASP A 151     111.733  99.204 101.088  1.00  6.68              
ATOM   2237  HA  ASP A 151     111.026  99.187 101.914  1.00  6.68              
ATOM   2238  CB  ASP A 151     112.387  97.811 100.965  1.00  6.68              
ATOM   2239  HB1 ASP A 151     113.043  97.805 100.091  1.00  6.68              
ATOM   2240  HB2 ASP A 151     111.605  97.067 100.801  1.00  6.68              
ATOM   2241  CG  ASP A 151     113.191  97.392 102.193  1.00  6.68              
ATOM   2242  OD1 ASP A 151     112.564  97.086 103.234  1.00  6.68              
ATOM   2243  OD2 ASP A 151     114.441  97.349 102.081  1.00  6.68              
ATOM   2244  C   ASP A 151     112.794 100.293 101.380  1.00  6.68              
ATOM   2245  O   ASP A 151     113.251 101.013 100.489  1.00  6.68              
ATOM   2246  N   GLU A 152     113.151 100.440 102.655  1.00  6.54              
ATOM   2247  H   GLU A 152     112.956  99.667 103.280  1.00  6.54              
ATOM   2248  CA  GLU A 152     113.073 101.755 103.303  1.00  6.54              
ATOM   2249  HA  GLU A 152     112.015 101.998 103.265  1.00  6.54              
ATOM   2250  CB  GLU A 152     113.428 101.688 104.807  1.00  6.54              
ATOM   2251  HB1 GLU A 152     113.416 102.707 105.195  1.00  6.54              
ATOM   2252  HB2 GLU A 152     114.436 101.294 104.942  1.00  6.54              
ATOM   2253  CG  GLU A 152     112.421 100.832 105.620  1.00  6.54              
ATOM   2254  HG1 GLU A 152     112.764  99.795 105.623  1.00  6.54              
ATOM   2255  HG2 GLU A 152     111.449 100.853 105.121  1.00  6.54              
ATOM   2256  CD  GLU A 152     112.202 101.323 107.072  1.00  6.54              
ATOM   2257  OE1 GLU A 152     112.333 100.512 108.024  1.00  6.54              
ATOM   2258  OE2 GLU A 152     111.831 102.510 107.231  1.00  6.54              
ATOM   2259  C   GLU A 152     113.715 102.925 102.619  1.00  6.54              
ATOM   2260  O   GLU A 152     112.998 103.892 102.427  1.00  6.54              
ATOM   2261  N   GLU A 153     114.964 102.905 102.199  1.00  6.68              
ATOM   2262  H   GLU A 153     115.511 102.047 102.248  1.00  6.68              
ATOM   2263  CA  GLU A 153     115.556 104.121 101.656  1.00  6.68              
ATOM   2264  HA  GLU A 153     115.064 104.984 102.105  1.00  6.68              
ATOM   2265  CB  GLU A 153     117.038 104.213 102.087  1.00  6.68              
ATOM   2266  HB1 GLU A 153     117.113 104.043 103.162  1.00  6.68              
ATOM   2267  HB2 GLU A 153     117.352 105.244 101.915  1.00  6.68              
ATOM   2268  CG  GLU A 153     118.057 103.308 101.363  1.00  6.68              
ATOM   2269  HG1 GLU A 153     119.044 103.755 101.507  1.00  6.68              
ATOM   2270  HG2 GLU A 153     117.866 103.312 100.289  1.00  6.68              
ATOM   2271  CD  GLU A 153     118.096 101.861 101.878  1.00  6.68              
ATOM   2272  OE1 GLU A 153     117.111 101.120 101.641  1.00  6.68              
ATOM   2273  OE2 GLU A 153     119.126 101.468 102.471  1.00  6.68              
ATOM   2274  C   GLU A 153     115.411 104.316 100.147  1.00  6.68              
ATOM   2275  O   GLU A 153     115.813 105.348  99.608  1.00  6.68              
ATOM   2276  N   LEU A 154     114.765 103.375  99.458  1.00  6.64              
ATOM   2277  H   LEU A 154     114.461 102.531  99.942  1.00  6.64              
ATOM   2278  CA  LEU A 154     114.141 103.702  98.181  1.00  6.64              
ATOM   2279  HA  LEU A 154     114.861 104.274  97.594  1.00  6.64              
ATOM   2280  CB  LEU A 154     113.832 102.434  97.380  1.00  6.64              
ATOM   2281  HB1 LEU A 154     113.319 102.763  96.477  1.00  6.64              
ATOM   2282  HB2 LEU A 154     113.164 101.773  97.933  1.00  6.64              
ATOM   2283  CG  LEU A 154     115.119 101.689  96.969  1.00  6.64              
ATOM   2284  HG  LEU A 154     115.938 102.402  96.869  1.00  6.64              
ATOM   2285  CD1 LEU A 154     115.531 100.598  97.967  1.00  6.64              
ATOM   2286 1HD1 LEU A 154     116.433 100.100  97.609  1.00  6.64              
ATOM   2287 2HD1 LEU A 154     115.732 101.035  98.945  1.00  6.64              
ATOM   2288 3HD1 LEU A 154     114.724  99.870  98.060  1.00  6.64              
ATOM   2289  CD2 LEU A 154     114.917 101.038  95.604  1.00  6.64              
ATOM   2290 1HD2 LEU A 154     115.861 100.599  95.295  1.00  6.64              
ATOM   2291 2HD2 LEU A 154     114.150 100.269  95.664  1.00  6.64              
ATOM   2292 3HD2 LEU A 154     114.634 101.787  94.865  1.00  6.64              
ATOM   2293  C   LEU A 154     112.931 104.635  98.358  1.00  6.64              
ATOM   2294  O   LEU A 154     112.438 105.204  97.384  1.00  6.64              
ATOM   2295  N   LEU A 155     112.515 104.883  99.603  1.00  6.08              
ATOM   2296  H   LEU A 155     112.916 104.318 100.347  1.00  6.08              
ATOM   2297  CA  LEU A 155     112.007 106.185  99.994  1.00  6.08              
ATOM   2298  HA  LEU A 155     111.226 106.487  99.307  1.00  6.08              
ATOM   2299  CB  LEU A 155     111.481 106.056 101.442  1.00  6.08              
ATOM   2300  HB1 LEU A 155     112.369 105.989 102.053  1.00  6.08              
ATOM   2301  HB2 LEU A 155     110.928 105.119 101.536  1.00  6.08              
ATOM   2302  CG  LEU A 155     110.673 107.134 102.164  1.00  6.08              
ATOM   2303  HG  LEU A 155     109.626 106.981 101.934  1.00  6.08              
ATOM   2304  CD1 LEU A 155     110.831 106.925 103.663  1.00  6.08              
ATOM   2305 1HD1 LEU A 155     110.176 107.613 104.176  1.00  6.08              
ATOM   2306 2HD1 LEU A 155     110.582 105.898 103.928  1.00  6.08              
ATOM   2307 3HD1 LEU A 155     111.863 107.119 103.960  1.00  6.08              
ATOM   2308  CD2 LEU A 155     111.073 108.583 101.904  1.00  6.08              
ATOM   2309 1HD2 LEU A 155     110.471 109.267 102.496  1.00  6.08              
ATOM   2310 2HD2 LEU A 155     112.117 108.725 102.183  1.00  6.08              
ATOM   2311 3HD2 LEU A 155     110.945 108.825 100.854  1.00  6.08              
ATOM   2312  C   LEU A 155     113.133 107.235 100.001  1.00  6.08              
ATOM   2313  O   LEU A 155     114.015 107.230 100.860  1.00  6.08              
ATOM   2314  N   THR A 156     113.053 108.226  99.123  1.00  6.13              
ATOM   2315  H   THR A 156     112.255 108.257  98.501  1.00  6.13              
ATOM   2316  CA  THR A 156     113.981 109.355  99.198  1.00  6.13              
ATOM   2317  HA  THR A 156     114.982 108.925  99.260  1.00  6.13              
ATOM   2318  CB  THR A 156     113.980 110.200  97.910  1.00  6.13              
ATOM   2319  HB  THR A 156     114.665 109.737  97.199  1.00  6.13              
ATOM   2320  CG2 THR A 156     112.623 110.317  97.215  1.00  6.13              
ATOM   2321 1HG2 THR A 156     111.835 110.535  97.933  1.00  6.13              
ATOM   2322 2HG2 THR A 156     112.660 111.092  96.449  1.00  6.13              
ATOM   2323 3HG2 THR A 156     112.411 109.369  96.726  1.00  6.13              
ATOM   2324  OG1 THR A 156     114.445 111.510  98.169  1.00  6.13              
ATOM   2325  HG1 THR A 156     115.407 111.491  98.083  1.00  6.13              
ATOM   2326  C   THR A 156     113.790 110.202 100.448  1.00  6.13              
ATOM   2327  O   THR A 156     112.725 110.795 100.626  1.00  6.13              
ATOM   2328  N   GLU A 157     114.850 110.288 101.267  1.00  6.15              
ATOM   2329  H   GLU A 157     115.638 109.694 101.046  1.00  6.15              
ATOM   2330  CA  GLU A 157     114.864 110.869 102.623  1.00  6.15              
ATOM   2331  HA  GLU A 157     114.376 110.134 103.267  1.00  6.15              
ATOM   2332  CB  GLU A 157     116.305 111.058 103.146  1.00  6.15              
ATOM   2333  HB1 GLU A 157     116.499 112.119 103.312  1.00  6.15              
ATOM   2334  HB2 GLU A 157     117.014 110.717 102.389  1.00  6.15              
ATOM   2335  CG  GLU A 157     116.596 110.287 104.447  1.00  6.15              
ATOM   2336  HG1 GLU A 157     117.625 110.492 104.749  1.00  6.15              
ATOM   2337  HG2 GLU A 157     116.527 109.218 104.234  1.00  6.15              
ATOM   2338  CD  GLU A 157     115.645 110.646 105.601  1.00  6.15              
ATOM   2339  OE1 GLU A 157     115.737 111.777 106.121  1.00  6.15              
ATOM   2340  OE2 GLU A 157     114.785 109.789 105.923  1.00  6.15              
ATOM   2341  C   GLU A 157     114.047 112.164 102.804  1.00  6.15              
ATOM   2342  O   GLU A 157     113.419 112.360 103.840  1.00  6.15              
ATOM   2343  N   SER A 158     113.988 113.008 101.770  1.00  6.12              
ATOM   2344  H   SER A 158     114.523 112.731 100.961  1.00  6.12              
ATOM   2345  CA  SER A 158     113.542 114.400 101.808  1.00  6.12              
ATOM   2346  HA  SER A 158     113.641 114.749 100.780  1.00  6.12              
ATOM   2347  CB  SER A 158     112.046 114.621 102.116  1.00  6.12              
ATOM   2348  HB1 SER A 158     111.463 113.989 101.455  1.00  6.12              
ATOM   2349  HB2 SER A 158     111.798 115.658 101.889  1.00  6.12              
ATOM   2350  OG  SER A 158     111.638 114.356 103.441  1.00  6.12              
ATOM   2351  HG  SER A 158     112.102 113.557 103.749  1.00  6.12              
ATOM   2352  C   SER A 158     114.540 115.278 102.570  1.00  6.12              
ATOM   2353  O   SER A 158     115.606 115.536 102.016  1.00  6.12              
ATOM   2354  N   SER A 159     114.218 115.691 103.796  1.00  6.15              
ATOM   2355  H   SER A 159     113.246 115.564 104.050  1.00  6.15              
ATOM   2356  CA  SER A 159     115.084 116.173 104.884  1.00  6.15              
ATOM   2357  HA  SER A 159     114.981 115.441 105.686  1.00  6.15              
ATOM   2358  CB  SER A 159     116.590 116.206 104.553  1.00  6.15              
ATOM   2359  HB1 SER A 159     116.804 117.035 103.875  1.00  6.15              
ATOM   2360  HB2 SER A 159     116.884 115.269 104.078  1.00  6.15              
ATOM   2361  OG  SER A 159     117.350 116.339 105.742  1.00  6.15              
ATOM   2362  HG  SER A 159     117.480 115.447 106.091  1.00  6.15              
ATOM   2363  C   SER A 159     114.527 117.485 105.454  1.00  6.15              
ATOM   2364  O   SER A 159     113.336 117.765 105.344  1.00  6.15              
ATOM   2365  N   LYS A 160     115.382 118.358 106.000  1.00  6.12              
ATOM   2366  H   LYS A 160     116.340 118.033 106.095  1.00  6.12              
ATOM   2367  CA  LYS A 160     115.072 119.783 106.240  1.00  6.12              
ATOM   2368  HA  LYS A 160     114.123 119.821 106.779  1.00  6.12              
ATOM   2369  CB  LYS A 160     116.176 120.385 107.133  1.00  6.12              
ATOM   2370  HB1 LYS A 160     117.015 120.700 106.509  1.00  6.12              
ATOM   2371  HB2 LYS A 160     116.534 119.619 107.823  1.00  6.12              
ATOM   2372  CG  LYS A 160     115.670 121.569 107.975  1.00  6.12              
ATOM   2373  HG1 LYS A 160     114.862 121.224 108.622  1.00  6.12              
ATOM   2374  HG2 LYS A 160     115.283 122.353 107.326  1.00  6.12              
ATOM   2375  CD  LYS A 160     116.787 122.167 108.839  1.00  6.12              
ATOM   2376  HD1 LYS A 160     117.593 122.513 108.188  1.00  6.12              
ATOM   2377  HD2 LYS A 160     117.171 121.402 109.515  1.00  6.12              
ATOM   2378  CE  LYS A 160     116.224 123.345 109.644  1.00  6.12              
ATOM   2379  HE1 LYS A 160     115.433 122.970 110.303  1.00  6.12              
ATOM   2380  HE2 LYS A 160     115.766 124.053 108.945  1.00  6.12              
ATOM   2381  NZ  LYS A 160     117.277 124.023 110.440  1.00  6.12              
ATOM   2382  HZ1 LYS A 160     116.879 124.795 110.961  1.00  6.12              
ATOM   2383  HZ2 LYS A 160     117.700 123.379 111.095  1.00  6.12              
ATOM   2384  HZ3 LYS A 160     117.998 124.389 109.830  1.00  6.12              
ATOM   2385  C   LYS A 160     114.848 120.590 104.944  1.00  6.12              
ATOM   2386  O   LYS A 160     114.673 121.805 104.986  1.00  6.12              
ATOM   2387  N   ALA A 161     114.843 119.910 103.801  1.00  6.14              
ATOM   2388  H   ALA A 161     114.935 118.908 103.870  1.00  6.14              
ATOM   2389  CA  ALA A 161     114.360 120.394 102.526  1.00  6.14              
ATOM   2390  HA  ALA A 161     113.852 121.349 102.671  1.00  6.14              
ATOM   2391  CB  ALA A 161     115.548 120.615 101.583  1.00  6.14              
ATOM   2392  HB1 ALA A 161     115.197 120.998 100.624  1.00  6.14              
ATOM   2393  HB2 ALA A 161     116.238 121.338 102.020  1.00  6.14              
ATOM   2394  HB3 ALA A 161     116.071 119.672 101.418  1.00  6.14              
ATOM   2395  C   ALA A 161     113.347 119.384 101.966  1.00  6.14              
ATOM   2396  O   ALA A 161     113.455 118.169 102.149  1.00  6.14              
ATOM   2397  N   THR A 162     112.377 119.922 101.235  1.00  5.95              
ATOM   2398  H   THR A 162     112.368 120.923 101.118  1.00  5.95              
ATOM   2399  CA  THR A 162     111.337 119.201 100.502  1.00  5.95              
ATOM   2400  HA  THR A 162     111.526 118.129 100.520  1.00  5.95              
ATOM   2401  CB  THR A 162     109.941 119.480 101.107  1.00  5.95              
ATOM   2402  HB  THR A 162     109.177 119.118 100.418  1.00  5.95              
ATOM   2403  CG2 THR A 162     109.750 118.770 102.443  1.00  5.95              
ATOM   2404 1HG2 THR A 162     108.743 118.953 102.821  1.00  5.95              
ATOM   2405 2HG2 THR A 162     109.889 117.696 102.317  1.00  5.95              
ATOM   2406 3HG2 THR A 162     110.476 119.134 103.172  1.00  5.95              
ATOM   2407  OG1 THR A 162     109.729 120.862 101.341  1.00  5.95              
ATOM   2408  HG1 THR A 162     108.873 120.938 101.806  1.00  5.95              
ATOM   2409  C   THR A 162     111.365 119.689  99.070  1.00  5.95              
ATOM   2410  O   THR A 162     111.691 120.844  98.836  1.00  5.95              
ATOM   2411  N   ASN A 163     111.043 118.845  98.095  1.00  6.00              
ATOM   2412  H   ASN A 163     110.782 117.903  98.331  1.00  6.00              
ATOM   2413  CA  ASN A 163     110.622 119.344  96.787  1.00  6.00              
ATOM   2414  HA  ASN A 163     111.346 120.075  96.424  1.00  6.00              
ATOM   2415  CB  ASN A 163     110.624 118.124  95.845  1.00  6.00              
ATOM   2416  HB1 ASN A 163     110.036 117.330  96.306  1.00  6.00              
ATOM   2417  HB2 ASN A 163     111.649 117.773  95.734  1.00  6.00              
ATOM   2418  CG  ASN A 163     110.058 118.311  94.446  1.00  6.00              
ATOM   2419  OD1 ASN A 163     109.509 117.381  93.891  1.00  6.00              
ATOM   2420  ND2 ASN A 163     110.216 119.440  93.793  1.00  6.00              
ATOM   2421 1HD2 ASN A 163     110.685 120.244  94.175  1.00  6.00              
ATOM   2422 2HD2 ASN A 163     109.745 119.481  92.903  1.00  6.00              
ATOM   2423  C   ASN A 163     109.292 120.005  96.941  1.00  6.00              
ATOM   2424  O   ASN A 163     108.413 119.465  97.618  1.00  6.00              
ATOM   2425  N   VAL A 164     109.166 121.186  96.351  1.00  5.97              
ATOM   2426  H   VAL A 164     109.890 121.566  95.758  1.00  5.97              
ATOM   2427  CA  VAL A 164     107.860 121.795  96.417  1.00  5.97              
ATOM   2428  HA  VAL A 164     107.543 121.699  97.448  1.00  5.97              
ATOM   2429  CB  VAL A 164     107.764 123.234  96.042  1.00  5.97              
ATOM   2430  HB  VAL A 164     106.724 123.557  96.094  1.00  5.97              
ATOM   2431  CG1 VAL A 164     108.476 123.831  97.261  1.00  5.97              
ATOM   2432 1HG1 VAL A 164     109.533 123.883  97.105  1.00  5.97              
ATOM   2433 2HG1 VAL A 164     108.029 124.764  97.517  1.00  5.97              
ATOM   2434 3HG1 VAL A 164     108.336 123.255  98.172  1.00  5.97              
ATOM   2435  CG2 VAL A 164     108.241 123.389  94.579  1.00  5.97              
ATOM   2436 1HG2 VAL A 164     107.736 122.670  93.934  1.00  5.97              
ATOM   2437 2HG2 VAL A 164     107.953 124.360  94.184  1.00  5.97              
ATOM   2438 3HG2 VAL A 164     109.307 123.226  94.485  1.00  5.97              
ATOM   2439  C   VAL A 164     106.842 120.988  95.677  1.00  5.97              
ATOM   2440  O   VAL A 164     107.131 120.244  94.740  1.00  5.97              
ATOM   2441  N   CYS A 165     105.620 121.234  96.093  1.00  5.88              
ATOM   2442  H   CYS A 165     105.460 121.862  96.867  1.00  5.88              
ATOM   2443  CA  CYS A 165     104.517 120.818  95.321  1.00  5.88              
ATOM   2444  HA  CYS A 165     104.847 120.184  94.498  1.00  5.88              
ATOM   2445  CB  CYS A 165     103.606 119.946  96.192  1.00  5.88              
ATOM   2446  HB1 CYS A 165     102.995 120.562  96.856  1.00  5.88              
ATOM   2447  HB2 CYS A 165     104.214 119.269  96.796  1.00  5.88              
ATOM   2448  SG  CYS A 165     102.556 118.952  95.098  1.00  5.88              
ATOM   2449  HG  CYS A 165     101.776 119.954  94.651  1.00  5.88              
ATOM   2450  C   CYS A 165     103.797 122.011  94.717  1.00  5.88              
ATOM   2451  O   CYS A 165     103.350 122.920  95.418  1.00  5.88              
ATOM   2452  N   THR A 166     103.677 121.981  93.396  1.00  5.77              
ATOM   2453  H   THR A 166     104.168 121.271  92.872  1.00  5.77              
ATOM   2454  CA  THR A 166     102.698 122.772  92.660  1.00  5.77              
ATOM   2455  HA  THR A 166     102.872 123.823  92.888  1.00  5.77              
ATOM   2456  CB  THR A 166     102.851 122.562  91.138  1.00  5.77              
ATOM   2457  HB  THR A 166     102.249 121.710  90.822  1.00  5.77              
ATOM   2458  CG2 THR A 166     102.461 123.791  90.316  1.00  5.77              
ATOM   2459 1HG2 THR A 166     102.624 123.588  89.257  1.00  5.77              
ATOM   2460 2HG2 THR A 166     101.407 124.026  90.448  1.00  5.77              
ATOM   2461 3HG2 THR A 166     103.066 124.647  90.615  1.00  5.77              
ATOM   2462  OG1 THR A 166     104.197 122.307  90.801  1.00  5.77              
ATOM   2463  HG1 THR A 166     104.218 122.075  89.868  1.00  5.77              
ATOM   2464  C   THR A 166     101.280 122.411  93.088  1.00  5.77              
ATOM   2465  O   THR A 166     101.047 121.347  93.663  1.00  5.77              
ATOM   2466  N   ARG A 167     100.301 123.249  92.741  1.00  5.43              
ATOM   2467  H   ARG A 167     100.549 124.078  92.223  1.00  5.43              
ATOM   2468  CA  ARG A 167      98.915 122.783  92.654  1.00  5.43              
ATOM   2469  HA  ARG A 167      98.791 121.982  93.380  1.00  5.43              
ATOM   2470  CB  ARG A 167      97.913 123.897  93.007  1.00  5.43              
ATOM   2471  HB1 ARG A 167      97.862 123.907  94.092  1.00  5.43              
ATOM   2472  HB2 ARG A 167      96.929 123.617  92.625  1.00  5.43              
ATOM   2473  CG  ARG A 167      98.208 125.338  92.565  1.00  5.43              
ATOM   2474  HG1 ARG A 167      98.360 125.365  91.486  1.00  5.43              
ATOM   2475  HG2 ARG A 167      99.116 125.687  93.058  1.00  5.43              
ATOM   2476  CD  ARG A 167      97.041 126.281  92.934  1.00  5.43              
ATOM   2477  HD1 ARG A 167      96.242 126.120  92.206  1.00  5.43              
ATOM   2478  HD2 ARG A 167      97.368 127.318  92.836  1.00  5.43              
ATOM   2479  NE  ARG A 167      96.478 126.047  94.288  1.00  5.43              
ATOM   2480  HE  ARG A 167      95.569 125.621  94.319  1.00  5.43              
ATOM   2481  CZ  ARG A 167      97.053 126.229  95.466  1.00  5.43              
ATOM   2482  NH1 ARG A 167      98.221 126.773  95.585  1.00  5.43              
ATOM   2483 1HH1 ARG A 167      98.718 127.097  94.784  1.00  5.43              
ATOM   2484 2HH1 ARG A 167      98.689 126.736  96.490  1.00  5.43              
ATOM   2485  NH2 ARG A 167      96.454 125.849  96.551  1.00  5.43              
ATOM   2486 1HH2 ARG A 167      95.573 125.380  96.559  1.00  5.43              
ATOM   2487 2HH2 ARG A 167      96.957 125.892  97.443  1.00  5.43              
ATOM   2488  C   ARG A 167      98.641 122.129  91.296  1.00  5.43              
ATOM   2489  O   ARG A 167      99.245 122.522  90.299  1.00  5.43              
ATOM   2490  N   PHE A 168      97.746 121.146  91.264  1.00  5.46              
ATOM   2491  H   PHE A 168      97.211 120.960  92.107  1.00  5.46              
ATOM   2492  CA  PHE A 168      97.465 120.309  90.090  1.00  5.46              
ATOM   2493  HA  PHE A 168      97.871 120.781  89.194  1.00  5.46              
ATOM   2494  CB  PHE A 168      98.127 118.930  90.260  1.00  5.46              
ATOM   2495  HB1 PHE A 168      97.774 118.277  89.460  1.00  5.46              
ATOM   2496  HB2 PHE A 168      97.789 118.488  91.199  1.00  5.46              
ATOM   2497  CG  PHE A 168      99.648 118.932  90.233  1.00  5.46              
ATOM   2498  CD1 PHE A 168     100.383 119.124  91.419  1.00  5.46              
ATOM   2499  HD1 PHE A 168      99.867 119.283  92.353  1.00  5.46              
ATOM   2500  CE1 PHE A 168     101.791 119.100  91.392  1.00  5.46              
ATOM   2501  HE1 PHE A 168     102.354 119.248  92.300  1.00  5.46              
ATOM   2502  CZ  PHE A 168     102.470 118.879  90.183  1.00  5.46              
ATOM   2503  HZ  PHE A 168     103.551 118.843  90.172  1.00  5.46              
ATOM   2504  CE2 PHE A 168     101.741 118.686  88.998  1.00  5.46              
ATOM   2505  HE2 PHE A 168     102.263 118.505  88.070  1.00  5.46              
ATOM   2506  CD2 PHE A 168     100.334 118.713  89.023  1.00  5.46              
ATOM   2507  HD2 PHE A 168      99.779 118.548  88.111  1.00  5.46              
ATOM   2508  C   PHE A 168      95.948 120.167  89.913  1.00  5.46              
ATOM   2509  O   PHE A 168      95.205 120.062  90.886  1.00  5.46              
ATOM   2510  N   GLU A 169      95.513 120.163  88.656  1.00  5.57              
ATOM   2511  H   GLU A 169      96.185 120.280  87.917  1.00  5.57              
ATOM   2512  CA  GLU A 169      94.100 120.081  88.252  1.00  5.57              
ATOM   2513  HA  GLU A 169      93.451 120.071  89.129  1.00  5.57              
ATOM   2514  CB  GLU A 169      93.757 121.316  87.393  1.00  5.57              
ATOM   2515  HB1 GLU A 169      92.734 121.227  87.027  1.00  5.57              
ATOM   2516  HB2 GLU A 169      94.413 121.320  86.521  1.00  5.57              
ATOM   2517  CG  GLU A 169      93.908 122.675  88.110  1.00  5.57              
ATOM   2518  HG1 GLU A 169      93.725 123.465  87.378  1.00  5.57              
ATOM   2519  HG2 GLU A 169      94.936 122.791  88.461  1.00  5.57              
ATOM   2520  CD  GLU A 169      92.935 122.862  89.284  1.00  5.57              
ATOM   2521  OE1 GLU A 169      91.913 122.147  89.356  1.00  5.57              
ATOM   2522  OE2 GLU A 169      93.176 123.715  90.168  1.00  5.57              
ATOM   2523  C   GLU A 169      93.799 118.780  87.475  1.00  5.57              
ATOM   2524  O   GLU A 169      92.658 118.498  87.124  1.00  5.57              
ATOM   2525  N   ASP A 170      94.836 117.979  87.217  1.00  5.61              
ATOM   2526  H   ASP A 170      95.722 118.267  87.589  1.00  5.61              
ATOM   2527  CA  ASP A 170      94.770 116.591  86.758  1.00  5.61              
ATOM   2528  HA  ASP A 170      94.161 116.525  85.856  1.00  5.61              
ATOM   2529  CB  ASP A 170      96.231 116.190  86.415  1.00  5.61              
ATOM   2530  HB1 ASP A 170      96.850 116.344  87.303  1.00  5.61              
ATOM   2531  HB2 ASP A 170      96.602 116.857  85.636  1.00  5.61              
ATOM   2532  CG  ASP A 170      96.415 114.742  85.933  1.00  5.61              
ATOM   2533  OD1 ASP A 170      95.570 114.312  85.119  1.00  5.61              
ATOM   2534  OD2 ASP A 170      97.338 114.061  86.440  1.00  5.61              
ATOM   2535  C   ASP A 170      94.176 115.639  87.824  1.00  5.61              
ATOM   2536  O   ASP A 170      93.981 115.997  88.988  1.00  5.61              
ATOM   2537  N   SER A 171      93.981 114.371  87.463  1.00  5.53              
ATOM   2538  H   SER A 171      94.210 114.121  86.501  1.00  5.53              
ATOM   2539  CA  SER A 171      93.820 113.283  88.425  1.00  5.53              
ATOM   2540  HA  SER A 171      93.966 113.682  89.425  1.00  5.53              
ATOM   2541  CB  SER A 171      92.383 112.741  88.425  1.00  5.53              
ATOM   2542  HB1 SER A 171      91.691 113.562  88.616  1.00  5.53              
ATOM   2543  HB2 SER A 171      92.288 112.017  89.234  1.00  5.53              
ATOM   2544  OG  SER A 171      92.028 112.108  87.212  1.00  5.53              
ATOM   2545  HG  SER A 171      92.852 111.816  86.783  1.00  5.53              
ATOM   2546  C   SER A 171      94.859 112.182  88.164  1.00  5.53              
ATOM   2547  O   SER A 171      94.694 111.388  87.232  1.00  5.53              
ATOM   2548  N   PRO A 172      95.934 112.116  88.968  1.00  5.51              
ATOM   2549  CD  PRO A 172      96.106 112.795  90.240  1.00  5.51              
ATOM   2550  HD1 PRO A 172      95.237 112.667  90.887  1.00  5.51              
ATOM   2551  HD2 PRO A 172      96.301 113.855  90.064  1.00  5.51              
ATOM   2552  CG  PRO A 172      97.324 112.142  90.874  1.00  5.51              
ATOM   2553  HG1 PRO A 172      97.026 111.224  91.382  1.00  5.51              
ATOM   2554  HG2 PRO A 172      97.811 112.825  91.565  1.00  5.51              
ATOM   2555  CB  PRO A 172      98.195 111.808  89.664  1.00  5.51              
ATOM   2556  HB1 PRO A 172      98.872 110.978  89.872  1.00  5.51              
ATOM   2557  HB2 PRO A 172      98.763 112.694  89.374  1.00  5.51              
ATOM   2558  CA  PRO A 172      97.180 111.477  88.561  1.00  5.51              
ATOM   2559  HA  PRO A 172      97.520 111.943  87.636  1.00  5.51              
ATOM   2560  C   PRO A 172      97.052 109.986  88.311  1.00  5.51              
ATOM   2561  O   PRO A 172      96.563 109.265  89.168  1.00  5.51              
ATOM   2562  N   SER A 173      97.565 109.494  87.178  1.00  5.57              
ATOM   2563  H   SER A 173      97.917 110.175  86.518  1.00  5.57              
ATOM   2564  CA  SER A 173      97.347 108.115  86.698  1.00  5.57              
ATOM   2565  HA  SER A 173      96.265 107.984  86.733  1.00  5.57              
ATOM   2566  CB  SER A 173      97.748 107.985  85.222  1.00  5.57              
ATOM   2567  HB1 SER A 173      98.778 107.635  85.141  1.00  5.57              
ATOM   2568  HB2 SER A 173      97.673 108.963  84.743  1.00  5.57              
ATOM   2569  OG  SER A 173      96.866 107.097  84.544  1.00  5.57              
ATOM   2570  HG  SER A 173      97.047 107.194  83.600  1.00  5.57              
ATOM   2571  C   SER A 173      97.914 106.962  87.567  1.00  5.57              
ATOM   2572  O   SER A 173      97.839 105.805  87.159  1.00  5.57              
ATOM   2573  N   TYR A 174      98.417 107.210  88.779  1.00  5.46              
ATOM   2574  H   TYR A 174      98.436 108.170  89.087  1.00  5.46              
ATOM   2575  CA  TYR A 174      98.585 106.152  89.787  1.00  5.46              
ATOM   2576  HA  TYR A 174      98.922 105.241  89.291  1.00  5.46              
ATOM   2577  CB  TYR A 174      99.676 106.564  90.785  1.00  5.46              
ATOM   2578  HB1 TYR A 174      99.294 107.362  91.424  1.00  5.46              
ATOM   2579  HB2 TYR A 174     100.518 106.975  90.226  1.00  5.46              
ATOM   2580  CG  TYR A 174     100.226 105.436  91.648  1.00  5.46              
ATOM   2581  CD1 TYR A 174     100.993 104.411  91.056  1.00  5.46              
ATOM   2582  HD1 TYR A 174     101.141 104.394  89.985  1.00  5.46              
ATOM   2583  CE1 TYR A 174     101.655 103.460  91.859  1.00  5.46              
ATOM   2584  HE1 TYR A 174     102.302 102.724  91.407  1.00  5.46              
ATOM   2585  CZ  TYR A 174     101.562 103.531  93.264  1.00  5.46              
ATOM   2586  OH  TYR A 174     102.281 102.671  94.044  1.00  5.46              
ATOM   2587  HH  TYR A 174     102.219 102.950  94.961  1.00  5.46              
ATOM   2588  CE2 TYR A 174     100.749 104.526  93.854  1.00  5.46              
ATOM   2589  HE2 TYR A 174     100.700 104.611  94.927  1.00  5.46              
ATOM   2590  CD2 TYR A 174     100.080 105.472  93.049  1.00  5.46              
ATOM   2591  HD2 TYR A 174      99.520 106.270  93.517  1.00  5.46              
ATOM   2592  C   TYR A 174      97.279 105.806  90.522  1.00  5.46              
ATOM   2593  O   TYR A 174      97.069 104.653  90.880  1.00  5.46              
ATOM   2594  N   VAL A 175      96.364 106.770  90.674  1.00  5.40              
ATOM   2595  H   VAL A 175      96.593 107.691  90.315  1.00  5.40              
ATOM   2596  CA  VAL A 175      94.949 106.529  90.989  1.00  5.40              
ATOM   2597  HA  VAL A 175      94.866 106.078  91.979  1.00  5.40              
ATOM   2598  CB  VAL A 175      94.135 107.847  90.946  1.00  5.40              
ATOM   2599  HB  VAL A 175      94.291 108.333  89.984  1.00  5.40              
ATOM   2600  CG1 VAL A 175      92.624 107.614  91.081  1.00  5.40              
ATOM   2601 1HG1 VAL A 175      92.102 108.564  91.192  1.00  5.40              
ATOM   2602 2HG1 VAL A 175      92.236 107.136  90.180  1.00  5.40              
ATOM   2603 3HG1 VAL A 175      92.402 106.977  91.934  1.00  5.40              
ATOM   2604  CG2 VAL A 175      94.608 108.817  92.039  1.00  5.40              
ATOM   2605 1HG2 VAL A 175      93.936 109.674  92.102  1.00  5.40              
ATOM   2606 2HG2 VAL A 175      94.669 108.312  92.998  1.00  5.40              
ATOM   2607 3HG2 VAL A 175      95.601 109.189  91.782  1.00  5.40              
ATOM   2608  C   VAL A 175      94.386 105.569  89.950  1.00  5.40              
ATOM   2609  O   VAL A 175      94.414 105.867  88.745  1.00  5.40              
ATOM   2610  N   LYS A 176      93.849 104.434  90.405  1.00  5.59              
ATOM   2611  H   LYS A 176      93.989 104.185  91.383  1.00  5.59              
ATOM   2612  CA  LYS A 176      93.123 103.498  89.533  1.00  5.59              
ATOM   2613  HA  LYS A 176      92.831 104.039  88.638  1.00  5.59              
ATOM   2614  CB  LYS A 176      94.028 102.309  89.137  1.00  5.59              
ATOM   2615  HB1 LYS A 176      93.420 101.478  88.776  1.00  5.59              
ATOM   2616  HB2 LYS A 176      94.569 101.962  90.020  1.00  5.59              
ATOM   2617  CG  LYS A 176      95.039 102.675  88.031  1.00  5.59              
ATOM   2618  HG1 LYS A 176      95.758 101.862  87.929  1.00  5.59              
ATOM   2619  HG2 LYS A 176      95.595 103.560  88.335  1.00  5.59              
ATOM   2620  CD  LYS A 176      94.359 102.896  86.661  1.00  5.59              
ATOM   2621  HD1 LYS A 176      93.392 103.382  86.779  1.00  5.59              
ATOM   2622  HD2 LYS A 176      94.164 101.918  86.218  1.00  5.59              
ATOM   2623  CE  LYS A 176      95.178 103.733  85.668  1.00  5.59              
ATOM   2624  HE1 LYS A 176      94.626 103.767  84.725  1.00  5.59              
ATOM   2625  HE2 LYS A 176      96.136 103.239  85.485  1.00  5.59              
ATOM   2626  NZ  LYS A 176      95.405 105.114  86.159  1.00  5.59              
ATOM   2627  HZ1 LYS A 176      95.662 105.761  85.418  1.00  5.59              
ATOM   2628  HZ2 LYS A 176      94.626 105.473  86.703  1.00  5.59              
ATOM   2629  HZ3 LYS A 176      96.202 105.123  86.789  1.00  5.59              
ATOM   2630  C   LYS A 176      91.753 103.081  90.082  1.00  5.59              
ATOM   2631  O   LYS A 176      91.084 102.264  89.451  1.00  5.59              
ATOM   2632  N   TRP A 177      91.261 103.759  91.128  1.00  5.73              
ATOM   2633  H   TRP A 177      91.860 104.441  91.559  1.00  5.73              
ATOM   2634  CA  TRP A 177      89.813 103.975  91.186  1.00  5.73              
ATOM   2635  HA  TRP A 177      89.357 103.023  90.923  1.00  5.73              
ATOM   2636  CB  TRP A 177      89.256 104.307  92.578  1.00  5.73              
ATOM   2637  HB1 TRP A 177      89.555 105.321  92.838  1.00  5.73              
ATOM   2638  HB2 TRP A 177      89.664 103.614  93.304  1.00  5.73              
ATOM   2639  CG  TRP A 177      87.763 104.160  92.698  1.00  5.73              
ATOM   2640  CD1 TRP A 177      86.904 105.151  93.022  1.00  5.73              
ATOM   2641  HD1 TRP A 177      87.200 106.169  93.248  1.00  5.73              
ATOM   2642  NE1 TRP A 177      85.606 104.684  92.969  1.00  5.73              
ATOM   2643  HE1 TRP A 177      84.802 105.263  93.167  1.00  5.73              
ATOM   2644  CE2 TRP A 177      85.555 103.373  92.551  1.00  5.73              
ATOM   2645  CZ2 TRP A 177      84.490 102.501  92.282  1.00  5.73              
ATOM   2646  HZ2 TRP A 177      83.471 102.825  92.431  1.00  5.73              
ATOM   2647  CH2 TRP A 177      84.768 101.229  91.754  1.00  5.73              
ATOM   2648  HH2 TRP A 177      83.959 100.559  91.497  1.00  5.73              
ATOM   2649  CZ3 TRP A 177      86.100 100.842  91.524  1.00  5.73              
ATOM   2650  HZ3 TRP A 177      86.313  99.870  91.099  1.00  5.73              
ATOM   2651  CE3 TRP A 177      87.164 101.715  91.833  1.00  5.73              
ATOM   2652  HE3 TRP A 177      88.181 101.395  91.649  1.00  5.73              
ATOM   2653  CD2 TRP A 177      86.922 103.008  92.354  1.00  5.73              
ATOM   2654  C   TRP A 177      89.331 104.952  90.093  1.00  5.73              
ATOM   2655  O   TRP A 177      90.132 105.552  89.372  1.00  5.73              
ATOM   2656  N   GLY A 178      88.009 105.081  89.962  1.00  5.44              
ATOM   2657  H   GLY A 178      87.432 104.615  90.648  1.00  5.44              
ATOM   2658  CA  GLY A 178      87.344 105.929  88.982  1.00  5.44              
ATOM   2659  HA1 GLY A 178      86.340 105.542  88.812  1.00  5.44              
ATOM   2660  HA2 GLY A 178      87.888 105.876  88.037  1.00  5.44              
ATOM   2661  C   GLY A 178      87.228 107.405  89.381  1.00  5.44              
ATOM   2662  O   GLY A 178      87.769 107.796  90.414  1.00  5.44              
ATOM   2663  N   LYS A 179      86.523 108.229  88.571  1.00  5.31              
ATOM   2664  H   LYS A 179      86.093 107.825  87.753  1.00  5.31              
ATOM   2665  CA  LYS A 179      86.547 109.709  88.689  1.00  5.31              
ATOM   2666  HA  LYS A 179      87.527 109.983  88.294  1.00  5.31              
ATOM   2667  CB  LYS A 179      85.550 110.496  87.793  1.00  5.31              
ATOM   2668  HB1 LYS A 179      84.528 110.174  88.001  1.00  5.31              
ATOM   2669  HB2 LYS A 179      85.781 110.304  86.744  1.00  5.31              
ATOM   2670  CG  LYS A 179      85.683 112.022  88.087  1.00  5.31              
ATOM   2671  HG1 LYS A 179      86.744 112.269  88.145  1.00  5.31              
ATOM   2672  HG2 LYS A 179      85.232 112.212  89.061  1.00  5.31              
ATOM   2673  CD  LYS A 179      85.045 113.031  87.120  1.00  5.31              
ATOM   2674  HD1 LYS A 179      84.060 112.660  86.830  1.00  5.31              
ATOM   2675  HD2 LYS A 179      85.656 113.113  86.220  1.00  5.31              
ATOM   2676  CE  LYS A 179      84.858 114.431  87.766  1.00  5.31              
ATOM   2677  HE1 LYS A 179      84.203 114.327  88.635  1.00  5.31              
ATOM   2678  HE2 LYS A 179      84.338 115.078  87.055  1.00  5.31              
ATOM   2679  NZ  LYS A 179      86.113 115.109  88.198  1.00  5.31              
ATOM   2680  HZ1 LYS A 179      85.912 116.029  88.616  1.00  5.31              
ATOM   2681  HZ2 LYS A 179      86.612 114.595  88.920  1.00  5.31              
ATOM   2682  HZ3 LYS A 179      86.741 115.306  87.434  1.00  5.31              
ATOM   2683  C   LYS A 179      86.541 110.248  90.128  1.00  5.31              
ATOM   2684  O   LYS A 179      85.509 110.315  90.795  1.00  5.31              
ATOM   2685  N   LEU A 180      87.706 110.762  90.514  1.00  5.19              
ATOM   2686  H   LEU A 180      88.504 110.562  89.932  1.00  5.19              
ATOM   2687  CA  LEU A 180      87.906 111.681  91.621  1.00  5.19              
ATOM   2688  HA  LEU A 180      87.588 111.181  92.537  1.00  5.19              
ATOM   2689  CB  LEU A 180      89.434 111.925  91.685  1.00  5.19              
ATOM   2690  HB1 LEU A 180      89.743 112.356  90.730  1.00  5.19              
ATOM   2691  HB2 LEU A 180      89.933 110.960  91.785  1.00  5.19              
ATOM   2692  CG  LEU A 180      89.967 112.847  92.796  1.00  5.19              
ATOM   2693  HG  LEU A 180      89.486 113.812  92.694  1.00  5.19              
ATOM   2694  CD1 LEU A 180      89.692 112.348  94.207  1.00  5.19              
ATOM   2695 1HD1 LEU A 180      89.998 113.114  94.918  1.00  5.19              
ATOM   2696 2HD1 LEU A 180      88.634 112.140  94.328  1.00  5.19              
ATOM   2697 3HD1 LEU A 180      90.260 111.450  94.417  1.00  5.19              
ATOM   2698  CD2 LEU A 180      91.486 113.009  92.667  1.00  5.19              
ATOM   2699 1HD2 LEU A 180      91.838 113.746  93.389  1.00  5.19              
ATOM   2700 2HD2 LEU A 180      91.990 112.061  92.851  1.00  5.19              
ATOM   2701 3HD2 LEU A 180      91.744 113.362  91.668  1.00  5.19              
ATOM   2702  C   LEU A 180      87.076 112.960  91.452  1.00  5.19              
ATOM   2703  O   LEU A 180      87.108 113.603  90.400  1.00  5.19              
ATOM   2704  N   ARG A 181      86.299 113.315  92.475  1.00  5.27              
ATOM   2705  H   ARG A 181      86.335 112.751  93.318  1.00  5.27              
ATOM   2706  CA  ARG A 181      85.398 114.479  92.458  1.00  5.27              
ATOM   2707  HA  ARG A 181      84.956 114.600  91.467  1.00  5.27              
ATOM   2708  CB  ARG A 181      84.288 114.210  93.496  1.00  5.27              
ATOM   2709  HB1 ARG A 181      83.721 115.127  93.664  1.00  5.27              
ATOM   2710  HB2 ARG A 181      84.761 113.943  94.443  1.00  5.27              
ATOM   2711  CG  ARG A 181      83.296 113.102  93.076  1.00  5.27              
ATOM   2712  HG1 ARG A 181      83.731 112.463  92.307  1.00  5.27              
ATOM   2713  HG2 ARG A 181      82.413 113.583  92.650  1.00  5.27              
ATOM   2714  CD  ARG A 181      82.879 112.212  94.262  1.00  5.27              
ATOM   2715  HD1 ARG A 181      82.894 112.803  95.178  1.00  5.27              
ATOM   2716  HD2 ARG A 181      83.627 111.424  94.382  1.00  5.27              
ATOM   2717  NE  ARG A 181      81.541 111.602  94.071  1.00  5.27              
ATOM   2718  HE  ARG A 181      81.478 110.793  93.475  1.00  5.27              
ATOM   2719  CZ  ARG A 181      80.404 112.025  94.611  1.00  5.27              
ATOM   2720  NH1 ARG A 181      80.370 113.053  95.396  1.00  5.27              
ATOM   2721 1HH1 ARG A 181      81.102 113.729  95.320  1.00  5.27              
ATOM   2722 2HH1 ARG A 181      79.438 113.453  95.565  1.00  5.27              
ATOM   2723  NH2 ARG A 181      79.251 111.484  94.356  1.00  5.27              
ATOM   2724 1HH2 ARG A 181      79.130 110.752  93.686  1.00  5.27              
ATOM   2725 2HH2 ARG A 181      78.438 112.009  94.695  1.00  5.27              
ATOM   2726  C   ARG A 181      86.127 115.770  92.798  1.00  5.27              
ATOM   2727  O   ARG A 181      87.056 115.759  93.585  1.00  5.27              
ATOM   2728  N   ASP A 182      85.705 116.905  92.264  1.00  5.28              
ATOM   2729  H   ASP A 182      84.982 116.855  91.552  1.00  5.28              
ATOM   2730  CA  ASP A 182      86.595 118.075  92.184  1.00  5.28              
ATOM   2731  HA  ASP A 182      87.577 117.703  91.887  1.00  5.28              
ATOM   2732  CB  ASP A 182      86.128 118.919  90.990  1.00  5.28              
ATOM   2733  HB1 ASP A 182      86.858 119.704  90.787  1.00  5.28              
ATOM   2734  HB2 ASP A 182      85.161 119.374  91.214  1.00  5.28              
ATOM   2735  CG  ASP A 182      86.007 117.972  89.774  1.00  5.28              
ATOM   2736  OD1 ASP A 182      84.917 117.383  89.584  1.00  5.28              
ATOM   2737  OD2 ASP A 182      87.033 117.572  89.191  1.00  5.28              
ATOM   2738  C   ASP A 182      86.836 118.762  93.550  1.00  5.28              
ATOM   2739  O   ASP A 182      87.925 119.302  93.798  1.00  5.28              
ATOM   2740  N   TYR A 183      85.910 118.556  94.504  1.00  5.14              
ATOM   2741  H   TYR A 183      85.056 118.100  94.224  1.00  5.14              
ATOM   2742  CA  TYR A 183      86.112 118.807  95.943  1.00  5.14              
ATOM   2743  HA  TYR A 183      86.390 119.857  96.040  1.00  5.14              
ATOM   2744  CB  TYR A 183      84.803 118.622  96.739  1.00  5.14              
ATOM   2745  HB1 TYR A 183      84.036 119.248  96.279  1.00  5.14              
ATOM   2746  HB2 TYR A 183      84.967 119.031  97.735  1.00  5.14              
ATOM   2747  CG  TYR A 183      84.242 117.212  96.916  1.00  5.14              
ATOM   2748  CD1 TYR A 183      84.765 116.346  97.902  1.00  5.14              
ATOM   2749  HD1 TYR A 183      85.609 116.652  98.506  1.00  5.14              
ATOM   2750  CE1 TYR A 183      84.175 115.085  98.130  1.00  5.14              
ATOM   2751  HE1 TYR A 183      84.573 114.425  98.887  1.00  5.14              
ATOM   2752  CZ  TYR A 183      83.011 114.707  97.430  1.00  5.14              
ATOM   2753  OH  TYR A 183      82.399 113.526  97.729  1.00  5.14              
ATOM   2754  HH  TYR A 183      81.515 113.454  97.351  1.00  5.14              
ATOM   2755  CE2 TYR A 183      82.471 115.582  96.459  1.00  5.14              
ATOM   2756  HE2 TYR A 183      81.544 115.352  95.956  1.00  5.14              
ATOM   2757  CD2 TYR A 183      83.102 116.813  96.190  1.00  5.14              
ATOM   2758  HD2 TYR A 183      82.659 117.480  95.466  1.00  5.14              
ATOM   2759  C   TYR A 183      87.281 117.998  96.561  1.00  5.14              
ATOM   2760  O   TYR A 183      88.071 118.525  97.364  1.00  5.14              
ATOM   2761  N   GLN A 184      87.334 116.727  96.158  1.00  5.11              
ATOM   2762  H   GLN A 184      86.657 116.476  95.450  1.00  5.11              
ATOM   2763  CA  GLN A 184      88.206 115.619  96.568  1.00  5.11              
ATOM   2764  HA  GLN A 184      88.325 115.654  97.651  1.00  5.11              
ATOM   2765  CB  GLN A 184      87.462 114.334  96.169  1.00  5.11              
ATOM   2766  HB1 GLN A 184      87.741 114.063  95.155  1.00  5.11              
ATOM   2767  HB2 GLN A 184      86.390 114.537  96.168  1.00  5.11              
ATOM   2768  CG  GLN A 184      87.659 113.112  97.060  1.00  5.11              
ATOM   2769  HG1 GLN A 184      87.460 113.395  98.093  1.00  5.11              
ATOM   2770  HG2 GLN A 184      88.678 112.736  96.981  1.00  5.11              
ATOM   2771  CD  GLN A 184      86.672 112.022  96.641  1.00  5.11              
ATOM   2772  OE1 GLN A 184      86.399 111.785  95.471  1.00  5.11              
ATOM   2773  NE2 GLN A 184      86.059 111.347  97.583  1.00  5.11              
ATOM   2774 1HE2 GLN A 184      86.317 111.460  98.553  1.00  5.11              
ATOM   2775 2HE2 GLN A 184      85.383 110.674  97.278  1.00  5.11              
ATOM   2776  C   GLN A 184      89.629 115.719  95.919  1.00  5.11              
ATOM   2777  O   GLN A 184      90.633 115.271  96.502  1.00  5.11              
ATOM   2778  N   VAL A 185      89.717 116.403  94.759  1.00  5.19              
ATOM   2779  H   VAL A 185      88.838 116.630  94.310  1.00  5.19              
ATOM   2780  CA  VAL A 185      90.963 116.884  94.117  1.00  5.19              
ATOM   2781  HA  VAL A 185      91.713 116.094  94.158  1.00  5.19              
ATOM   2782  CB  VAL A 185      90.743 117.291  92.628  1.00  5.19              
ATOM   2783  HB  VAL A 185      90.123 118.187  92.607  1.00  5.19              
ATOM   2784  CG1 VAL A 185      92.067 117.618  91.919  1.00  5.19              
ATOM   2785 1HG1 VAL A 185      91.892 117.853  90.867  1.00  5.19              
ATOM   2786 2HG1 VAL A 185      92.555 118.483  92.367  1.00  5.19              
ATOM   2787 3HG1 VAL A 185      92.746 116.766  91.969  1.00  5.19              
ATOM   2788  CG2 VAL A 185      90.040 116.264  91.741  1.00  5.19              
ATOM   2789 1HG2 VAL A 185      89.817 116.709  90.769  1.00  5.19              
ATOM   2790 2HG2 VAL A 185      90.693 115.412  91.577  1.00  5.19              
ATOM   2791 3HG2 VAL A 185      89.105 115.943  92.184  1.00  5.19              
ATOM   2792  C   VAL A 185      91.550 118.145  94.786  1.00  5.19              
ATOM   2793  O   VAL A 185      92.738 118.194  95.143  1.00  5.19              
ATOM   2794  N   ARG A 186      90.695 119.148  95.085  1.00  5.14              
ATOM   2795  H   ARG A 186      89.742 119.053  94.756  1.00  5.14              
ATOM   2796  CA  ARG A 186      90.918 119.954  96.307  1.00  5.14              
ATOM   2797  HA  ARG A 186      91.917 120.388  96.255  1.00  5.14              
ATOM   2798  CB  ARG A 186      89.881 121.088  96.424  1.00  5.14              
ATOM   2799  HB1 ARG A 186      89.851 121.413  97.465  1.00  5.14              
ATOM   2800  HB2 ARG A 186      88.886 120.722  96.167  1.00  5.14              
ATOM   2801  CG  ARG A 186      90.237 122.323  95.565  1.00  5.14              
ATOM   2802  HG1 ARG A 186      91.283 122.287  95.255  1.00  5.14              
ATOM   2803  HG2 ARG A 186      90.123 123.204  96.198  1.00  5.14              
ATOM   2804  CD  ARG A 186      89.350 122.546  94.329  1.00  5.14              
ATOM   2805  HD1 ARG A 186      89.503 123.563  93.966  1.00  5.14              
ATOM   2806  HD2 ARG A 186      88.302 122.463  94.624  1.00  5.14              
ATOM   2807  NE  ARG A 186      89.620 121.590  93.242  1.00  5.14              
ATOM   2808  HE  ARG A 186      89.102 120.721  93.275  1.00  5.14              
ATOM   2809  CZ  ARG A 186      90.413 121.748  92.195  1.00  5.14              
ATOM   2810  NH1 ARG A 186      91.137 122.811  92.010  1.00  5.14              
ATOM   2811 1HH1 ARG A 186      91.094 123.597  92.611  1.00  5.14              
ATOM   2812 2HH1 ARG A 186      91.710 122.873  91.154  1.00  5.14              
ATOM   2813  NH2 ARG A 186      90.459 120.834  91.279  1.00  5.14              
ATOM   2814 1HH2 ARG A 186      89.825 120.063  91.253  1.00  5.14              
ATOM   2815 2HH2 ARG A 186      90.996 121.071  90.439  1.00  5.14              
ATOM   2816  C   ARG A 186      90.955 118.977  97.490  1.00  5.14              
ATOM   2817  O   ARG A 186      90.775 117.798  97.335  1.00  5.14              
ATOM   2818  N   GLY A 187      91.308 119.332  98.698  1.00  5.02              
ATOM   2819  H   GLY A 187      91.431 120.304  98.921  1.00  5.02              
ATOM   2820  CA  GLY A 187      91.764 118.270  99.628  1.00  5.02              
ATOM   2821  HA1 GLY A 187      90.970 117.528  99.736  1.00  5.02              
ATOM   2822  HA2 GLY A 187      91.898 118.711 100.612  1.00  5.02              
ATOM   2823  C   GLY A 187      93.051 117.496  99.278  1.00  5.02              
ATOM   2824  O   GLY A 187      93.982 117.618 100.068  1.00  5.02              
ATOM   2825  N   LEU A 188      93.174 116.779  98.144  1.00  5.06              
ATOM   2826  H   LEU A 188      92.371 116.682  97.523  1.00  5.06              
ATOM   2827  CA  LEU A 188      94.492 116.226  97.743  1.00  5.06              
ATOM   2828  HA  LEU A 188      94.818 115.532  98.520  1.00  5.06              
ATOM   2829  CB  LEU A 188      94.288 115.426  96.438  1.00  5.06              
ATOM   2830  HB1 LEU A 188      93.844 116.077  95.690  1.00  5.06              
ATOM   2831  HB2 LEU A 188      93.570 114.627  96.636  1.00  5.06              
ATOM   2832  CG  LEU A 188      95.555 114.810  95.819  1.00  5.06              
ATOM   2833  HG  LEU A 188      96.262 115.599  95.562  1.00  5.06              
ATOM   2834  CD1 LEU A 188      96.222 113.824  96.773  1.00  5.06              
ATOM   2835 1HD1 LEU A 188      97.049 113.329  96.267  1.00  5.06              
ATOM   2836 2HD1 LEU A 188      96.620 114.365  97.628  1.00  5.06              
ATOM   2837 3HD1 LEU A 188      95.499 113.082  97.111  1.00  5.06              
ATOM   2838  CD2 LEU A 188      95.175 114.057  94.541  1.00  5.06              
ATOM   2839 1HD2 LEU A 188      96.076 113.682  94.058  1.00  5.06              
ATOM   2840 2HD2 LEU A 188      94.519 113.219  94.776  1.00  5.06              
ATOM   2841 3HD2 LEU A 188      94.668 114.733  93.850  1.00  5.06              
ATOM   2842  C   LEU A 188      95.577 117.302  97.621  1.00  5.06              
ATOM   2843  O   LEU A 188      96.612 117.231  98.291  1.00  5.06              
ATOM   2844  N   ASN A 189      95.283 118.360  96.859  1.00  5.13              
ATOM   2845  H   ASN A 189      94.448 118.326  96.280  1.00  5.13              
ATOM   2846  CA  ASN A 189      96.162 119.532  96.790  1.00  5.13              
ATOM   2847  HA  ASN A 189      97.125 119.222  96.385  1.00  5.13              
ATOM   2848  CB  ASN A 189      95.512 120.520  95.816  1.00  5.13              
ATOM   2849  HB1 ASN A 189      94.757 121.123  96.316  1.00  5.13              
ATOM   2850  HB2 ASN A 189      95.033 119.972  95.001  1.00  5.13              
ATOM   2851  CG  ASN A 189      96.539 121.429  95.188  1.00  5.13              
ATOM   2852  OD1 ASN A 189      96.631 121.478  93.980  1.00  5.13              
ATOM   2853  ND2 ASN A 189      97.341 122.136  95.961  1.00  5.13              
ATOM   2854 1HD2 ASN A 189      97.342 121.996  96.966  1.00  5.13              
ATOM   2855 2HD2 ASN A 189      98.104 122.625  95.530  1.00  5.13              
ATOM   2856  C   ASN A 189      96.383 120.192  98.150  1.00  5.13              
ATOM   2857  O   ASN A 189      97.512 120.594  98.442  1.00  5.13              
ATOM   2858  N   TRP A 190      95.320 120.320  98.962  1.00  5.02              
ATOM   2859  H   TRP A 190      94.443 119.888  98.712  1.00  5.02              
ATOM   2860  CA  TRP A 190      95.494 120.981 100.277  1.00  5.02              
ATOM   2861  HA  TRP A 190      95.873 121.997 100.139  1.00  5.02              
ATOM   2862  CB  TRP A 190      94.133 121.061 100.978  1.00  5.02              
ATOM   2863  HB1 TRP A 190      93.566 120.165 100.744  1.00  5.02              
ATOM   2864  HB2 TRP A 190      93.581 121.913 100.581  1.00  5.02              
ATOM   2865  CG  TRP A 190      94.189 121.166 102.465  1.00  5.02              
ATOM   2866  CD1 TRP A 190      94.617 122.245 103.154  1.00  5.02              
ATOM   2867  HD1 TRP A 190      94.951 123.177 102.709  1.00  5.02              
ATOM   2868  NE1 TRP A 190      94.620 121.951 104.500  1.00  5.02              
ATOM   2869  HE1 TRP A 190      94.943 122.605 105.205  1.00  5.02              
ATOM   2870  CE2 TRP A 190      94.201 120.662 104.750  1.00  5.02              
ATOM   2871  CZ2 TRP A 190      94.074 119.901 105.920  1.00  5.02              
ATOM   2872  HZ2 TRP A 190      94.296 120.338 106.882  1.00  5.02              
ATOM   2873  CH2 TRP A 190      93.674 118.558 105.815  1.00  5.02              
ATOM   2874  HH2 TRP A 190      93.619 117.940 106.696  1.00  5.02              
ATOM   2875  CZ3 TRP A 190      93.348 118.012 104.563  1.00  5.02              
ATOM   2876  HZ3 TRP A 190      93.027 116.983 104.503  1.00  5.02              
ATOM   2877  CE3 TRP A 190      93.469 118.793 103.398  1.00  5.02              
ATOM   2878  HE3 TRP A 190      93.256 118.359 102.437  1.00  5.02              
ATOM   2879  CD2 TRP A 190      93.913 120.132 103.460  1.00  5.02              
ATOM   2880  C   TRP A 190      96.552 120.238 101.116  1.00  5.02              
ATOM   2881  O   TRP A 190      97.483 120.831 101.663  1.00  5.02              
ATOM   2882  N   LEU A 191      96.440 118.913 101.143  1.00  4.96              
ATOM   2883  H   LEU A 191      95.700 118.481 100.602  1.00  4.96              
ATOM   2884  CA  LEU A 191      97.228 118.040 101.993  1.00  4.96              
ATOM   2885  HA  LEU A 191      97.308 118.534 102.960  1.00  4.96              
ATOM   2886  CB  LEU A 191      96.397 116.759 102.165  1.00  4.96              
ATOM   2887  HB1 LEU A 191      96.440 116.183 101.240  1.00  4.96              
ATOM   2888  HB2 LEU A 191      95.359 117.061 102.307  1.00  4.96              
ATOM   2889  CG  LEU A 191      96.747 115.843 103.346  1.00  4.96              
ATOM   2890  HG  LEU A 191      97.669 115.307 103.125  1.00  4.96              
ATOM   2891  CD1 LEU A 191      96.920 116.586 104.671  1.00  4.96              
ATOM   2892 1HD1 LEU A 191      97.000 115.869 105.487  1.00  4.96              
ATOM   2893 2HD1 LEU A 191      97.839 117.172 104.650  1.00  4.96              
ATOM   2894 3HD1 LEU A 191      96.071 117.244 104.852  1.00  4.96              
ATOM   2895  CD2 LEU A 191      95.590 114.847 103.507  1.00  4.96              
ATOM   2896 1HD2 LEU A 191      95.903 114.027 104.142  1.00  4.96              
ATOM   2897 2HD2 LEU A 191      94.730 115.342 103.957  1.00  4.96              
ATOM   2898 3HD2 LEU A 191      95.290 114.443 102.540  1.00  4.96              
ATOM   2899  C   LEU A 191      98.659 117.824 101.487  1.00  4.96              
ATOM   2900  O   LEU A 191      99.566 117.713 102.313  1.00  4.96              
ATOM   2901  N   ILE A 192      98.906 117.880 100.169  1.00  5.07              
ATOM   2902  H   ILE A 192      98.131 117.923  99.515  1.00  5.07              
ATOM   2903  CA  ILE A 192     100.289 117.930  99.664  1.00  5.07              
ATOM   2904  HA  ILE A 192     100.852 117.252 100.301  1.00  5.07              
ATOM   2905  CB  ILE A 192     100.410 117.352  98.240  1.00  5.07              
ATOM   2906  HB  ILE A 192      99.797 116.449  98.195  1.00  5.07              
ATOM   2907  CG2 ILE A 192      99.867 118.319  97.185  1.00  5.07              
ATOM   2908 1HG2 ILE A 192      99.877 117.843  96.204  1.00  5.07              
ATOM   2909 2HG2 ILE A 192      98.843 118.569  97.438  1.00  5.07              
ATOM   2910 3HG2 ILE A 192     100.461 119.233  97.154  1.00  5.07              
ATOM   2911  CG1 ILE A 192     101.856 116.935  97.892  1.00  5.07              
ATOM   2912 1HG1 ILE A 192     102.528 117.784  98.011  1.00  5.07              
ATOM   2913 2HG1 ILE A 192     101.884 116.638  96.847  1.00  5.07              
ATOM   2914  CD1 ILE A 192     102.393 115.754  98.713  1.00  5.07              
ATOM   2915  HD1 ILE A 192     103.346 115.430  98.294  1.00  5.07              
ATOM   2916  HD2 ILE A 192     102.557 116.050  99.748  1.00  5.07              
ATOM   2917  HD3 ILE A 192     101.688 114.922  98.680  1.00  5.07              
ATOM   2918  C   ILE A 192     100.962 119.295  99.873  1.00  5.07              
ATOM   2919  O   ILE A 192     102.165 119.338 100.144  1.00  5.07              
ATOM   2920  N   SER A 193     100.202 120.401  99.861  1.00  5.10              
ATOM   2921  H   SER A 193      99.226 120.342  99.594  1.00  5.10              
ATOM   2922  CA  SER A 193     100.753 121.700 100.287  1.00  5.10              
ATOM   2923  HA  SER A 193     101.650 121.903  99.702  1.00  5.10              
ATOM   2924  CB  SER A 193      99.776 122.857 100.035  1.00  5.10              
ATOM   2925  HB1 SER A 193     100.213 123.770 100.444  1.00  5.10              
ATOM   2926  HB2 SER A 193      98.837 122.668 100.555  1.00  5.10              
ATOM   2927  OG  SER A 193      99.511 123.078  98.657  1.00  5.10              
ATOM   2928  HG  SER A 193      99.005 123.913  98.625  1.00  5.10              
ATOM   2929  C   SER A 193     101.180 121.701 101.767  1.00  5.10              
ATOM   2930  O   SER A 193     102.318 122.067 102.099  1.00  5.10              
ATOM   2931  N   LEU A 194     100.288 121.223 102.655  1.00  4.99              
ATOM   2932  H   LEU A 194      99.363 120.965 102.325  1.00  4.99              
ATOM   2933  CA  LEU A 194     100.602 121.060 104.080  1.00  4.99              
ATOM   2934  HA  LEU A 194     100.859 122.040 104.482  1.00  4.99              
ATOM   2935  CB  LEU A 194      99.418 120.493 104.886  1.00  4.99              
ATOM   2936  HB1 LEU A 194      99.800 120.305 105.889  1.00  4.99              
ATOM   2937  HB2 LEU A 194      99.129 119.527 104.471  1.00  4.99              
ATOM   2938  CG  LEU A 194      98.153 121.369 105.020  1.00  4.99              
ATOM   2939  HG  LEU A 194      97.514 121.204 104.157  1.00  4.99              
ATOM   2940  CD1 LEU A 194      97.391 120.934 106.275  1.00  4.99              
ATOM   2941 1HD1 LEU A 194      96.510 121.555 106.416  1.00  4.99              
ATOM   2942 2HD1 LEU A 194      97.085 119.893 106.163  1.00  4.99              
ATOM   2943 3HD1 LEU A 194      98.027 121.042 107.154  1.00  4.99              
ATOM   2944  CD2 LEU A 194      98.418 122.871 105.137  1.00  4.99              
ATOM   2945 1HD2 LEU A 194      97.476 123.409 105.244  1.00  4.99              
ATOM   2946 2HD2 LEU A 194      99.030 123.067 106.015  1.00  4.99              
ATOM   2947 3HD2 LEU A 194      98.919 123.239 104.243  1.00  4.99              
ATOM   2948  C   LEU A 194     101.856 120.196 104.269  1.00  4.99              
ATOM   2949  O   LEU A 194     102.768 120.600 104.991  1.00  4.99              
ATOM   2950  N   TYR A 195     101.958 119.053 103.577  1.00  5.02              
ATOM   2951  H   TYR A 195     101.167 118.744 103.026  1.00  5.02              
ATOM   2952  CA  TYR A 195     103.124 118.176 103.711  1.00  5.02              
ATOM   2953  HA  TYR A 195     103.229 117.939 104.771  1.00  5.02              
ATOM   2954  CB  TYR A 195     102.908 116.847 102.956  1.00  5.02              
ATOM   2955  HB1 TYR A 195     103.175 116.976 101.907  1.00  5.02              
ATOM   2956  HB2 TYR A 195     101.849 116.594 102.992  1.00  5.02              
ATOM   2957  CG  TYR A 195     103.688 115.673 103.541  1.00  5.02              
ATOM   2958  CD1 TYR A 195     103.003 114.607 104.158  1.00  5.02              
ATOM   2959  HD1 TYR A 195     101.923 114.577 104.144  1.00  5.02              
ATOM   2960  CE1 TYR A 195     103.717 113.601 104.835  1.00  5.02              
ATOM   2961  HE1 TYR A 195     103.192 112.806 105.340  1.00  5.02              
ATOM   2962  CZ  TYR A 195     105.121 113.674 104.926  1.00  5.02              
ATOM   2963  OH  TYR A 195     105.797 112.787 105.695  1.00  5.02              
ATOM   2964  HH  TYR A 195     106.602 113.197 106.028  1.00  5.02              
ATOM   2965  CE2 TYR A 195     105.816 114.708 104.271  1.00  5.02              
ATOM   2966  HE2 TYR A 195     106.890 114.774 104.354  1.00  5.02              
ATOM   2967  CD2 TYR A 195     105.098 115.678 103.549  1.00  5.02              
ATOM   2968  HD2 TYR A 195     105.643 116.466 103.058  1.00  5.02              
ATOM   2969  C   TYR A 195     104.433 118.842 103.272  1.00  5.02              
ATOM   2970  O   TYR A 195     105.471 118.682 103.908  1.00  5.02              
ATOM   2971  N   GLU A 196     104.398 119.615 102.191  1.00  5.17              
ATOM   2972  H   GLU A 196     103.515 119.716 101.700  1.00  5.17              
ATOM   2973  CA  GLU A 196     105.565 120.338 101.677  1.00  5.17              
ATOM   2974  HA  GLU A 196     106.369 119.634 101.468  1.00  5.17              
ATOM   2975  CB  GLU A 196     105.125 121.008 100.361  1.00  5.17              
ATOM   2976  HB1 GLU A 196     104.261 121.646 100.536  1.00  5.17              
ATOM   2977  HB2 GLU A 196     104.807 120.215  99.682  1.00  5.17              
ATOM   2978  CG  GLU A 196     106.186 121.829  99.624  1.00  5.17              
ATOM   2979  HG1 GLU A 196     105.815 121.961  98.609  1.00  5.17              
ATOM   2980  HG2 GLU A 196     107.110 121.248  99.581  1.00  5.17              
ATOM   2981  CD  GLU A 196     106.465 123.237 100.177  1.00  5.17              
ATOM   2982  OE1 GLU A 196     105.562 124.098 100.141  1.00  5.17              
ATOM   2983  OE2 GLU A 196     107.632 123.509 100.536  1.00  5.17              
ATOM   2984  C   GLU A 196     106.097 121.397 102.632  1.00  5.17              
ATOM   2985  O   GLU A 196     107.318 121.481 102.802  1.00  5.17              
ATOM   2986  N   ASN A 197     105.197 122.167 103.261  1.00  5.27              
ATOM   2987  H   ASN A 197     104.211 122.056 103.035  1.00  5.27              
ATOM   2988  CA  ASN A 197     105.582 123.064 104.359  1.00  5.27              
ATOM   2989  HA  ASN A 197     106.526 123.540 104.089  1.00  5.27              
ATOM   2990  CB  ASN A 197     104.518 124.174 104.497  1.00  5.27              
ATOM   2991  HB1 ASN A 197     104.334 124.365 105.555  1.00  5.27              
ATOM   2992  HB2 ASN A 197     103.574 123.867 104.045  1.00  5.27              
ATOM   2993  CG  ASN A 197     104.959 125.495 103.878  1.00  5.27              
ATOM   2994  OD1 ASN A 197     105.073 126.505 104.551  1.00  5.27              
ATOM   2995  ND2 ASN A 197     105.253 125.571 102.596  1.00  5.27              
ATOM   2996 1HD2 ASN A 197     105.187 124.774 101.962  1.00  5.27              
ATOM   2997 2HD2 ASN A 197     105.458 126.481 102.237  1.00  5.27              
ATOM   2998  C   ASN A 197     105.875 122.327 105.682  1.00  5.27              
ATOM   2999  O   ASN A 197     106.308 122.952 106.647  1.00  5.27              
ATOM   3000  N   GLY A 198     105.686 121.006 105.717  1.00  5.12              
ATOM   3001  H   GLY A 198     105.291 120.561 104.900  1.00  5.12              
ATOM   3002  CA  GLY A 198     106.077 120.119 106.808  1.00  5.12              
ATOM   3003  HA1 GLY A 198     107.067 120.403 107.168  1.00  5.12              
ATOM   3004  HA2 GLY A 198     106.120 119.096 106.435  1.00  5.12              
ATOM   3005  C   GLY A 198     105.109 120.153 107.988  1.00  5.12              
ATOM   3006  O   GLY A 198     105.487 119.870 109.126  1.00  5.12              
ATOM   3007  N   ILE A 199     103.858 120.522 107.723  1.00  5.01              
ATOM   3008  H   ILE A 199     103.615 120.673 106.749  1.00  5.01              
ATOM   3009  CA  ILE A 199     102.835 120.822 108.715  1.00  5.01              
ATOM   3010  HA  ILE A 199     103.279 120.673 109.700  1.00  5.01              
ATOM   3011  CB  ILE A 199     102.394 122.306 108.660  1.00  5.01              
ATOM   3012  HB  ILE A 199     101.531 122.411 109.316  1.00  5.01              
ATOM   3013  CG2 ILE A 199     103.510 123.197 109.236  1.00  5.01              
ATOM   3014 1HG2 ILE A 199     103.172 124.227 109.340  1.00  5.01              
ATOM   3015 2HG2 ILE A 199     103.809 122.835 110.220  1.00  5.01              
ATOM   3016 3HG2 ILE A 199     104.380 123.176 108.577  1.00  5.01              
ATOM   3017  CG1 ILE A 199     101.964 122.755 107.247  1.00  5.01              
ATOM   3018 1HG1 ILE A 199     101.208 122.062 106.881  1.00  5.01              
ATOM   3019 2HG1 ILE A 199     102.821 122.716 106.576  1.00  5.01              
ATOM   3020  CD1 ILE A 199     101.376 124.171 107.184  1.00  5.01              
ATOM   3021  HD1 ILE A 199     101.051 124.378 106.165  1.00  5.01              
ATOM   3022  HD2 ILE A 199     100.520 124.250 107.854  1.00  5.01              
ATOM   3023  HD3 ILE A 199     102.127 124.911 107.457  1.00  5.01              
ATOM   3024  C   ILE A 199     101.663 119.853 108.667  1.00  5.01              
ATOM   3025  O   ILE A 199     101.402 119.182 107.671  1.00  5.01              
ATOM   3026  N   ASN A 200     100.976 119.771 109.804  1.00  4.91              
ATOM   3027  H   ASN A 200     101.184 120.439 110.531  1.00  4.91              
ATOM   3028  CA  ASN A 200     100.077 118.676 110.142  1.00  4.91              
ATOM   3029  HA  ASN A 200     100.084 117.934 109.339  1.00  4.91              
ATOM   3030  CB  ASN A 200     100.632 118.006 111.414  1.00  4.91              
ATOM   3031  HB1 ASN A 200      99.928 117.266 111.767  1.00  4.91              
ATOM   3032  HB2 ASN A 200     100.748 118.755 112.197  1.00  4.91              
ATOM   3033  CG  ASN A 200     101.950 117.271 111.200  1.00  4.91              
ATOM   3034  OD1 ASN A 200     102.189 116.605 110.199  1.00  4.91              
ATOM   3035  ND2 ASN A 200     102.829 117.302 112.173  1.00  4.91              
ATOM   3036 1HD2 ASN A 200     102.591 117.766 113.041  1.00  4.91              
ATOM   3037 2HD2 ASN A 200     103.715 116.841 112.030  1.00  4.91              
ATOM   3038  C   ASN A 200      98.661 119.197 110.278  1.00  4.91              
ATOM   3039  O   ASN A 200      98.439 120.267 110.847  1.00  4.91              
ATOM   3040  N   GLY A 201      97.721 118.462 109.689  1.00  4.89              
ATOM   3041  H   GLY A 201      97.948 117.529 109.368  1.00  4.89              
ATOM   3042  CA  GLY A 201      96.441 119.078 109.279  1.00  4.89              
ATOM   3043  HA1 GLY A 201      96.394 119.153 108.195  1.00  4.89              
ATOM   3044  HA2 GLY A 201      96.323 120.075 109.705  1.00  4.89              
ATOM   3045  C   GLY A 201      95.280 118.192 109.756  1.00  4.89              
ATOM   3046  O   GLY A 201      95.410 117.033 110.201  1.00  4.89              
ATOM   3047  N   ILE A 202      94.098 118.777 109.632  1.00  4.47              
ATOM   3048  H   ILE A 202      94.071 119.748 109.327  1.00  4.47              
ATOM   3049  CA  ILE A 202      92.836 118.123 109.940  1.00  4.47              
ATOM   3050  HA  ILE A 202      93.001 117.088 110.240  1.00  4.47              
ATOM   3051  CB  ILE A 202      92.073 118.859 111.081  1.00  4.47              
ATOM   3052  HB  ILE A 202      91.793 119.850 110.721  1.00  4.47              
ATOM   3053  CG2 ILE A 202      90.786 118.086 111.434  1.00  4.47              
ATOM   3054 1HG2 ILE A 202      90.219 118.598 112.209  1.00  4.47              
ATOM   3055 2HG2 ILE A 202      90.144 118.010 110.561  1.00  4.47              
ATOM   3056 3HG2 ILE A 202      91.037 117.081 111.775  1.00  4.47              
ATOM   3057  CG1 ILE A 202      92.907 119.057 112.361  1.00  4.47              
ATOM   3058 1HG1 ILE A 202      93.863 119.506 112.094  1.00  4.47              
ATOM   3059 2HG1 ILE A 202      93.081 118.083 112.814  1.00  4.47              
ATOM   3060  CD1 ILE A 202      92.271 119.977 113.414  1.00  4.47              
ATOM   3061  HD1 ILE A 202      92.991 120.157 114.212  1.00  4.47              
ATOM   3062  HD2 ILE A 202      92.001 120.931 112.961  1.00  4.47              
ATOM   3063  HD3 ILE A 202      91.387 119.513 113.851  1.00  4.47              
ATOM   3064  C   ILE A 202      91.957 118.148 108.692  1.00  4.47              
ATOM   3065  O   ILE A 202      91.608 119.221 108.177  1.00  4.47              
ATOM   3066  N   LEU A 203      91.546 116.957 108.264  1.00  4.57              
ATOM   3067  H   LEU A 203      91.826 116.140 108.805  1.00  4.57              
ATOM   3068  CA  LEU A 203      90.372 116.805 107.427  1.00  4.57              
ATOM   3069  HA  LEU A 203      90.260 117.685 106.790  1.00  4.57              
ATOM   3070  CB  LEU A 203      90.552 115.557 106.547  1.00  4.57              
ATOM   3071  HB1 LEU A 203      90.742 114.707 107.197  1.00  4.57              
ATOM   3072  HB2 LEU A 203      91.423 115.698 105.907  1.00  4.57              
ATOM   3073  CG  LEU A 203      89.330 115.220 105.677  1.00  4.57              
ATOM   3074  HG  LEU A 203      88.465 115.038 106.313  1.00  4.57              
ATOM   3075  CD1 LEU A 203      88.990 116.341 104.703  1.00  4.57              
ATOM   3076 1HD1 LEU A 203      88.160 116.030 104.069  1.00  4.57              
ATOM   3077 2HD1 LEU A 203      88.678 117.236 105.243  1.00  4.57              
ATOM   3078 3HD1 LEU A 203      89.859 116.579 104.089  1.00  4.57              
ATOM   3079  CD2 LEU A 203      89.598 113.971 104.843  1.00  4.57              
ATOM   3080 1HD2 LEU A 203      88.826 113.846 104.088  1.00  4.57              
ATOM   3081 2HD2 LEU A 203      90.575 114.041 104.367  1.00  4.57              
ATOM   3082 3HD2 LEU A 203      89.586 113.100 105.489  1.00  4.57              
ATOM   3083  C   LEU A 203      89.172 116.672 108.357  1.00  4.57              
ATOM   3084  O   LEU A 203      89.101 115.749 109.188  1.00  4.57              
ATOM   3085  N   ALA A 204      88.255 117.619 108.168  1.00  4.78              
ATOM   3086  H   ALA A 204      88.482 118.363 107.513  1.00  4.78              
ATOM   3087  CA  ALA A 204      86.989 117.768 108.857  1.00  4.78              
ATOM   3088  HA  ALA A 204      86.702 116.801 109.258  1.00  4.78              
ATOM   3089  CB  ALA A 204      87.164 118.775 109.997  1.00  4.78              
ATOM   3090  HB1 ALA A 204      86.222 118.885 110.530  1.00  4.78              
ATOM   3091  HB2 ALA A 204      87.921 118.403 110.682  1.00  4.78              
ATOM   3092  HB3 ALA A 204      87.477 119.743 109.600  1.00  4.78              
ATOM   3093  C   ALA A 204      85.926 118.175 107.842  1.00  4.78              
ATOM   3094  O   ALA A 204      85.361 119.268 107.894  1.00  4.78              
ATOM   3095  N   ASP A 205      85.690 117.256 106.910  1.00  4.91              
ATOM   3096  H   ASP A 205      86.273 116.436 106.912  1.00  4.91              
ATOM   3097  CA  ASP A 205      84.484 117.244 106.092  1.00  4.91              
ATOM   3098  HA  ASP A 205      84.185 118.272 105.870  1.00  4.91              
ATOM   3099  CB  ASP A 205      84.758 116.520 104.772  1.00  4.91              
ATOM   3100  HB1 ASP A 205      83.843 116.047 104.412  1.00  4.91              
ATOM   3101  HB2 ASP A 205      85.512 115.748 104.919  1.00  4.91              
ATOM   3102  CG  ASP A 205      85.248 117.482 103.705  1.00  4.91              
ATOM   3103  OD1 ASP A 205      85.807 118.552 104.047  1.00  4.91              
ATOM   3104  OD2 ASP A 205      85.124 117.142 102.514  1.00  4.91              
ATOM   3105  C   ASP A 205      83.319 116.607 106.849  1.00  4.91              
ATOM   3106  O   ASP A 205      83.497 115.874 107.829  1.00  4.91              
ATOM   3107  N   GLU A 206      82.114 116.883 106.359  1.00  4.95              
ATOM   3108  H   GLU A 206      82.052 117.571 105.619  1.00  4.95              
ATOM   3109  CA  GLU A 206      80.893 116.162 106.710  1.00  4.95              
ATOM   3110  HA  GLU A 206      80.754 116.213 107.792  1.00  4.95              
ATOM   3111  CB  GLU A 206      79.706 116.870 106.037  1.00  4.95              
ATOM   3112  HB1 GLU A 206      78.875 116.173 105.954  1.00  4.95              
ATOM   3113  HB2 GLU A 206      79.968 117.175 105.022  1.00  4.95              
ATOM   3114  CG  GLU A 206      79.221 118.083 106.841  1.00  4.95              
ATOM   3115  HG1 GLU A 206      79.712 118.988 106.481  1.00  4.95              
ATOM   3116  HG2 GLU A 206      79.463 117.959 107.899  1.00  4.95              
ATOM   3117  CD  GLU A 206      77.705 118.171 106.691  1.00  4.95              
ATOM   3118  OE1 GLU A 206      77.242 118.895 105.780  1.00  4.95              
ATOM   3119  OE2 GLU A 206      77.020 117.388 107.392  1.00  4.95              
ATOM   3120  C   GLU A 206      80.937 114.656 106.355  1.00  4.95              
ATOM   3121  O   GLU A 206      81.985 114.080 106.084  1.00  4.95              
ATOM   3122  N   MET A 207      79.812 113.943 106.436  1.00  5.01              
ATOM   3123  H   MET A 207      78.955 114.411 106.698  1.00  5.01              
ATOM   3124  CA  MET A 207      79.843 112.479 106.459  1.00  5.01              
ATOM   3125  HA  MET A 207      80.725 112.150 107.009  1.00  5.01              
ATOM   3126  CB  MET A 207      78.611 111.966 107.227  1.00  5.01              
ATOM   3127  HB1 MET A 207      78.626 110.875 107.241  1.00  5.01              
ATOM   3128  HB2 MET A 207      77.700 112.290 106.719  1.00  5.01              
ATOM   3129  CG  MET A 207      78.577 112.467 108.675  1.00  5.01              
ATOM   3130  HG1 MET A 207      78.586 113.557 108.675  1.00  5.01              
ATOM   3131  HG2 MET A 207      79.468 112.115 109.196  1.00  5.01              
ATOM   3132  SD  MET A 207      77.118 111.932 109.596  1.00  5.01              
ATOM   3133  CE  MET A 207      77.275 113.023 111.036  1.00  5.01              
ATOM   3134  HE1 MET A 207      76.435 112.861 111.708  1.00  5.01              
ATOM   3135  HE2 MET A 207      78.207 112.809 111.559  1.00  5.01              
ATOM   3136  HE3 MET A 207      77.273 114.064 110.711  1.00  5.01              
ATOM   3137  C   MET A 207      79.902 111.778 105.097  1.00  5.01              
ATOM   3138  O   MET A 207      80.600 110.778 104.971  1.00  5.01              
ATOM   3139  N   GLY A 208      79.156 112.262 104.100  1.00  5.09              
ATOM   3140  H   GLY A 208      78.607 113.088 104.276  1.00  5.09              
ATOM   3141  CA  GLY A 208      78.999 111.569 102.806  1.00  5.09              
ATOM   3142  HA1 GLY A 208      78.000 111.771 102.422  1.00  5.09              
ATOM   3143  HA2 GLY A 208      79.098 110.492 102.945  1.00  5.09              
ATOM   3144  C   GLY A 208      79.996 111.999 101.728  1.00  5.09              
ATOM   3145  O   GLY A 208      80.165 111.307 100.728  1.00  5.09              
ATOM   3146  N   LEU A 209      80.687 113.117 101.949  1.00  5.09              
ATOM   3147  H   LEU A 209      80.528 113.594 102.820  1.00  5.09              
ATOM   3148  CA  LEU A 209      81.888 113.486 101.206  1.00  5.09              
ATOM   3149  HA  LEU A 209      81.691 113.456 100.136  1.00  5.09              
ATOM   3150  CB  LEU A 209      82.303 114.913 101.636  1.00  5.09              
ATOM   3151  HB1 LEU A 209      83.238 115.176 101.139  1.00  5.09              
ATOM   3152  HB2 LEU A 209      82.507 114.892 102.708  1.00  5.09              
ATOM   3153  CG  LEU A 209      81.279 116.038 101.376  1.00  5.09              
ATOM   3154  HG  LEU A 209      80.302 115.746 101.763  1.00  5.09              
ATOM   3155  CD1 LEU A 209      81.710 117.312 102.102  1.00  5.09              
ATOM   3156 1HD1 LEU A 209      80.971 118.097 101.942  1.00  5.09              
ATOM   3157 2HD1 LEU A 209      81.799 117.124 103.170  1.00  5.09              
ATOM   3158 3HD1 LEU A 209      82.673 117.648 101.715  1.00  5.09              
ATOM   3159  CD2 LEU A 209      81.154 116.358  99.889  1.00  5.09              
ATOM   3160 1HD2 LEU A 209      80.465 117.191  99.750  1.00  5.09              
ATOM   3161 2HD2 LEU A 209      82.127 116.641  99.486  1.00  5.09              
ATOM   3162 3HD2 LEU A 209      80.761 115.498  99.350  1.00  5.09              
ATOM   3163  C   LEU A 209      82.996 112.485 101.570  1.00  5.09              
ATOM   3164  O   LEU A 209      83.382 112.388 102.734  1.00  5.09              
ATOM   3165  N   GLY A 210      83.480 111.699 100.608  1.00  5.09              
ATOM   3166  H   GLY A 210      83.086 111.813  99.685  1.00  5.09              
ATOM   3167  CA  GLY A 210      84.314 110.516 100.881  1.00  5.09              
ATOM   3168  HA1 GLY A 210      84.388 109.921  99.972  1.00  5.09              
ATOM   3169  HA2 GLY A 210      83.817 109.903 101.635  1.00  5.09              
ATOM   3170  C   GLY A 210      85.747 110.821 101.373  1.00  5.09              
ATOM   3171  O   GLY A 210      86.732 110.752 100.616  1.00  5.09              
ATOM   3172  N   LYS A 211      85.858 111.139 102.666  1.00  5.04              
ATOM   3173  H   LYS A 211      84.985 111.294 103.167  1.00  5.04              
ATOM   3174  CA  LYS A 211      87.118 111.351 103.389  1.00  5.04              
ATOM   3175  HA  LYS A 211      87.607 112.236 102.986  1.00  5.04              
ATOM   3176  CB  LYS A 211      86.814 111.584 104.876  1.00  5.04              
ATOM   3177  HB1 LYS A 211      87.743 111.529 105.447  1.00  5.04              
ATOM   3178  HB2 LYS A 211      86.154 110.794 105.241  1.00  5.04              
ATOM   3179  CG  LYS A 211      86.189 112.970 105.093  1.00  5.04              
ATOM   3180  HG1 LYS A 211      86.044 113.474 104.137  1.00  5.04              
ATOM   3181  HG2 LYS A 211      86.875 113.577 105.680  1.00  5.04              
ATOM   3182  CD  LYS A 211      84.847 112.942 105.817  1.00  5.04              
ATOM   3183  HD1 LYS A 211      84.141 112.301 105.286  1.00  5.04              
ATOM   3184  HD2 LYS A 211      84.458 113.957 105.791  1.00  5.04              
ATOM   3185  CE  LYS A 211      84.963 112.490 107.274  1.00  5.04              
ATOM   3186  HE1 LYS A 211      85.930 112.798 107.682  1.00  5.04              
ATOM   3187  HE2 LYS A 211      84.903 111.397 107.317  1.00  5.04              
ATOM   3188  NZ  LYS A 211      83.874 113.105 108.059  1.00  5.04              
ATOM   3189  HZ1 LYS A 211      83.795 112.691 108.979  1.00  5.04              
ATOM   3190  HZ2 LYS A 211      84.031 114.107 108.146  1.00  5.04              
ATOM   3191  HZ3 LYS A 211      83.002 113.045 107.540  1.00  5.04              
ATOM   3192  C   LYS A 211      88.127 110.209 103.230  1.00  5.04              
ATOM   3193  O   LYS A 211      89.326 110.453 103.054  1.00  5.04              
ATOM   3194  N   THR A 212      87.644 108.971 103.248  1.00  4.89              
ATOM   3195  H   THR A 212      86.691 108.812 103.547  1.00  4.89              
ATOM   3196  CA  THR A 212      88.486 107.790 103.059  1.00  4.89              
ATOM   3197  HA  THR A 212      89.252 107.785 103.835  1.00  4.89              
ATOM   3198  CB  THR A 212      87.673 106.482 103.186  1.00  4.89              
ATOM   3199  HB  THR A 212      87.282 106.186 102.211  1.00  4.89              
ATOM   3200  CG2 THR A 212      88.524 105.348 103.745  1.00  4.89              
ATOM   3201 1HG2 THR A 212      89.405 105.197 103.123  1.00  4.89              
ATOM   3202 2HG2 THR A 212      88.838 105.587 104.761  1.00  4.89              
ATOM   3203 3HG2 THR A 212      87.943 104.425 103.755  1.00  4.89              
ATOM   3204  OG1 THR A 212      86.578 106.657 104.053  1.00  4.89              
ATOM   3205  HG1 THR A 212      86.278 105.777 104.318  1.00  4.89              
ATOM   3206  C   THR A 212      89.184 107.788 101.721  1.00  4.89              
ATOM   3207  O   THR A 212      90.409 107.677 101.656  1.00  4.89              
ATOM   3208  N   LEU A 213      88.403 108.022 100.666  1.00  5.02              
ATOM   3209  H   LEU A 213      87.418 108.162 100.831  1.00  5.02              
ATOM   3210  CA  LEU A 213      88.886 108.140  99.303  1.00  5.02              
ATOM   3211  HA  LEU A 213      89.373 107.204  99.018  1.00  5.02              
ATOM   3212  CB  LEU A 213      87.694 108.383  98.360  1.00  5.02              
ATOM   3213  HB1 LEU A 213      88.069 108.415  97.339  1.00  5.02              
ATOM   3214  HB2 LEU A 213      87.293 109.363  98.588  1.00  5.02              
ATOM   3215  CG  LEU A 213      86.538 107.364  98.442  1.00  5.02              
ATOM   3216  HG  LEU A 213      86.158 107.333  99.464  1.00  5.02              
ATOM   3217  CD1 LEU A 213      85.386 107.800  97.536  1.00  5.02              
ATOM   3218 1HD1 LEU A 213      84.573 107.076  97.608  1.00  5.02              
ATOM   3219 2HD1 LEU A 213      85.008 108.767  97.857  1.00  5.02              
ATOM   3220 3HD1 LEU A 213      85.723 107.858  96.501  1.00  5.02              
ATOM   3221  CD2 LEU A 213      86.948 105.954  98.032  1.00  5.02              
ATOM   3222 1HD2 LEU A 213      86.094 105.280  98.112  1.00  5.02              
ATOM   3223 2HD2 LEU A 213      87.298 105.948  97.004  1.00  5.02              
ATOM   3224 3HD2 LEU A 213      87.733 105.582  98.688  1.00  5.02              
ATOM   3225  C   LEU A 213      89.931 109.246  99.185  1.00  5.02              
ATOM   3226  O   LEU A 213      90.954 109.017  98.540  1.00  5.02              
ATOM   3227  N   GLN A 214      89.742 110.409  99.843  1.00  4.99              
ATOM   3228  H   GLN A 214      88.898 110.568 100.381  1.00  4.99              
ATOM   3229  CA  GLN A 214      90.800 111.435  99.751  1.00  4.99              
ATOM   3230  HA  GLN A 214      91.111 111.430  98.706  1.00  4.99              
ATOM   3231  CB  GLN A 214      90.303 112.884  99.950  1.00  4.99              
ATOM   3232  HB1 GLN A 214      89.415 113.042  99.341  1.00  4.99              
ATOM   3233  HB2 GLN A 214      91.079 113.532  99.538  1.00  4.99              
ATOM   3234  CG  GLN A 214      90.004 113.359 101.380  1.00  4.99              
ATOM   3235  HG1 GLN A 214      90.534 112.737 102.100  1.00  4.99              
ATOM   3236  HG2 GLN A 214      88.937 113.263 101.567  1.00  4.99              
ATOM   3237  CD  GLN A 214      90.420 114.819 101.598  1.00  4.99              
ATOM   3238  OE1 GLN A 214      89.687 115.774 101.367  1.00  4.99              
ATOM   3239  NE2 GLN A 214      91.633 115.051 102.052  1.00  4.99              
ATOM   3240 1HE2 GLN A 214      92.288 114.290 102.132  1.00  4.99              
ATOM   3241 2HE2 GLN A 214      91.918 116.006 102.150  1.00  4.99              
ATOM   3242  C   GLN A 214      92.103 111.143 100.510  1.00  4.99              
ATOM   3243  O   GLN A 214      93.178 111.597 100.110  1.00  4.99              
ATOM   3244  N   THR A 215      92.038 110.376 101.598  1.00  4.90              
ATOM   3245  H   THR A 215      91.141 110.002 101.888  1.00  4.90              
ATOM   3246  CA  THR A 215      93.254 110.048 102.375  1.00  4.90              
ATOM   3247  HA  THR A 215      93.902 110.923 102.399  1.00  4.90              
ATOM   3248  CB  THR A 215      92.879 109.702 103.825  1.00  4.90              
ATOM   3249  HB  THR A 215      92.487 108.685 103.888  1.00  4.90              
ATOM   3250  CG2 THR A 215      94.088 109.854 104.738  1.00  4.90              
ATOM   3251 1HG2 THR A 215      93.752 109.845 105.770  1.00  4.90              
ATOM   3252 2HG2 THR A 215      94.789 109.035 104.572  1.00  4.90              
ATOM   3253 3HG2 THR A 215      94.590 110.800 104.544  1.00  4.90              
ATOM   3254  OG1 THR A 215      91.900 110.599 104.313  1.00  4.90              
ATOM   3255  HG1 THR A 215      91.032 110.301 104.013  1.00  4.90              
ATOM   3256  C   THR A 215      94.044 108.911 101.737  1.00  4.90              
ATOM   3257  O   THR A 215      95.274 108.930 101.729  1.00  4.90              
ATOM   3258  N   ILE A 216      93.330 107.973 101.107  1.00  4.97              
ATOM   3259  H   ILE A 216      92.318 108.004 101.183  1.00  4.97              
ATOM   3260  CA  ILE A 216      93.911 106.928 100.269  1.00  4.97              
ATOM   3261  HA  ILE A 216      94.748 106.500 100.824  1.00  4.97              
ATOM   3262  CB  ILE A 216      92.904 105.784 100.037  1.00  4.97              
ATOM   3263  HB  ILE A 216      91.970 106.200  99.653  1.00  4.97              
ATOM   3264  CG2 ILE A 216      93.453 104.769  99.016  1.00  4.97              
ATOM   3265 1HG2 ILE A 216      92.766 103.931  98.903  1.00  4.97              
ATOM   3266 2HG2 ILE A 216      93.560 105.241  98.040  1.00  4.97              
ATOM   3267 3HG2 ILE A 216      94.424 104.399  99.342  1.00  4.97              
ATOM   3268  CG1 ILE A 216      92.645 105.102 101.405  1.00  4.97              
ATOM   3269 1HG1 ILE A 216      92.368 105.848 102.149  1.00  4.97              
ATOM   3270 2HG1 ILE A 216      93.556 104.615 101.751  1.00  4.97              
ATOM   3271  CD1 ILE A 216      91.518 104.077 101.381  1.00  4.97              
ATOM   3272  HD1 ILE A 216      91.310 103.738 102.395  1.00  4.97              
ATOM   3273  HD2 ILE A 216      90.623 104.545 100.973  1.00  4.97              
ATOM   3274  HD3 ILE A 216      91.801 103.216 100.782  1.00  4.97              
ATOM   3275  C   ILE A 216      94.542 107.493  98.990  1.00  4.97              
ATOM   3276  O   ILE A 216      95.672 107.117  98.657  1.00  4.97              
ATOM   3277  N   SER A 217      93.887 108.442  98.314  1.00  5.07              
ATOM   3278  H   SER A 217      92.948 108.714  98.595  1.00  5.07              
ATOM   3279  CA  SER A 217      94.508 109.116  97.167  1.00  5.07              
ATOM   3280  HA  SER A 217      94.840 108.347  96.470  1.00  5.07              
ATOM   3281  CB  SER A 217      93.493 110.000  96.425  1.00  5.07              
ATOM   3282  HB1 SER A 217      92.567 109.443  96.285  1.00  5.07              
ATOM   3283  HB2 SER A 217      93.901 110.257  95.446  1.00  5.07              
ATOM   3284  OG  SER A 217      93.204 111.196  97.119  1.00  5.07              
ATOM   3285  HG  SER A 217      92.532 111.690  96.639  1.00  5.07              
ATOM   3286  C   SER A 217      95.737 109.941  97.543  1.00  5.07              
ATOM   3287  O   SER A 217      96.732 109.904  96.811  1.00  5.07              
ATOM   3288  N   LEU A 218      95.721 110.601  98.709  1.00  5.01              
ATOM   3289  H   LEU A 218      94.847 110.669  99.219  1.00  5.01              
ATOM   3290  CA  LEU A 218      96.915 111.256  99.231  1.00  5.01              
ATOM   3291  HA  LEU A 218      97.248 111.978  98.486  1.00  5.01              
ATOM   3292  CB  LEU A 218      96.564 112.014 100.525  1.00  5.01              
ATOM   3293  HB1 LEU A 218      96.241 111.301 101.282  1.00  5.01              
ATOM   3294  HB2 LEU A 218      95.710 112.660 100.310  1.00  5.01              
ATOM   3295  CG  LEU A 218      97.663 112.906 101.139  1.00  5.01              
ATOM   3296  HG  LEU A 218      97.188 113.425 101.959  1.00  5.01              
ATOM   3297  CD1 LEU A 218      98.854 112.176 101.763  1.00  5.01              
ATOM   3298 1HD1 LEU A 218      99.376 112.849 102.444  1.00  5.01              
ATOM   3299 2HD1 LEU A 218      98.510 111.305 102.320  1.00  5.01              
ATOM   3300 3HD1 LEU A 218      99.566 111.862 101.002  1.00  5.01              
ATOM   3301  CD2 LEU A 218      98.165 113.964 100.156  1.00  5.01              
ATOM   3302 1HD2 LEU A 218      98.845 114.644 100.668  1.00  5.01              
ATOM   3303 2HD2 LEU A 218      98.700 113.496  99.331  1.00  5.01              
ATOM   3304 3HD2 LEU A 218      97.324 114.539  99.772  1.00  5.01              
ATOM   3305  C   LEU A 218      98.056 110.280  99.431  1.00  5.01              
ATOM   3306  O   LEU A 218      99.149 110.522  98.931  1.00  5.01              
ATOM   3307  N   LEU A 219      97.799 109.157 100.097  1.00  4.98              
ATOM   3308  H   LEU A 219      96.875 109.027 100.495  1.00  4.98              
ATOM   3309  CA  LEU A 219      98.809 108.126 100.322  1.00  4.98              
ATOM   3310  HA  LEU A 219      99.595 108.566 100.936  1.00  4.98              
ATOM   3311  CB  LEU A 219      98.139 106.975 101.110  1.00  4.98              
ATOM   3312  HB1 LEU A 219      97.689 106.277 100.404  1.00  4.98              
ATOM   3313  HB2 LEU A 219      97.323 107.379 101.709  1.00  4.98              
ATOM   3314  CG  LEU A 219      99.026 106.176 102.081  1.00  4.98              
ATOM   3315  HG  LEU A 219      98.428 105.338 102.439  1.00  4.98              
ATOM   3316  CD1 LEU A 219     100.289 105.600 101.451  1.00  4.98              
ATOM   3317 1HD1 LEU A 219     100.045 105.079 100.526  1.00  4.98              
ATOM   3318 2HD1 LEU A 219     101.012 106.388 101.245  1.00  4.98              
ATOM   3319 3HD1 LEU A 219     100.750 104.892 102.141  1.00  4.98              
ATOM   3320  CD2 LEU A 219      99.427 107.002 103.303  1.00  4.98              
ATOM   3321 1HD2 LEU A 219      99.967 106.373 104.010  1.00  4.98              
ATOM   3322 2HD2 LEU A 219     100.077 107.824 103.009  1.00  4.98              
ATOM   3323 3HD2 LEU A 219      98.541 107.403 103.793  1.00  4.98              
ATOM   3324  C   LEU A 219      99.448 107.633  99.022  1.00  4.98              
ATOM   3325  O   LEU A 219     100.669 107.509  98.924  1.00  4.98              
ATOM   3326  N   GLY A 220      98.629 107.438  97.989  1.00  5.10              
ATOM   3327  H   GLY A 220      97.630 107.535  98.133  1.00  5.10              
ATOM   3328  CA  GLY A 220      99.134 107.147  96.656  1.00  5.10              
ATOM   3329  HA1 GLY A 220      98.283 106.991  95.994  1.00  5.10              
ATOM   3330  HA2 GLY A 220      99.715 106.225  96.690  1.00  5.10              
ATOM   3331  C   GLY A 220     100.004 108.238  96.042  1.00  5.10              
ATOM   3332  O   GLY A 220     100.996 107.929  95.391  1.00  5.10              
ATOM   3333  N   TYR A 221      99.675 109.509  96.264  1.00  5.15              
ATOM   3334  H   TYR A 221      98.836 109.719  96.796  1.00  5.15              
ATOM   3335  CA  TYR A 221     100.512 110.614  95.808  1.00  5.15              
ATOM   3336  HA  TYR A 221     100.725 110.458  94.749  1.00  5.15              
ATOM   3337  CB  TYR A 221      99.719 111.923  95.950  1.00  5.15              
ATOM   3338  HB1 TYR A 221      99.811 112.305  96.968  1.00  5.15              
ATOM   3339  HB2 TYR A 221      98.662 111.712  95.779  1.00  5.15              
ATOM   3340  CG  TYR A 221     100.119 112.992  94.955  1.00  5.15              
ATOM   3341  CD1 TYR A 221      99.793 112.815  93.597  1.00  5.15              
ATOM   3342  HD1 TYR A 221      99.250 111.935  93.285  1.00  5.15              
ATOM   3343  CE1 TYR A 221     100.159 113.788  92.650  1.00  5.15              
ATOM   3344  HE1 TYR A 221      99.929 113.666  91.604  1.00  5.15              
ATOM   3345  CZ  TYR A 221     100.831 114.954  93.061  1.00  5.15              
ATOM   3346  OH  TYR A 221     101.155 115.890  92.136  1.00  5.15              
ATOM   3347  HH  TYR A 221     101.591 116.656  92.510  1.00  5.15              
ATOM   3348  CE2 TYR A 221     101.142 115.143  94.424  1.00  5.15              
ATOM   3349  HE2 TYR A 221     101.660 116.040  94.723  1.00  5.15              
ATOM   3350  CD2 TYR A 221     100.793 114.158  95.371  1.00  5.15              
ATOM   3351  HD2 TYR A 221     101.038 114.295  96.413  1.00  5.15              
ATOM   3352  C   TYR A 221     101.856 110.681  96.532  1.00  5.15              
ATOM   3353  O   TYR A 221     102.894 110.906  95.914  1.00  5.15              
ATOM   3354  N   MET A 222     101.878 110.435  97.843  1.00  5.08              
ATOM   3355  H   MET A 222     101.005 110.233  98.319  1.00  5.08              
ATOM   3356  CA  MET A 222     103.120 110.459  98.597  1.00  5.08              
ATOM   3357  HA  MET A 222     103.640 111.366  98.283  1.00  5.08              
ATOM   3358  CB  MET A 222     102.867 110.672 100.099  1.00  5.08              
ATOM   3359  HB1 MET A 222     102.047 111.384 100.207  1.00  5.08              
ATOM   3360  HB2 MET A 222     103.745 111.156 100.517  1.00  5.08              
ATOM   3361  CG  MET A 222     102.541 109.444 100.948  1.00  5.08              
ATOM   3362  HG1 MET A 222     103.390 108.761 100.959  1.00  5.08              
ATOM   3363  HG2 MET A 222     101.699 108.932 100.500  1.00  5.08              
ATOM   3364  SD  MET A 222     102.083 109.844 102.657  1.00  5.08              
ATOM   3365  CE  MET A 222     103.571 110.689 103.251  1.00  5.08              
ATOM   3366  HE1 MET A 222     103.518 110.779 104.335  1.00  5.08              
ATOM   3367  HE2 MET A 222     104.455 110.115 102.984  1.00  5.08              
ATOM   3368  HE3 MET A 222     103.634 111.684 102.810  1.00  5.08              
ATOM   3369  C   MET A 222     104.046 109.311  98.155  1.00  5.08              
ATOM   3370  O   MET A 222     105.161 109.550  97.663  1.00  5.08              
ATOM   3371  N   LYS A 223     103.497 108.096  98.139  1.00  5.15              
ATOM   3372  H   LYS A 223     102.544 108.007  98.489  1.00  5.15              
ATOM   3373  CA  LYS A 223     104.106 106.879  97.596  1.00  5.15              
ATOM   3374  HA  LYS A 223     105.190 106.979  97.613  1.00  5.15              
ATOM   3375  CB  LYS A 223     103.730 105.711  98.543  1.00  5.15              
ATOM   3376  HB1 LYS A 223     102.648 105.711  98.687  1.00  5.15              
ATOM   3377  HB2 LYS A 223     104.172 105.926  99.515  1.00  5.15              
ATOM   3378  CG  LYS A 223     104.130 104.266  98.163  1.00  5.15              
ATOM   3379  HG1 LYS A 223     103.326 103.826  97.578  1.00  5.15              
ATOM   3380  HG2 LYS A 223     104.180 103.691  99.086  1.00  5.15              
ATOM   3381  CD  LYS A 223     105.434 104.090  97.361  1.00  5.15              
ATOM   3382  HD1 LYS A 223     106.169 104.823  97.686  1.00  5.15              
ATOM   3383  HD2 LYS A 223     105.248 104.264  96.302  1.00  5.15              
ATOM   3384  CE  LYS A 223     106.061 102.698  97.485  1.00  5.15              
ATOM   3385  HE1 LYS A 223     106.582 102.636  98.437  1.00  5.15              
ATOM   3386  HE2 LYS A 223     106.805 102.586  96.691  1.00  5.15              
ATOM   3387  NZ  LYS A 223     105.092 101.594  97.446  1.00  5.15              
ATOM   3388  HZ1 LYS A 223     105.567 100.707  97.522  1.00  5.15              
ATOM   3389  HZ2 LYS A 223     104.538 101.587  98.307  1.00  5.15              
ATOM   3390  HZ3 LYS A 223     104.516 101.631  96.624  1.00  5.15              
ATOM   3391  C   LYS A 223     103.724 106.629  96.129  1.00  5.15              
ATOM   3392  O   LYS A 223     103.229 105.569  95.755  1.00  5.15              
ATOM   3393  N   HIS A 224     103.986 107.630  95.303  1.00  5.28              
ATOM   3394  H   HIS A 224     104.185 108.519  95.726  1.00  5.28              
ATOM   3395  CA  HIS A 224     104.321 107.445  93.889  1.00  5.28              
ATOM   3396  HA  HIS A 224     104.961 106.566  93.770  1.00  5.28              
ATOM   3397  CB  HIS A 224     103.067 107.247  93.032  1.00  5.28              
ATOM   3398  HB1 HIS A 224     102.436 108.136  93.076  1.00  5.28              
ATOM   3399  HB2 HIS A 224     102.512 106.406  93.425  1.00  5.28              
ATOM   3400  CG  HIS A 224     103.416 106.942  91.599  1.00  5.28              
ATOM   3401  ND1 HIS A 224     104.034 105.771  91.171  1.00  5.28              
ATOM   3402  CE1 HIS A 224     104.336 105.957  89.880  1.00  5.28              
ATOM   3403  HE1 HIS A 224     104.870 105.242  89.266  1.00  5.28              
ATOM   3404  NE2 HIS A 224     103.928 107.173  89.478  1.00  5.28              
ATOM   3405  HE2 HIS A 224     104.122 107.574  88.573  1.00  5.28              
ATOM   3406  CD2 HIS A 224     103.351 107.815  90.552  1.00  5.28              
ATOM   3407  HD2 HIS A 224     102.998 108.834  90.597  1.00  5.28              
ATOM   3408  C   HIS A 224     105.087 108.650  93.353  1.00  5.28              
ATOM   3409  O   HIS A 224     105.966 108.504  92.511  1.00  5.28              
ATOM   3410  N   TYR A 225     104.762 109.840  93.872  1.00  5.33              
ATOM   3411  H   TYR A 225     103.987 109.886  94.522  1.00  5.33              
ATOM   3412  CA  TYR A 225     105.272 111.112  93.376  1.00  5.33              
ATOM   3413  HA  TYR A 225     105.793 110.938  92.433  1.00  5.33              
ATOM   3414  CB  TYR A 225     104.084 112.041  93.041  1.00  5.33              
ATOM   3415  HB1 TYR A 225     103.295 111.932  93.778  1.00  5.33              
ATOM   3416  HB2 TYR A 225     103.660 111.728  92.086  1.00  5.33              
ATOM   3417  CG  TYR A 225     104.434 113.514  92.968  1.00  5.33              
ATOM   3418  CD1 TYR A 225     104.925 114.060  91.768  1.00  5.33              
ATOM   3419  HD1 TYR A 225     105.006 113.443  90.884  1.00  5.33              
ATOM   3420  CE1 TYR A 225     105.337 115.403  91.730  1.00  5.33              
ATOM   3421  HE1 TYR A 225     105.731 115.834  90.823  1.00  5.33              
ATOM   3422  CZ  TYR A 225     105.277 116.194  92.894  1.00  5.33              
ATOM   3423  OH  TYR A 225     105.704 117.481  92.846  1.00  5.33              
ATOM   3424  HH  TYR A 225     105.773 117.879  93.716  1.00  5.33              
ATOM   3425  CE2 TYR A 225     104.764 115.657  94.095  1.00  5.33              
ATOM   3426  HE2 TYR A 225     104.702 116.277  94.976  1.00  5.33              
ATOM   3427  CD2 TYR A 225     104.335 114.316  94.125  1.00  5.33              
ATOM   3428  HD2 TYR A 225     103.944 113.891  95.039  1.00  5.33              
ATOM   3429  C   TYR A 225     106.316 111.788  94.271  1.00  5.33              
ATOM   3430  O   TYR A 225     107.207 112.461  93.753  1.00  5.33              
ATOM   3431  N   ARG A 226     106.277 111.584  95.596  1.00  5.42              
ATOM   3432  H   ARG A 226     105.538 111.008  95.982  1.00  5.42              
ATOM   3433  CA  ARG A 226     107.302 112.147  96.504  1.00  5.42              
ATOM   3434  HA  ARG A 226     107.998 112.749  95.918  1.00  5.42              
ATOM   3435  CB  ARG A 226     106.603 113.095  97.504  1.00  5.42              
ATOM   3436  HB1 ARG A 226     106.286 112.548  98.393  1.00  5.42              
ATOM   3437  HB2 ARG A 226     105.693 113.469  97.029  1.00  5.42              
ATOM   3438  CG  ARG A 226     107.412 114.346  97.900  1.00  5.42              
ATOM   3439  HG1 ARG A 226     106.696 115.070  98.292  1.00  5.42              
ATOM   3440  HG2 ARG A 226     107.868 114.798  97.017  1.00  5.42              
ATOM   3441  CD  ARG A 226     108.464 114.132  98.999  1.00  5.42              
ATOM   3442  HD1 ARG A 226     108.124 113.326  99.652  1.00  5.42              
ATOM   3443  HD2 ARG A 226     108.497 115.039  99.606  1.00  5.42              
ATOM   3444  NE  ARG A 226     109.836 113.886  98.490  1.00  5.42              
ATOM   3445  HE  ARG A 226     110.130 114.422  97.692  1.00  5.42              
ATOM   3446  CZ  ARG A 226     110.734 113.095  99.061  1.00  5.42              
ATOM   3447  NH1 ARG A 226     110.384 112.213  99.942  1.00  5.42              
ATOM   3448 1HH1 ARG A 226     109.442 111.870  99.824  1.00  5.42              
ATOM   3449 2HH1 ARG A 226     111.089 111.611 100.349  1.00  5.42              
ATOM   3450  NH2 ARG A 226     111.997 113.135  98.748  1.00  5.42              
ATOM   3451 1HH2 ARG A 226     112.346 113.713  98.008  1.00  5.42              
ATOM   3452 2HH2 ARG A 226     112.615 112.421  99.123  1.00  5.42              
ATOM   3453  C   ARG A 226     108.123 111.025  97.079  1.00  5.42              
ATOM   3454  O   ARG A 226     108.566 111.155  98.212  1.00  5.42              
ATOM   3455  N   ASN A 227     108.244 109.944  96.300  1.00  5.32              
ATOM   3456  H   ASN A 227     107.951 110.082  95.339  1.00  5.32              
ATOM   3457  CA  ASN A 227     108.675 108.592  96.641  1.00  5.32              
ATOM   3458  HA  ASN A 227     107.806 107.948  96.480  1.00  5.32              
ATOM   3459  CB  ASN A 227     109.719 108.091  95.627  1.00  5.32              
ATOM   3460  HB1 ASN A 227     109.942 107.039  95.810  1.00  5.32              
ATOM   3461  HB2 ASN A 227     110.633 108.667  95.708  1.00  5.32              
ATOM   3462  CG  ASN A 227     109.172 108.256  94.218  1.00  5.32              
ATOM   3463  OD1 ASN A 227     109.254 109.337  93.651  1.00  5.32              
ATOM   3464  ND2 ASN A 227     108.485 107.264  93.700  1.00  5.32              
ATOM   3465 1HD2 ASN A 227     108.388 106.362  94.173  1.00  5.32              
ATOM   3466 2HD2 ASN A 227     107.976 107.457  92.847  1.00  5.32              
ATOM   3467  C   ASN A 227     108.985 108.470  98.116  1.00  5.32              
ATOM   3468  O   ASN A 227     110.136 108.449  98.543  1.00  5.32              
ATOM   3469  N   ILE A 228     107.883 108.468  98.875  1.00  5.21              
ATOM   3470  H   ILE A 228     106.996 108.634  98.410  1.00  5.21              
ATOM   3471  CA  ILE A 228     107.842 108.228 100.306  1.00  5.21              
ATOM   3472  HA  ILE A 228     108.846 107.948 100.577  1.00  5.21              
ATOM   3473  CB  ILE A 228     107.571 109.530 101.110  1.00  5.21              
ATOM   3474  HB  ILE A 228     108.426 110.179 100.918  1.00  5.21              
ATOM   3475  CG2 ILE A 228     106.327 110.289 100.634  1.00  5.21              
ATOM   3476 1HG2 ILE A 228     106.194 111.215 101.190  1.00  5.21              
ATOM   3477 2HG2 ILE A 228     106.431 110.548  99.586  1.00  5.21              
ATOM   3478 3HG2 ILE A 228     105.457 109.652 100.765  1.00  5.21              
ATOM   3479  CG1 ILE A 228     107.509 109.300 102.637  1.00  5.21              
ATOM   3480 1HG1 ILE A 228     108.272 108.581 102.927  1.00  5.21              
ATOM   3481 2HG1 ILE A 228     106.543 108.881 102.915  1.00  5.21              
ATOM   3482  CD1 ILE A 228     107.742 110.584 103.446  1.00  5.21              
ATOM   3483  HD1 ILE A 228     106.936 111.298 103.281  1.00  5.21              
ATOM   3484  HD2 ILE A 228     107.766 110.345 104.507  1.00  5.21              
ATOM   3485  HD3 ILE A 228     108.693 111.037 103.167  1.00  5.21              
ATOM   3486  C   ILE A 228     106.977 106.996 100.595  1.00  5.21              
ATOM   3487  O   ILE A 228     105.888 107.115 101.150  1.00  5.21              
ATOM   3488  N   PRO A 229     107.444 105.800 100.177  1.00  5.18              
ATOM   3489  CD  PRO A 229     108.581 105.584  99.292  1.00  5.18              
ATOM   3490  HD1 PRO A 229     109.471 105.969  99.763  1.00  5.18              
ATOM   3491  HD2 PRO A 229     108.419 106.048  98.322  1.00  5.18              
ATOM   3492  CG  PRO A 229     108.734 104.101  99.042  1.00  5.18              
ATOM   3493  HG1 PRO A 229     109.777 103.785  99.071  1.00  5.18              
ATOM   3494  HG2 PRO A 229     108.302 103.892  98.071  1.00  5.18              
ATOM   3495  CB  PRO A 229     107.919 103.465 100.153  1.00  5.18              
ATOM   3496  HB1 PRO A 229     108.605 103.248 100.971  1.00  5.18              
ATOM   3497  HB2 PRO A 229     107.447 102.534  99.844  1.00  5.18              
ATOM   3498  CA  PRO A 229     106.882 104.522 100.572  1.00  5.18              
ATOM   3499  HA  PRO A 229     105.940 104.346 100.069  1.00  5.18              
ATOM   3500  C   PRO A 229     106.689 104.336 102.081  1.00  5.18              
ATOM   3501  O   PRO A 229     105.691 103.762 102.497  1.00  5.18              
ATOM   3502  N   GLY A 230     107.689 104.771 102.861  1.00  5.12              
ATOM   3503  H   GLY A 230     108.454 105.219 102.388  1.00  5.12              
ATOM   3504  CA  GLY A 230     108.037 104.070 104.097  1.00  5.12              
ATOM   3505  HA1 GLY A 230     108.898 104.545 104.561  1.00  5.12              
ATOM   3506  HA2 GLY A 230     108.343 103.068 103.800  1.00  5.12              
ATOM   3507  C   GLY A 230     106.946 103.965 105.148  1.00  5.12              
ATOM   3508  O   GLY A 230     106.190 104.923 105.294  1.00  5.12              
ATOM   3509  N   PRO A 231     106.940 102.864 105.921  1.00  5.00              
ATOM   3510  CD  PRO A 231     108.007 101.866 106.014  1.00  5.00              
ATOM   3511  HD1 PRO A 231     108.922 102.337 106.378  1.00  5.00              
ATOM   3512  HD2 PRO A 231     108.187 101.382 105.052  1.00  5.00              
ATOM   3513  CG  PRO A 231     107.537 100.813 107.019  1.00  5.00              
ATOM   3514  HG1 PRO A 231     108.354 100.471 107.656  1.00  5.00              
ATOM   3515  HG2 PRO A 231     107.092  99.972 106.485  1.00  5.00              
ATOM   3516  CB  PRO A 231     106.459 101.542 107.819  1.00  5.00              
ATOM   3517  HB1 PRO A 231     106.924 102.156 108.591  1.00  5.00              
ATOM   3518  HB2 PRO A 231     105.737 100.844 108.244  1.00  5.00              
ATOM   3519  CA  PRO A 231     105.829 102.424 106.742  1.00  5.00              
ATOM   3520  HA  PRO A 231     105.236 101.762 106.107  1.00  5.00              
ATOM   3521  C   PRO A 231     104.888 103.512 107.263  1.00  5.00              
ATOM   3522  O   PRO A 231     105.196 104.278 108.189  1.00  5.00              
ATOM   3523  N   HIS A 232     103.715 103.524 106.631  1.00  4.52              
ATOM   3524  H   HIS A 232     103.613 102.904 105.829  1.00  4.52              
ATOM   3525  CA  HIS A 232     102.554 104.327 106.985  1.00  4.52              
ATOM   3526  HA  HIS A 232     102.871 105.200 107.557  1.00  4.52              
ATOM   3527  CB  HIS A 232     101.850 104.804 105.712  1.00  4.52              
ATOM   3528  HB1 HIS A 232     100.986 105.405 105.992  1.00  4.52              
ATOM   3529  HB2 HIS A 232     101.500 103.940 105.148  1.00  4.52              
ATOM   3530  CG  HIS A 232     102.728 105.630 104.820  1.00  4.52              
ATOM   3531  ND1 HIS A 232     103.145 106.933 105.088  1.00  4.52              
ATOM   3532  CE1 HIS A 232     103.968 107.253 104.079  1.00  4.52              
ATOM   3533  HE1 HIS A 232     104.513 108.179 104.003  1.00  4.52              
ATOM   3534  NE2 HIS A 232     104.069 106.242 103.206  1.00  4.52              
ATOM   3535  HE2 HIS A 232     104.716 106.201 102.427  1.00  4.52              
ATOM   3536  CD2 HIS A 232     103.304 105.200 103.664  1.00  4.52              
ATOM   3537  HD2 HIS A 232     103.261 104.201 103.246  1.00  4.52              
ATOM   3538  C   HIS A 232     101.564 103.507 107.812  1.00  4.52              
ATOM   3539  O   HIS A 232     101.346 102.310 107.561  1.00  4.52              
ATOM   3540  N   MET A 233     100.938 104.209 108.759  1.00  4.40              
ATOM   3541  H   MET A 233     101.157 105.201 108.830  1.00  4.40              
ATOM   3542  CA  MET A 233      99.976 103.700 109.738  1.00  4.40              
ATOM   3543  HA  MET A 233      99.778 102.642 109.562  1.00  4.40              
ATOM   3544  CB  MET A 233     100.547 103.890 111.154  1.00  4.40              
ATOM   3545  HB1 MET A 233      99.736 103.842 111.881  1.00  4.40              
ATOM   3546  HB2 MET A 233     101.002 104.879 111.229  1.00  4.40              
ATOM   3547  CG  MET A 233     101.593 102.834 111.515  1.00  4.40              
ATOM   3548  HG1 MET A 233     102.110 103.151 112.421  1.00  4.40              
ATOM   3549  HG2 MET A 233     102.327 102.786 110.711  1.00  4.40              
ATOM   3550  SD  MET A 233     100.930 101.168 111.796  1.00  4.40              
ATOM   3551  CE  MET A 233     100.105 101.394 113.394  1.00  4.40              
ATOM   3552  HE1 MET A 233      99.658 100.451 113.703  1.00  4.40              
ATOM   3553  HE2 MET A 233     100.834 101.707 114.140  1.00  4.40              
ATOM   3554  HE3 MET A 233      99.320 102.145 113.312  1.00  4.40              
ATOM   3555  C   MET A 233      98.676 104.477 109.619  1.00  4.40              
ATOM   3556  O   MET A 233      98.665 105.712 109.569  1.00  4.40              
ATOM   3557  N   VAL A 234      97.582 103.721 109.617  1.00  4.45              
ATOM   3558  H   VAL A 234      97.693 102.716 109.537  1.00  4.45              
ATOM   3559  CA  VAL A 234      96.241 104.273 109.777  1.00  4.45              
ATOM   3560  HA  VAL A 234      96.242 105.248 109.295  1.00  4.45              
ATOM   3561  CB  VAL A 234      95.199 103.459 108.956  1.00  4.45              
ATOM   3562  HB  VAL A 234      95.115 102.450 109.357  1.00  4.45              
ATOM   3563  CG1 VAL A 234      93.801 104.088 108.885  1.00  4.45              
ATOM   3564 1HG1 VAL A 234      93.191 103.596 108.127  1.00  4.45              
ATOM   3565 2HG1 VAL A 234      93.267 103.979 109.820  1.00  4.45              
ATOM   3566 3HG1 VAL A 234      93.876 105.149 108.644  1.00  4.45              
ATOM   3567  CG2 VAL A 234      95.649 103.387 107.483  1.00  4.45              
ATOM   3568 1HG2 VAL A 234      94.901 102.870 106.885  1.00  4.45              
ATOM   3569 2HG2 VAL A 234      95.777 104.395 107.088  1.00  4.45              
ATOM   3570 3HG2 VAL A 234      96.589 102.847 107.388  1.00  4.45              
ATOM   3571  C   VAL A 234      96.003 104.623 111.246  1.00  4.45              
ATOM   3572  O   VAL A 234      96.793 105.364 111.851  1.00  4.45              
ATOM   3573  N   LEU A 235      94.889 104.080 111.707  1.00  4.41              
ATOM   3574  H   LEU A 235      94.290 103.814 110.941  1.00  4.41              
ATOM   3575  CA  LEU A 235      94.226 103.893 112.995  1.00  4.41              
ATOM   3576  HA  LEU A 235      94.390 102.866 113.297  1.00  4.41              
ATOM   3577  CB  LEU A 235      94.781 104.832 114.084  1.00  4.41              
ATOM   3578  HB1 LEU A 235      94.506 105.855 113.837  1.00  4.41              
ATOM   3579  HB2 LEU A 235      95.869 104.772 114.084  1.00  4.41              
ATOM   3580  CG  LEU A 235      94.307 104.507 115.509  1.00  4.41              
ATOM   3581  HG  LEU A 235      93.217 104.510 115.552  1.00  4.41              
ATOM   3582  CD1 LEU A 235      94.820 103.136 115.960  1.00  4.41              
ATOM   3583 1HD1 LEU A 235      94.639 103.002 117.023  1.00  4.41              
ATOM   3584 2HD1 LEU A 235      94.305 102.344 115.420  1.00  4.41              
ATOM   3585 3HD1 LEU A 235      95.891 103.061 115.770  1.00  4.41              
ATOM   3586  CD2 LEU A 235      94.843 105.571 116.470  1.00  4.41              
ATOM   3587 1HD2 LEU A 235      94.360 106.522 116.260  1.00  4.41              
ATOM   3588 2HD2 LEU A 235      94.642 105.294 117.503  1.00  4.41              
ATOM   3589 3HD2 LEU A 235      95.917 105.692 116.332  1.00  4.41              
ATOM   3590  C   LEU A 235      92.763 104.116 112.664  1.00  4.41              
ATOM   3591  O   LEU A 235      92.470 105.078 111.978  1.00  4.41              
ATOM   3592  N   VAL A 236      91.855 103.210 112.994  1.00  4.44              
ATOM   3593  H   VAL A 236      92.164 102.332 113.396  1.00  4.44              
ATOM   3594  CA  VAL A 236      90.477 103.298 112.498  1.00  4.44              
ATOM   3595  HA  VAL A 236      90.168 104.334 112.560  1.00  4.44              
ATOM   3596  CB  VAL A 236      90.417 102.882 111.001  1.00  4.44              
ATOM   3597  HB  VAL A 236      91.064 103.552 110.439  1.00  4.44              
ATOM   3598  CG1 VAL A 236      90.910 101.453 110.728  1.00  4.44              
ATOM   3599 1HG1 VAL A 236      90.887 101.259 109.656  1.00  4.44              
ATOM   3600 2HG1 VAL A 236      91.936 101.338 111.074  1.00  4.44              
ATOM   3601 3HG1 VAL A 236      90.272 100.728 111.234  1.00  4.44              
ATOM   3602  CG2 VAL A 236      89.030 103.020 110.381  1.00  4.44              
ATOM   3603 1HG2 VAL A 236      89.082 102.803 109.314  1.00  4.44              
ATOM   3604 2HG2 VAL A 236      88.351 102.317 110.849  1.00  4.44              
ATOM   3605 3HG2 VAL A 236      88.664 104.039 110.501  1.00  4.44              
ATOM   3606  C   VAL A 236      89.570 102.442 113.388  1.00  4.44              
ATOM   3607  O   VAL A 236      89.964 101.352 113.827  1.00  4.44              
ATOM   3608  N   PRO A 237      88.359 102.920 113.720  1.00  4.65              
ATOM   3609  CD  PRO A 237      87.844 104.263 113.503  1.00  4.65              
ATOM   3610  HD1 PRO A 237      87.561 104.371 112.458  1.00  4.65              
ATOM   3611  HD2 PRO A 237      88.567 105.022 113.796  1.00  4.65              
ATOM   3612  CG  PRO A 237      86.606 104.392 114.380  1.00  4.65              
ATOM   3613  HG1 PRO A 237      85.882 105.091 113.957  1.00  4.65              
ATOM   3614  HG2 PRO A 237      86.898 104.697 115.386  1.00  4.65              
ATOM   3615  CB  PRO A 237      86.079 102.963 114.403  1.00  4.65              
ATOM   3616  HB1 PRO A 237      85.474 102.797 113.509  1.00  4.65              
ATOM   3617  HB2 PRO A 237      85.491 102.765 115.301  1.00  4.65              
ATOM   3618  CA  PRO A 237      87.348 102.100 114.350  1.00  4.65              
ATOM   3619  HA  PRO A 237      87.674 101.871 115.365  1.00  4.65              
ATOM   3620  C   PRO A 237      87.058 100.789 113.590  1.00  4.65              
ATOM   3621  O   PRO A 237      87.117 100.697 112.355  1.00  4.65              
ATOM   3622  N   LYS A 238      86.677  99.758 114.352  1.00  4.84              
ATOM   3623  H   LYS A 238      86.599  99.901 115.347  1.00  4.84              
ATOM   3624  CA  LYS A 238      86.561  98.396 113.826  1.00  4.84              
ATOM   3625  HA  LYS A 238      87.535  98.108 113.431  1.00  4.84              
ATOM   3626  CB  LYS A 238      86.166  97.399 114.934  1.00  4.84              
ATOM   3627  HB1 LYS A 238      85.937  96.439 114.467  1.00  4.84              
ATOM   3628  HB2 LYS A 238      85.267  97.755 115.441  1.00  4.84              
ATOM   3629  CG  LYS A 238      87.290  97.167 115.955  1.00  4.84              
ATOM   3630  HG1 LYS A 238      87.514  98.102 116.473  1.00  4.84              
ATOM   3631  HG2 LYS A 238      88.187  96.853 115.420  1.00  4.84              
ATOM   3632  CD  LYS A 238      86.949  96.088 116.998  1.00  4.84              
ATOM   3633  HD1 LYS A 238      87.840  95.936 117.610  1.00  4.84              
ATOM   3634  HD2 LYS A 238      86.718  95.144 116.501  1.00  4.84              
ATOM   3635  CE  LYS A 238      85.776  96.502 117.902  1.00  4.84              
ATOM   3636  HE1 LYS A 238      84.828  96.241 117.424  1.00  4.84              
ATOM   3637  HE2 LYS A 238      85.823  97.588 118.026  1.00  4.84              
ATOM   3638  NZ  LYS A 238      85.889  95.892 119.249  1.00  4.84              
ATOM   3639  HZ1 LYS A 238      85.183  96.231 119.882  1.00  4.84              
ATOM   3640  HZ2 LYS A 238      85.921  94.886 119.231  1.00  4.84              
ATOM   3641  HZ3 LYS A 238      86.777  96.200 119.657  1.00  4.84              
ATOM   3642  C   LYS A 238      85.592  98.253 112.626  1.00  4.84              
ATOM   3643  O   LYS A 238      85.979  97.787 111.546  1.00  4.84              
ATOM   3644  N   SER A 239      84.343  98.695 112.816  1.00  4.95              
ATOM   3645  H   SER A 239      84.081  99.019 113.733  1.00  4.95              
ATOM   3646  CA  SER A 239      83.264  98.620 111.815  1.00  4.95              
ATOM   3647  HA  SER A 239      83.010  97.571 111.657  1.00  4.95              
ATOM   3648  CB  SER A 239      82.008  99.355 112.313  1.00  4.95              
ATOM   3649  HB1 SER A 239      81.131  98.938 111.816  1.00  4.95              
ATOM   3650  HB2 SER A 239      82.081 100.414 112.061  1.00  4.95              
ATOM   3651  OG  SER A 239      81.869  99.244 113.723  1.00  4.95              
ATOM   3652  HG  SER A 239      81.020  99.624 113.971  1.00  4.95              
ATOM   3653  C   SER A 239      83.740  99.198 110.452  1.00  4.95              
ATOM   3654  O   SER A 239      83.691  98.606 109.359  1.00  4.95              
ATOM   3655  N   THR A 240      84.344 100.375 110.566  1.00  4.86              
ATOM   3656  H   THR A 240      84.375 100.818 111.469  1.00  4.86              
ATOM   3657  CA  THR A 240      84.944 101.112 109.466  1.00  4.86              
ATOM   3658  HA  THR A 240      84.176 101.269 108.709  1.00  4.86              
ATOM   3659  CB  THR A 240      85.391 102.507 109.956  1.00  4.86              
ATOM   3660  HB  THR A 240      86.234 102.397 110.632  1.00  4.86              
ATOM   3661  CG2 THR A 240      85.772 103.472 108.835  1.00  4.86              
ATOM   3662 1HG2 THR A 240      86.051 104.440 109.256  1.00  4.86              
ATOM   3663 2HG2 THR A 240      86.632 103.094 108.284  1.00  4.86              
ATOM   3664 3HG2 THR A 240      84.936 103.602 108.148  1.00  4.86              
ATOM   3665  OG1 THR A 240      84.340 103.121 110.672  1.00  4.86              
ATOM   3666  HG1 THR A 240      84.572 104.057 110.726  1.00  4.86              
ATOM   3667  C   THR A 240      86.106 100.394 108.767  1.00  4.86              
ATOM   3668  O   THR A 240      86.316 100.597 107.566  1.00  4.86              
ATOM   3669  N   LEU A 241      86.841  99.517 109.465  1.00  4.87              
ATOM   3670  H   LEU A 241      86.635  99.375 110.446  1.00  4.87              
ATOM   3671  CA  LEU A 241      87.965  98.778 108.865  1.00  4.87              
ATOM   3672  HA  LEU A 241      88.653  99.563 108.545  1.00  4.87              
ATOM   3673  CB  LEU A 241      88.749  97.997 109.948  1.00  4.87              
ATOM   3674  HB1 LEU A 241      88.547  98.462 110.914  1.00  4.87              
ATOM   3675  HB2 LEU A 241      89.812  98.153 109.763  1.00  4.87              
ATOM   3676  CG  LEU A 241      88.507  96.476 110.062  1.00  4.87              
ATOM   3677  HG  LEU A 241      87.460  96.241 109.871  1.00  4.87              
ATOM   3678  CD1 LEU A 241      89.400  95.691 109.099  1.00  4.87              
ATOM   3679 1HD1 LEU A 241      89.226  94.623 109.227  1.00  4.87              
ATOM   3680 2HD1 LEU A 241      89.178  95.935 108.064  1.00  4.87              
ATOM   3681 3HD1 LEU A 241      90.451  95.906 109.292  1.00  4.87              
ATOM   3682  CD2 LEU A 241      88.880  95.978 111.460  1.00  4.87              
ATOM   3683 1HD2 LEU A 241      88.769  94.894 111.508  1.00  4.87              
ATOM   3684 2HD2 LEU A 241      89.910  96.250 111.692  1.00  4.87              
ATOM   3685 3HD2 LEU A 241      88.210  96.416 112.194  1.00  4.87              
ATOM   3686  C   LEU A 241      87.682  98.008 107.575  1.00  4.87              
ATOM   3687  O   LEU A 241      88.532  98.005 106.676  1.00  4.87              
ATOM   3688  N   HIS A 242      86.502  97.394 107.437  1.00  4.98              
ATOM   3689  H   HIS A 242      85.824  97.438 108.190  1.00  4.98              
ATOM   3690  CA  HIS A 242      86.196  96.720 106.142  1.00  4.98              
ATOM   3691  HA  HIS A 242      87.046  96.083 105.885  1.00  4.98              
ATOM   3692  CB  HIS A 242      84.975  95.799 106.284  1.00  4.98              
ATOM   3693  HB1 HIS A 242      84.057  96.387 106.298  1.00  4.98              
ATOM   3694  HB2 HIS A 242      85.048  95.257 107.228  1.00  4.98              
ATOM   3695  CG  HIS A 242      84.911  94.779 105.171  1.00  4.98              
ATOM   3696  ND1 HIS A 242      85.313  93.450 105.286  1.00  4.98              
ATOM   3697  CE1 HIS A 242      85.245  92.933 104.050  1.00  4.98              
ATOM   3698  HE1 HIS A 242      85.525  91.918 103.800  1.00  4.98              
ATOM   3699  NE2 HIS A 242      84.825  93.863 103.174  1.00  4.98              
ATOM   3700  HE2 HIS A 242      84.782  93.756 102.168  1.00  4.98              
ATOM   3701  CD2 HIS A 242      84.593  95.028 103.867  1.00  4.98              
ATOM   3702  HD2 HIS A 242      84.296  95.979 103.447  1.00  4.98              
ATOM   3703  C   HIS A 242      86.020  97.697 104.972  1.00  4.98              
ATOM   3704  O   HIS A 242      86.566  97.456 103.871  1.00  4.98              
ATOM   3705  N   ASN A 243      85.308  98.817 105.220  1.00  5.00              
ATOM   3706  H   ASN A 243      84.981  99.024 106.156  1.00  5.00              
ATOM   3707  CA  ASN A 243      85.267  99.847 104.161  1.00  5.00              
ATOM   3708  HA  ASN A 243      84.836  99.395 103.267  1.00  5.00              
ATOM   3709  CB  ASN A 243      84.419 101.076 104.533  1.00  5.00              
ATOM   3710  HB1 ASN A 243      84.745 101.473 105.495  1.00  5.00              
ATOM   3711  HB2 ASN A 243      83.368 100.799 104.595  1.00  5.00              
ATOM   3712  CG  ASN A 243      84.596 102.168 103.479  1.00  5.00              
ATOM   3713  OD1 ASN A 243      85.198 103.201 103.720  1.00  5.00              
ATOM   3714  ND2 ASN A 243      84.158 101.929 102.261  1.00  5.00              
ATOM   3715 1HD2 ASN A 243      83.729 101.062 102.021  1.00  5.00              
ATOM   3716 2HD2 ASN A 243      84.429 102.584 101.524  1.00  5.00              
ATOM   3717  C   ASN A 243      86.702 100.264 103.783  1.00  5.00              
ATOM   3718  O   ASN A 243      87.062 100.199 102.602  1.00  5.00              
ATOM   3719  N   TRP A 244      87.529 100.581 104.789  1.00  4.92              
ATOM   3720  H   TRP A 244      87.178 100.578 105.742  1.00  4.92              
ATOM   3721  CA  TRP A 244      88.887 101.055 104.536  1.00  4.92              
ATOM   3722  HA  TRP A 244      88.790 101.972 103.951  1.00  4.92              
ATOM   3723  CB  TRP A 244      89.615 101.444 105.834  1.00  4.92              
ATOM   3724  HB1 TRP A 244      89.952 100.544 106.351  1.00  4.92              
ATOM   3725  HB2 TRP A 244      88.909 101.956 106.489  1.00  4.92              
ATOM   3726  CG  TRP A 244      90.791 102.361 105.617  1.00  4.92              
ATOM   3727  CD1 TRP A 244      91.879 102.081 104.863  1.00  4.92              
ATOM   3728  HD1 TRP A 244      92.060 101.152 104.340  1.00  4.92              
ATOM   3729  NE1 TRP A 244      92.699 103.183 104.781  1.00  4.92              
ATOM   3730  HE1 TRP A 244      93.539 103.188 104.220  1.00  4.92              
ATOM   3731  CE2 TRP A 244      92.203 104.240 105.506  1.00  4.92              
ATOM   3732  CZ2 TRP A 244      92.673 105.544 105.731  1.00  4.92              
ATOM   3733  HZ2 TRP A 244      93.587 105.891 105.273  1.00  4.92              
ATOM   3734  CH2 TRP A 244      91.947 106.377 106.598  1.00  4.92              
ATOM   3735  HH2 TRP A 244      92.303 107.372 106.818  1.00  4.92              
ATOM   3736  CZ3 TRP A 244      90.765 105.910 107.200  1.00  4.92              
ATOM   3737  HZ3 TRP A 244      90.213 106.553 107.878  1.00  4.92              
ATOM   3738  CE3 TRP A 244      90.290 104.611 106.937  1.00  4.92              
ATOM   3739  HE3 TRP A 244      89.371 104.281 107.398  1.00  4.92              
ATOM   3740  CD2 TRP A 244      90.997 103.735 106.086  1.00  4.92              
ATOM   3741  C   TRP A 244      89.727 100.099 103.668  1.00  4.92              
ATOM   3742  O   TRP A 244      90.334 100.512 102.666  1.00  4.92              
ATOM   3743  N   MET A 245      89.733  98.808 104.016  1.00  4.97              
ATOM   3744  H   MET A 245      89.215  98.529 104.845  1.00  4.97              
ATOM   3745  CA  MET A 245      90.456  97.789 103.244  1.00  4.97              
ATOM   3746  HA  MET A 245      91.518  98.035 103.264  1.00  4.97              
ATOM   3747  CB  MET A 245      90.261  96.422 103.921  1.00  4.97              
ATOM   3748  HB1 MET A 245      89.197  96.184 103.940  1.00  4.97              
ATOM   3749  HB2 MET A 245      90.619  96.480 104.950  1.00  4.97              
ATOM   3750  CG  MET A 245      91.022  95.302 103.196  1.00  4.97              
ATOM   3751  HG1 MET A 245      92.078  95.573 103.159  1.00  4.97              
ATOM   3752  HG2 MET A 245      90.660  95.229 102.170  1.00  4.97              
ATOM   3753  SD  MET A 245      90.898  93.652 103.944  1.00  4.97              
ATOM   3754  CE  MET A 245      89.109  93.352 103.822  1.00  4.97              
ATOM   3755  HE1 MET A 245      88.890  92.331 104.133  1.00  4.97              
ATOM   3756  HE2 MET A 245      88.570  94.038 104.476  1.00  4.97              
ATOM   3757  HE3 MET A 245      88.780  93.495 102.793  1.00  4.97              
ATOM   3758  C   MET A 245      90.030  97.748 101.774  1.00  4.97              
ATOM   3759  O   MET A 245      90.872  97.718 100.863  1.00  4.97              
ATOM   3760  N   SER A 246      88.716  97.754 101.540  1.00  5.08              
ATOM   3761  H   SER A 246      88.069  97.866 102.313  1.00  5.08              
ATOM   3762  CA  SER A 246      88.226  97.692 100.152  1.00  5.08              
ATOM   3763  HA  SER A 246      88.663  96.829  99.650  1.00  5.08              
ATOM   3764  CB  SER A 246      86.704  97.519 100.200  1.00  5.08              
ATOM   3765  HB1 SER A 246      86.331  97.339  99.191  1.00  5.08              
ATOM   3766  HB2 SER A 246      86.243  98.430 100.587  1.00  5.08              
ATOM   3767  OG  SER A 246      86.346  96.426 101.038  1.00  5.08              
ATOM   3768  HG  SER A 246      86.540  96.655 101.961  1.00  5.08              
ATOM   3769  C   SER A 246      88.584  98.948  99.359  1.00  5.08              
ATOM   3770  O   SER A 246      88.910  98.836  98.179  1.00  5.08              
ATOM   3771  N   GLU A 247      88.606 100.124  99.995  1.00  5.05              
ATOM   3772  H   GLU A 247      88.311 100.182 100.966  1.00  5.05              
ATOM   3773  CA  GLU A 247      89.082 101.332  99.314  1.00  5.05              
ATOM   3774  HA  GLU A 247      88.588 101.379  98.347  1.00  5.05              
ATOM   3775  CB  GLU A 247      88.739 102.621 100.076  1.00  5.05              
ATOM   3776  HB1 GLU A 247      89.091 103.463  99.477  1.00  5.05              
ATOM   3777  HB2 GLU A 247      89.297 102.613 101.010  1.00  5.05              
ATOM   3778  CG  GLU A 247      87.274 102.899 100.443  1.00  5.05              
ATOM   3779  HG1 GLU A 247      87.212 103.932 100.796  1.00  5.05              
ATOM   3780  HG2 GLU A 247      87.010 102.270 101.288  1.00  5.05              
ATOM   3781  CD  GLU A 247      86.223 102.697  99.343  1.00  5.05              
ATOM   3782  OE1 GLU A 247      86.530 102.388  98.169  1.00  5.05              
ATOM   3783  OE2 GLU A 247      85.019 102.791  99.671  1.00  5.05              
ATOM   3784  C   GLU A 247      90.570 101.316  98.974  1.00  5.05              
ATOM   3785  O   GLU A 247      90.923 101.818  97.903  1.00  5.05              
ATOM   3786  N   PHE A 248      91.442 100.685  99.777  1.00  5.03              
ATOM   3787  H   PHE A 248      91.132 100.324 100.674  1.00  5.03              
ATOM   3788  CA  PHE A 248      92.796 100.409  99.268  1.00  5.03              
ATOM   3789  HA  PHE A 248      93.231 101.354  98.946  1.00  5.03              
ATOM   3790  CB  PHE A 248      93.715  99.799 100.341  1.00  5.03              
ATOM   3791  HB1 PHE A 248      94.537  99.289  99.836  1.00  5.03              
ATOM   3792  HB2 PHE A 248      93.164  99.041 100.899  1.00  5.03              
ATOM   3793  CG  PHE A 248      94.350 100.790 101.302  1.00  5.03              
ATOM   3794  CD1 PHE A 248      94.288 100.560 102.688  1.00  5.03              
ATOM   3795  HD1 PHE A 248      93.767  99.692 103.067  1.00  5.03              
ATOM   3796  CE1 PHE A 248      94.928 101.436 103.581  1.00  5.03              
ATOM   3797  HE1 PHE A 248      94.889 101.241 104.642  1.00  5.03              
ATOM   3798  CZ  PHE A 248      95.607 102.566 103.097  1.00  5.03              
ATOM   3799  HZ  PHE A 248      96.083 103.249 103.787  1.00  5.03              
ATOM   3800  CE2 PHE A 248      95.696 102.788 101.714  1.00  5.03              
ATOM   3801  HE2 PHE A 248      96.254 103.634 101.334  1.00  5.03              
ATOM   3802  CD2 PHE A 248      95.081 101.895 100.818  1.00  5.03              
ATOM   3803  HD2 PHE A 248      95.186 102.056  99.754  1.00  5.03              
ATOM   3804  C   PHE A 248      92.755  99.531  98.019  1.00  5.03              
ATOM   3805  O   PHE A 248      93.383  99.865  97.004  1.00  5.03              
ATOM   3806  N   LYS A 249      91.992  98.428  98.071  1.00  5.14              
ATOM   3807  H   LYS A 249      91.473  98.231  98.924  1.00  5.14              
ATOM   3808  CA  LYS A 249      91.983  97.467  96.955  1.00  5.14              
ATOM   3809  HA  LYS A 249      93.030  97.363  96.660  1.00  5.14              
ATOM   3810  CB  LYS A 249      91.530  96.069  97.440  1.00  5.14              
ATOM   3811  HB1 LYS A 249      90.441  96.003  97.428  1.00  5.14              
ATOM   3812  HB2 LYS A 249      91.870  95.934  98.469  1.00  5.14              
ATOM   3813  CG  LYS A 249      92.147  94.940  96.581  1.00  5.14              
ATOM   3814  HG1 LYS A 249      93.202  95.163  96.415  1.00  5.14              
ATOM   3815  HG2 LYS A 249      91.648  94.916  95.612  1.00  5.14              
ATOM   3816  CD  LYS A 249      92.062  93.537  97.214  1.00  5.14              
ATOM   3817  HD1 LYS A 249      91.014  93.259  97.336  1.00  5.14              
ATOM   3818  HD2 LYS A 249      92.541  93.558  98.193  1.00  5.14              
ATOM   3819  CE  LYS A 249      92.782  92.520  96.305  1.00  5.14              
ATOM   3820  HE1 LYS A 249      93.802  92.875  96.128  1.00  5.14              
ATOM   3821  HE2 LYS A 249      92.274  92.506  95.335  1.00  5.14              
ATOM   3822  NZ  LYS A 249      92.829  91.142  96.871  1.00  5.14              
ATOM   3823  HZ1 LYS A 249      93.293  90.504  96.220  1.00  5.14              
ATOM   3824  HZ2 LYS A 249      93.347  91.105  97.737  1.00  5.14              
ATOM   3825  HZ3 LYS A 249      91.903  90.781  97.050  1.00  5.14              
ATOM   3826  C   LYS A 249      91.301  97.945  95.661  1.00  5.14              
ATOM   3827  O   LYS A 249      91.508  97.332  94.615  1.00  5.14              
ATOM   3828  N   ARG A 250      90.550  99.052  95.710  1.00  5.22              
ATOM   3829  H   ARG A 250      90.355  99.419  96.635  1.00  5.22              
ATOM   3830  CA  ARG A 250      90.013  99.776  94.544  1.00  5.22              
ATOM   3831  HA  ARG A 250      89.887  99.096  93.701  1.00  5.22              
ATOM   3832  CB  ARG A 250      88.644 100.398  94.922  1.00  5.22              
ATOM   3833  HB1 ARG A 250      88.366 101.096  94.134  1.00  5.22              
ATOM   3834  HB2 ARG A 250      88.731 100.971  95.848  1.00  5.22              
ATOM   3835  CG  ARG A 250      87.512  99.367  95.074  1.00  5.22              
ATOM   3836  HG1 ARG A 250      87.594  98.844  96.025  1.00  5.22              
ATOM   3837  HG2 ARG A 250      87.629  98.629  94.280  1.00  5.22              
ATOM   3838  CD  ARG A 250      86.097  99.958  94.926  1.00  5.22              
ATOM   3839  HD1 ARG A 250      85.433  99.128  94.683  1.00  5.22              
ATOM   3840  HD2 ARG A 250      86.094 100.648  94.086  1.00  5.22              
ATOM   3841  NE  ARG A 250      85.562 100.667  96.111  1.00  5.22              
ATOM   3842  HE  ARG A 250      86.211 101.130  96.751  1.00  5.22              
ATOM   3843  CZ  ARG A 250      84.282 100.897  96.359  1.00  5.22              
ATOM   3844  NH1 ARG A 250      83.327 100.470  95.573  1.00  5.22              
ATOM   3845 1HH1 ARG A 250      83.581  99.969  94.744  1.00  5.22              
ATOM   3846 2HH1 ARG A 250      82.375 100.678  95.798  1.00  5.22              
ATOM   3847  NH2 ARG A 250      83.911 101.583  97.394  1.00  5.22              
ATOM   3848 1HH2 ARG A 250      84.637 101.982  98.003  1.00  5.22              
ATOM   3849 2HH2 ARG A 250      82.960 101.768  97.619  1.00  5.22              
ATOM   3850  C   ARG A 250      90.932 100.888  94.056  1.00  5.22              
ATOM   3851  O   ARG A 250      91.196 100.974  92.861  1.00  5.22              
ATOM   3852  N   TRP A 251      91.376 101.763  94.956  1.00  5.19              
ATOM   3853  H   TRP A 251      91.137 101.619  95.931  1.00  5.19              
ATOM   3854  CA  TRP A 251      92.027 103.021  94.585  1.00  5.19              
ATOM   3855  HA  TRP A 251      91.580 103.406  93.679  1.00  5.19              
ATOM   3856  CB  TRP A 251      91.796 104.042  95.703  1.00  5.19              
ATOM   3857  HB1 TRP A 251      92.482 103.837  96.522  1.00  5.19              
ATOM   3858  HB2 TRP A 251      90.782 103.917  96.089  1.00  5.19              
ATOM   3859  CG  TRP A 251      91.930 105.469  95.280  1.00  5.19              
ATOM   3860  CD1 TRP A 251      93.077 106.081  94.912  1.00  5.19              
ATOM   3861  HD1 TRP A 251      94.046 105.610  94.885  1.00  5.19              
ATOM   3862  NE1 TRP A 251      92.809 107.371  94.520  1.00  5.19              
ATOM   3863  HE1 TRP A 251      93.506 107.993  94.138  1.00  5.19              
ATOM   3864  CE2 TRP A 251      91.461 107.641  94.565  1.00  5.19              
ATOM   3865  CZ2 TRP A 251      90.704 108.752  94.181  1.00  5.19              
ATOM   3866  HZ2 TRP A 251      91.191 109.600  93.733  1.00  5.19              
ATOM   3867  CH2 TRP A 251      89.309 108.721  94.348  1.00  5.19              
ATOM   3868  HH2 TRP A 251      88.704 109.562  94.040  1.00  5.19              
ATOM   3869  CZ3 TRP A 251      88.699 107.581  94.898  1.00  5.19              
ATOM   3870  HZ3 TRP A 251      87.627 107.560  95.020  1.00  5.19              
ATOM   3871  CE3 TRP A 251      89.472 106.460  95.261  1.00  5.19              
ATOM   3872  HE3 TRP A 251      88.995 105.567  95.635  1.00  5.19              
ATOM   3873  CD2 TRP A 251      90.874 106.459  95.096  1.00  5.19              
ATOM   3874  C   TRP A 251      93.504 102.860  94.262  1.00  5.19              
ATOM   3875  O   TRP A 251      93.969 103.460  93.285  1.00  5.19              
ATOM   3876  N   VAL A 252      94.207 102.038  95.052  1.00  5.24              
ATOM   3877  H   VAL A 252      93.725 101.537  95.793  1.00  5.24              
ATOM   3878  CA  VAL A 252      95.635 101.782  94.852  1.00  5.24              
ATOM   3879  HA  VAL A 252      95.841 101.987  93.803  1.00  5.24              
ATOM   3880  CB  VAL A 252      96.577 102.740  95.630  1.00  5.24              
ATOM   3881  HB  VAL A 252      96.753 102.360  96.635  1.00  5.24              
ATOM   3882  CG1 VAL A 252      97.905 102.845  94.862  1.00  5.24              
ATOM   3883 1HG1 VAL A 252      98.603 103.470  95.417  1.00  5.24              
ATOM   3884 2HG1 VAL A 252      98.349 101.859  94.723  1.00  5.24              
ATOM   3885 3HG1 VAL A 252      97.745 103.291  93.879  1.00  5.24              
ATOM   3886  CG2 VAL A 252      96.092 104.187  95.781  1.00  5.24              
ATOM   3887 1HG2 VAL A 252      96.830 104.767  96.335  1.00  5.24              
ATOM   3888 2HG2 VAL A 252      95.956 104.632  94.796  1.00  5.24              
ATOM   3889 3HG2 VAL A 252      95.160 104.203  96.343  1.00  5.24              
ATOM   3890  C   VAL A 252      96.006 100.307  95.052  1.00  5.24              
ATOM   3891  O   VAL A 252      96.734  99.970  95.990  1.00  5.24              
ATOM   3892  N   PRO A 253      95.532  99.407  94.167  1.00  5.31              
ATOM   3893  CD  PRO A 253      94.715  99.694  92.992  1.00  5.31              
ATOM   3894  HD1 PRO A 253      95.119 100.518  92.403  1.00  5.31              
ATOM   3895  HD2 PRO A 253      93.695  99.921  93.305  1.00  5.31              
ATOM   3896  CG  PRO A 253      94.715  98.418  92.159  1.00  5.31              
ATOM   3897  HG1 PRO A 253      95.589  98.405  91.506  1.00  5.31              
ATOM   3898  HG2 PRO A 253      93.797  98.314  91.579  1.00  5.31              
ATOM   3899  CB  PRO A 253      94.848  97.325  93.215  1.00  5.31              
ATOM   3900  HB1 PRO A 253      95.282  96.416  92.796  1.00  5.31              
ATOM   3901  HB2 PRO A 253      93.867  97.106  93.633  1.00  5.31              
ATOM   3902  CA  PRO A 253      95.729  97.963  94.298  1.00  5.31              
ATOM   3903  HA  PRO A 253      95.347  97.657  95.273  1.00  5.31              
ATOM   3904  C   PRO A 253      97.186  97.453  94.226  1.00  5.31              
ATOM   3905  O   PRO A 253      97.427  96.248  94.289  1.00  5.31              
ATOM   3906  N   THR A 254      98.171  98.346  94.104  1.00  5.32              
ATOM   3907  H   THR A 254      97.916  99.322  94.091  1.00  5.32              
ATOM   3908  CA  THR A 254      99.612  98.044  94.014  1.00  5.32              
ATOM   3909  HA  THR A 254      99.751  96.983  93.813  1.00  5.32              
ATOM   3910  CB  THR A 254     100.245  98.835  92.863  1.00  5.32              
ATOM   3911  HB  THR A 254     101.312  98.613  92.808  1.00  5.32              
ATOM   3912  CG2 THR A 254      99.588  98.501  91.526  1.00  5.32              
ATOM   3913 1HG2 THR A 254     100.173  98.928  90.713  1.00  5.32              
ATOM   3914 2HG2 THR A 254      99.536  97.421  91.404  1.00  5.32              
ATOM   3915 3HG2 THR A 254      98.576  98.904  91.486  1.00  5.32              
ATOM   3916  OG1 THR A 254     100.050 100.213  93.085  1.00  5.32              
ATOM   3917  HG1 THR A 254     100.617 100.700  92.480  1.00  5.32              
ATOM   3918  C   THR A 254     100.389  98.354  95.290  1.00  5.32              
ATOM   3919  O   THR A 254     101.547  97.944  95.425  1.00  5.32              
ATOM   3920  N   LEU A 255      99.756  99.063  96.233  1.00  5.16              
ATOM   3921  H   LEU A 255      98.790  99.320  96.073  1.00  5.16              
ATOM   3922  CA  LEU A 255     100.288  99.223  97.577  1.00  5.16              
ATOM   3923  HA  LEU A 255     101.344  99.491  97.524  1.00  5.16              
ATOM   3924  CB  LEU A 255      99.533 100.302  98.377  1.00  5.16              
ATOM   3925  HB1 LEU A 255      99.933 100.302  99.393  1.00  5.16              
ATOM   3926  HB2 LEU A 255      98.478 100.025  98.434  1.00  5.16              
ATOM   3927  CG  LEU A 255      99.633 101.731  97.831  1.00  5.16              
ATOM   3928  HG  LEU A 255      99.120 101.754  96.880  1.00  5.16              
ATOM   3929  CD1 LEU A 255      98.928 102.696  98.788  1.00  5.16              
ATOM   3930 1HD1 LEU A 255      98.953 103.707  98.380  1.00  5.16              
ATOM   3931 2HD1 LEU A 255      97.888 102.391  98.917  1.00  5.16              
ATOM   3932 3HD1 LEU A 255      99.430 102.685  99.755  1.00  5.16              
ATOM   3933  CD2 LEU A 255     101.070 102.201  97.601  1.00  5.16              
ATOM   3934 1HD2 LEU A 255     101.068 103.255  97.321  1.00  5.16              
ATOM   3935 2HD2 LEU A 255     101.655 102.069  98.513  1.00  5.16              
ATOM   3936 3HD2 LEU A 255     101.523 101.626  96.796  1.00  5.16              
ATOM   3937  C   LEU A 255     100.173  97.909  98.332  1.00  5.16              
ATOM   3938  O   LEU A 255      99.147  97.221  98.290  1.00  5.16              
ATOM   3939  N   ARG A 256     101.196  97.600  99.117  1.00  4.85              
ATOM   3940  H   ARG A 256     102.007  98.225  99.136  1.00  4.85              
ATOM   3941  CA  ARG A 256     101.151  96.486 100.059  1.00  4.85              
ATOM   3942  HA  ARG A 256     100.546  95.680  99.645  1.00  4.85              
ATOM   3943  CB  ARG A 256     102.599  95.982 100.246  1.00  4.85              
ATOM   3944  HB1 ARG A 256     102.973  96.245 101.236  1.00  4.85              
ATOM   3945  HB2 ARG A 256     103.231  96.490  99.518  1.00  4.85              
ATOM   3946  CG  ARG A 256     102.858  94.491 100.017  1.00  4.85              
ATOM   3947  HG1 ARG A 256     103.938  94.343 100.075  1.00  4.85              
ATOM   3948  HG2 ARG A 256     102.530  94.209  99.016  1.00  4.85              
ATOM   3949  CD  ARG A 256     102.192  93.587 101.054  1.00  4.85              
ATOM   3950  HD1 ARG A 256     101.121  93.526 100.855  1.00  4.85              
ATOM   3951  HD2 ARG A 256     102.332  94.031 102.040  1.00  4.85              
ATOM   3952  NE  ARG A 256     102.792  92.239 101.005  1.00  4.85              
ATOM   3953  HE  ARG A 256     103.361  92.030 100.186  1.00  4.85              
ATOM   3954  CZ  ARG A 256     102.908  91.381 101.999  1.00  4.85              
ATOM   3955  NH1 ARG A 256     102.513  91.670 103.197  1.00  4.85              
ATOM   3956 1HH1 ARG A 256     102.566  92.659 103.414  1.00  4.85              
ATOM   3957 2HH1 ARG A 256     102.659  91.018 103.942  1.00  4.85              
ATOM   3958  NH2 ARG A 256     103.487  90.233 101.815  1.00  4.85              
ATOM   3959 1HH2 ARG A 256     104.099  90.147 101.007  1.00  4.85              
ATOM   3960 2HH2 ARG A 256     103.677  89.628 102.594  1.00  4.85              
ATOM   3961  C   ARG A 256     100.506  96.981 101.361  1.00  4.85              
ATOM   3962  O   ARG A 256     101.123  97.549 102.273  1.00  4.85              
ATOM   3963  N   SER A 257      99.191  96.833 101.399  1.00  4.61              
ATOM   3964  H   SER A 257      98.727  96.484 100.573  1.00  4.61              
ATOM   3965  CA  SER A 257      98.404  97.123 102.589  1.00  4.61              
ATOM   3966  HA  SER A 257      98.955  97.785 103.243  1.00  4.61              
ATOM   3967  CB  SER A 257      97.107  97.826 102.167  1.00  4.61              
ATOM   3968  HB1 SER A 257      96.491  97.134 101.590  1.00  4.61              
ATOM   3969  HB2 SER A 257      97.346  98.685 101.538  1.00  4.61              
ATOM   3970  OG  SER A 257      96.380  98.268 103.295  1.00  4.61              
ATOM   3971  HG  SER A 257      96.785  99.085 103.608  1.00  4.61              
ATOM   3972  C   SER A 257      98.073  95.816 103.295  1.00  4.61              
ATOM   3973  O   SER A 257      97.614  94.827 102.700  1.00  4.61              
ATOM   3974  N   VAL A 258      98.308  95.846 104.597  1.00  4.55              
ATOM   3975  H   VAL A 258      98.675  96.711 104.984  1.00  4.55              
ATOM   3976  CA  VAL A 258      98.071  94.749 105.529  1.00  4.55              
ATOM   3977  HA  VAL A 258      97.511  93.966 105.021  1.00  4.55              
ATOM   3978  CB  VAL A 258      99.411  94.137 105.982  1.00  4.55              
ATOM   3979  HB  VAL A 258      99.179  93.325 106.660  1.00  4.55              
ATOM   3980  CG1 VAL A 258     100.175  93.499 104.817  1.00  4.55              
ATOM   3981 1HG1 VAL A 258     100.487  94.262 104.104  1.00  4.55              
ATOM   3982 2HG1 VAL A 258     101.061  93.000 105.210  1.00  4.55              
ATOM   3983 3HG1 VAL A 258      99.548  92.764 104.313  1.00  4.55              
ATOM   3984  CG2 VAL A 258     100.352  95.137 106.673  1.00  4.55              
ATOM   3985 1HG2 VAL A 258     101.213  94.606 107.083  1.00  4.55              
ATOM   3986 2HG2 VAL A 258     100.715  95.880 105.961  1.00  4.55              
ATOM   3987 3HG2 VAL A 258      99.841  95.648 107.487  1.00  4.55              
ATOM   3988  C   VAL A 258      97.186  95.284 106.641  1.00  4.55              
ATOM   3989  O   VAL A 258      97.102  96.490 106.874  1.00  4.55              
ATOM   3990  N   CYS A 259      96.453  94.375 107.270  1.00  4.57              
ATOM   3991  H   CYS A 259      96.522  93.418 106.968  1.00  4.57              
ATOM   3992  CA  CYS A 259      95.546  94.693 108.363  1.00  4.57              
ATOM   3993  HA  CYS A 259      94.919  95.539 108.078  1.00  4.57              
ATOM   3994  CB  CYS A 259      94.639  93.460 108.582  1.00  4.57              
ATOM   3995  HB1 CYS A 259      93.807  93.745 109.224  1.00  4.57              
ATOM   3996  HB2 CYS A 259      95.208  92.664 109.065  1.00  4.57              
ATOM   3997  SG  CYS A 259      93.968  92.819 107.011  1.00  4.57              
ATOM   3998  HG  CYS A 259      93.280  91.786 107.520  1.00  4.57              
ATOM   3999  C   CYS A 259      96.373  95.124 109.610  1.00  4.57              
ATOM   4000  O   CYS A 259      97.318  95.905 109.518  1.00  4.57              
ATOM   4001  N   LEU A 260      96.012  94.565 110.762  1.00  4.53              
ATOM   4002  H   LEU A 260      95.053  94.269 110.786  1.00  4.53              
ATOM   4003  CA  LEU A 260      96.813  94.114 111.908  1.00  4.53              
ATOM   4004  HA  LEU A 260      97.081  93.085 111.665  1.00  4.53              
ATOM   4005  CB  LEU A 260      98.171  94.805 112.189  1.00  4.53              
ATOM   4006  HB1 LEU A 260      98.022  95.732 112.743  1.00  4.53              
ATOM   4007  HB2 LEU A 260      98.660  95.048 111.252  1.00  4.53              
ATOM   4008  CG  LEU A 260      99.150  93.868 112.936  1.00  4.53              
ATOM   4009  HG  LEU A 260      99.211  92.926 112.396  1.00  4.53              
ATOM   4010  CD1 LEU A 260     100.549  94.472 112.986  1.00  4.53              
ATOM   4011 1HD1 LEU A 260     101.253  93.743 113.388  1.00  4.53              
ATOM   4012 2HD1 LEU A 260     100.865  94.753 111.986  1.00  4.53              
ATOM   4013 3HD1 LEU A 260     100.549  95.357 113.619  1.00  4.53              
ATOM   4014  CD2 LEU A 260      98.745  93.546 114.369  1.00  4.53              
ATOM   4015 1HD2 LEU A 260      99.554  93.024 114.882  1.00  4.53              
ATOM   4016 2HD2 LEU A 260      98.520  94.462 114.916  1.00  4.53              
ATOM   4017 3HD2 LEU A 260      97.883  92.888 114.358  1.00  4.53              
ATOM   4018  C   LEU A 260      95.866  94.025 113.100  1.00  4.53              
ATOM   4019  O   LEU A 260      95.790  94.901 113.966  1.00  4.53              
ATOM   4020  N   ILE A 261      95.035  92.987 113.023  1.00  4.56              
ATOM   4021  H   ILE A 261      95.240  92.266 112.345  1.00  4.56              
ATOM   4022  CA  ILE A 261      93.892  92.734 113.887  1.00  4.56              
ATOM   4023  HA  ILE A 261      94.133  93.091 114.873  1.00  4.56              
ATOM   4024  CB  ILE A 261      92.618  93.511 113.441  1.00  4.56              
ATOM   4025  HB  ILE A 261      91.754  92.976 113.838  1.00  4.56              
ATOM   4026  CG2 ILE A 261      92.581  94.909 114.089  1.00  4.56              
ATOM   4027 1HG2 ILE A 261      91.614  95.377 113.905  1.00  4.56              
ATOM   4028 2HG2 ILE A 261      92.726  94.835 115.167  1.00  4.56              
ATOM   4029 3HG2 ILE A 261      93.354  95.550 113.668  1.00  4.56              
ATOM   4030  CG1 ILE A 261      92.378  93.699 111.923  1.00  4.56              
ATOM   4031 1HG1 ILE A 261      93.175  94.307 111.495  1.00  4.56              
ATOM   4032 2HG1 ILE A 261      91.447  94.251 111.795  1.00  4.56              
ATOM   4033  CD1 ILE A 261      92.246  92.407 111.111  1.00  4.56              
ATOM   4034  HD1 ILE A 261      91.854  92.642 110.121  1.00  4.56              
ATOM   4035  HD2 ILE A 261      93.219  91.934 110.990  1.00  4.56              
ATOM   4036  HD3 ILE A 261      91.557  91.721 111.606  1.00  4.56              
ATOM   4037  C   ILE A 261      93.600  91.237 113.970  1.00  4.56              
ATOM   4038  O   ILE A 261      93.770  90.497 113.001  1.00  4.56              
ATOM   4039  N   GLY A 262      93.146  90.821 115.149  1.00  4.96              
ATOM   4040  H   GLY A 262      93.044  91.508 115.879  1.00  4.96              
ATOM   4041  CA  GLY A 262      92.959  89.427 115.513  1.00  4.96              
ATOM   4042  HA1 GLY A 262      93.658  88.813 114.951  1.00  4.96              
ATOM   4043  HA2 GLY A 262      91.952  89.118 115.234  1.00  4.96              
ATOM   4044  C   GLY A 262      93.158  89.118 116.990  1.00  4.96              
ATOM   4045  O   GLY A 262      93.353  90.006 117.823  1.00  4.96              
ATOM   4046  N   ASP A 263      93.124  87.834 117.282  1.00  4.99              
ATOM   4047  H   ASP A 263      92.921  87.189 116.520  1.00  4.99              
ATOM   4048  CA  ASP A 263      93.659  87.181 118.471  1.00  4.99              
ATOM   4049  HA  ASP A 263      93.282  87.677 119.366  1.00  4.99              
ATOM   4050  CB  ASP A 263      93.128  85.741 118.425  1.00  4.99              
ATOM   4051  HB1 ASP A 263      92.037  85.754 118.436  1.00  4.99              
ATOM   4052  HB2 ASP A 263      93.468  85.190 119.303  1.00  4.99              
ATOM   4053  CG  ASP A 263      93.621  85.057 117.147  1.00  4.99              
ATOM   4054  OD1 ASP A 263      93.034  85.337 116.073  1.00  4.99              
ATOM   4055  OD2 ASP A 263      94.657  84.368 117.246  1.00  4.99              
ATOM   4056  C   ASP A 263      95.206  87.186 118.508  1.00  4.99              
ATOM   4057  O   ASP A 263      95.887  87.621 117.571  1.00  4.99              
ATOM   4058  N   LYS A 264      95.750  86.671 119.616  1.00  4.91              
ATOM   4059  H   LYS A 264      95.110  86.294 120.299  1.00  4.91              
ATOM   4060  CA  LYS A 264      97.187  86.530 119.898  1.00  4.91              
ATOM   4061  HA  LYS A 264      97.635  87.519 120.000  1.00  4.91              
ATOM   4062  CB  LYS A 264      97.307  85.780 121.238  1.00  4.91              
ATOM   4063  HB1 LYS A 264      96.741  84.849 121.160  1.00  4.91              
ATOM   4064  HB2 LYS A 264      96.848  86.389 122.019  1.00  4.91              
ATOM   4065  CG  LYS A 264      98.739  85.431 121.667  1.00  4.91              
ATOM   4066  HG1 LYS A 264      99.327  86.343 121.787  1.00  4.91              
ATOM   4067  HG2 LYS A 264      99.203  84.816 120.900  1.00  4.91              
ATOM   4068  CD  LYS A 264      98.701  84.659 122.999  1.00  4.91              
ATOM   4069  HD1 LYS A 264      97.869  83.952 122.990  1.00  4.91              
ATOM   4070  HD2 LYS A 264      98.527  85.371 123.808  1.00  4.91              
ATOM   4071  CE  LYS A 264      99.990  83.879 123.288  1.00  4.91              
ATOM   4072  HE1 LYS A 264      99.957  83.542 124.327  1.00  4.91              
ATOM   4073  HE2 LYS A 264     100.853  84.540 123.165  1.00  4.91              
ATOM   4074  NZ  LYS A 264     100.107  82.702 122.397  1.00  4.91              
ATOM   4075  HZ1 LYS A 264     100.835  82.055 122.650  1.00  4.91              
ATOM   4076  HZ2 LYS A 264      99.217  82.209 122.294  1.00  4.91              
ATOM   4077  HZ3 LYS A 264     100.245  82.978 121.420  1.00  4.91              
ATOM   4078  C   LYS A 264      97.950  85.828 118.760  1.00  4.91              
ATOM   4079  O   LYS A 264      98.927  86.355 118.215  1.00  4.91              
ATOM   4080  N   GLU A 265      97.471  84.647 118.385  1.00  4.98              
ATOM   4081  H   GLU A 265      96.578  84.347 118.750  1.00  4.98              
ATOM   4082  CA  GLU A 265      98.104  83.794 117.377  1.00  4.98              
ATOM   4083  HA  GLU A 265      99.170  83.712 117.593  1.00  4.98              
ATOM   4084  CB  GLU A 265      97.480  82.387 117.461  1.00  4.98              
ATOM   4085  HB1 GLU A 265      97.504  81.928 116.471  1.00  4.98              
ATOM   4086  HB2 GLU A 265      96.432  82.468 117.753  1.00  4.98              
ATOM   4087  CG  GLU A 265      98.190  81.422 118.434  1.00  4.98              
ATOM   4088  HG1 GLU A 265      99.051  80.999 117.910  1.00  4.98              
ATOM   4089  HG2 GLU A 265      97.516  80.594 118.660  1.00  4.98              
ATOM   4090  CD  GLU A 265      98.692  82.058 119.742  1.00  4.98              
ATOM   4091  OE1 GLU A 265      99.814  82.616 119.733  1.00  4.98              
ATOM   4092  OE2 GLU A 265      98.035  81.977 120.808  1.00  4.98              
ATOM   4093  C   GLU A 265      98.010  84.404 115.959  1.00  4.98              
ATOM   4094  O   GLU A 265      98.977  84.323 115.184  1.00  4.98              
ATOM   4095  N   GLN A 266      96.908  85.112 115.643  1.00  4.96              
ATOM   4096  H   GLN A 266      96.111  85.061 116.278  1.00  4.96              
ATOM   4097  CA  GLN A 266      96.801  85.918 114.419  1.00  4.96              
ATOM   4098  HA  GLN A 266      96.846  85.253 113.559  1.00  4.96              
ATOM   4099  CB  GLN A 266      95.536  86.809 114.336  1.00  4.96              
ATOM   4100  HB1 GLN A 266      95.523  87.524 115.153  1.00  4.96              
ATOM   4101  HB2 GLN A 266      94.663  86.180 114.464  1.00  4.96              
ATOM   4102  CG  GLN A 266      95.359  87.596 113.007  1.00  4.96              
ATOM   4103  HG1 GLN A 266      94.367  88.039 113.009  1.00  4.96              
ATOM   4104  HG2 GLN A 266      95.374  86.885 112.196  1.00  4.96              
ATOM   4105  CD  GLN A 266      96.343  88.734 112.677  1.00  4.96              
ATOM   4106  OE1 GLN A 266      96.576  89.665 113.425  1.00  4.96              
ATOM   4107  NE2 GLN A 266      96.969  88.749 111.515  1.00  4.96              
ATOM   4108 1HE2 GLN A 266      96.803  88.047 110.809  1.00  4.96              
ATOM   4109 2HE2 GLN A 266      97.600  89.532 111.415  1.00  4.96              
ATOM   4110  C   GLN A 266      97.985  86.876 114.367  1.00  4.96              
ATOM   4111  O   GLN A 266      98.697  86.945 113.346  1.00  4.96              
ATOM   4112  N   ARG A 267      98.134  87.655 115.453  1.00  4.90              
ATOM   4113  H   ARG A 267      97.513  87.517 116.249  1.00  4.90              
ATOM   4114  CA  ARG A 267      99.102  88.750 115.459  1.00  4.90              
ATOM   4115  HA  ARG A 267      98.875  89.461 114.662  1.00  4.90              
ATOM   4116  CB  ARG A 267      99.217  89.495 116.814  1.00  4.90              
ATOM   4117  HB1 ARG A 267      99.891  90.340 116.657  1.00  4.90              
ATOM   4118  HB2 ARG A 267      99.689  88.854 117.559  1.00  4.90              
ATOM   4119  CG  ARG A 267      97.952  90.051 117.451  1.00  4.90              
ATOM   4120  HG1 ARG A 267      98.216  90.908 118.069  1.00  4.90              
ATOM   4121  HG2 ARG A 267      97.516  89.303 118.107  1.00  4.90              
ATOM   4122  CD  ARG A 267      96.957  90.466 116.382  1.00  4.90              
ATOM   4123  HD1 ARG A 267      96.606  89.584 115.855  1.00  4.90              
ATOM   4124  HD2 ARG A 267      97.445  91.130 115.669  1.00  4.90              
ATOM   4125  NE  ARG A 267      95.790  91.089 116.974  1.00  4.90              
ATOM   4126  HE  ARG A 267      95.158  90.475 117.463  1.00  4.90              
ATOM   4127  CZ  ARG A 267      95.445  92.339 116.851  1.00  4.90              
ATOM   4128  NH1 ARG A 267      96.232  93.244 116.355  1.00  4.90              
ATOM   4129 1HH1 ARG A 267      97.226  93.139 116.593  1.00  4.90              
ATOM   4130 2HH1 ARG A 267      95.927  94.176 116.151  1.00  4.90              
ATOM   4131  NH2 ARG A 267      94.256  92.683 117.247  1.00  4.90              
ATOM   4132 1HH2 ARG A 267      93.749  91.964 117.751  1.00  4.90              
ATOM   4133 2HH2 ARG A 267      94.133  93.649 117.492  1.00  4.90              
ATOM   4134  C   ARG A 267     100.498  88.210 115.211  1.00  4.90              
ATOM   4135  O   ARG A 267     101.256  88.762 114.410  1.00  4.90              
ATOM   4136  N   ALA A 268     100.796  87.101 115.889  1.00  4.96              
ATOM   4137  H   ALA A 268     100.118  86.735 116.549  1.00  4.96              
ATOM   4138  CA  ALA A 268     102.057  86.419 115.722  1.00  4.96              
ATOM   4139  HA  ALA A 268     102.852  87.086 116.056  1.00  4.96              
ATOM   4140  CB  ALA A 268     102.078  85.186 116.634  1.00  4.96              
ATOM   4141  HB1 ALA A 268     103.055  84.706 116.578  1.00  4.96              
ATOM   4142  HB2 ALA A 268     101.891  85.485 117.667  1.00  4.96              
ATOM   4143  HB3 ALA A 268     101.313  84.471 116.333  1.00  4.96              
ATOM   4144  C   ALA A 268     102.332  86.067 114.255  1.00  4.96              
ATOM   4145  O   ALA A 268     103.379  86.446 113.720  1.00  4.96              
ATOM   4146  N   ALA A 269     101.380  85.404 113.584  1.00  5.01              
ATOM   4147  H   ALA A 269     100.520  85.143 114.064  1.00  5.01              
ATOM   4148  CA  ALA A 269     101.532  85.097 112.158  1.00  5.01              
ATOM   4149  HA  ALA A 269     102.384  84.429 112.057  1.00  5.01              
ATOM   4150  CB  ALA A 269     100.292  84.339 111.672  1.00  5.01              
ATOM   4151  HB1 ALA A 269      99.409  84.967 111.775  1.00  5.01              
ATOM   4152  HB2 ALA A 269     100.417  84.062 110.625  1.00  5.01              
ATOM   4153  HB3 ALA A 269     100.150  83.436 112.268  1.00  5.01              
ATOM   4154  C   ALA A 269     101.842  86.320 111.299  1.00  5.01              
ATOM   4155  O   ALA A 269     102.774  86.261 110.513  1.00  5.01              
ATOM   4156  N   PHE A 270     101.142  87.438 111.507  1.00  5.01              
ATOM   4157  H   PHE A 270     100.434  87.435 112.234  1.00  5.01              
ATOM   4158  CA  PHE A 270     101.438  88.701 110.813  1.00  5.01              
ATOM   4159  HA  PHE A 270     101.277  88.563 109.745  1.00  5.01              
ATOM   4160  CB  PHE A 270     100.431  89.718 111.354  1.00  5.01              
ATOM   4161  HB1 PHE A 270     100.797  90.130 112.295  1.00  5.01              
ATOM   4162  HB2 PHE A 270      99.506  89.202 111.598  1.00  5.01              
ATOM   4163  CG  PHE A 270     100.081  90.866 110.447  1.00  5.01              
ATOM   4164  CD1 PHE A 270     100.863  92.032 110.462  1.00  5.01              
ATOM   4165  HD1 PHE A 270     101.790  92.063 111.019  1.00  5.01              
ATOM   4166  CE1 PHE A 270     100.401  93.180 109.804  1.00  5.01              
ATOM   4167  HE1 PHE A 270     100.982  94.090 109.812  1.00  5.01              
ATOM   4168  CZ  PHE A 270      99.153  93.167 109.170  1.00  5.01              
ATOM   4169  HZ  PHE A 270      98.788  94.079 108.733  1.00  5.01              
ATOM   4170  CE2 PHE A 270      98.420  91.976 109.060  1.00  5.01              
ATOM   4171  HE2 PHE A 270      97.500  91.948 108.499  1.00  5.01              
ATOM   4172  CD2 PHE A 270      98.899  90.817 109.684  1.00  5.01              
ATOM   4173  HD2 PHE A 270      98.347  89.896 109.592  1.00  5.01              
ATOM   4174  C   PHE A 270     102.874  89.183 111.028  1.00  5.01              
ATOM   4175  O   PHE A 270     103.552  89.486 110.055  1.00  5.01              
ATOM   4176  N   VAL A 271     103.380  89.220 112.267  1.00  4.96              
ATOM   4177  H   VAL A 271     102.807  88.944 113.060  1.00  4.96              
ATOM   4178  CA  VAL A 271     104.752  89.718 112.486  1.00  4.96              
ATOM   4179  HA  VAL A 271     104.870  90.614 111.877  1.00  4.96              
ATOM   4180  CB  VAL A 271     105.008  90.160 113.944  1.00  4.96              
ATOM   4181  HB  VAL A 271     105.992  90.626 113.986  1.00  4.96              
ATOM   4182  CG1 VAL A 271     103.982  91.205 114.404  1.00  4.96              
ATOM   4183 1HG1 VAL A 271     104.270  91.601 115.378  1.00  4.96              
ATOM   4184 2HG1 VAL A 271     103.941  92.025 113.689  1.00  4.96              
ATOM   4185 3HG1 VAL A 271     102.990  90.761 114.487  1.00  4.96              
ATOM   4186  CG2 VAL A 271     105.011  89.013 114.957  1.00  4.96              
ATOM   4187 1HG2 VAL A 271     105.244  89.401 115.949  1.00  4.96              
ATOM   4188 2HG2 VAL A 271     104.026  88.560 114.985  1.00  4.96              
ATOM   4189 3HG2 VAL A 271     105.754  88.263 114.687  1.00  4.96              
ATOM   4190  C   VAL A 271     105.848  88.764 112.012  1.00  4.96              
ATOM   4191  O   VAL A 271     106.978  89.201 111.803  1.00  4.96              
ATOM   4192  N   ARG A 272     105.528  87.481 111.788  1.00  5.07              
ATOM   4193  H   ARG A 272     104.592  87.181 112.042  1.00  5.07              
ATOM   4194  CA  ARG A 272     106.486  86.478 111.279  1.00  5.07              
ATOM   4195  HA  ARG A 272     107.447  86.976 111.139  1.00  5.07              
ATOM   4196  CB  ARG A 272     106.739  85.393 112.354  1.00  5.07              
ATOM   4197  HB1 ARG A 272     107.142  85.890 113.238  1.00  5.07              
ATOM   4198  HB2 ARG A 272     107.518  84.715 112.002  1.00  5.07              
ATOM   4199  CG  ARG A 272     105.497  84.588 112.793  1.00  5.07              
ATOM   4200  HG1 ARG A 272     104.630  84.933 112.233  1.00  5.07              
ATOM   4201  HG2 ARG A 272     105.327  84.772 113.854  1.00  5.07              
ATOM   4202  CD  ARG A 272     105.605  83.073 112.588  1.00  5.07              
ATOM   4203  HD1 ARG A 272     104.743  82.587 113.049  1.00  5.07              
ATOM   4204  HD2 ARG A 272     106.508  82.705 113.079  1.00  5.07              
ATOM   4205  NE  ARG A 272     105.658  82.776 111.153  1.00  5.07              
ATOM   4206  HE  ARG A 272     106.504  83.067 110.681  1.00  5.07              
ATOM   4207  CZ  ARG A 272     104.640  82.628 110.331  1.00  5.07              
ATOM   4208  NH1 ARG A 272     103.423  82.359 110.687  1.00  5.07              
ATOM   4209 1HH1 ARG A 272     103.228  82.143 111.644  1.00  5.07              
ATOM   4210 2HH1 ARG A 272     102.719  82.370 109.970  1.00  5.07              
ATOM   4211  NH2 ARG A 272     104.829  82.792 109.071  1.00  5.07              
ATOM   4212 1HH2 ARG A 272     105.691  83.252 108.809  1.00  5.07              
ATOM   4213 2HH2 ARG A 272     104.021  82.975 108.482  1.00  5.07              
ATOM   4214  C   ARG A 272     106.176  85.933 109.882  1.00  5.07              
ATOM   4215  O   ARG A 272     106.702  84.879 109.514  1.00  5.07              
ATOM   4216  N   ASP A 273     105.366  86.624 109.086  1.00  5.26              
ATOM   4217  H   ASP A 273     104.809  87.368 109.485  1.00  5.26              
ATOM   4218  CA  ASP A 273     105.411  86.489 107.625  1.00  5.26              
ATOM   4219  HA  ASP A 273     106.435  86.210 107.371  1.00  5.26              
ATOM   4220  CB  ASP A 273     104.534  85.351 107.059  1.00  5.26              
ATOM   4221  HB1 ASP A 273     105.049  84.413 107.236  1.00  5.26              
ATOM   4222  HB2 ASP A 273     104.495  85.442 105.973  1.00  5.26              
ATOM   4223  CG  ASP A 273     103.092  85.263 107.565  1.00  5.26              
ATOM   4224  OD1 ASP A 273     102.363  86.274 107.498  1.00  5.26              
ATOM   4225  OD2 ASP A 273     102.653  84.136 107.925  1.00  5.26              
ATOM   4226  C   ASP A 273     105.206  87.771 106.814  1.00  5.26              
ATOM   4227  O   ASP A 273     105.545  87.804 105.631  1.00  5.26              
ATOM   4228  N   VAL A 274     104.726  88.851 107.424  1.00  5.23              
ATOM   4229  H   VAL A 274     104.422  88.779 108.389  1.00  5.23              
ATOM   4230  CA  VAL A 274     104.408  90.093 106.714  1.00  5.23              
ATOM   4231  HA  VAL A 274     105.049  90.164 105.836  1.00  5.23              
ATOM   4232  CB  VAL A 274     102.939  90.087 106.204  1.00  5.23              
ATOM   4233  HB  VAL A 274     102.739  91.061 105.762  1.00  5.23              
ATOM   4234  CG1 VAL A 274     102.705  89.042 105.098  1.00  5.23              
ATOM   4235 1HG1 VAL A 274     103.499  89.094 104.356  1.00  5.23              
ATOM   4236 2HG1 VAL A 274     102.713  88.038 105.527  1.00  5.23              
ATOM   4237 3HG1 VAL A 274     101.734  89.207 104.631  1.00  5.23              
ATOM   4238  CG2 VAL A 274     101.870  89.828 107.271  1.00  5.23              
ATOM   4239 1HG2 VAL A 274     100.877  89.885 106.827  1.00  5.23              
ATOM   4240 2HG2 VAL A 274     102.012  88.835 107.693  1.00  5.23              
ATOM   4241 3HG2 VAL A 274     101.938  90.568 108.067  1.00  5.23              
ATOM   4242  C   VAL A 274     104.726  91.344 107.531  1.00  5.23              
ATOM   4243  O   VAL A 274     103.859  92.167 107.810  1.00  5.23              
ATOM   4244  N   LEU A 275     106.004  91.486 107.913  1.00  5.17              
ATOM   4245  H   LEU A 275     106.646  90.754 107.652  1.00  5.17              
ATOM   4246  CA  LEU A 275     106.509  92.657 108.641  1.00  5.17              
ATOM   4247  HA  LEU A 275     105.871  93.514 108.432  1.00  5.17              
ATOM   4248  CB  LEU A 275     106.427  92.351 110.152  1.00  5.17              
ATOM   4249  HB1 LEU A 275     106.903  91.386 110.327  1.00  5.17              
ATOM   4250  HB2 LEU A 275     105.374  92.266 110.423  1.00  5.17              
ATOM   4251  CG  LEU A 275     107.099  93.383 111.080  1.00  5.17              
ATOM   4252  HG  LEU A 275     108.147  93.480 110.820  1.00  5.17              
ATOM   4253  CD1 LEU A 275     106.443  94.761 111.024  1.00  5.17              
ATOM   4254 1HD1 LEU A 275     107.010  95.473 111.615  1.00  5.17              
ATOM   4255 2HD1 LEU A 275     106.405  95.128 109.998  1.00  5.17              
ATOM   4256 3HD1 LEU A 275     105.434  94.705 111.425  1.00  5.17              
ATOM   4257  CD2 LEU A 275     107.057  92.905 112.528  1.00  5.17              
ATOM   4258 1HD2 LEU A 275     107.593  93.608 113.163  1.00  5.17              
ATOM   4259 2HD2 LEU A 275     106.023  92.832 112.862  1.00  5.17              
ATOM   4260 3HD2 LEU A 275     107.535  91.928 112.599  1.00  5.17              
ATOM   4261  C   LEU A 275     107.924  93.103 108.258  1.00  5.17              
ATOM   4262  O   LEU A 275     108.197  94.299 108.231  1.00  5.17              
ATOM   4263  N   LEU A 276     108.832  92.162 108.016  1.00  5.43              
ATOM   4264  H   LEU A 276     108.571  91.211 108.027  1.00  5.43              
ATOM   4265  CA  LEU A 276     110.235  92.473 107.791  1.00  5.43              
ATOM   4266  HA  LEU A 276     110.345  93.442 107.310  1.00  5.43              
ATOM   4267  CB  LEU A 276     111.016  92.431 109.118  1.00  5.43              
ATOM   4268  HB1 LEU A 276     112.056  92.171 108.918  1.00  5.43              
ATOM   4269  HB2 LEU A 276     110.603  91.631 109.733  1.00  5.43              
ATOM   4270  CG  LEU A 276     111.025  93.741 109.936  1.00  5.43              
ATOM   4271  HG  LEU A 276     110.026  94.158 109.992  1.00  5.43              
ATOM   4272  CD1 LEU A 276     111.492  93.445 111.363  1.00  5.43              
ATOM   4273 1HD1 LEU A 276     111.514  94.364 111.944  1.00  5.43              
ATOM   4274 2HD1 LEU A 276     110.803  92.743 111.834  1.00  5.43              
ATOM   4275 3HD1 LEU A 276     112.489  93.006 111.344  1.00  5.43              
ATOM   4276  CD2 LEU A 276     111.954  94.796 109.332  1.00  5.43              
ATOM   4277 1HD2 LEU A 276     111.944  95.695 109.948  1.00  5.43              
ATOM   4278 2HD2 LEU A 276     112.972  94.415 109.262  1.00  5.43              
ATOM   4279 3HD2 LEU A 276     111.603  95.071 108.336  1.00  5.43              
ATOM   4280  C   LEU A 276     110.904  91.425 106.742  1.00  5.43              
ATOM   4281  O   LEU A 276     110.804  90.264 107.162  1.00  5.43              
ATOM   4282  N   PRO A 277     111.596  91.607 105.541  1.00  5.99              
ATOM   4283  CD  PRO A 277     112.229  90.418 104.947  1.00  5.99              
ATOM   4284  HD1 PRO A 277     111.455  89.677 104.741  1.00  5.99              
ATOM   4285  HD2 PRO A 277     112.967  89.996 105.630  1.00  5.99              
ATOM   4286  CG  PRO A 277     112.896  90.817 103.632  1.00  5.99              
ATOM   4287  HG1 PRO A 277     112.939  89.982 102.932  1.00  5.99              
ATOM   4288  HG2 PRO A 277     113.895  91.211 103.826  1.00  5.99              
ATOM   4289  CB  PRO A 277     111.989  91.931 103.130  1.00  5.99              
ATOM   4290  HB1 PRO A 277     111.076  91.506 102.708  1.00  5.99              
ATOM   4291  HB2 PRO A 277     112.492  92.572 102.406  1.00  5.99              
ATOM   4292  CA  PRO A 277     111.698  92.661 104.427  1.00  5.99              
ATOM   4293  HA  PRO A 277     112.516  93.337 104.662  1.00  5.99              
ATOM   4294  C   PRO A 277     110.381  93.437 104.410  1.00  5.99              
ATOM   4295  O   PRO A 277     109.341  92.845 104.684  1.00  5.99              
ATOM   4296  N   GLY A 278     110.420  94.742 104.152  1.00  5.81              
ATOM   4297  H   GLY A 278     111.294  95.200 103.906  1.00  5.81              
ATOM   4298  CA  GLY A 278     109.265  95.630 104.295  1.00  5.81              
ATOM   4299  HA1 GLY A 278     109.616  96.664 104.281  1.00  5.81              
ATOM   4300  HA2 GLY A 278     108.777  95.446 105.253  1.00  5.81              
ATOM   4301  C   GLY A 278     108.237  95.474 103.191  1.00  5.81              
ATOM   4302  O   GLY A 278     107.920  96.443 102.516  1.00  5.81              
ATOM   4303  N   GLU A 279     107.687  94.266 103.049  1.00  5.54              
ATOM   4304  H   GLU A 279     108.067  93.553 103.656  1.00  5.54              
ATOM   4305  CA  GLU A 279     106.431  93.930 102.382  1.00  5.54              
ATOM   4306  HA  GLU A 279     106.443  94.402 101.395  1.00  5.54              
ATOM   4307  CB  GLU A 279     106.360  92.401 102.181  1.00  5.54              
ATOM   4308  HB1 GLU A 279     105.326  92.096 102.214  1.00  5.54              
ATOM   4309  HB2 GLU A 279     106.852  91.896 103.014  1.00  5.54              
ATOM   4310  CG  GLU A 279     106.960  91.900 100.847  1.00  5.54              
ATOM   4311  HG1 GLU A 279     107.806  91.243 101.063  1.00  5.54              
ATOM   4312  HG2 GLU A 279     107.337  92.738 100.260  1.00  5.54              
ATOM   4313  CD  GLU A 279     105.915  91.134 100.022  1.00  5.54              
ATOM   4314  OE1 GLU A 279     105.033  91.748  99.387  1.00  5.54              
ATOM   4315  OE2 GLU A 279     105.797  89.889 100.118  1.00  5.54              
ATOM   4316  C   GLU A 279     105.220  94.561 103.107  1.00  5.54              
ATOM   4317  O   GLU A 279     104.260  93.896 103.515  1.00  5.54              
ATOM   4318  N   TRP A 280     105.337  95.867 103.342  1.00  5.08              
ATOM   4319  H   TRP A 280     106.093  96.335 102.842  1.00  5.08              
ATOM   4320  CA  TRP A 280     104.572  96.715 104.234  1.00  5.08              
ATOM   4321  HA  TRP A 280     103.517  96.457 104.147  1.00  5.08              
ATOM   4322  CB  TRP A 280     104.993  96.513 105.709  1.00  5.08              
ATOM   4323  HB1 TRP A 280     106.054  96.753 105.798  1.00  5.08              
ATOM   4324  HB2 TRP A 280     104.902  95.449 105.928  1.00  5.08              
ATOM   4325  CG  TRP A 280     104.261  97.261 106.815  1.00  5.08              
ATOM   4326  CD1 TRP A 280     103.984  98.590 106.894  1.00  5.08              
ATOM   4327  HD1 TRP A 280     104.205  99.326 106.134  1.00  5.08              
ATOM   4328  NE1 TRP A 280     103.428  98.899 108.122  1.00  5.08              
ATOM   4329  HE1 TRP A 280     103.142  99.833 108.384  1.00  5.08              
ATOM   4330  CE2 TRP A 280     103.366  97.791 108.934  1.00  5.08              
ATOM   4331  CZ2 TRP A 280     102.937  97.593 110.258  1.00  5.08              
ATOM   4332  HZ2 TRP A 280     102.580  98.421 110.854  1.00  5.08              
ATOM   4333  CH2 TRP A 280     102.939  96.291 110.783  1.00  5.08              
ATOM   4334  HH2 TRP A 280     102.635  96.119 111.804  1.00  5.08              
ATOM   4335  CZ3 TRP A 280     103.320  95.211 109.969  1.00  5.08              
ATOM   4336  HZ3 TRP A 280     103.302  94.201 110.360  1.00  5.08              
ATOM   4337  CE3 TRP A 280     103.744  95.428 108.645  1.00  5.08              
ATOM   4338  HE3 TRP A 280     104.030  94.592 108.029  1.00  5.08              
ATOM   4339  CD2 TRP A 280     103.809  96.723 108.097  1.00  5.08              
ATOM   4340  C   TRP A 280     104.731  98.180 103.817  1.00  5.08              
ATOM   4341  O   TRP A 280     105.587  98.903 104.329  1.00  5.08              
ATOM   4342  N   ASP A 281     103.852  98.643 102.936  1.00  5.03              
ATOM   4343  H   ASP A 281     103.258  97.989 102.445  1.00  5.03              
ATOM   4344  CA  ASP A 281     103.676 100.069 102.682  1.00  5.03              
ATOM   4345  HA  ASP A 281     104.636 100.590 102.653  1.00  5.03              
ATOM   4346  CB  ASP A 281     102.923 100.270 101.343  1.00  5.03              
ATOM   4347  HB1 ASP A 281     102.348 101.197 101.401  1.00  5.03              
ATOM   4348  HB2 ASP A 281     102.198  99.474 101.189  1.00  5.03              
ATOM   4349  CG  ASP A 281     103.786 100.403 100.096  1.00  5.03              
ATOM   4350  OD1 ASP A 281     104.650 101.305 100.076  1.00  5.03              
ATOM   4351  OD2 ASP A 281     103.430  99.838  99.029  1.00  5.03              
ATOM   4352  C   ASP A 281     102.788 100.708 103.751  1.00  5.03              
ATOM   4353  O   ASP A 281     103.096 101.777 104.278  1.00  5.03              
ATOM   4354  N   VAL A 282     101.642 100.082 104.040  1.00  4.56              
ATOM   4355  H   VAL A 282     101.481  99.161 103.653  1.00  4.56              
ATOM   4356  CA  VAL A 282     100.595 100.675 104.853  1.00  4.56              
ATOM   4357  HA  VAL A 282     101.107 101.343 105.530  1.00  4.56              
ATOM   4358  CB  VAL A 282      99.630 101.567 104.050  1.00  4.56              
ATOM   4359  HB  VAL A 282     100.227 102.251 103.446  1.00  4.56              
ATOM   4360  CG1 VAL A 282      98.717 100.782 103.109  1.00  4.56              
ATOM   4361 1HG1 VAL A 282      99.325 100.165 102.446  1.00  4.56              
ATOM   4362 2HG1 VAL A 282      98.046 100.157 103.691  1.00  4.56              
ATOM   4363 3HG1 VAL A 282      98.139 101.474 102.498  1.00  4.56              
ATOM   4364  CG2 VAL A 282      98.759 102.424 104.980  1.00  4.56              
ATOM   4365 1HG2 VAL A 282      98.245 103.180 104.390  1.00  4.56              
ATOM   4366 2HG2 VAL A 282      98.031 101.805 105.502  1.00  4.56              
ATOM   4367 3HG2 VAL A 282      99.383 102.931 105.715  1.00  4.56              
ATOM   4368  C   VAL A 282      99.930  99.611 105.730  1.00  4.56              
ATOM   4369  O   VAL A 282      99.612  98.501 105.298  1.00  4.56              
ATOM   4370  N   CYS A 283      99.697  99.961 106.991  1.00  4.46              
ATOM   4371  H   CYS A 283      99.882 100.916 107.284  1.00  4.46              
ATOM   4372  CA  CYS A 283      99.134  99.067 107.989  1.00  4.46              
ATOM   4373  HA  CYS A 283      98.904  98.098 107.545  1.00  4.46              
ATOM   4374  CB  CYS A 283     100.148  98.841 109.111  1.00  4.46              
ATOM   4375  HB1 CYS A 283     100.605  99.793 109.386  1.00  4.46              
ATOM   4376  HB2 CYS A 283     100.913  98.178 108.719  1.00  4.46              
ATOM   4377  SG  CYS A 283      99.409  98.083 110.600  1.00  4.46              
ATOM   4378  HG  CYS A 283      98.883  96.990 110.016  1.00  4.46              
ATOM   4379  C   CYS A 283      97.831  99.663 108.499  1.00  4.46              
ATOM   4380  O   CYS A 283      97.701 100.884 108.642  1.00  4.46              
ATOM   4381  N   VAL A 284      96.865  98.797 108.795  1.00  4.53              
ATOM   4382  H   VAL A 284      97.037  97.805 108.640  1.00  4.53              
ATOM   4383  CA  VAL A 284      95.545  99.215 109.246  1.00  4.53              
ATOM   4384  HA  VAL A 284      95.532 100.292 109.383  1.00  4.53              
ATOM   4385  CB  VAL A 284      94.460  98.872 108.197  1.00  4.53              
ATOM   4386  HB  VAL A 284      94.384  97.790 108.083  1.00  4.53              
ATOM   4387  CG1 VAL A 284      93.088  99.417 108.620  1.00  4.53              
ATOM   4388 1HG1 VAL A 284      92.340  99.157 107.871  1.00  4.53              
ATOM   4389 2HG1 VAL A 284      92.775  98.983 109.568  1.00  4.53              
ATOM   4390 3HG1 VAL A 284      93.128 100.503 108.715  1.00  4.53              
ATOM   4391  CG2 VAL A 284      94.770  99.471 106.821  1.00  4.53              
ATOM   4392 1HG2 VAL A 284      93.948  99.273 106.132  1.00  4.53              
ATOM   4393 2HG2 VAL A 284      94.919 100.545 106.915  1.00  4.53              
ATOM   4394 3HG2 VAL A 284      95.671  99.013 106.413  1.00  4.53              
ATOM   4395  C   VAL A 284      95.193  98.576 110.569  1.00  4.53              
ATOM   4396  O   VAL A 284      94.923  97.374 110.633  1.00  4.53              
ATOM   4397  N   THR A 285      95.119  99.400 111.623  1.00  4.61              
ATOM   4398  H   THR A 285      95.263 100.395 111.524  1.00  4.61              
ATOM   4399  CA  THR A 285      94.852  98.838 112.952  1.00  4.61              
ATOM   4400  HA  THR A 285      94.403  97.854 112.828  1.00  4.61              
ATOM   4401  CB  THR A 285      96.138  98.592 113.761  1.00  4.61              
ATOM   4402  HB  THR A 285      96.898  98.177 113.097  1.00  4.61              
ATOM   4403  CG2 THR A 285      96.704  99.845 114.427  1.00  4.61              
ATOM   4404 1HG2 THR A 285      96.006 100.234 115.169  1.00  4.61              
ATOM   4405 2HG2 THR A 285      97.638  99.594 114.930  1.00  4.61              
ATOM   4406 3HG2 THR A 285      96.904 100.607 113.674  1.00  4.61              
ATOM   4407  OG1 THR A 285      95.874  97.640 114.769  1.00  4.61              
ATOM   4408  HG1 THR A 285      95.972  96.752 114.388  1.00  4.61              
ATOM   4409  C   THR A 285      93.793  99.640 113.673  1.00  4.61              
ATOM   4410  O   THR A 285      93.443 100.734 113.245  1.00  4.61              
ATOM   4411  N   SER A 286      93.249  99.091 114.749  1.00  4.84              
ATOM   4412  H   SER A 286      93.638  98.225 115.098  1.00  4.84              
ATOM   4413  CA  SER A 286      92.204  99.736 115.526  1.00  4.84              
ATOM   4414  HA  SER A 286      91.906 100.655 115.027  1.00  4.84              
ATOM   4415  CB  SER A 286      90.956  98.847 115.593  1.00  4.84              
ATOM   4416  HB1 SER A 286      90.620  98.638 114.576  1.00  4.84              
ATOM   4417  HB2 SER A 286      90.159  99.376 116.117  1.00  4.84              
ATOM   4418  OG  SER A 286      91.225  97.625 116.253  1.00  4.84              
ATOM   4419  HG  SER A 286      90.478  97.032 116.131  1.00  4.84              
ATOM   4420  C   SER A 286      92.728 100.161 116.899  1.00  4.84              
ATOM   4421  O   SER A 286      93.755  99.681 117.401  1.00  4.84              
ATOM   4422  N   TYR A 287      91.990 101.086 117.520  1.00  4.68              
ATOM   4423  H   TYR A 287      91.195 101.466 117.032  1.00  4.68              
ATOM   4424  CA  TYR A 287      92.371 101.693 118.797  1.00  4.68              
ATOM   4425  HA  TYR A 287      93.270 102.284 118.624  1.00  4.68              
ATOM   4426  CB  TYR A 287      91.278 102.663 119.275  1.00  4.68              
ATOM   4427  HB1 TYR A 287      91.483 102.919 120.315  1.00  4.68              
ATOM   4428  HB2 TYR A 287      90.312 102.156 119.256  1.00  4.68              
ATOM   4429  CG  TYR A 287      91.191 103.967 118.490  1.00  4.68              
ATOM   4430  CD1 TYR A 287      92.089 105.015 118.780  1.00  4.68              
ATOM   4431  HD1 TYR A 287      92.861 104.882 119.527  1.00  4.68              
ATOM   4432  CE1 TYR A 287      91.990 106.243 118.096  1.00  4.68              
ATOM   4433  HE1 TYR A 287      92.669 107.055 118.316  1.00  4.68              
ATOM   4434  CZ  TYR A 287      91.013 106.426 117.095  1.00  4.68              
ATOM   4435  OH  TYR A 287      90.940 107.620 116.451  1.00  4.68              
ATOM   4436  HH  TYR A 287      90.251 107.663 115.782  1.00  4.68              
ATOM   4437  CE2 TYR A 287      90.118 105.375 116.796  1.00  4.68              
ATOM   4438  HE2 TYR A 287      89.366 105.520 116.033  1.00  4.68              
ATOM   4439  CD2 TYR A 287      90.206 104.152 117.496  1.00  4.68              
ATOM   4440  HD2 TYR A 287      89.512 103.356 117.268  1.00  4.68              
ATOM   4441  C   TYR A 287      92.774 100.669 119.892  1.00  4.68              
ATOM   4442  O   TYR A 287      93.750 100.833 120.641  1.00  4.68              
ATOM   4443  N   GLU A 288      92.053  99.548 119.905  1.00  4.72              
ATOM   4444  H   GLU A 288      91.335  99.452 119.204  1.00  4.72              
ATOM   4445  CA  GLU A 288      92.263  98.415 120.801  1.00  4.72              
ATOM   4446  HA  GLU A 288      92.157  98.764 121.828  1.00  4.72              
ATOM   4447  CB  GLU A 288      91.158  97.376 120.527  1.00  4.72              
ATOM   4448  HB1 GLU A 288      91.393  96.446 121.048  1.00  4.72              
ATOM   4449  HB2 GLU A 288      91.121  97.171 119.456  1.00  4.72              
ATOM   4450  CG  GLU A 288      89.781  97.870 121.008  1.00  4.72              
ATOM   4451  HG1 GLU A 288      89.681  98.939 120.808  1.00  4.72              
ATOM   4452  HG2 GLU A 288      89.719  97.733 122.090  1.00  4.72              
ATOM   4453  CD  GLU A 288      88.620  97.139 120.323  1.00  4.72              
ATOM   4454  OE1 GLU A 288      88.384  95.942 120.604  1.00  4.72              
ATOM   4455  OE2 GLU A 288      87.897  97.769 119.523  1.00  4.72              
ATOM   4456  C   GLU A 288      93.648  97.769 120.713  1.00  4.72              
ATOM   4457  O   GLU A 288      94.223  97.421 121.755  1.00  4.72              
ATOM   4458  N   MET A 289      94.208  97.652 119.504  1.00  4.74              
ATOM   4459  H   MET A 289      93.753  98.068 118.698  1.00  4.74              
ATOM   4460  CA  MET A 289      95.549  97.099 119.346  1.00  4.74              
ATOM   4461  HA  MET A 289      95.798  96.674 120.313  1.00  4.74              
ATOM   4462  CB  MET A 289      95.634  95.921 118.378  1.00  4.74              
ATOM   4463  HB1 MET A 289      96.546  95.998 117.785  1.00  4.74              
ATOM   4464  HB2 MET A 289      94.771  95.886 117.711  1.00  4.74              
ATOM   4465  CG  MET A 289      95.715  94.654 119.244  1.00  4.74              
ATOM   4466  HG1 MET A 289      96.451  94.813 120.028  1.00  4.74              
ATOM   4467  HG2 MET A 289      96.144  93.856 118.667  1.00  4.74              
ATOM   4468  SD  MET A 289      94.177  94.039 119.991  1.00  4.74              
ATOM   4469  CE  MET A 289      94.875  92.507 120.675  1.00  4.74              
ATOM   4470  HE1 MET A 289      94.100  91.936 121.184  1.00  4.74              
ATOM   4471  HE2 MET A 289      95.307  91.905 119.875  1.00  4.74              
ATOM   4472  HE3 MET A 289      95.674  92.751 121.377  1.00  4.74              
ATOM   4473  C   MET A 289      96.656  98.128 119.270  1.00  4.74              
ATOM   4474  O   MET A 289      97.793  97.773 119.567  1.00  4.74              
ATOM   4475  N   LEU A 290      96.339  99.409 119.104  1.00  4.71              
ATOM   4476  H   LEU A 290      95.403  99.668 118.818  1.00  4.71              
ATOM   4477  CA  LEU A 290      97.305 100.434 119.497  1.00  4.71              
ATOM   4478  HA  LEU A 290      98.257 100.183 119.022  1.00  4.71              
ATOM   4479  CB  LEU A 290      96.834 101.757 118.883  1.00  4.71              
ATOM   4480  HB1 LEU A 290      95.876 102.051 119.313  1.00  4.71              
ATOM   4481  HB2 LEU A 290      96.679 101.584 117.817  1.00  4.71              
ATOM   4482  CG  LEU A 290      97.878 102.871 119.063  1.00  4.71              
ATOM   4483  HG  LEU A 290      98.848 102.439 119.303  1.00  4.71              
ATOM   4484  CD1 LEU A 290      98.050 103.678 117.781  1.00  4.71              
ATOM   4485 1HD1 LEU A 290      97.123 104.184 117.533  1.00  4.71              
ATOM   4486 2HD1 LEU A 290      98.848 104.409 117.914  1.00  4.71              
ATOM   4487 3HD1 LEU A 290      98.333 103.017 116.961  1.00  4.71              
ATOM   4488  CD2 LEU A 290      97.460 103.800 120.200  1.00  4.71              
ATOM   4489 1HD2 LEU A 290      98.225 104.563 120.334  1.00  4.71              
ATOM   4490 2HD2 LEU A 290      96.508 104.274 119.963  1.00  4.71              
ATOM   4491 3HD2 LEU A 290      97.361 103.241 121.128  1.00  4.71              
ATOM   4492  C   LEU A 290      97.588 100.494 120.997  1.00  4.71              
ATOM   4493  O   LEU A 290      98.746 100.685 121.371  1.00  4.71              
ATOM   4494  N   ILE A 291      96.590 100.248 121.863  1.00  4.72              
ATOM   4495  H   ILE A 291      95.639 100.140 121.523  1.00  4.72              
ATOM   4496  CA  ILE A 291      96.954  99.983 123.274  1.00  4.72              
ATOM   4497  HA  ILE A 291      97.733 100.706 123.521  1.00  4.72              
ATOM   4498  CB  ILE A 291      95.810 100.320 124.261  1.00  4.72              
ATOM   4499  HB  ILE A 291      95.589 101.380 124.117  1.00  4.72              
ATOM   4500  CG2 ILE A 291      94.495  99.565 124.024  1.00  4.72              
ATOM   4501 1HG2 ILE A 291      93.714  99.942 124.684  1.00  4.72              
ATOM   4502 2HG2 ILE A 291      94.161  99.728 123.001  1.00  4.72              
ATOM   4503 3HG2 ILE A 291      94.627  98.500 124.198  1.00  4.72              
ATOM   4504  CG1 ILE A 291      96.319 100.153 125.710  1.00  4.72              
ATOM   4505 1HG1 ILE A 291      97.284 100.654 125.800  1.00  4.72              
ATOM   4506 2HG1 ILE A 291      96.463  99.094 125.929  1.00  4.72              
ATOM   4507  CD1 ILE A 291      95.393 100.752 126.776  1.00  4.72              
ATOM   4508  HD1 ILE A 291      95.881 100.698 127.750  1.00  4.72              
ATOM   4509  HD2 ILE A 291      95.184 101.797 126.543  1.00  4.72              
ATOM   4510  HD3 ILE A 291      94.457 100.195 126.827  1.00  4.72              
ATOM   4511  C   ILE A 291      97.638  98.618 123.447  1.00  4.72              
ATOM   4512  O   ILE A 291      98.763  98.568 123.962  1.00  4.72              
ATOM   4513  N   LYS A 292      97.016  97.503 123.037  1.00  4.77              
ATOM   4514  H   LYS A 292      96.122  97.574 122.559  1.00  4.77              
ATOM   4515  CA  LYS A 292      97.525  96.162 123.410  1.00  4.77              
ATOM   4516  HA  LYS A 292      97.653  96.145 124.492  1.00  4.77              
ATOM   4517  CB  LYS A 292      96.463  95.099 123.085  1.00  4.77              
ATOM   4518  HB1 LYS A 292      96.897  94.100 123.165  1.00  4.77              
ATOM   4519  HB2 LYS A 292      96.129  95.247 122.063  1.00  4.77              
ATOM   4520  CG  LYS A 292      95.259  95.208 124.048  1.00  4.77              
ATOM   4521  HG1 LYS A 292      95.060  96.256 124.265  1.00  4.77              
ATOM   4522  HG2 LYS A 292      95.503  94.713 124.989  1.00  4.77              
ATOM   4523  CD  LYS A 292      93.974  94.605 123.465  1.00  4.77              
ATOM   4524  HD1 LYS A 292      94.079  93.522 123.384  1.00  4.77              
ATOM   4525  HD2 LYS A 292      93.827  95.025 122.475  1.00  4.77              
ATOM   4526  CE  LYS A 292      92.747  94.962 124.313  1.00  4.77              
ATOM   4527  HE1 LYS A 292      92.795  96.029 124.551  1.00  4.77              
ATOM   4528  HE2 LYS A 292      92.791  94.406 125.255  1.00  4.77              
ATOM   4529  NZ  LYS A 292      91.481  94.675 123.588  1.00  4.77              
ATOM   4530  HZ1 LYS A 292      90.677  94.939 124.147  1.00  4.77              
ATOM   4531  HZ2 LYS A 292      91.446  95.202 122.723  1.00  4.77              
ATOM   4532  HZ3 LYS A 292      91.408  93.691 123.366  1.00  4.77              
ATOM   4533  C   LYS A 292      98.926  95.833 122.886  1.00  4.77              
ATOM   4534  O   LYS A 292      99.770  95.420 123.677  1.00  4.77              
ATOM   4535  N   GLU A 293      99.231  96.199 121.646  1.00  4.80              
ATOM   4536  H   GLU A 293      98.500  96.577 121.056  1.00  4.80              
ATOM   4537  CA  GLU A 293     100.544  96.038 121.016  1.00  4.80              
ATOM   4538  HA  GLU A 293     101.106  95.290 121.575  1.00  4.80              
ATOM   4539  CB  GLU A 293     100.340  95.476 119.583  1.00  4.80              
ATOM   4540  HB1 GLU A 293     101.173  95.772 118.951  1.00  4.80              
ATOM   4541  HB2 GLU A 293      99.451  95.914 119.135  1.00  4.80              
ATOM   4542  CG  GLU A 293     100.252  93.938 119.513  1.00  4.80              
ATOM   4543  HG1 GLU A 293     100.555  93.499 120.467  1.00  4.80              
ATOM   4544  HG2 GLU A 293     100.965  93.586 118.765  1.00  4.80              
ATOM   4545  CD  GLU A 293      98.858  93.433 119.123  1.00  4.80              
ATOM   4546  OE1 GLU A 293      98.508  93.501 117.916  1.00  4.80              
ATOM   4547  OE2 GLU A 293      98.114  92.990 120.027  1.00  4.80              
ATOM   4548  C   GLU A 293     101.422  97.298 121.058  1.00  4.80              
ATOM   4549  O   GLU A 293     102.400  97.399 120.304  1.00  4.80              
ATOM   4550  N   LYS A 294     101.132  98.236 121.985  1.00  4.80              
ATOM   4551  H   LYS A 294     100.289  98.115 122.533  1.00  4.80              
ATOM   4552  CA  LYS A 294     101.874  99.508 122.113  1.00  4.80              
ATOM   4553  HA  LYS A 294     101.493 100.168 121.329  1.00  4.80              
ATOM   4554  CB  LYS A 294     101.577 100.201 123.465  1.00  4.80              
ATOM   4555  HB1 LYS A 294     100.502 100.338 123.563  1.00  4.80              
ATOM   4556  HB2 LYS A 294     102.027 101.195 123.442  1.00  4.80              
ATOM   4557  CG  LYS A 294     102.130  99.453 124.699  1.00  4.80              
ATOM   4558  HG1 LYS A 294     103.215  99.422 124.633  1.00  4.80              
ATOM   4559  HG2 LYS A 294     101.764  98.426 124.698  1.00  4.80              
ATOM   4560  CD  LYS A 294     101.827 100.107 126.055  1.00  4.80              
ATOM   4561  HD1 LYS A 294     102.199 101.132 126.041  1.00  4.80              
ATOM   4562  HD2 LYS A 294     102.392  99.576 126.824  1.00  4.80              
ATOM   4563  CE  LYS A 294     100.348 100.115 126.455  1.00  4.80              
ATOM   4564  HE1 LYS A 294      99.792 100.718 125.731  1.00  4.80              
ATOM   4565  HE2 LYS A 294     100.266 100.597 127.434  1.00  4.80              
ATOM   4566  NZ  LYS A 294      99.794  98.740 126.512  1.00  4.80              
ATOM   4567  HZ1 LYS A 294      98.898  98.723 126.978  1.00  4.80              
ATOM   4568  HZ2 LYS A 294      99.648  98.414 125.556  1.00  4.80              
ATOM   4569  HZ3 LYS A 294     100.431  98.103 126.969  1.00  4.80              
ATOM   4570  C   LYS A 294     103.382  99.416 121.872  1.00  4.80              
ATOM   4571  O   LYS A 294     103.926 100.225 121.129  1.00  4.80              
ATOM   4572  N   SER A 295     104.045  98.426 122.480  1.00  4.87              
ATOM   4573  H   SER A 295     103.511  97.798 123.060  1.00  4.87              
ATOM   4574  CA  SER A 295     105.486  98.202 122.350  1.00  4.87              
ATOM   4575  HA  SER A 295     106.008  99.125 122.603  1.00  4.87              
ATOM   4576  CB  SER A 295     105.966  97.116 123.315  1.00  4.87              
ATOM   4577  HB1 SER A 295     107.042  96.977 123.196  1.00  4.87              
ATOM   4578  HB2 SER A 295     105.455  96.174 123.109  1.00  4.87              
ATOM   4579  OG  SER A 295     105.687  97.530 124.637  1.00  4.87              
ATOM   4580  HG  SER A 295     106.113  96.916 125.245  1.00  4.87              
ATOM   4581  C   SER A 295     105.847  97.864 120.905  1.00  4.87              
ATOM   4582  O   SER A 295     106.551  98.634 120.243  1.00  4.87              
ATOM   4583  N   VAL A 296     105.330  96.735 120.408  1.00  4.87              
ATOM   4584  H   VAL A 296     104.632  96.242 120.943  1.00  4.87              
ATOM   4585  CA  VAL A 296     105.724  96.174 119.111  1.00  4.87              
ATOM   4586  HA  VAL A 296     106.812  96.119 119.118  1.00  4.87              
ATOM   4587  CB  VAL A 296     105.241  94.730 118.876  1.00  4.87              
ATOM   4588  HB  VAL A 296     105.646  94.392 117.921  1.00  4.87              
ATOM   4589  CG1 VAL A 296     105.778  93.789 119.963  1.00  4.87              
ATOM   4590 1HG1 VAL A 296     105.491  92.763 119.730  1.00  4.87              
ATOM   4591 2HG1 VAL A 296     106.865  93.847 119.997  1.00  4.87              
ATOM   4592 3HG1 VAL A 296     105.367  94.051 120.938  1.00  4.87              
ATOM   4593  CG2 VAL A 296     103.722  94.586 118.814  1.00  4.87              
ATOM   4594 1HG2 VAL A 296     103.273  94.867 119.765  1.00  4.87              
ATOM   4595 2HG2 VAL A 296     103.315  95.210 118.018  1.00  4.87              
ATOM   4596 3HG2 VAL A 296     103.462  93.550 118.593  1.00  4.87              
ATOM   4597  C   VAL A 296     105.396  97.072 117.921  1.00  4.87              
ATOM   4598  O   VAL A 296     106.189  97.122 116.981  1.00  4.87              
ATOM   4599  N   PHE A 297     104.331  97.879 118.002  1.00  4.82              
ATOM   4600  H   PHE A 297     103.669  97.758 118.762  1.00  4.82              
ATOM   4601  CA  PHE A 297     104.154  98.993 117.069  1.00  4.82              
ATOM   4602  HA  PHE A 297     104.276  98.614 116.053  1.00  4.82              
ATOM   4603  CB  PHE A 297     102.734  99.576 117.184  1.00  4.82              
ATOM   4604  HB1 PHE A 297     102.735 100.560 116.715  1.00  4.82              
ATOM   4605  HB2 PHE A 297     102.492  99.723 118.238  1.00  4.82              
ATOM   4606  CG  PHE A 297     101.630  98.781 116.508  1.00  4.82              
ATOM   4607  CD1 PHE A 297     101.607  98.650 115.103  1.00  4.82              
ATOM   4608  HD1 PHE A 297     102.387  99.083 114.496  1.00  4.82              
ATOM   4609  CE1 PHE A 297     100.553  97.969 114.469  1.00  4.82              
ATOM   4610  HE1 PHE A 297     100.541  97.871 113.392  1.00  4.82              
ATOM   4611  CZ  PHE A 297      99.511  97.422 115.236  1.00  4.82              
ATOM   4612  HZ  PHE A 297      98.696  96.905 114.754  1.00  4.82              
ATOM   4613  CE2 PHE A 297      99.528  97.549 116.634  1.00  4.82              
ATOM   4614  HE2 PHE A 297      98.730  97.119 117.221  1.00  4.82              
ATOM   4615  CD2 PHE A 297     100.580  98.231 117.270  1.00  4.82              
ATOM   4616  HD2 PHE A 297     100.568  98.338 118.345  1.00  4.82              
ATOM   4617  C   PHE A 297     105.196 100.114 117.250  1.00  4.82              
ATOM   4618  O   PHE A 297     105.947 100.420 116.320  1.00  4.82              
ATOM   4619  N   LYS A 298     105.264 100.745 118.434  1.00  4.94              
ATOM   4620  H   LYS A 298     104.711 100.370 119.199  1.00  4.94              
ATOM   4621  CA  LYS A 298     105.960 102.036 118.671  1.00  4.94              
ATOM   4622  HA  LYS A 298     105.442 102.836 118.140  1.00  4.94              
ATOM   4623  CB  LYS A 298     105.839 102.290 120.189  1.00  4.94              
ATOM   4624  HB1 LYS A 298     106.123 101.368 120.696  1.00  4.94              
ATOM   4625  HB2 LYS A 298     104.792 102.499 120.408  1.00  4.94              
ATOM   4626  CG  LYS A 298     106.684 103.408 120.814  1.00  4.94              
ATOM   4627  HG1 LYS A 298     106.483 104.344 120.291  1.00  4.94              
ATOM   4628  HG2 LYS A 298     107.743 103.169 120.715  1.00  4.94              
ATOM   4629  CD  LYS A 298     106.358 103.591 122.309  1.00  4.94              
ATOM   4630  HD1 LYS A 298     105.319 103.913 122.393  1.00  4.94              
ATOM   4631  HD2 LYS A 298     107.005 104.382 122.691  1.00  4.94              
ATOM   4632  CE  LYS A 298     106.551 102.347 123.192  1.00  4.94              
ATOM   4633  HE1 LYS A 298     107.581 102.000 123.084  1.00  4.94              
ATOM   4634  HE2 LYS A 298     105.877 101.560 122.840  1.00  4.94              
ATOM   4635  NZ  LYS A 298     106.267 102.653 124.618  1.00  4.94              
ATOM   4636  HZ1 LYS A 298     106.468 101.905 125.261  1.00  4.94              
ATOM   4637  HZ2 LYS A 298     106.749 103.499 124.933  1.00  4.94              
ATOM   4638  HZ3 LYS A 298     105.303 102.973 124.757  1.00  4.94              
ATOM   4639  C   LYS A 298     107.433 102.067 118.245  1.00  4.94              
ATOM   4640  O   LYS A 298     107.978 103.110 117.874  1.00  4.94              
ATOM   4641  N   LYS A 299     108.083 100.900 118.293  1.00  5.08              
ATOM   4642  H   LYS A 299     107.535 100.117 118.638  1.00  5.08              
ATOM   4643  CA  LYS A 299     109.457 100.646 117.840  1.00  5.08              
ATOM   4644  HA  LYS A 299     110.133 101.252 118.445  1.00  5.08              
ATOM   4645  CB  LYS A 299     109.759  99.156 118.148  1.00  5.08              
ATOM   4646  HB1 LYS A 299     108.862  98.557 117.968  1.00  5.08              
ATOM   4647  HB2 LYS A 299     109.967  99.083 119.216  1.00  5.08              
ATOM   4648  CG  LYS A 299     110.932  98.497 117.391  1.00  5.08              
ATOM   4649  HG1 LYS A 299     111.378  97.736 118.034  1.00  5.08              
ATOM   4650  HG2 LYS A 299     111.708  99.231 117.179  1.00  5.08              
ATOM   4651  CD  LYS A 299     110.454  97.801 116.103  1.00  5.08              
ATOM   4652  HD1 LYS A 299     109.645  98.370 115.650  1.00  5.08              
ATOM   4653  HD2 LYS A 299     110.043  96.827 116.379  1.00  5.08              
ATOM   4654  CE  LYS A 299     111.570  97.586 115.072  1.00  5.08              
ATOM   4655  HE1 LYS A 299     111.333  96.687 114.493  1.00  5.08              
ATOM   4656  HE2 LYS A 299     112.513  97.405 115.598  1.00  5.08              
ATOM   4657  NZ  LYS A 299     111.687  98.740 114.144  1.00  5.08              
ATOM   4658  HZ1 LYS A 299     112.484  98.634 113.527  1.00  5.08              
ATOM   4659  HZ2 LYS A 299     110.859  98.783 113.556  1.00  5.08              
ATOM   4660  HZ3 LYS A 299     111.785  99.608 114.661  1.00  5.08              
ATOM   4661  C   LYS A 299     109.737 101.040 116.388  1.00  5.08              
ATOM   4662  O   LYS A 299     110.894 101.323 116.066  1.00  5.08              
ATOM   4663  N   PHE A 300     108.747 101.081 115.504  1.00  5.00              
ATOM   4664  H   PHE A 300     107.798 100.880 115.804  1.00  5.00              
ATOM   4665  CA  PHE A 300     108.971 101.483 114.116  1.00  5.00              
ATOM   4666  HA  PHE A 300     109.939 101.091 113.810  1.00  5.00              
ATOM   4667  CB  PHE A 300     107.947 100.803 113.202  1.00  5.00              
ATOM   4668  HB1 PHE A 300     107.825 101.369 112.278  1.00  5.00              
ATOM   4669  HB2 PHE A 300     106.986 100.772 113.706  1.00  5.00              
ATOM   4670  CG  PHE A 300     108.382  99.394 112.853  1.00  5.00              
ATOM   4671  CD1 PHE A 300     107.952  98.303 113.633  1.00  5.00              
ATOM   4672  HD1 PHE A 300     107.237  98.451 114.433  1.00  5.00              
ATOM   4673  CE1 PHE A 300     108.438  97.011 113.364  1.00  5.00              
ATOM   4674  HE1 PHE A 300     108.078  96.171 113.943  1.00  5.00              
ATOM   4675  CZ  PHE A 300     109.335  96.804 112.301  1.00  5.00              
ATOM   4676  HZ  PHE A 300     109.653  95.802 112.049  1.00  5.00              
ATOM   4677  CE2 PHE A 300     109.751  97.887 111.509  1.00  5.00              
ATOM   4678  HE2 PHE A 300     110.393  97.717 110.652  1.00  5.00              
ATOM   4679  CD2 PHE A 300     109.278  99.183 111.786  1.00  5.00              
ATOM   4680  HD2 PHE A 300     109.576 100.005 111.147  1.00  5.00              
ATOM   4681  C   PHE A 300     109.112 102.996 113.902  1.00  5.00              
ATOM   4682  O   PHE A 300     108.843 103.798 114.796  1.00  5.00              
ATOM   4683  N   ASN A 301     109.646 103.363 112.734  1.00  5.04              
ATOM   4684  H   ASN A 301     109.739 102.668 112.008  1.00  5.04              
ATOM   4685  CA  ASN A 301     110.146 104.702 112.417  1.00  5.04              
ATOM   4686  HA  ASN A 301     110.107 105.330 113.309  1.00  5.04              
ATOM   4687  CB  ASN A 301     111.624 104.617 111.958  1.00  5.04              
ATOM   4688  HB1 ASN A 301     111.889 105.564 111.487  1.00  5.04              
ATOM   4689  HB2 ASN A 301     111.735 103.842 111.198  1.00  5.04              
ATOM   4690  CG  ASN A 301     112.650 104.390 113.060  1.00  5.04              
ATOM   4691  OD1 ASN A 301     112.344 104.144 114.221  1.00  5.04              
ATOM   4692  ND2 ASN A 301     113.916 104.500 112.733  1.00  5.04              
ATOM   4693 1HD2 ASN A 301     114.168 104.719 111.782  1.00  5.04              
ATOM   4694 2HD2 ASN A 301     114.609 104.376 113.447  1.00  5.04              
ATOM   4695  C   ASN A 301     109.219 105.385 111.393  1.00  5.04              
ATOM   4696  O   ASN A 301     109.654 105.799 110.320  1.00  5.04              
ATOM   4697  N   TRP A 302     107.919 105.367 111.694  1.00  4.98              
ATOM   4698  H   TRP A 302     107.645 105.154 112.643  1.00  4.98              
ATOM   4699  CA  TRP A 302     106.853 105.533 110.705  1.00  4.98              
ATOM   4700  HA  TRP A 302     106.928 104.745 109.955  1.00  4.98              
ATOM   4701  CB  TRP A 302     105.504 105.432 111.430  1.00  4.98              
ATOM   4702  HB1 TRP A 302     104.713 105.347 110.683  1.00  4.98              
ATOM   4703  HB2 TRP A 302     105.345 106.370 111.949  1.00  4.98              
ATOM   4704  CG  TRP A 302     105.315 104.343 112.443  1.00  4.98              
ATOM   4705  CD1 TRP A 302     105.330 104.493 113.790  1.00  4.98              
ATOM   4706  HD1 TRP A 302     105.525 105.419 114.315  1.00  4.98              
ATOM   4707  NE1 TRP A 302     105.022 103.294 114.398  1.00  4.98              
ATOM   4708  HE1 TRP A 302     104.978 103.164 115.400  1.00  4.98              
ATOM   4709  CE2 TRP A 302     104.778 102.311 113.467  1.00  4.98              
ATOM   4710  CZ2 TRP A 302     104.402 100.967 113.576  1.00  4.98              
ATOM   4711  HZ2 TRP A 302     104.192 100.542 114.541  1.00  4.98              
ATOM   4712  CH2 TRP A 302     104.357 100.171 112.419  1.00  4.98              
ATOM   4713  HH2 TRP A 302     104.116  99.119 112.491  1.00  4.98              
ATOM   4714  CZ3 TRP A 302     104.638 100.745 111.167  1.00  4.98              
ATOM   4715  HZ3 TRP A 302     104.606 100.130 110.279  1.00  4.98              
ATOM   4716  CE3 TRP A 302     104.939 102.117 111.062  1.00  4.98              
ATOM   4717  HE3 TRP A 302     105.105 102.562 110.095  1.00  4.98              
ATOM   4718  CD2 TRP A 302     105.028 102.932 112.209  1.00  4.98              
ATOM   4719  C   TRP A 302     106.912 106.905 110.015  1.00  4.98              
ATOM   4720  O   TRP A 302     107.194 107.947 110.634  1.00  4.98              
ATOM   4721  N   ARG A 303     106.548 106.934 108.733  1.00  5.04              
ATOM   4722  H   ARG A 303     106.264 106.074 108.264  1.00  5.04              
ATOM   4723  CA  ARG A 303     106.488 108.225 108.049  1.00  5.04              
ATOM   4724  HA  ARG A 303     107.272 108.861 108.453  1.00  5.04              
ATOM   4725  CB  ARG A 303     106.765 108.082 106.549  1.00  5.04              
ATOM   4726  HB1 ARG A 303     106.604 109.042 106.058  1.00  5.04              
ATOM   4727  HB2 ARG A 303     106.067 107.361 106.123  1.00  5.04              
ATOM   4728  CG  ARG A 303     108.213 107.617 106.294  1.00  5.04              
ATOM   4729  HG1 ARG A 303     108.298 107.385 105.234  1.00  5.04              
ATOM   4730  HG2 ARG A 303     108.390 106.690 106.841  1.00  5.04              
ATOM   4731  CD  ARG A 303     109.300 108.652 106.678  1.00  5.04              
ATOM   4732  HD1 ARG A 303     109.083 109.088 107.654  1.00  5.04              
ATOM   4733  HD2 ARG A 303     109.296 109.458 105.945  1.00  5.04              
ATOM   4734  NE  ARG A 303     110.641 108.038 106.760  1.00  5.04              
ATOM   4735  HE  ARG A 303     110.680 107.101 107.128  1.00  5.04              
ATOM   4736  CZ  ARG A 303     111.814 108.591 106.493  1.00  5.04              
ATOM   4737  NH1 ARG A 303     111.977 109.831 106.123  1.00  5.04              
ATOM   4738 1HH1 ARG A 303     111.223 110.487 106.151  1.00  5.04              
ATOM   4739 2HH1 ARG A 303     112.938 110.160 105.979  1.00  5.04              
ATOM   4740  NH2 ARG A 303     112.890 107.876 106.611  1.00  5.04              
ATOM   4741 1HH2 ARG A 303     112.861 106.881 106.742  1.00  5.04              
ATOM   4742 2HH2 ARG A 303     113.773 108.351 106.416  1.00  5.04              
ATOM   4743  C   ARG A 303     105.228 109.000 108.389  1.00  5.04              
ATOM   4744  O   ARG A 303     105.317 110.095 108.953  1.00  5.04              
ATOM   4745  N   TYR A 304     104.075 108.387 108.168  1.00  4.51              
ATOM   4746  H   TYR A 304     104.088 107.466 107.755  1.00  4.51              
ATOM   4747  CA  TYR A 304     102.781 109.034 108.343  1.00  4.51              
ATOM   4748  HA  TYR A 304     102.938 110.026 108.749  1.00  4.51              
ATOM   4749  CB  TYR A 304     102.123 109.177 106.955  1.00  4.51              
ATOM   4750  HB1 TYR A 304     101.652 108.224 106.716  1.00  4.51              
ATOM   4751  HB2 TYR A 304     102.911 109.354 106.222  1.00  4.51              
ATOM   4752  CG  TYR A 304     101.104 110.279 106.722  1.00  4.51              
ATOM   4753  CD1 TYR A 304     101.356 111.592 107.159  1.00  4.51              
ATOM   4754  HD1 TYR A 304     102.247 111.800 107.723  1.00  4.51              
ATOM   4755  CE1 TYR A 304     100.479 112.640 106.818  1.00  4.51              
ATOM   4756  HE1 TYR A 304     100.675 113.651 107.138  1.00  4.51              
ATOM   4757  CZ  TYR A 304      99.355 112.379 106.008  1.00  4.51              
ATOM   4758  OH  TYR A 304      98.540 113.404 105.645  1.00  4.51              
ATOM   4759  HH  TYR A 304      97.863 113.121 105.029  1.00  4.51              
ATOM   4760  CE2 TYR A 304      99.103 111.066 105.554  1.00  4.51              
ATOM   4761  HE2 TYR A 304      98.251 110.864 104.922  1.00  4.51              
ATOM   4762  CD2 TYR A 304      99.978 110.021 105.915  1.00  4.51              
ATOM   4763  HD2 TYR A 304      99.808 109.020 105.540  1.00  4.51              
ATOM   4764  C   TYR A 304     101.897 108.255 109.306  1.00  4.51              
ATOM   4765  O   TYR A 304     101.889 107.018 109.322  1.00  4.51              
ATOM   4766  N   LEU A 305     101.120 109.016 110.075  1.00  4.38              
ATOM   4767  H   LEU A 305     101.239 110.022 110.020  1.00  4.38              
ATOM   4768  CA  LEU A 305     100.050 108.519 110.928  1.00  4.38              
ATOM   4769  HA  LEU A 305      99.928 107.450 110.758  1.00  4.38              
ATOM   4770  CB  LEU A 305     100.377 108.772 112.427  1.00  4.38              
ATOM   4771  HB1 LEU A 305      99.551 109.318 112.885  1.00  4.38              
ATOM   4772  HB2 LEU A 305     101.247 109.423 112.504  1.00  4.38              
ATOM   4773  CG  LEU A 305     100.617 107.501 113.267  1.00  4.38              
ATOM   4774  HG  LEU A 305     101.409 106.905 112.816  1.00  4.38              
ATOM   4775  CD1 LEU A 305     101.022 107.860 114.701  1.00  4.38              
ATOM   4776 1HD1 LEU A 305     101.267 106.951 115.251  1.00  4.38              
ATOM   4777 2HD1 LEU A 305     101.906 108.495 114.687  1.00  4.38              
ATOM   4778 3HD1 LEU A 305     100.209 108.380 115.204  1.00  4.38              
ATOM   4779  CD2 LEU A 305      99.355 106.651 113.369  1.00  4.38              
ATOM   4780 1HD2 LEU A 305      99.532 105.797 114.020  1.00  4.38              
ATOM   4781 2HD2 LEU A 305      98.526 107.237 113.764  1.00  4.38              
ATOM   4782 3HD2 LEU A 305      99.079 106.271 112.388  1.00  4.38              
ATOM   4783  C   LEU A 305      98.743 109.208 110.570  1.00  4.38              
ATOM   4784  O   LEU A 305      98.729 110.433 110.348  1.00  4.38              
ATOM   4785  N   VAL A 306      97.668 108.410 110.574  1.00  4.36              
ATOM   4786  H   VAL A 306      97.789 107.420 110.761  1.00  4.36              
ATOM   4787  CA  VAL A 306      96.370 108.852 110.061  1.00  4.36              
ATOM   4788  HA  VAL A 306      96.293 109.939 110.082  1.00  4.36              
ATOM   4789  CB  VAL A 306      96.173 108.363 108.612  1.00  4.36              
ATOM   4790  HB  VAL A 306      96.265 107.279 108.574  1.00  4.36              
ATOM   4791  CG1 VAL A 306      94.794 108.739 108.064  1.00  4.36              
ATOM   4792 1HG1 VAL A 306      94.673 109.821 108.048  1.00  4.36              
ATOM   4793 2HG1 VAL A 306      94.689 108.321 107.066  1.00  4.36              
ATOM   4794 3HG1 VAL A 306      94.002 108.308 108.677  1.00  4.36              
ATOM   4795  CG2 VAL A 306      97.224 108.943 107.658  1.00  4.36              
ATOM   4796 1HG2 VAL A 306      96.999 108.656 106.632  1.00  4.36              
ATOM   4797 2HG2 VAL A 306      97.243 110.029 107.734  1.00  4.36              
ATOM   4798 3HG2 VAL A 306      98.208 108.547 107.907  1.00  4.36              
ATOM   4799  C   VAL A 306      95.293 108.266 110.955  1.00  4.36              
ATOM   4800  O   VAL A 306      94.881 107.108 110.783  1.00  4.36              
ATOM   4801  N   ILE A 307      94.859 109.072 111.928  1.00  4.34              
ATOM   4802  H   ILE A 307      95.148 110.043 111.955  1.00  4.34              
ATOM   4803  CA  ILE A 307      93.737 108.627 112.752  1.00  4.34              
ATOM   4804  HA  ILE A 307      93.750 107.540 112.728  1.00  4.34              
ATOM   4805  CB  ILE A 307      93.861 108.923 114.270  1.00  4.34              
ATOM   4806  HB  ILE A 307      93.469 108.036 114.768  1.00  4.34              
ATOM   4807  CG2 ILE A 307      95.336 109.041 114.713  1.00  4.34              
ATOM   4808 1HG2 ILE A 307      95.416 109.009 115.799  1.00  4.34              
ATOM   4809 2HG2 ILE A 307      95.904 108.203 114.309  1.00  4.34              
ATOM   4810 3HG2 ILE A 307      95.761 109.976 114.346  1.00  4.34              
ATOM   4811  CG1 ILE A 307      92.978 110.072 114.780  1.00  4.34              
ATOM   4812 1HG1 ILE A 307      91.936 109.796 114.621  1.00  4.34              
ATOM   4813 2HG1 ILE A 307      93.180 110.957 114.186  1.00  4.34              
ATOM   4814  CD1 ILE A 307      93.151 110.378 116.279  1.00  4.34              
ATOM   4815  HD1 ILE A 307      92.427 111.127 116.593  1.00  4.34              
ATOM   4816  HD2 ILE A 307      92.999 109.472 116.865  1.00  4.34              
ATOM   4817  HD3 ILE A 307      94.146 110.776 116.476  1.00  4.34              
ATOM   4818  C   ILE A 307      92.453 109.010 112.059  1.00  4.34              
ATOM   4819  O   ILE A 307      92.315 110.164 111.646  1.00  4.34              
ATOM   4820  N   ASP A 308      91.576 108.010 111.916  1.00  4.45              
ATOM   4821  H   ASP A 308      91.908 107.067 112.073  1.00  4.45              
ATOM   4822  CA  ASP A 308      90.169 108.173 111.558  1.00  4.45              
ATOM   4823  HA  ASP A 308      90.120 108.639 110.581  1.00  4.45              
ATOM   4824  CB  ASP A 308      89.553 106.785 111.399  1.00  4.45              
ATOM   4825  HB1 ASP A 308      89.458 106.336 112.384  1.00  4.45              
ATOM   4826  HB2 ASP A 308      90.206 106.161 110.787  1.00  4.45              
ATOM   4827  CG  ASP A 308      88.197 106.879 110.714  1.00  4.45              
ATOM   4828  OD1 ASP A 308      88.172 107.339 109.556  1.00  4.45              
ATOM   4829  OD2 ASP A 308      87.196 106.503 111.367  1.00  4.45              
ATOM   4830  C   ASP A 308      89.443 109.107 112.534  1.00  4.45              
ATOM   4831  O   ASP A 308      90.007 110.163 112.829  1.00  4.45              
ATOM   4832  N   GLU A 309      88.231 108.733 113.001  1.00  4.83              
ATOM   4833  H   GLU A 309      87.846 107.873 112.619  1.00  4.83              
ATOM   4834  CA  GLU A 309      87.292 109.520 113.814  1.00  4.83              
ATOM   4835  HA  GLU A 309      87.042 110.366 113.176  1.00  4.83              
ATOM   4836  CB  GLU A 309      85.924 108.836 114.027  1.00  4.83              
ATOM   4837  HB1 GLU A 309      85.516 109.101 115.003  1.00  4.83              
ATOM   4838  HB2 GLU A 309      86.066 107.755 114.012  1.00  4.83              
ATOM   4839  CG  GLU A 309      84.883 109.230 112.949  1.00  4.83              
ATOM   4840  HG1 GLU A 309      84.114 108.453 112.937  1.00  4.83              
ATOM   4841  HG2 GLU A 309      85.356 109.223 111.965  1.00  4.83              
ATOM   4842  CD  GLU A 309      84.184 110.591 113.190  1.00  4.83              
ATOM   4843  OE1 GLU A 309      83.185 110.607 113.946  1.00  4.83              
ATOM   4844  OE2 GLU A 309      84.612 111.630 112.623  1.00  4.83              
ATOM   4845  C   GLU A 309      87.888 110.206 115.052  1.00  4.83              
ATOM   4846  O   GLU A 309      87.686 109.823 116.208  1.00  4.83              
ATOM   4847  N   ALA A 310      88.677 111.242 114.778  1.00  4.67              
ATOM   4848  H   ALA A 310      88.862 111.381 113.783  1.00  4.67              
ATOM   4849  CA  ALA A 310      89.705 111.737 115.687  1.00  4.67              
ATOM   4850  HA  ALA A 310      90.300 110.890 116.026  1.00  4.67              
ATOM   4851  CB  ALA A 310      90.599 112.701 114.907  1.00  4.67              
ATOM   4852  HB1 ALA A 310      91.352 113.112 115.576  1.00  4.67              
ATOM   4853  HB2 ALA A 310      91.088 112.172 114.089  1.00  4.67              
ATOM   4854  HB3 ALA A 310      90.013 113.522 114.500  1.00  4.67              
ATOM   4855  C   ALA A 310      89.149 112.437 116.920  1.00  4.67              
ATOM   4856  O   ALA A 310      89.901 112.691 117.855  1.00  4.67              
ATOM   4857  N   HIS A 311      87.838 112.688 116.996  1.00  4.65              
ATOM   4858  H   HIS A 311      87.251 112.362 116.239  1.00  4.65              
ATOM   4859  CA  HIS A 311      87.229 113.076 118.268  1.00  4.65              
ATOM   4860  HA  HIS A 311      87.778 113.952 118.619  1.00  4.65              
ATOM   4861  CB  HIS A 311      85.773 113.522 118.109  1.00  4.65              
ATOM   4862  HB1 HIS A 311      85.715 114.289 117.337  1.00  4.65              
ATOM   4863  HB2 HIS A 311      85.436 113.971 119.042  1.00  4.65              
ATOM   4864  CG  HIS A 311      84.836 112.406 117.758  1.00  4.65              
ATOM   4865  ND1 HIS A 311      84.079 111.648 118.659  1.00  4.65              
ATOM   4866  CE1 HIS A 311      83.385 110.784 117.898  1.00  4.65              
ATOM   4867  HE1 HIS A 311      82.694 110.045 118.277  1.00  4.65              
ATOM   4868  NE2 HIS A 311      83.666 110.976 116.599  1.00  4.65              
ATOM   4869  HE2 HIS A 311      83.282 110.476 115.792  1.00  4.65              
ATOM   4870  CD2 HIS A 311      84.576 111.993 116.490  1.00  4.65              
ATOM   4871  HD2 HIS A 311      84.985 112.392 115.570  1.00  4.65              
ATOM   4872  C   HIS A 311      87.403 112.040 119.379  1.00  4.65              
ATOM   4873  O   HIS A 311      87.353 112.378 120.557  1.00  4.65              
ATOM   4874  N   ARG A 312      87.780 110.809 119.034  1.00  4.76              
ATOM   4875  H   ARG A 312      87.766 110.581 118.041  1.00  4.76              
ATOM   4876  CA  ARG A 312      88.251 109.786 119.969  1.00  4.76              
ATOM   4877  HA  ARG A 312      87.448 109.625 120.682  1.00  4.76              
ATOM   4878  CB  ARG A 312      88.497 108.514 119.123  1.00  4.76              
ATOM   4879  HB1 ARG A 312      89.464 108.607 118.625  1.00  4.76              
ATOM   4880  HB2 ARG A 312      87.736 108.443 118.343  1.00  4.76              
ATOM   4881  CG  ARG A 312      88.459 107.189 119.893  1.00  4.76              
ATOM   4882  HG1 ARG A 312      89.136 107.237 120.742  1.00  4.76              
ATOM   4883  HG2 ARG A 312      88.798 106.388 119.237  1.00  4.76              
ATOM   4884  CD  ARG A 312      87.027 106.876 120.350  1.00  4.76              
ATOM   4885  HD1 ARG A 312      86.433 106.601 119.475  1.00  4.76              
ATOM   4886  HD2 ARG A 312      86.564 107.761 120.786  1.00  4.76              
ATOM   4887  NE  ARG A 312      86.982 105.786 121.339  1.00  4.76              
ATOM   4888  HE  ARG A 312      86.640 104.894 121.018  1.00  4.76              
ATOM   4889  CZ  ARG A 312      87.262 105.901 122.626  1.00  4.76              
ATOM   4890  NH1 ARG A 312      87.772 106.988 123.149  1.00  4.76              
ATOM   4891 1HH1 ARG A 312      88.069 107.739 122.540  1.00  4.76              
ATOM   4892 2HH1 ARG A 312      87.960 107.049 124.131  1.00  4.76              
ATOM   4893  NH2 ARG A 312      87.019 104.895 123.417  1.00  4.76              
ATOM   4894 1HH2 ARG A 312      86.508 104.101 123.073  1.00  4.76              
ATOM   4895 2HH2 ARG A 312      87.260 104.952 124.388  1.00  4.76              
ATOM   4896  C   ARG A 312      89.482 110.144 120.786  1.00  4.76              
ATOM   4897  O   ARG A 312      89.699 109.476 121.798  1.00  4.76              
ATOM   4898  N   ILE A 313      90.228 111.178 120.389  1.00  4.94              
ATOM   4899  H   ILE A 313      89.964 111.652 119.530  1.00  4.94              
ATOM   4900  CA  ILE A 313      91.392 111.713 121.098  1.00  4.94              
ATOM   4901  HA  ILE A 313      91.656 110.980 121.859  1.00  4.94              
ATOM   4902  CB  ILE A 313      92.609 111.820 120.133  1.00  4.94              
ATOM   4903  HB  ILE A 313      92.436 111.124 119.309  1.00  4.94              
ATOM   4904  CG2 ILE A 313      92.791 113.220 119.519  1.00  4.94              
ATOM   4905 1HG2 ILE A 313      93.449 113.170 118.653  1.00  4.94              
ATOM   4906 2HG2 ILE A 313      91.829 113.606 119.194  1.00  4.94              
ATOM   4907 3HG2 ILE A 313      93.218 113.909 120.249  1.00  4.94              
ATOM   4908  CG1 ILE A 313      93.908 111.360 120.833  1.00  4.94              
ATOM   4909 1HG1 ILE A 313      93.736 110.388 121.296  1.00  4.94              
ATOM   4910 2HG1 ILE A 313      94.171 112.070 121.618  1.00  4.94              
ATOM   4911  CD1 ILE A 313      95.100 111.212 119.876  1.00  4.94              
ATOM   4912  HD1 ILE A 313      95.956 110.809 120.417  1.00  4.94              
ATOM   4913  HD2 ILE A 313      94.846 110.532 119.064  1.00  4.94              
ATOM   4914  HD3 ILE A 313      95.381 112.182 119.466  1.00  4.94              
ATOM   4915  C   ILE A 313      91.088 112.990 121.886  1.00  4.94              
ATOM   4916  O   ILE A 313      91.991 113.524 122.518  1.00  4.94              
ATOM   4917  N   LYS A 314      89.822 113.451 121.917  1.00  4.86              
ATOM   4918  H   LYS A 314      89.119 112.931 121.402  1.00  4.86              
ATOM   4919  CA  LYS A 314      89.389 114.731 122.517  1.00  4.86              
ATOM   4920  HA  LYS A 314      90.003 115.506 122.053  1.00  4.86              
ATOM   4921  CB  LYS A 314      87.937 115.030 122.118  1.00  4.86              
ATOM   4922  HB1 LYS A 314      87.803 114.827 121.055  1.00  4.86              
ATOM   4923  HB2 LYS A 314      87.761 116.094 122.263  1.00  4.86              
ATOM   4924  CG  LYS A 314      86.901 114.256 122.950  1.00  4.86              
ATOM   4925  HG1 LYS A 314      86.942 114.600 123.983  1.00  4.86              
ATOM   4926  HG2 LYS A 314      87.108 113.186 122.938  1.00  4.86              
ATOM   4927  CD  LYS A 314      85.497 114.522 122.409  1.00  4.86              
ATOM   4928  HD1 LYS A 314      85.344 113.988 121.471  1.00  4.86              
ATOM   4929  HD2 LYS A 314      85.397 115.593 122.226  1.00  4.86
[truncated: 989,829 more chars]
