# Supplementary material for: The chromatin remodeler SMARCA5 binds to d-block metal supports: Characterization of affinities by IMAC chromatography and QM analysis
Source: PLoS One. 2024 Oct 7;19(10):e0309134. doi: 10.1371/journal.pone.0309134 (PMC11458017; doi:10.1371/journal.pone.0309134)
Supplement: S1 Data — (BZ2) [file pone.0309134.s003.bz2 › S751200_results/threading10.pdb]

Rank   :10 Template name:5o9gw
REMARK :Column 1 -  30 present Atom & Residue records of query sequence.
REMARK :Column 31 - 54 present XYZ coordinates of query sequence obtained after threading alignment.
REMARK :Column 55 - 59 present residue number in Template
REMARK :Column 60 - 59 present residue name of Template
ATOM   1001  CA  MET     1     136.084 197.416 107.957   14 LYS
ATOM   1002  CA  SER     2     134.883 196.454 104.458   15 THR
ATOM   1003  CA  SER     3     131.877 198.488 103.317   16 SER
ATOM   1004  CA  ALA     4     124.956 186.331 107.004   17 LYS
ATOM   1005  CA  ALA     5     123.576 183.786 109.468   18 THR
ATOM   1006  CA  GLU     6     126.570 183.940 111.829   19 VAL
ATOM   1007  CA  PRO     7     129.865 185.759 111.136   20 PRO
ATOM   1008  CA  PRO     8     132.806 183.647 112.276   21 ASP
ATOM   1009  CA  PRO     9     136.283 184.814 113.287   22 LEU
ATOM   1010  CA  PRO    10     137.380 185.127 109.647   23 ASN
ATOM   1011  CA  PRO    11     134.582 187.618 108.972   24 ASN
ATOM   1012  CA  PRO    12     135.749 189.490 112.076   25 CYS
ATOM   1013  CA  PRO    13     139.271 189.604 110.612   26 LYS
ATOM   1014  CA  GLU    14     138.561 190.547 106.982   27 GLU
ATOM   1015  CA  SER    15     135.247 192.343 107.603   28 ASN
ATOM   1016  CA  ALA    16     143.279 197.600 114.525   46 GLU
ATOM   1017  CA  PRO    17     142.554 193.958 113.742   47 THR
ATOM   1018  CA  SER    18     144.843 190.907 113.553   48 TYR
ATOM   1019  CA  LYS    19     146.741 191.200 110.256   49 GLU
ATOM   1020  CA  PRO    20     147.601 194.867 110.905   50 SER
ATOM   1021  CA  ALA    21     149.425 194.370 114.227   51 ILE
ATOM   1022  CA  ALA    22     150.722 190.791 113.966   52 GLY
ATOM   1023  CA  SER    23     151.723 188.902 117.104   53 GLN
ATOM   1024  CA  ILE    24     151.254 191.252 120.073   54 VAL
ATOM   1026  CA  SER    26     151.092 190.763 123.834   55 ARG
ATOM   1027  CA  GLY    27     147.573 189.726 124.818   56 GLY
ATOM   1028  CA  GLY    28     145.082 188.351 122.294   57 LEU
ATOM   1029  CA  SER    29     142.444 186.310 124.167   58 LYS
ATOM   1030  CA  ASN    30     140.588 189.400 125.422   59 ARG
ATOM   1031  CA  SER    31     139.728 190.498 121.883   60 LEU
ATOM   1032  CA  SER    32     138.768 186.906 121.049   61 ASP
ATOM   1033  CA  ASN    33     136.312 186.750 123.956   62 ASN
ATOM   1034  CA  LYS    34     134.957 190.223 123.169   63 TYR
ATOM   1035  CA  GLY    35     134.489 189.258 119.515   64 CYS
ATOM   1036  CA  GLY    36     132.768 186.054 120.648   65 LYS
ATOM   1037  CA  PRO    37     130.354 188.064 122.800   66 GLN
ATOM   1038  CA  GLU    38     129.839 190.264 119.736   67 PHE
ATOM   1039  CA  GLY    39     128.991 187.179 117.660   68 ILE
ATOM   1040  CA  VAL    40     126.490 185.995 120.277   69 ILE
ATOM   1041  CA  ALA    41     125.163 189.562 120.416   70 GLU
ATOM   1042  CA  ALA    42     124.629 189.504 116.648   71 ASP
ATOM   1043  CA  GLN    43     122.837 186.192 117.207   72 GLN
ATOM   1044  CA  ALA    44     120.636 188.001 119.759   73 GLN
ATOM   1045  CA  VAL    45     119.857 191.174 117.765   74 VAL
ATOM   1046  CA  ALA    46     118.244 190.037 114.504   75 ARG
ATOM   1047  CA  SER    47     119.458 186.446 114.007   76 LEU
ATOM   1048  CA  ALA    48     116.982 184.812 116.399   77 ASP
ATOM   1049  CA  ALA    49     113.236 184.114 116.020   78 PRO
ATOM   1050  CA  SER    50     112.771 184.223 119.818   79 TYR
ATOM   1051  CA  ALA    51     113.877 187.833 120.407   80 VAL
ATOM   1052  CA  GLY    52     111.229 190.304 121.563   81 THR
ATOM   1053  CA  PRO    53     111.211 194.099 121.975   82 ALA
ATOM   1054  CA  ALA    54     112.824 194.816 125.354   83 GLU
ATOM   1055  CA  ASP    55     115.816 192.607 124.509   84 ASP
ATOM   1056  CA  ALA    56     116.698 195.015 121.692   85 ILE
ATOM   1057  CA  GLU    57     116.640 197.943 124.127   86 GLU
ATOM   1058  CA  MET    58     118.771 195.986 126.611   87 ILE
ATOM   1059  CA  GLU    59     121.406 194.712 124.175   88 MET
ATOM   1060  CA  GLU    60     121.506 198.100 122.450   89 ASP
ATOM   1061  CA  ILE    61     121.464 199.769 125.875   90 MET
ATOM   1062  CA  PHE    62     124.685 197.929 126.754   91 GLU
ATOM   1063  CA  ASP    63     126.346 199.668 123.792   92 ARG
ATOM   1064  CA  ASP    64     125.662 203.193 125.061   93 GLU
ATOM   1065  CA  ALA    65     126.423 201.912 128.570   94 ARG
ATOM   1066  CA  SER    66     129.946 200.857 127.585   95 ARG
ATOM   1067  CA  PRO    67     130.313 204.088 125.600   96 LEU
ATOM   1068  CA  GLY    68     129.396 206.066 128.721   97 ASP
ATOM   1069  CA  LYS    69     131.896 203.950 130.676   98 GLU
ATOM   1070  CA  GLN    70     134.632 204.624 128.083   99 PHE
ATOM   1071  CA  LYS    71     134.189 208.311 127.204  100 GLU
ATOM   1072  CA  GLU    72     134.931 209.301 130.818  101 GLU
ATOM   1073  CA  ILE    73     138.545 208.110 130.441  102 PHE
ATOM   1074  CA  GLN    74     139.419 210.813 127.878  103 HIS
ATOM   1075  CA  GLU    75     138.773 213.846 130.118  104 VAL
ATOM   1076  CA  PRO    76     141.326 214.522 132.887  105 PRO
ATOM   1077  CA  ASP    77     140.283 215.259 136.449  106 GLU
ATOM   1078  CA  PRO    78     143.512 216.193 138.232  107 ARG
ATOM   1079  CA  THR    79     152.854 215.901 139.516  110 ASP
ATOM   1080  CA  TYR    80     154.776 217.730 136.788  111 SER
ATOM   1081  CA  GLU    81     158.356 216.594 136.120  112 GLN
ATOM   1082  CA  GLU    82     160.278 217.660 133.015  113 ARG
ATOM   1083  CA  LYS    83     161.623 214.536 131.303  114 ALA
ATOM   1084  CA  MET    84     164.132 214.373 128.466  115 SER
ATOM   1085  CA  GLN    85     163.510 212.878 125.027  116 LEU
ATOM   1086  CA  THR    86     165.624 211.077 122.423  117 GLU
ATOM   1087  CA  ASP    87     166.615 214.271 120.564  118 ASP
ATOM   1088  CA  ARG    88     168.192 215.907 123.626  119 GLY
ATOM   1089  CA  ALA    89     165.281 218.234 124.395  120 THR
ATOM   1090  CA  ASN    90     163.395 218.176 127.698  121 SER
ATOM   1091  CA  ARG    91     159.614 218.599 127.760  122 GLN
ATOM   1092  CA  PHE    92     157.428 219.076 130.834  123 LEU
ATOM   1093  CA  GLU    93     155.046 216.132 131.242  124 GLN
ATOM   1094  CA  TYR    94     152.102 215.988 133.648  125 TYR
ATOM   1095  CA  LEU    95     150.983 213.032 135.776  126 LEU
ATOM   1096  CA  LEU    96     147.394 213.076 134.545  127 VAL
ATOM   1097  CA  LYS    97     144.570 211.620 136.642  128 LYS
ATOM   1098  CA  GLN    98     141.468 210.605 134.690  129 TRP
ATOM   1099  CA  THR    99     137.779 210.603 135.574  130 ARG
ATOM   1100  CA  GLU   100     135.954 207.546 136.942  131 ARG
ATOM   1101  CA  LEU   101     139.244 205.699 137.373  132 LEU
ATOM   1102  CA  PHE   102     141.559 204.655 140.186  133 ASN
ATOM   1103  CA  ALA   103     144.881 206.393 140.834  134 TYR
ATOM   1104  CA  HIS   104     146.542 203.692 138.707  135 ASP
ATOM   1122  CA  PRO   122     147.086 203.951 134.935  136 GLU
ATOM   1123  CA  GLY   123     148.334 207.530 135.418  137 ALA
ATOM   1124  CA  ARG   124     150.246 208.213 132.204  138 THR
ATOM   1125  CA  PRO   125     152.555 211.151 131.521  139 TRP
ATOM   1126  CA  ARG   126     151.218 213.596 128.922  140 GLU
ATOM   1127  CA  ILE   127     153.173 216.500 127.464  141 ASN
ATOM   1128  CA  LYS   128     152.046 220.082 128.089  142 ALA
ATOM   1129  CA  LYS   129     151.452 220.619 124.348  143 THR
ATOM   1130  CA  ASP   130     147.918 219.159 124.303  144 ASP
ATOM   1131  CA  GLU   131     146.710 219.239 127.929  145 ILE
ATOM   1132  CA  LYS   132     146.265 223.023 127.920  146 VAL
ATOM   1133  CA  GLN   133     144.396 222.707 124.601  147 LYS
ATOM   1134  CA  ASN   134     141.797 220.319 126.085  148 LEU
ATOM   1135  CA  LEU   135     141.237 221.190 129.772  149 ALA
ATOM   1136  CA  LEU   136     142.878 224.476 130.813  150 PRO
ATOM   1137  CA  SER   137     140.991 224.472 134.131  151 GLU
ATOM   1138  CA  VAL   138     143.105 221.582 135.424  152 GLN
ATOM   1139  CA  GLY   139     146.340 223.352 134.463  153 VAL
ATOM   1140  CA  ASP   140     145.297 226.695 135.956  154 LYS
ATOM   1141  CA  TYR   141     144.068 224.992 139.132  155 HIS
ATOM   1142  CA  ARG   142     147.252 222.898 139.226  156 PHE
ATOM   1143  CA  HIS   143     149.237 226.140 139.200  157 GLN
ATOM   1144  CA  ARG   144     146.892 227.541 141.859  158 ASN
ATOM   1145  CA  ARG   145     147.725 224.624 144.163  159 ARG
ATOM   1146  CA  THR   146     151.407 225.579 143.900  160 GLU
ATOM   1147  CA  GLU   147     150.836 229.337 144.209  161 ASN
ATOM   1148  CA  GLN   148     148.526 229.043 147.241  162 SER
ATOM   1149  CA  GLU   149     151.304 227.901 149.574  163 LYS
ATOM   1150  CA  GLU   150     149.397 226.321 152.467  164 ILE
ATOM   1151  CA  ASP   151     152.277 224.251 153.817  165 LEU
ATOM   1152  CA  GLU   152     152.300 223.361 157.541  166 PRO
ATOM   1153  CA  GLU   153     155.495 225.351 158.185  167 GLN
ATOM   1154  CA  LEU   154     153.439 228.560 157.884  168 TYR
ATOM   1155  CA  LEU   155     150.750 227.290 160.274  169 SER
ATOM   1156  CA  THR   156     150.413 229.002 163.635  170 SER
ATOM   1157  CA  GLU   157     151.393 227.343 166.928  171 ASN
ATOM   1158  CA  SER   158     148.756 228.327 169.498  172 TYR
ATOM   1159  CA  SER   159     149.423 225.196 171.574  173 THR
ATOM   1160  CA  LYS   160     151.029 227.333 174.298  174 SER
ATOM   1161  CA  ALA   161     148.360 230.067 174.341  175 GLN
ATOM   1162  CA  THR   162     145.034 230.234 172.521  176 ARG
ATOM   1163  CA  ASN   163     144.165 233.552 170.831  177 PRO
ATOM   1164  CA  VAL   164     141.182 235.741 171.625  178 ARG
ATOM   1165  CA  CYS   165     138.041 234.171 170.146  179 PHE
ATOM   1166  CA  THR   166     135.074 236.217 168.916  180 GLU
ATOM   1167  CA  ARG   167     131.662 234.652 168.269  181 LYS
ATOM   1168  CA  PHE   168     130.822 235.696 164.701  182 LEU
ATOM   1169  CA  GLU   169     127.337 236.099 163.262  183 SER
ATOM   1170  CA  ASP   170     127.847 236.630 159.520  184 VAL
ATOM   1171  CA  SER   171     129.365 234.238 156.961  185 GLN
ATOM   1172  CA  PRO   172     132.971 234.285 155.724  186 PRO
ATOM   1173  CA  SER   173     133.638 235.068 152.041  187 PRO
ATOM   1174  CA  TYR   174     134.695 231.477 151.307  188 PHE
ATOM   1175  CA  VAL   175     131.314 229.874 150.465  189 ILE
ATOM   1176  CA  LYS   176     131.404 229.914 146.667  190 LYS
ATOM   1177  CA  TRP   177     128.721 227.238 146.267  191 GLY
ATOM   1178  CA  GLY   178     125.683 228.717 147.976  192 GLY
ATOM   1179  CA  LYS   179     124.402 230.645 150.961  193 GLU
ATOM   1180  CA  LEU   180     123.890 229.318 154.484  194 LEU
ATOM   1181  CA  ARG   181     121.074 229.786 156.986  195 ARG
ATOM   1182  CA  ASP   182     121.458 230.511 160.714  196 ASP
ATOM   1183  CA  TYR   183     121.934 227.157 162.464  197 PHE
ATOM   1184  CA  GLN   184     124.859 226.353 160.156  198 GLN
ATOM   1185  CA  VAL   185     126.752 229.466 161.256  199 LEU
ATOM   1186  CA  ARG   186     125.603 228.693 164.803  200 THR
ATOM   1187  CA  GLY   187     127.156 225.232 164.569  201 GLY
ATOM   1188  CA  LEU   188     130.349 226.719 163.143  202 ILE
ATOM   1189  CA  ASN   189     130.420 229.199 166.032  203 ASN
ATOM   1190  CA  TRP   190     129.952 226.256 168.412  204 TRP
ATOM   1191  CA  LEU   191     132.767 224.152 166.943  205 MET
ATOM   1192  CA  ILE   192     135.059 227.192 166.874  206 ALA
ATOM   1193  CA  SER   193     133.703 228.241 170.284  207 PHE
ATOM   1194  CA  LEU   194     134.774 224.951 171.881  208 LEU
ATOM   1195  CA  TYR   195     137.931 224.690 169.753  209 TRP
ATOM   1196  CA  GLU   196     139.392 227.788 171.431  210 SER
ATOM   1197  CA  ASN   197     139.133 226.108 174.856  211 LYS
ATOM   1198  CA  GLY   198     141.207 223.069 173.875  212 GLY
ATOM   1199  CA  ILE   199     138.234 220.700 174.141  213 ASP
ATOM   1200  CA  ASN   200     136.429 218.403 171.714  214 ASN
ATOM   1201  CA  GLY   201     132.720 217.958 171.060  215 GLY
ATOM   1202  CA  ILE   202     130.331 215.679 169.195  216 ILE
ATOM   1203  CA  LEU   203     128.063 217.004 166.431  217 LEU
ATOM   1204  CA  ALA   204     124.799 215.132 166.994  218 ALA
ATOM   1205  CA  ASP   205     122.379 216.989 164.716  219 ASP
ATOM   1206  CA  GLU   206     119.739 215.632 162.327  220 GLU
ATOM   1207  CA  MET   207     120.614 213.840 159.095  221 MET
ATOM   1208  CA  GLY   208     120.303 216.468 156.362  222 GLY
ATOM   1209  CA  LEU   209     121.139 219.756 158.134  223 LEU
ATOM   1210  CA  GLY   210     124.378 220.180 156.166  224 GLY
ATOM   1211  CA  LYS   211     126.740 218.360 158.525  225 LYS
ATOM   1212  CA  THR   212     129.258 217.912 155.697  226 THR
ATOM   1213  CA  LEU   213     129.209 221.567 154.614  227 VAL
ATOM   1214  CA  GLN   214     129.721 222.718 158.212  228 GLN
ATOM   1215  CA  THR   215     132.840 220.540 158.411  229 THR
ATOM   1216  CA  ILE   216     134.342 221.926 155.193  230 VAL
ATOM   1217  CA  SER   217     133.465 225.495 156.193  231 ALA
ATOM   1218  CA  LEU   218     134.886 224.956 159.687  232 PHE
ATOM   1219  CA  LEU   219     138.131 223.534 158.287  233 ILE
ATOM   1220  CA  GLY   220     138.462 226.311 155.698  234 SER
ATOM   1221  CA  TYR   221     137.708 229.023 158.258  235 TRP
ATOM   1222  CA  MET   222     140.121 227.394 160.717  236 LEU
ATOM   1223  CA  LYS   223     142.900 227.274 158.110  237 ILE
ATOM   1224  CA  HIS   224     142.449 230.760 156.638  238 PHE
ATOM   1225  CA  TYR   225     141.394 232.382 159.945  239 ALA
ATOM   1226  CA  ARG   226     143.468 230.912 162.795  240 ARG
ATOM   1227  CA  ASN   227     146.369 230.161 160.395  241 ARG
ATOM   1228  CA  ILE   228     146.140 226.391 160.797  242 GLN
ATOM   1229  CA  PRO   229     147.384 225.255 157.361  243 ASN
ATOM   1230  CA  GLY   230     148.622 221.962 158.867  244 GLY
ATOM   1231  CA  PRO   231     147.511 218.564 157.574  245 PRO
ATOM   1232  CA  HIS   232     144.037 217.492 158.708  246 HIS
ATOM   1233  CA  MET   233     142.907 213.874 158.360  247 ILE
ATOM   1234  CA  VAL   234     139.205 213.328 157.625  248 ILE
ATOM   1235  CA  LEU   235     138.205 209.662 157.416  249 VAL
ATOM   1236  CA  VAL   236     135.286 209.119 155.024  250 VAL
ATOM   1237  CA  PRO   237     133.823 205.802 153.788  251 PRO
ATOM   1238  CA  LYS   238     134.608 204.785 150.224  252 LEU
ATOM   1239  CA  SER   239     130.978 205.137 149.121  253 SER
ATOM   1240  CA  THR   240     130.776 208.778 150.265  254 THR
ATOM   1241  CA  LEU   241     134.302 209.744 149.165  255 MET
ATOM   1242  CA  HIS   242     133.368 210.998 145.648  256 PRO
ATOM   1243  CA  ASN   243     130.419 212.888 147.150  257 ALA
ATOM   1244  CA  TRP   244     132.722 214.632 149.629  258 TRP
ATOM   1245  CA  MET   245     135.119 215.328 146.747  259 LEU
ATOM   1246  CA  SER   246     132.458 216.960 144.559  260 ASP
ATOM   1247  CA  GLU   247     131.021 218.919 147.491  261 THR
ATOM   1248  CA  PHE   248     134.518 219.826 148.703  262 PHE
ATOM   1249  CA  LYS   249     135.568 221.208 145.310  263 GLU
ATOM   1250  CA  ARG   250     132.177 222.859 144.753  264 LYS
ATOM   1251  CA  TRP   251     132.247 224.728 148.086  265 TRP
ATOM   1252  CA  VAL   252     136.028 225.147 148.583  266 ALA
ATOM   1253  CA  PRO   253     137.894 224.953 145.256  267 PRO
ATOM   1254  CA  THR   254     140.970 226.737 146.650  268 ASP
ATOM   1255  CA  LEU   255     141.916 223.645 148.701  269 LEU
ATOM   1256  CA  ARG   256     143.107 220.381 147.183  270 ASN
ATOM   1257  CA  SER   257     141.285 217.114 147.883  271 CYS
ATOM   1258  CA  VAL   258     143.807 214.358 147.137  272 ILE
ATOM   1259  CA  CYS   259     142.173 211.351 148.803  273 CYS
ATOM   1260  CA  LEU   260     143.605 207.851 149.357  274 TYR
ATOM   1261  CA  ILE   261     142.253 204.936 147.302  275 MET
ATOM   1262  CA  GLY   262     143.589 201.898 145.473  276 GLY
ATOM   1263  CA  ASP   263     145.522 198.904 146.785  277 ASN
ATOM   1264  CA  LYS   264     149.091 198.545 145.472  278 GLN
ATOM   1265  CA  GLU   265     150.194 200.918 142.684  279 LYS
ATOM   1266  CA  GLN   266     147.910 203.687 143.960  280 SER
ATOM   1267  CA  ARG   267     149.700 203.387 147.305  281 ARG
ATOM   1268  CA  ALA   268     152.947 204.030 145.427  282 ASP
ATOM   1269  CA  ALA   269     151.280 207.050 143.813  283 THR
ATOM   1270  CA  PHE   270     150.205 208.454 147.187  284 ILE
ATOM   1271  CA  VAL   271     153.684 207.795 148.599  285 ARG
ATOM   1272  CA  ARG   272     155.476 209.426 145.655  286 GLU
ATOM   1273  CA  ASP   273     153.071 212.382 145.875  287 TYR
ATOM   1274  CA  VAL   274     153.352 212.575 149.678  288 GLU
ATOM   1275  CA  LEU   275     157.007 213.610 150.044  289 PHE
ATOM   1276  CA  LEU   276     160.013 214.206 147.816  290 TYR
ATOM   1277  CA  PRO   277     162.727 211.638 147.071  291 THR
ATOM   1278  CA  GLY   278     165.092 212.833 149.794  292 ASN
ATOM   1279  CA  GLU   279     152.269 218.901 149.448  297 LYS
ATOM   1280  CA  TRP   280     148.875 218.019 150.966  298 PHE
ATOM   1281  CA  ASP   281     146.679 218.698 153.990  299 ASN
ATOM   1282  CA  VAL   282     143.141 217.309 153.595  300 VAL
ATOM   1283  CA  CYS   283     142.620 213.699 152.510  301 LEU
ATOM   1284  CA  VAL   284     139.980 210.969 152.725  302 LEU
ATOM   1285  CA  THR   285     140.904 207.537 154.099  303 THR
ATOM   1286  CA  SER   286     138.543 204.570 154.235  304 THR
ATOM   1287  CA  TYR   287     138.094 202.512 157.397  305 TYR
ATOM   1288  CA  GLU   288     139.773 199.446 155.880  306 GLU
ATOM   1289  CA  MET   289     142.717 201.509 154.604  307 TYR
ATOM   1290  CA  LEU   290     143.456 202.485 158.216  308 ILE
ATOM   1291  CA  ILE   291     143.739 198.893 159.440  309 LEU
ATOM   1292  CA  LYS   292     145.621 197.868 156.292  310 LYS
ATOM   1293  CA  GLU   293     148.127 200.762 156.446  311 ASP
ATOM   1294  CA  LYS   294     148.961 201.885 159.989  312 ARG
ATOM   1295  CA  SER   295     152.672 202.606 159.486  313 ALA
ATOM   1296  CA  VAL   296     152.172 205.055 156.610  314 GLU
ATOM   1297  CA  PHE   297     149.411 207.066 158.299  315 LEU
ATOM   1298  CA  LYS   298     150.860 206.655 161.798  316 GLY
ATOM   1299  CA  LYS   299     154.241 208.161 160.894  317 SER
ATOM   1300  CA  PHE   300     152.607 211.507 159.987  318 ILE
ATOM   1301  CA  ASN   301     151.559 214.093 162.558  319 LYS
ATOM   1302  CA  TRP   302     147.963 215.318 162.652  320 TRP
ATOM   1303  CA  ARG   303     145.943 217.848 164.642  321 GLN
ATOM   1304  CA  TYR   304     142.275 217.563 163.550  322 PHE
ATOM   1305  CA  LEU   305     140.210 214.430 162.925  323 MET
ATOM   1306  CA  VAL   306     136.708 214.303 161.439  324 ALA
ATOM   1307  CA  ILE   307     134.556 211.243 160.778  325 VAL
ATOM   1308  CA  ASP   308     131.122 210.807 159.201  326 ASP
ATOM   1309  CA  GLU   309     128.810 208.087 160.551  327 GLU
ATOM   1310  CA  ALA   310     130.952 207.385 163.622  328 ALA
ATOM   1311  CA  HIS   311     128.781 204.453 164.746  329 HIS
ATOM   1312  CA  ARG   312     131.662 202.025 164.114  330 ARG
ATOM   1313  CA  ILE   313     133.023 202.889 167.591  331 LEU
ATOM   1314  CA  LYS   314     130.125 201.151 169.353  332 LYS
ATOM   1315  CA  ASN   315     132.472 198.762 171.191  333 ASN
ATOM   1316  CA  GLU   316     135.722 199.882 172.822  334 ALA
ATOM   1317  CA  LYS   317     137.392 196.526 172.024  335 GLU
ATOM   1318  CA  SER   318     137.707 196.946 168.249  336 SER
ATOM   1319  CA  LYS   319     140.715 197.471 166.005  337 SER
ATOM   1320  CA  LEU   320     139.480 200.847 164.745  338 LEU
ATOM   1321  CA  SER   321     138.897 202.182 168.269  339 TYR
ATOM   1322  CA  GLU   322     142.472 201.464 169.360  340 GLU
ATOM   1323  CA  ILE   323     143.761 202.400 165.892  341 SER
ATOM   1324  CA  VAL   324     142.344 205.936 165.902  342 LEU
ATOM   1325  CA  ARG   325     143.804 206.460 169.385  343 ASN
ATOM   1326  CA  GLU   326     147.318 205.697 168.114  344 SER
ATOM   1327  CA  PHE   327     147.496 208.775 165.871  345 PHE
ATOM   1328  CA  LYS   328     149.080 211.654 167.805  346 LYS
ATOM   1329  CA  THR   329     146.412 214.306 167.209  347 VAL
ATOM   1330  CA  THR   330     145.354 217.456 169.078  348 ALA
ATOM   1331  CA  ASN   331     141.598 217.874 168.527  349 ASN
ATOM   1332  CA  ARG   332     138.838 215.553 167.327  350 ARG
ATOM   1333  CA  LEU   333     135.256 215.925 166.115  351 MET
ATOM   1334  CA  LEU   334     132.552 213.247 165.883  352 LEU
ATOM   1335  CA  LEU   335     129.777 213.908 163.359  353 ILE
ATOM   1336  CA  THR   336     127.089 211.248 163.782  354 THR
ATOM   1337  CA  GLY   337     123.703 210.534 165.312  355 GLY
ATOM   1338  CA  THR   338     124.142 207.128 166.902  356 THR
ATOM   1339  CA  PRO   339     121.635 206.090 169.605  357 PRO
ATOM   1340  CA  LEU   340     123.653 206.570 172.808  358 LEU
ATOM   1341  CA  GLN   341     120.865 205.196 175.028  359 GLN
ATOM   1342  CA  ASN   342     120.677 201.426 174.416  360 ASN
ATOM   1343  CA  ASN   343     124.153 200.771 175.860  361 ASN
ATOM   1344  CA  LEU   344     126.253 202.822 178.266  362 ILE
ATOM   1345  CA  HIS   345     129.475 201.560 176.649  363 LYS
ATOM   1346  CA  GLU   346     128.641 203.588 173.525  364 GLU
ATOM   1347  CA  LEU   347     128.232 206.975 175.220  365 LEU
ATOM   1348  CA  TRP   348     131.086 206.225 177.625  366 ALA
ATOM   1349  CA  SER   349     133.167 205.056 174.657  367 ALA
ATOM   1350  CA  LEU   350     132.554 208.403 172.955  368 LEU
ATOM   1351  CA  LEU   351     133.443 210.149 176.229  369 VAL
ATOM   1352  CA  ASN   352     136.793 208.458 176.881  370 ASN
ATOM   1353  CA  PHE   353     137.544 208.302 173.141  371 PHE
ATOM   1354  CA  LEU   354     138.197 212.063 173.123  372 LEU
ATOM   1355  CA  LEU   355     138.623 212.745 176.876  373 MET
ATOM   1356  CA  PRO   356     140.555 209.887 178.528  374 PRO
ATOM   1357  CA  ASP   357     139.744 210.040 182.227  375 GLY
ATOM   1358  CA  VAL   358     136.115 211.122 182.381  376 ARG
ATOM   1359  CA  PHE   359     133.355 208.691 183.326  377 PHE
ATOM   1360  CA  ASN   360     122.449 199.973 185.136  378 ASN
ATOM   1361  CA  SER   361     119.530 199.849 187.562  379 GLN
ATOM   1374  CA  CYS   374     116.205 201.397 186.586  380 ASP
ATOM   1375  CA  LEU   375     115.686 203.095 189.961  381 GLU
ATOM   1376  CA  GLY   376     119.076 204.848 189.945  382 GLU
ATOM   1377  CA  ASP   377     118.710 205.628 186.226  383 GLN
ATOM   1378  CA  GLN   378     116.940 208.926 186.950  384 GLU
ATOM   1379  CA  LYS   379     119.914 210.111 189.020  385 GLU
ATOM   1380  CA  LEU   380     122.517 208.646 186.652  386 TYR
ATOM   1381  CA  VAL   381     120.940 210.534 183.748  387 ILE
ATOM   1382  CA  GLU   382     120.113 213.457 186.055  388 HIS
ATOM   1383  CA  ARG   383     123.862 214.006 186.543  389 ASP
ATOM   1384  CA  LEU   384     125.263 212.575 183.297  390 LEU
ATOM   1385  CA  HIS   385     122.645 214.435 181.227  391 HIS
ATOM   1386  CA  MET   386     123.520 217.967 182.341  392 ARG
ATOM   1387  CA  VAL   387     127.125 216.779 182.702  393 ARG
ATOM   1388  CA  LEU   388     127.279 215.989 178.964  394 ILE
ATOM   1389  CA  ARG   389     125.012 218.797 177.705  395 GLN
ATOM   1390  CA  PRO   390     127.813 221.432 177.408  396 PRO
ATOM   1391  CA  PHE   391     129.727 218.896 175.256  397 PHE
ATOM   1392  CA  LEU   392     126.953 217.915 172.820  398 ILE
ATOM   1393  CA  LEU   393     124.706 219.533 170.210  399 LEU
ATOM   1394  CA  ARG   394     121.039 218.481 170.324  400 ARG
ATOM   1395  CA  ARG   395     119.262 220.573 167.676  401 ARG
ATOM   1396  CA  ILE   396     116.016 218.828 166.764  402 LEU
ATOM   1397  CA  LYS   397     114.247 219.130 163.413  403 LYS
ATOM   1398  CA  ALA   398     111.450 221.238 164.942  404 LYS
ATOM   1399  CA  ASP   399     113.306 224.446 164.000  405 ASP
ATOM   1400  CA  VAL   400     113.603 223.583 160.281  406 VAL
ATOM   1401  CA  GLU   401     110.074 222.307 159.555  407 GLU
ATOM   1402  CA  LYS   402     109.060 225.701 158.124  408 LYS
ATOM   1403  CA  SER   403     110.496 224.672 154.727  409 SER
ATOM   1404  CA  LEU   404     110.047 220.883 154.893  410 LEU
ATOM   1405  CA  PRO   405     106.996 218.743 154.042  411 PRO
ATOM   1406  CA  PRO   406     105.054 216.736 156.589  412 SER
ATOM   1407  CA  LYS   407     106.206 213.362 157.913  413 LYS
ATOM   1408  CA  LYS   408     104.048 210.253 158.228  414 THR
ATOM   1409  CA  GLU   409     104.369 206.485 158.514  415 GLU
ATOM   1410  CA  VAL   410     101.881 203.609 158.339  416 ARG
ATOM   1411  CA  LYS   411     102.451 200.027 159.487  417 ILE
ATOM   1412  CA  ILE   412     100.947 196.933 157.849  418 LEU
ATOM   1413  CA  TYR   413     100.450 193.665 159.745  419 ARG
ATOM   1414  CA  VAL   414     100.864 191.101 156.960  420 VAL
ATOM   1415  CA  GLY   415      99.554 187.634 157.781  421 GLU
ATOM   1416  CA  LEU   416     101.233 184.357 156.867  422 LEU
ATOM   1417  CA  SER   417     100.170 181.782 154.277  423 SER
ATOM   1418  CA  LYS   418     100.207 177.990 154.038  424 ASP
ATOM   1419  CA  MET   419     103.805 177.895 152.785  425 VAL
ATOM   1420  CA  GLN   420     104.912 179.992 155.763  426 GLN
ATOM   1421  CA  ARG   421     102.894 177.642 157.990  427 THR
ATOM   1422  CA  GLU   422     104.538 174.440 156.747  428 GLU
ATOM   1423  CA  TRP   423     107.944 176.159 156.664  429 TYR
ATOM   1424  CA  TYR   424     107.236 177.568 160.147  430 TYR
ATOM   1425  CA  THR   425     106.097 174.304 161.795  431 LYS
ATOM   1426  CA  ARG   426     107.538 171.387 159.804  432 ASN
ATOM   1427  CA  ILE   427     111.144 172.573 160.206  433 ILE
ATOM   1428  CA  LEU   428     111.243 172.048 163.993  434 LEU
ATOM   1429  CA  MET   429     109.832 168.508 163.740  435 THR
ATOM   1430  CA  LYS   430     111.547 165.837 161.634  436 LYS
ATOM   1431  CA  ASP   431     112.108 166.620 157.956  437 ASN
ATOM   1432  CA  ILE   432     114.732 169.174 156.924  438 TYR
ATOM   1448  CA  ASN   448     114.951 169.047 153.101  439 SER
ATOM   1449  CA  ILE   449     119.144 176.235 163.232  440 ILE
ATOM   1450  CA  LEU   450     117.697 179.385 164.797  441 MET
ATOM   1451  CA  MET   451     118.284 182.399 162.547  442 ASN
ATOM   1452  CA  GLN   452     117.133 180.523 159.431  443 GLU
ATOM   1453  CA  LEU   453     113.586 180.544 160.823  444 LEU
ATOM   1454  CA  ARG   454     113.753 184.292 161.476  445 LYS
ATOM   1455  CA  LYS   455     114.991 184.829 157.916  446 LYS
ATOM   1456  CA  CYS   456     112.360 182.436 156.520  447 ALA
ATOM   1457  CA  CYS   457     109.536 183.981 158.581  448 SER
ATOM   1458  CA  ASN   458     108.641 186.281 155.660  449 ASN
ATOM   1459  CA  HIS   459     109.801 184.554 152.438  450 HIS
ATOM   1460  CA  PRO   460     110.038 180.767 151.929  451 PRO
ATOM   1461  CA  TYR   461     112.338 180.816 148.879  452 TYR
ATOM   1462  CA  LEU   462     115.603 180.597 150.805  453 LEU
ATOM   1463  CA  PHE   463     116.782 176.979 150.388  454 PHE
ATOM   1464  CA  ASP   464     116.868 174.532 147.462  455 ASP
ATOM   1465  CA  GLY   465     113.818 172.221 147.503  456 ASN
ATOM   1466  CA  ALA   466     111.231 175.003 147.443  457 ALA
ATOM   1467  CA  GLU   467     110.487 176.111 143.854  458 GLU
ATOM   1468  CA  PRO   468     109.596 172.681 142.447  459 GLU
ATOM   1469  CA  GLY   469     107.364 171.956 145.456  460 ARG
ATOM   1470  CA  PRO   470     104.934 174.796 144.706  461 VAL
ATOM   1471  CA  PRO   471     104.895 174.134 140.943  462 LEU
ATOM   1472  CA  TYR   472     102.432 171.231 140.754  463 GLN
ATOM   1473  CA  THR   473     102.515 171.162 136.933  464 LYS
ATOM   1474  CA  THR   474     104.819 171.968 134.011  465 PHE
ATOM   1475  CA  ASP   475     109.385 176.084 130.269  466 MET
ATOM   1476  CA  MET   476     102.256 183.597 139.748  473 ARG
ATOM   1477  CA  HIS   477     103.505 180.948 142.171  474 GLY
ATOM   1478  CA  LEU   478     106.197 183.386 143.336  475 LEU
ATOM   1479  CA  VAL   479     103.971 186.348 144.234  476 ILE
ATOM   1480  CA  THR   480     101.282 184.267 145.972  477 MET
ATOM   1481  CA  ASN   481     103.838 182.542 148.228  478 SER
ATOM   1482  CA  SER   482     103.885 185.483 150.669  479 SER
ATOM   1483  CA  GLY   483     101.552 188.329 151.546  480 GLY
ATOM   1484  CA  LYS   484     104.283 190.957 151.230  481 LYS
ATOM   1485  CA  MET   485     104.590 190.194 147.505  482 MET
ATOM   1486  CA  VAL   486     100.863 190.518 146.768  483 VAL
ATOM   1487  CA  VAL   487     100.477 193.623 148.933  484 LEU
ATOM   1488  CA  LEU   488     103.789 194.981 147.626  485 LEU
ATOM   1489  CA  ASP   489     102.566 194.528 144.049  486 ASP
ATOM   1490  CA  LYS   490      99.175 196.090 144.823  487 GLN
ATOM   1491  CA  LEU   491     100.693 199.110 146.575  488 LEU
ATOM   1492  CA  LEU   492     103.334 199.327 143.836  489 LEU
ATOM   1493  CA  PRO   493     100.581 199.424 141.209  490 THR
ATOM   1494  CA  LYS   494      98.708 202.051 143.238  491 ARG
ATOM   1495  CA  LEU   495     101.845 204.204 143.368  492 LEU
ATOM   1496  CA  LYS   496     102.347 203.602 139.638  493 LYS
ATOM   1497  CA  GLU   497      98.844 204.938 138.932  494 LYS
ATOM   1498  CA  GLN   498     100.082 208.347 140.166  495 ASP
ATOM   1499  CA  GLY   499     103.876 208.486 139.872  496 GLY
ATOM   1500  CA  SER   500     106.246 208.118 142.821  497 HIS
ATOM   1501  CA  ARG   501     109.764 206.855 143.525  498 ARG
ATOM   1502  CA  VAL   502     109.490 203.786 145.770  499 VAL
ATOM   1503  CA  LEU   503     112.454 202.239 147.590  500 LEU
ATOM   1504  CA  ILE   504     112.822 198.776 149.127  501 ILE
ATOM   1505  CA  PHE   505     115.156 198.356 152.112  502 PHE
ATOM   1506  CA  SER   506     115.937 194.716 152.910  503 SER
ATOM   1507  CA  GLN   507     118.465 193.001 155.160  504 GLN
ATOM   1508  CA  MET   508     118.861 189.659 153.370  505 MET
ATOM   1509  CA  THR   509     121.049 189.828 150.266  506 VAL
ATOM   1510  CA  ARG   510     119.268 186.878 148.627  507 ARG
ATOM   1511  CA  VAL   511     115.868 188.592 148.781  508 MET
ATOM   1512  CA  LEU   512     117.373 191.436 146.743  509 LEU
ATOM   1513  CA  ASP   513     118.197 188.902 144.024  510 ASP
ATOM   1514  CA  ILE   514     114.697 187.418 144.307  511 ILE
ATOM   1515  CA  LEU   515     113.295 190.900 143.696  512 LEU
ATOM   1516  CA  GLU   516     115.835 191.168 140.883  513 GLY
ATOM   1517  CA  ASP   517     114.237 188.114 139.275  514 ASP
ATOM   1518  CA  TYR   518     110.645 189.203 140.015  515 TYR
ATOM   1519  CA  CYS   519     110.754 192.875 138.988  516 LEU
ATOM   1520  CA  MET   520     112.694 192.136 135.787  517 SER
ATOM   1521  CA  TRP   521     109.909 189.970 134.340  518 ILE
ATOM   1522  CA  ARG   522     107.219 192.594 135.019  519 LYS
ATOM   1523  CA  ASN   523     109.126 195.148 132.928  520 GLY
ATOM   1524  CA  TYR   524     110.317 197.308 135.838  521 ILE
ATOM   1525  CA  GLU   525     113.589 199.131 135.198  522 ASN
ATOM   1526  CA  TYR   526     115.719 199.278 138.346  523 PHE
ATOM   1527  CA  CYS   527     119.257 198.882 139.673  524 GLN
ATOM   1528  CA  ARG   528     120.565 197.165 142.795  525 ARG
ATOM   1529  CA  LEU   529     122.819 198.648 145.479  526 LEU
ATOM   1530  CA  ASP   530     124.512 196.308 147.963  527 ASP
ATOM   1531  CA  GLY   531     128.007 195.537 149.227  528 GLY
ATOM   1532  CA  GLN   532     129.371 193.678 146.206  529 THR
ATOM   1533  CA  THR   533     129.694 196.047 143.232  530 VAL
ATOM   1534  CA  PRO   534     132.658 198.473 143.325  531 PRO
ATOM   1535  CA  HIS   535     132.435 202.261 143.537  532 SER
ATOM   1536  CA  ASP   536     132.816 202.662 139.762  533 ALA
ATOM   1537  CA  GLU   537     129.455 200.898 139.282  534 GLN
ATOM   1538  CA  ARG   538     127.397 202.158 142.232  535 ARG
ATOM   1539  CA  GLN   539     128.481 205.722 141.430  536 ARG
ATOM   1540  CA  ASP   540     127.174 205.304 137.877  537 ILE
ATOM   1541  CA  SER   541     123.958 203.829 139.287  538 SER
ATOM   1542  CA  ILE   542     123.395 206.664 141.774  539 ILE
ATOM   1543  CA  ASN   543     124.390 209.304 139.212  540 ASP
ATOM   1544  CA  ALA   544     121.882 207.672 136.845  541 HIS
ATOM   1545  CA  TYR   545     119.095 207.657 139.447  542 PHE
ATOM   1546  CA  ASN   546     119.531 211.366 140.259  543 ASN
ATOM   1547  CA  GLU   547     118.554 212.323 136.701  544 SER
ATOM   1548  CA  PRO   548     115.137 214.035 136.468  545 PRO
ATOM   1549  CA  ASN   549     114.230 211.937 133.395  546 ASP
ATOM   1550  CA  SER   550     115.287 208.576 134.846  547 SER
ATOM   1551  CA  THR   551     112.968 205.632 134.193  548 ASN
ATOM   1552  CA  LYS   552     114.100 203.777 137.350  549 ASP
ATOM   1553  CA  PHE   553     111.183 204.325 139.725  550 PHE
ATOM   1554  CA  VAL   554     112.402 201.396 141.874  551 VAL
ATOM   1555  CA  PHE   555     115.808 201.526 143.578  552 PHE
ATOM   1556  CA  MET   556     116.882 198.675 145.859  553 LEU
ATOM   1557  CA  LEU   557     119.257 199.161 148.788  554 LEU
ATOM   1558  CA  SER   558     120.321 197.294 151.937  555 SER
ATOM   1559  CA  THR   559     120.794 197.870 155.673  556 THR
ATOM   1560  CA  ARG   560     124.415 198.881 156.230  557 ARG
ATOM   1561  CA  ALA   561     124.937 199.493 152.509  558 ALA
ATOM   1562  CA  GLY   562     121.566 201.213 152.190  559 GLY
ATOM   1563  CA  GLY   563     122.229 203.523 155.125  560 GLY
ATOM   1564  CA  LEU   564     125.953 203.652 154.405  561 LEU
ATOM   1565  CA  GLY   565     125.971 207.202 153.071  562 GLY
ATOM   1566  CA  ILE   566     125.034 209.650 150.312  563 ILE
ATOM   1567  CA  ASN   567     121.370 210.518 149.726  564 ASN
ATOM   1568  CA  LEU   568     118.493 210.280 147.253  565 LEU
ATOM   1569  CA  ALA   569     116.687 213.532 146.448  566 MET
ATOM   1570  CA  THR   570     114.071 212.279 143.969  567 THR
ATOM   1571  CA  ALA   571     113.016 209.331 146.145  568 ALA
ATOM   1572  CA  ASP   572     110.060 209.775 148.491  569 ASP
ATOM   1573  CA  VAL   573     108.462 206.361 149.191  570 THR
ATOM   1574  CA  VAL   574     110.327 204.019 151.551  571 VAL
ATOM   1575  CA  ILE   575     109.030 200.445 151.866  572 VAL
ATOM   1576  CA  LEU   576     110.710 198.263 154.504  573 ILE
ATOM   1577  CA  TYR   577     110.158 194.506 154.549  574 PHE
ATOM   1578  CA  ASP   578     111.068 194.109 158.234  575 ASP
ATOM   1579  CA  SER   579     113.046 195.764 161.008  576 SER
ATOM   1580  CA  ASP   580     116.762 194.977 160.691  577 ASP
ATOM   1581  CA  TRP   581     117.148 194.179 164.423  578 TRP
ATOM   1582  CA  ASN   582     118.394 197.659 165.331  579 ASN
ATOM   1583  CA  PRO   583     116.675 200.747 166.780  580 PRO
ATOM   1584  CA  GLN   584     116.831 204.002 164.799  581 GLN
ATOM   1585  CA  VAL   585     118.329 201.986 161.932  582 ALA
ATOM   1586  CA  ASP   586     114.998 202.600 160.193  583 ASP
ATOM   1587  CA  LEU   587     115.165 206.342 160.912  584 LEU
ATOM   1588  CA  GLN   588     118.668 206.508 159.458  585 GLN
ATOM   1589  CA  ALA   589     117.642 204.197 156.601  586 ALA
ATOM   1590  CA  MET   590     114.765 206.455 155.554  587 MET
ATOM   1591  CA  ASP   591     117.217 209.352 155.976  588 ALA
ATOM   1592  CA  ARG   592     118.786 208.381 152.635  589 ARG
ATOM   1593  CA  ALA   593     115.520 209.293 150.862  590 ALA
ATOM   1594  CA  HIS   594     113.535 211.430 153.323  591 HIS
ATOM   1595  CA  ARG   595     115.715 214.545 153.145  592 ARG
ATOM   1596  CA  ILE   596     115.346 218.301 152.711  593 ILE
ATOM   1597  CA  GLY   597     115.361 218.369 148.902  594 GLY
ATOM   1598  CA  GLN   598     112.225 216.220 148.780  595 GLN
ATOM   1599  CA  THR   599     109.068 218.282 148.247  596 LYS
ATOM   1600  CA  LYS   600     106.236 215.803 147.543  597 ASN
ATOM   1601  CA  THR   601     106.225 214.539 151.168  598 HIS
ATOM   1602  CA  VAL   602     107.432 211.083 152.265  599 VAL
ATOM   1603  CA  ARG   603     105.263 207.966 152.602  600 MET
ATOM   1604  CA  VAL   604     106.670 205.013 154.560  601 VAL
ATOM   1605  CA  PHE   605     105.131 201.533 154.795  602 TYR
ATOM   1606  CA  ARG   606     106.427 198.969 157.301  603 ARG
ATOM   1607  CA  PHE   607     105.467 195.377 156.436  604 LEU
ATOM   1608  CA  ILE   608     105.107 194.087 159.983  605 VAL
ATOM   1609  CA  THR   609     104.944 190.287 160.114  606 SER
ATOM   1610  CA  ASP   610     101.958 189.411 162.298  607 LYS
ATOM   1611  CA  ASN   611     102.115 186.426 164.672  608 ASP
ATOM   1612  CA  THR   612     105.751 185.683 163.850  609 THR
ATOM   1613  CA  VAL   613     109.059 186.580 165.520  610 VAL
ATOM   1614  CA  GLU   614     109.845 190.043 164.112  611 GLU
ATOM   1615  CA  GLU   615     107.238 191.814 166.257  612 GLU
ATOM   1616  CA  ARG   616     109.149 190.861 169.415  613 GLU
ATOM   1617  CA  ILE   617     112.329 192.359 167.949  614 VAL
ATOM   1618  CA  VAL   618     110.296 195.445 167.029  615 LEU
ATOM   1619  CA  GLU   619     109.048 195.739 170.615  616 GLU
ATOM   1620  CA  ARG   620     112.607 195.339 171.910  617 ARG
ATOM   1621  CA  ALA   621     113.584 198.129 169.510  618 ALA
ATOM   1622  CA  GLU   622     110.788 200.299 170.922  619 ARG
ATOM   1623  CA  MET   623     112.018 199.648 174.470  620 LYS
ATOM   1624  CA  LYS   624     115.423 201.092 173.511  621 LYS
ATOM   1625  CA  LEU   625     113.727 204.093 171.847  622 MET
ATOM   1626  CA  ARG   626     111.639 205.614 174.660  623 ILE
ATOM   1627  CA  LEU   627     114.869 206.848 176.287  624 LEU
ATOM   1628  CA  ASP   628     115.698 210.070 174.419  625 GLU
ATOM   1629  CA  SER   629     117.752 211.948 177.034  626 TYR
ATOM   1630  CA  ILE   630     161.539 239.610 168.677  627 ASP
ATOM   1631  CA  VAL   631     159.099 241.017 166.125  628 MET
ATOM   1632  CA  ILE   632     161.285 244.128 165.690  629 ASP
ATOM   1633  CA  GLN   633     164.463 242.083 165.087  630 SER
ATOM   1634  CA  GLN   634     165.809 241.780 161.532  631 ILE
ATOM   1635  CA  GLY   635     168.807 239.500 161.078  632 GLY
ATOM   1636  CA  ARG   636     171.224 239.128 158.194  633 GLU
ATOM   1637  CA  LEU   637     169.233 236.432 156.382  634 SER
ATOM   1638  CA  VAL   638     166.186 238.714 156.658  635 GLU
ATOM   1639  CA  ASP   639     168.047 241.667 155.122  636 VAL
ATOM   1647  CA  LYS   647     169.369 239.490 152.288  637 ARG
ATOM   1648  CA  ASP   648     166.057 237.670 151.775  638 ALA
ATOM   1649  CA  GLU   649     164.192 240.989 151.847  639 LEU
ATOM   1650  CA  MET   650     166.713 242.417 149.376  640 TYR
ATOM   1651  CA  LEU   651     166.026 239.504 147.027  641 LYS
ATOM   1652  CA  GLN   652     162.309 240.129 147.579  642 ALA
ATOM   1653  CA  MET   653     162.916 243.679 146.345  643 ILE
ATOM   1654  CA  ILE   654     164.912 242.356 143.381  644 LEU
ATOM   1655  CA  ARG   655     162.002 240.022 142.533  645 LYS
ATOM   1656  CA  HIS   656     158.849 242.019 143.365  646 PHE
ATOM   1657  CA  GLY   657     160.048 245.601 143.903  647 GLY
ATOM   1658  CA  ALA   658     157.579 247.582 146.001  648 ASN
ATOM   1659  CA  THR   659     156.327 245.351 148.830  649 LEU
ATOM   1660  CA  HIS   660     154.002 247.749 150.676  650 LYS
ATOM   1661  CA  VAL   661     150.882 246.465 148.926  651 GLU
ATOM   1662  CA  PHE   662     151.171 242.669 148.563  652 ILE
ATOM   1674  CA  ILE   674     153.325 242.057 151.638  653 LEU
ATOM   1675  CA  ASP   675     150.814 239.521 152.977  654 ASP
ATOM   1676  CA  GLY   676     151.477 237.449 149.848  655 GLU
ATOM   1677  CA  ILE   677     155.250 237.981 150.173  656 LEU
ATOM   1678  CA  LEU   678     155.343 236.764 153.793  657 ILE
ATOM   1679  CA  GLU   679     153.179 233.632 153.534  658 ALA
ATOM   1680  CA  ARG   680     155.422 232.278 150.750  659 ASP
ATOM   1681  CA  GLY   681     157.956 231.041 153.325  660 GLY
ATOM   1682  CA  ALA   682     160.758 233.576 152.765  661 THR
ATOM   1683  CA  LYS   683     159.982 236.408 155.189  662 LEU
ATOM   1684  CA  LYS   684     159.651 235.209 158.809  663 PRO
ATOM   1731  CA  ILE   731     156.691 236.062 161.020  664 VAL
ATOM   1732  CA  GLU   732     157.464 239.676 161.961  665 LYS
ATOM   1733  CA  PRO   733     155.673 243.023 162.142  666 SER
ATOM   1734  CA  PRO   734     154.724 244.749 158.895  667 PHE
ATOM   1735  CA  LYS   735     155.764 248.129 160.316  668 GLU
ATOM   1736  CA  ARG   736     159.332 246.843 160.665  669 LYS
ATOM   1737  CA  GLU   737     159.364 245.779 157.008  670 TYR
ATOM   1738  CA  ARG   738     158.062 249.224 156.078  671 GLY
ATOM   1739  CA  LYS   739     160.714 251.006 158.139  672 GLU
ATOM   1740  CA  ALA   740     163.542 248.838 156.792  673 THR
ATOM   1741  CA  ASN   741     162.217 249.366 153.259  674 TYR
ATOM   1742  CA  TYR   742     162.091 253.149 153.693  675 ASP
ATOM   1743  CA  ALA   743     165.601 253.142 155.181  676 GLU
ATOM   1744  CA  VAL   744     166.963 250.967 152.364  677 MET
ATOM   1745  CA  ASP   745     165.382 253.081 149.619  678 MET
ATOM   1746  CA  ALA   746     166.285 256.353 151.353  679 GLU
ATOM   1747  CA  TYR   747     169.882 255.268 151.969  680 ALA
ATOM   1748  CA  PHE   748     169.966 254.045 148.362  681 ALA
ATOM   1749  CA  ARG   749     168.871 257.401 146.931  682 LYS
ATOM   1750  CA  GLU   750     171.230 259.285 149.254  683 ASP
ATOM   1751  CA  ALA   751     174.075 256.942 148.295  684 CYS
ATOM   1752  CA  LEU   752     173.365 257.590 144.607  685 VAL
ATOM   1753  CA  ARG   753     173.311 261.349 145.236  686 HIS
ATOM   1754  CA  VAL   754     176.653 261.206 147.054  687 GLU
ATOM   1755  CA  SER   755     177.995 258.957 144.284  688 GLU
ATOM   1756  CA  GLU   756     177.086 261.646 141.742  689 GLU
ATOM   1757  CA  PRO   757     178.443 264.542 143.816  690 LYS
ATOM   1758  CA  LYS   758     181.741 262.714 144.343  691 ASN
ATOM   1759  CA  ALA   759     181.916 261.216 140.842  692 ARG
ATOM   1779  CA  PRO   779     181.480 264.634 139.220  693 LYS
ATOM   1780  CA  ARG   780     184.297 266.012 141.382  694 GLU
ATOM   1781  CA  LEU   781     186.541 263.097 140.386  695 ILE
ATOM   1782  CA  PHE   782     185.714 263.811 136.738  696 LEU
ATOM   1783  CA  GLU   783     186.637 267.469 137.263  697 GLU
ATOM   1784  CA  LEU   784     189.961 266.455 138.824  698 LYS
ATOM   1785  CA  LEU   785     190.621 264.161 135.857  699 LEU
ATOM   1786  CA  GLU   786     189.813 267.079 133.540  700 GLU
ATOM   1787  CA  LYS   787     192.291 269.336 135.349  701 LYS
ATOM   1788  CA  GLU   788     194.999 266.660 135.304  702 HIS
ATOM   1789  CA  ILE   789     194.078 265.776 131.714  703 ALA
ATOM   1790  CA  LEU   790     194.500 269.408 130.654  704 THR
ATOM   1791  CA  PHE   791     197.772 269.543 132.596  705 ALA
ATOM   1792  CA  TYR   792     198.948 266.510 130.609  706 TYR
ATOM   1793  CA  ARG   793     197.800 267.966 127.279  707 ARG
ATOM   1794  CA  LYS   794     199.728 271.164 128.048  708 ALA
ATOM   1795  CA  THR   795     202.896 269.049 128.188  709 LYS
ATOM   1796  CA  ILE   796     201.748 266.925 125.223  710 LEU
ATOM   1797  CA  GLY   797     201.196 269.723 122.689  711 LYS
ATOM   1798  CA  TYR   798     204.544 271.319 123.607  712 SER
ATOM   1799  CA  LYS   799     206.888 268.558 122.446  713 GLY
ATOM   1800  CA  VAL   800     208.292 267.110 125.668  714 GLU
ATOM   1801  CA  PRO   801     206.825 263.639 124.981  715 ILE
ATOM   1802  CA  ARG   802     208.425 261.294 122.462  716 LYS
ATOM   1803  CA  ASN   803     206.179 260.076 119.648  717 ALA
ATOM   1804  CA  PRO   804     207.939 256.707 119.301  718 GLU
ATOM   1805  CA  GLU   805     206.306 255.298 122.464  719 ASN
ATOM   1806  CA  LEU   806     202.878 256.458 123.613  720 GLN
ATOM   1807  CA  PRO   807     202.822 256.690 127.444  721 PRO
ATOM   1808  CA  ASN   808     199.929 254.583 128.722  722 LYS
ATOM   1809  CA  ALA   809     200.246 255.968 132.282  723 ASP
ATOM   1810  CA  ALA   810     198.655 259.374 131.748  724 ASN
ATOM   1811  CA  GLN   811     195.422 261.103 132.830  725 PRO
ATOM   1812  CA  ALA   812     193.979 260.462 129.353  726 LEU
ATOM   1813  CA  GLN   813     193.984 256.668 129.707  727 THR
ATOM   1814  CA  LYS   814     192.656 256.684 133.277  728 ARG
ATOM   1815  CA  GLU   815     190.001 259.193 132.185  729 LEU
ATOM   1816  CA  GLU   816     188.929 257.034 129.236  730 SER
ATOM   1817  CA  GLN   817     188.779 254.036 131.575  731 LEU
ATOM   1818  CA  LEU   818     186.903 256.252 134.041  732 LYS
ATOM   1819  CA  LYS   819     184.236 256.837 131.385  733 LYS
ATOM   1820  CA  ILE   820     183.907 253.057 130.894  734 ARG
ATOM   1821  CA  ASP   821     184.238 252.312 134.614  735 GLU
ATOM   1822  CA  GLU   822     183.352 248.804 135.790  736 LYS
ATOM   1823  CA  ALA   823     181.867 249.599 139.193  737 LYS
ATOM   1824  CA  GLU   824     178.451 250.251 140.709  738 ALA
ATOM   1825  CA  SER   825     176.905 252.218 143.568  739 VAL
ATOM   1826  CA  LEU   826     177.702 249.885 146.473  740 LEU
ATOM   1827  CA  ASN   827     176.984 250.336 150.175  741 PHE
ATOM   1828  CA  ASP   828     177.070 248.063 153.223  742 ASN
ATOM   1900  CA  ILE   900     173.785 248.046 155.167  743 PHE
ATOM   1901  CA  MET   901     173.881 246.282 158.552  744 LYS
ATOM   1902  CA  ALA   902     176.672 243.861 157.707  745 GLY
ATOM   1903  CA  GLN   903     175.245 242.860 154.327  746 VAL
ATOM   1904  CA  ILE   904     177.797 243.822 151.670  747 LYS
ATOM   1905  CA  GLU   905     177.543 244.125 147.872  748 SER
ATOM   1906  CA  ARG   906     174.224 245.960 147.604  749 LEU
ATOM   1907  CA  GLY   907     173.564 248.056 144.499  750 ASN
ATOM   1908  CA  GLU   908     171.317 251.115 144.699  751 ALA
ATOM   1909  CA  ALA   909     170.709 251.710 140.977  752 GLU
ATOM   1910  CA  ARG   910     169.117 248.285 140.444  753 SER
ATOM   1911  CA  ILE   911     166.625 249.056 143.223  754 LEU
ATOM   1912  CA  GLN   912     165.440 252.396 141.822  755 LEU
ATOM   1913  CA  ARG   913     165.473 251.159 138.222  756 SER
ATOM   1914  CA  ARG   914     163.766 247.976 139.434  757 ARG
ATOM   1915  CA  ILE   915     160.935 249.939 141.063  758 VAL
ATOM   1916  CA  SER   916     160.619 252.068 137.922  759 GLU
ATOM   1917  CA  ILE   917     160.584 249.074 135.560  760 ASP
ATOM   1918  CA  LYS   918     158.233 246.935 137.658  761 LEU
ATOM   1919  CA  LYS   919     156.004 249.949 138.341  762 LYS
ATOM   1920  CA  ALA   920     155.854 250.754 134.622  763 TYR
ATOM   1921  CA  LEU   921     154.977 247.096 134.011  764 LEU
ATOM   1922  CA  ASP   922     152.195 247.025 136.616  765 LYS
ATOM   1923  CA  THR   923     150.731 250.320 135.389  766 ASN
ATOM   1924  CA  LYS   924     151.221 249.358 131.732  767 LEU
ATOM   1925  CA  ILE   925     149.540 245.950 132.003  768 ILE
ATOM   1926  CA  GLY   926     146.132 250.171 132.658  770 SER
ATOM   1927  CA  ARG   927     145.089 248.212 129.543  771 ASN
ATOM   1928  CA  TYR   928     144.398 244.526 130.337  772 TYR
ATOM   1929  CA  LYS   929     143.496 243.842 133.974  773 LYS
ATOM   1930  CA  ALA   930     141.214 240.786 133.702  774 ASP
ATOM   1931  CA  PRO   931     142.842 239.327 130.556  775 ASP
ATOM   1932  CA  PHE   932     146.660 239.347 130.592  776 PRO
ATOM   1933  CA  HIS   933     146.815 236.912 127.644  777 LEU
ATOM   1934  CA  GLN   934     145.629 239.589 125.170  778 LYS
ATOM   1935  CA  LEU   935     148.313 242.260 125.671  779 PHE
ATOM   1936  CA  ARG   936     150.064 243.586 122.564  780 SER
ATOM   1937  CA  ILE   937     152.810 246.081 121.735  781 LEU
ATOM   1938  CA  SER   938     151.851 247.472 118.319  782 GLY
ATOM   1939  CA  TYR   939     166.880 241.310 116.567  788 PRO
ATOM   1940  CA  GLY   940     168.467 238.368 118.386  789 VAL
ATOM   1941  CA  THR   941     172.241 237.888 118.598  790 GLN
ATOM   1942  CA  ASN   942     172.800 234.351 117.262  791 ASN
ATOM   1943  CA  LYS   943     170.080 232.388 119.041  792 TRP
ATOM   1944  CA  GLY   944     169.240 228.728 118.393  793 SER
ATOM   1945  CA  LYS   945     165.468 229.298 118.502  794 SER
ATOM   1946  CA  ASN   946     162.823 231.284 116.655  795 ASN
ATOM   1947  CA  TYR   947     161.927 234.590 118.317  796 TRP
ATOM   1948  CA  THR   948     159.259 237.027 117.126  797 THR
ATOM   1949  CA  GLU   949     157.038 239.734 118.608  798 LYS
ATOM   1950  CA  GLU   950     154.706 237.158 120.186  799 GLU
ATOM   1951  CA  GLU   951     157.599 235.930 122.333  800 GLU
ATOM   1952  CA  ASP   952     158.223 239.526 123.421  801 ASP
ATOM   1953  CA  ARG   953     154.555 239.983 124.346  802 GLU
ATOM   1954  CA  PHE   954     154.267 236.667 126.203  803 LYS
ATOM   1955  CA  LEU   955     157.688 237.129 127.825  804 LEU
ATOM   1956  CA  ILE   956     156.496 240.117 129.866  805 LEU
ATOM   1957  CA  CYS   957     153.632 238.044 131.302  806 ILE
ATOM   1958  CA  MET   958     156.005 235.891 133.348  807 GLY
ATOM   1959  CA  LEU   959     157.692 238.998 134.731  808 VAL
ATOM   1960  CA  HIS   960     154.259 240.494 135.440  809 PHE
ATOM   1961  CA  LYS   961     153.077 237.410 137.363  810 LYS
ATOM   1962  CA  LEU   962     156.145 235.830 138.985  811 TYR
ATOM   1963  CA  GLY   963     158.663 238.675 138.664  812 GLY
ATOM   1964  CA  PHE   964     162.178 239.242 137.401  813 TYR
ATOM   1965  CA  ASP   965     164.752 236.510 137.946  814 GLY
ATOM   1966  CA  LYS   966     162.111 233.798 138.487  815 SER
ATOM   1967  CA  GLU   967     163.069 231.762 135.429  816 TRP
ATOM   1968  CA  ASN   968     162.241 228.491 137.217  817 THR
ATOM   1976  CA  CYS   976     158.514 229.122 136.641  818 GLN
ATOM   1977  CA  ILE   977     158.726 230.775 133.207  819 ILE
ATOM   1978  CA  ARG   978     160.271 227.705 131.562  820 ARG
ATOM   1979  CA  ASN   979     157.565 225.520 133.156  821 ASP
ATOM   1980  CA  SER   980     154.660 227.786 132.142  822 ASP
ATOM   1981  CA  PRO   981     152.676 226.122 129.311  823 PRO
ATOM   1982  CA  GLN   982     150.774 229.366 128.598  824 PHE
ATOM   1983  CA  PHE   983     153.811 230.893 126.847  825 LEU
ATOM   1984  CA  ARG   984     155.066 228.322 124.325  826 GLY
ATOM   1985  CA  PHE   985     158.740 228.783 125.257  827 ILE
ATOM   1986  CA  ASP   986     159.156 225.211 126.496  828 THR
ATOM   1987  CA  TRP   987     162.259 224.354 124.435  829 ASP
ATOM   1988  CA  PHE   988     163.575 227.948 124.426  830 LYS
ATOM   1989  CA  LEU   989     164.844 228.271 128.028  831 ILE
ATOM   1990  CA  LYS   990     173.389 226.692 125.276  835 LYS
ATOM   1991  CA  SER   991     172.336 230.198 124.251  836 VAL
ATOM   1992  CA  ARG   992     169.300 230.931 126.512  837 PRO
ATOM   1993  CA  THR   993     170.949 231.675 129.851  838 GLY
ATOM   1994  CA  ALA   994     169.718 233.014 133.169  839 ALA
ATOM   1995  CA  MET   995     171.220 236.510 133.098  840 ILE
ATOM   1996  CA  GLU   996     171.519 236.561 129.292  841 HIS
ATOM   1997  CA  LEU   997     167.719 236.556 128.968  842 LEU
ATOM   1998  CA  GLN   998     167.119 238.738 132.026  843 GLY
ATOM   1999  CA  ARG   999     169.226 241.511 130.516  844 ARG
ATOM   2000  CA  ARG  1000     167.143 241.069 127.358  845 ARG
ATOM   2001  CA  CYS  1001     163.986 241.610 129.423  846 VAL
ATOM   2002  CA  ASN  1002     165.624 244.710 130.905  847 ASP
ATOM   2003  CA  THR  1003     166.318 245.876 127.349  848 TYR
ATOM   2004  CA  LEU  1004     162.646 245.329 126.492  849 LEU
ATOM   2005  CA  ILE  1005     161.482 247.349 129.505  850 LEU
ATOM   2006  CA  THR  1006     163.997 250.119 128.790  851 SER
ATOM   2007  CA  LEU  1007     162.828 250.060 125.163  852 PHE
ATOM   2008  CA  ILE  1008     159.162 250.400 126.156  853 LEU
ATOM   2009  CA  GLU  1009     159.897 253.216 128.618  854 ARG
ATOM   2010  CA  ARG  1010     161.611 255.203 125.856  855 GLY
TER
